# Supplementary material for: Analysis of Purines and Pyrimidines distribution over miRNAs of Human, Gorilla, Chimpanzee, Mouse and Rat
Source: Sci Rep. 2018 Jul 2;8:9974. doi: 10.1038/s41598-018-28289-x (PMC6028587; doi:10.1038/s41598-018-28289-x)
Supplement: Supplementary file 1 — Dataset 1 [file 41598_2018_28289_MOESM1_ESM.xlsx]

## Sheet: Sheet1
	Analysis of Purines and Pyrimidines distribution over miRNAs of Human, Gorilla, Chimpanzee, Mouse and Rat Jayanta Kumar Das, Pabitra Pal Choudhury, Adwitiya Chaudhuri, Sk. Sarif Hassan, Pallab Basu Applied Statistics Unit, Indian Statistical Institute, 203 B.T Road, Kolkata-700108, West Bengal, India Department of Zoology, Pingla Thana Mahavidyalaya, Paschim Medinipur-722140, West Bengal, India D…
Name Encryption of miRNAs of Human		Name Encryption of miRNAs of Gorila		Name Encryption of miRNAs of Chimpanzee		Name Encryption of miRNAs of Mouse		Name Encryption of miRNAs of Rat		Name Encryption of targeted mRNAs of Human
h1	>hsa-miR-576-3p MIMAT0004796_x000D_	g1	>ggo-miR-31 MIMAT0002381_x000D_	p1	>ptr-miR-224 MIMAT0002595_x000D_	m1	>mmu-miR-6998-5p MIMAT0027898_x000D_	r1	>rno-miR-3084d MIMAT0035745_x000D_	t1	>ERK5
h2	>hsa-miR-140-5p MIMAT0000431_x000D_	g2	>ggo-miR-548b MIMAT0024260_x000D_	p2	>ptr-miR-4423 MIMAT0024068_x000D_	m2	>mmu-miR-873b MIMAT0025177_x000D_	r2	>rno-miR-293-3p MIMAT0017365_x000D_	t2	>TGFBR2
h3	>hsa-miR-522-5p MIMAT0005451_x000D_	g3	>ggo-miR-518b MIMAT0036419_x000D_	p3	>ptr-let-7i MIMAT0007943_x000D_	m3	>mmu-miR-23a-5p MIMAT0017019_x000D_	r3	>rno-miR-325-5p MIMAT0000557_x000D_	t3	>BCL2
h4	>hsa-miR-1298-5p MIMAT0005800_x000D_	g4	>ggo-miR-135b MIMAT0024253_x000D_	p4	>ptr-miR-193b MIMAT0008059_x000D_	m4	>mmu-miR-7026-3p MIMAT0027957_x000D_	r4	>rno-miR-702-5p MIMAT0017884_x000D_	t4	>KIT
h5	>hsa-miR-133a-3p MIMAT0000427_x000D_	g5	>ggo-miR-18a MIMAT0002660_x000D_	p5	>ptr-miR-1827 MIMAT0008052_x000D_	m5	>mmu-miR-6373 MIMAT0025117_x000D_	r5	>rno-miR-99a-3p MIMAT0004724_x000D_	t5	>RAB30
h6	>hsa-miR-4743-3p MIMAT0022978_x000D_	g6	>ggo-miR-143 MIMAT0002258_x000D_	p6	>ptr-miR-590 MIMAT0008261_x000D_	m6	>mmu-miR-22-3p MIMAT0000531_x000D_	r6	>rno-miR-6331 MIMAT0025070_x000D_	t6	>DMPK
h7	>hsa-miR-557 MIMAT0003221_x000D_	g7	>ggo-miR-1252 MIMAT0024251_x000D_	p7	>ptr-miR-1183 MIMAT0007951_x000D_	m7	>mmu-miR-7065-5p MIMAT0028034_x000D_	r7	>rno-miR-540-3p MIMAT0003174_x000D_	t7	>DNMT3A
h8	>hsa-miR-548ao-3p MIMAT0021030_x000D_	g8	>ggo-miR-675b MIMAT0024305_x000D_	p8	>ptr-miR-34b MIMAT0008113_x000D_	m8	>mmu-miR-5113 MIMAT0020621_x000D_	r8	>rno-miR-299b-3p MIMAT0017834_x000D_	t8	>KRAS
h9	>hsa-miR-5088-5p MIMAT0021080_x000D_	g9	>ggo-miR-502a MIMAT0024187_x000D_	p9	>ptr-miR-328 MIMAT0008100_x000D_	m9	>mmu-miR-7016-3p MIMAT0027937_x000D_	r9	>rno-miR-582-5p MIMAT0012833_x000D_
h10	>hsa-miR-4649-5p MIMAT0019711_x000D_	g10	>ggo-miR-20b MIMAT0024227_x000D_	p10	>ptr-miR-615 MIMAT0008277_x000D_	m10	>mmu-miR-6376 MIMAT0025120_x000D_	r10	>rno-miR-139-3p MIMAT0004735_x000D_
h11	>hsa-miR-665 MIMAT0004952_x000D_	g11	>ggo-miR-523-5p MIMAT0036414_x000D_	p11	>ptr-miR-924 MIMAT0008339_x000D_	m11	>mmu-miR-7677-5p MIMAT0029868_x000D_	r11	>rno-miR-21-5p MIMAT0000790_x000D_
h12	>hsa-miR-3622b-3p MIMAT0018006_x000D_	g12	>ggo-miR-483 MIMAT0024191_x000D_	p12	>ptr-miR-519f-5p MIMAT0036456_x000D_	m12	>mmu-miR-3068-5p MIMAT0014842_x000D_	r12	>rno-miR-187-5p MIMAT0017144_x000D_
h13	>hsa-miR-4493 MIMAT0019028_x000D_	g13	>ggo-miR-181c MIMAT0002511_x000D_	p13	>ptr-miR-320a MIMAT0008093_x000D_	m13	>mmu-miR-3089-3p MIMAT0014900_x000D_	r13	>rno-miR-3559-3p MIMAT0017828_x000D_
h14	>hsa-miR-1250-5p MIMAT0005902_x000D_	g14	>ggo-miR-28 MIMAT0002354_x000D_	p14	>ptr-miR-138 MIMAT0008034_x000D_	m14	>mmu-miR-7680-3p MIMAT0029875_x000D_	r14	>rno-miR-7a-1-3p MIMAT0000607_x000D_
h15	>hsa-miR-3622a-5p MIMAT0018003_x000D_	g15	>ggo-miR-19a MIMAT0002661_x000D_	p15	>ptr-miR-1285 MIMAT0008004_x000D_	m15	>mmu-miR-7022-5p MIMAT0027948_x000D_	r15	>rno-miR-497-3p MIMAT0017230_x000D_
h16	>hsa-miR-381-3p MIMAT0000736_x000D_	g16	>ggo-miR-1179 MIMAT0024218_x000D_	p16	>ptr-miR-1234 MIMAT0007967_x000D_	m16	>mmu-miR-7117-3p MIMAT0028132_x000D_	r16	>rno-miR-382-3p MIMAT0003202_x000D_
h17	>hsa-miR-4709-3p MIMAT0019812_x000D_	g17	>ggo-miR-628 MIMAT0024185_x000D_	p17	>ptr-miR-668 MIMAT0008313_x000D_	m17	>mmu-miR-7080-3p MIMAT0028067_x000D_	r17	>rno-miR-199a-3p MIMAT0004738_x000D_
h18	>hsa-miR-7159-5p MIMAT0028228_x000D_	g18	>ggo-miR-33 MIMAT0002394_x000D_	p18	>ptr-miR-518e MIMAT0008190_x000D_	m18	>mmu-miR-6386 MIMAT0025133_x000D_	r18	>rno-miR-370-3p MIMAT0003122_x000D_
h19	>hsa-miR-6738-5p MIMAT0027377_x000D_	g19	>ggo-miR-190a MIMAT0002314_x000D_	p19	>ptr-miR-875 MIMAT0008326_x000D_	m19	>mmu-miR-3967 MIMAT0019351_x000D_	r19	>rno-miR-216b-5p MIMAT0017846_x000D_
h20	>hsa-miR-374b-3p MIMAT0004956_x000D_	g20	>ggo-miR-4529 MIMAT0024263_x000D_	p20	>ptr-miR-103 MIMAT0002446_x000D_	m20	>mmu-miR-297c-5p MIMAT0004865_x000D_	r20	>rno-miR-138-2-3p MIMAT0017127_x000D_
h21	>hsa-miR-6874-3p MIMAT0027649_x000D_	g21	>ggo-miR-223 MIMAT0002590_x000D_	p21	>ptr-miR-623 MIMAT0012811_x000D_	m21	>mmu-miR-6945-3p MIMAT0027791_x000D_	r21	>rno-miR-3590-3p MIMAT0017890_x000D_
h22	>hsa-miR-448 MIMAT0001532_x000D_	g22	>ggo-miR-202 MIMAT0024297_x000D_	p22	>ptr-miR-10b MIMAT0007945_x000D_	m22	>mmu-miR-505-3p MIMAT0003513_x000D_	r22	>rno-miR-3576 MIMAT0017862_x000D_
h23	>hsa-miR-548s MIMAT0014987_x000D_	g23	>ggo-miR-518d-3p MIMAT0036430_x000D_	p23	>ptr-miR-431 MIMAT0008145_x000D_	m23	>mmu-miR-202-3p MIMAT0000235_x000D_	r23	>rno-miR-3084c-3p MIMAT0035744_x000D_
h24	>hsa-miR-515-5p MIMAT0002826_x000D_	g24	>ggo-miR-136 MIMAT0002293_x000D_	p24	>ptr-miR-217 MIMAT0008073_x000D_	m24	>mmu-miR-3071-3p MIMAT0014851_x000D_	r24	>rno-miR-320-5p MIMAT0017168_x000D_
h25	>hsa-miR-6891-5p MIMAT0027682_x000D_	g25	>ggo-miR-100 MIMAT0002417_x000D_	p25	>ptr-miR-1297 MIMAT0008016_x000D_	m25	>mmu-miR-7a-2-3p MIMAT0017070_x000D_	r25	>rno-miR-204-3p MIMAT0004739_x000D_
h26	>hsa-miR-3940-5p MIMAT0019229_x000D_	g26	>ggo-miR-4484 MIMAT0024307_x000D_	p26	>ptr-miR-766 MIMAT0008321_x000D_	m26	>mmu-miR-7015-3p MIMAT0027935_x000D_	r26	>rno-miR-122-5p MIMAT0000827_x000D_
h27	>hsa-miR-431-3p MIMAT0004757_x000D_	g27	>ggo-miR-3127 MIMAT0024269_x000D_	p27	>ptr-miR-362 MIMAT0008116_x000D_	m27	>mmu-miR-6984-5p MIMAT0027870_x000D_	r27	>rno-miR-3102 MIMAT0025051_x000D_
h28	>hsa-miR-6832-5p MIMAT0027564_x000D_	g28	>ggo-miR-454 MIMAT0024280_x000D_	p28	>ptr-miR-939 MIMAT0008346_x000D_	m28	>mmu-miR-7032-5p MIMAT0027968_x000D_	r28	>rno-miR-361-3p MIMAT0017199_x000D_
h29	>hsa-miR-103a-2-5p MIMAT0009196_x000D_	g29	>ggo-miR-155 MIMAT0024221_x000D_	p29	>ptr-miR-628 MIMAT0008287_x000D_	m29	>mmu-miR-669a-3p MIMAT0017243_x000D_	r29	>rno-miR-337-5p MIMAT0017035_x000D_
h30	>hsa-miR-6877-5p MIMAT0027654_x000D_	g30	>ggo-miR-376b MIMAT0024193_x000D_	p30	>ptr-miR-503 MIMAT0008176_x000D_	m30	>mmu-miR-8117 MIMAT0031423_x000D_	r30	>rno-miR-141-3p MIMAT0000846_x000D_
h31	>hsa-miR-1298-3p MIMAT0026641_x000D_	g31	>ggo-miR-106a MIMAT0002795_x000D_	p31	>ptr-miR-124a MIMAT0002469_x000D_	m31	>mmu-miR-28b MIMAT0019354_x000D_	r31	>rno-let-7a-1-3p MIMAT0017085_x000D_
h32	>hsa-miR-3682-5p MIMAT0019222_x000D_	g32	>ggo-miR-96 MIMAT0002788_x000D_	p32	>ptr-miR-655 MIMAT0024033_x000D_	m32	>mmu-miR-7001-5p MIMAT0027904_x000D_	r32	>rno-miR-667-3p MIMAT0012852_x000D_
h33	>hsa-miR-3155a MIMAT0015029_x000D_	g33	>ggo-miR-1296 MIMAT0024172_x000D_	p33	>ptr-miR-365 MIMAT0008117_x000D_	m33	>mmu-miR-3074-2-3p MIMAT0014946_x000D_	r33	>rno-miR-487b-5p MIMAT0017221_x000D_
h34	>hsa-miR-5089-5p MIMAT0021081_x000D_	g34	>ggo-miR-940 MIMAT0024213_x000D_	p34	>ptr-miR-633 MIMAT0008290_x000D_	m34	>mmu-miR-452-3p MIMAT0017194_x000D_	r34	>rno-miR-450a-3p MIMAT0017183_x000D_
h35	>hsa-miR-648 MIMAT0003318_x000D_	g35	>ggo-miR-524-3p MIMAT0036424_x000D_	p35	>ptr-miR-509a MIMAT0005773_x000D_	m35	>mmu-miR-7663-3p MIMAT0029833_x000D_	r35	>rno-miR-363-3p MIMAT0003210_x000D_
h36	>hsa-miR-367-5p MIMAT0004686_x000D_	g36	>ggo-miR-655 MIMAT0024154_x000D_	p36	>ptr-miR-210 MIMAT0008070_x000D_	m36	>mmu-miR-7240-5p MIMAT0028448_x000D_	r36	>rno-miR-196c-5p MIMAT0005303_x000D_
h37	>hsa-miR-6740-5p MIMAT0027381_x000D_	g37	>ggo-miR-129 MIMAT0024090_x000D_	p37	>ptr-miR-3943 MIMAT0024046_x000D_	m37	>mmu-miR-6985-5p MIMAT0027872_x000D_	r37	>rno-miR-133a-3p MIMAT0000839_x000D_
h38	>hsa-miR-450a-2-3p MIMAT0031074_x000D_	g38	>ggo-miR-518c-5p MIMAT0036421_x000D_	p38	>ptr-miR-144 MIMAT0002262_x000D_	m38	>mmu-miR-592-3p MIMAT0017234_x000D_	r38	>rno-miR-152-5p MIMAT0017134_x000D_
h39	>hsa-miR-6793-3p MIMAT0027487_x000D_	g39	>ggo-miR-375 MIMAT0024189_x000D_	p39	>ptr-miR-346 MIMAT0008112_x000D_	m39	>mmu-miR-7023-3p MIMAT0027951_x000D_	r39	>rno-miR-194-5p MIMAT0000869_x000D_
h40	>hsa-miR-3622a-3p MIMAT0018004_x000D_	g40	>ggo-miR-877 MIMAT0024155_x000D_	p40	>ptr-miR-6128 MIMAT0024601_x000D_	m40	>mmu-miR-6546-5p MIMAT0029792_x000D_	r40	>rno-miR-181a-1-3p MIMAT0000884_x000D_
h41	>hsa-miR-541-5p MIMAT0004919_x000D_	g41	>ggo-miR-1286 MIMAT0024291_x000D_	p41	>ptr-miR-936 MIMAT0008343_x000D_	m41	>mmu-miR-669f-5p MIMAT0017327_x000D_	r41	>rno-miR-3585-3p MIMAT0017879_x000D_
h42	>hsa-miR-6515-3p MIMAT0025487_x000D_	g42	>ggo-miR-523-3p MIMAT0036415_x000D_	p42	>ptr-miR-558 MIMAT0008239_x000D_	m42	>mmu-miR-367-3p MIMAT0003181_x000D_	r42	>rno-miR-671 MIMAT0005326_x000D_
h43	>hsa-miR-1276 MIMAT0005930_x000D_	g43	>ggo-miR-199a MIMAT0002527_x000D_	p43	>ptr-miR-598 MIMAT0008267_x000D_	m43	>mmu-miR-764-5p MIMAT0003894_x000D_	r43	>rno-miR-26b-3p MIMAT0004714_x000D_
h44	>hsa-miR-6499-3p MIMAT0025451_x000D_	g44	>ggo-miR-519a MIMAT0036444_x000D_	p44	>ptr-miR-520b MIMAT0008198_x000D_	m44	>mmu-miR-25-5p MIMAT0017049_x000D_	r44	>rno-miR-328a-5p MIMAT0017029_x000D_
h45	>hsa-miR-2276-3p MIMAT0011775_x000D_	g45	>ggo-miR-345 MIMAT0024207_x000D_	p45	>ptr-miR-141 MIMAT0008036_x000D_	m45	>mmu-miR-1928 MIMAT0009391_x000D_	r45	>rno-miR-140-3p MIMAT0000574_x000D_
h46	>hsa-miR-3120-3p MIMAT0014982_x000D_	g46	>ggo-miR-488 MIMAT0024230_x000D_	p46	>ptr-miR-302c MIMAT0008088_x000D_	m46	>mmu-miR-6915-5p MIMAT0027730_x000D_	r46	>rno-miR-551b-5p MIMAT0017335_x000D_
h47	>hsa-miR-6780b-5p MIMAT0027572_x000D_	g47	>ggo-miR-518f-3p MIMAT0036417_x000D_	p47	>ptr-miR-92 MIMAT0002699_x000D_	m47	>mmu-miR-3084-3p MIMAT0014877_x000D_	r47	>rno-miR-193b-3p MIMAT0035734_x000D_
h48	>hsa-miR-4769-5p MIMAT0019922_x000D_	g48	>ggo-miR-9 MIMAT0002276_x000D_	p48	>ptr-miR-520h MIMAT0008204_x000D_	m48	>mmu-miR-3098-5p MIMAT0014917_x000D_	r48	>rno-miR-301b-5p MIMAT0017300_x000D_
h49	>hsa-miR-1306-5p MIMAT0022726_x000D_	g49	>ggo-miR-34b MIMAT0024226_x000D_	p49	>ptr-miR-380 MIMAT0008132_x000D_	m49	>mmu-miR-302c-3p MIMAT0003376_x000D_	r49	>rno-miR-3064-5p MIMAT0035737_x000D_
h50	>hsa-miR-519b-3p MIMAT0002837_x000D_	g50	>ggo-miR-551b MIMAT0024188_x000D_	p50	>ptr-miR-642 MIMAT0008296_x000D_	m50	>mmu-miR-1957b MIMAT0025145_x000D_	r50	>rno-miR-678 MIMAT0012857_x000D_
h51	>hsa-miR-489-3p MIMAT0002805_x000D_	g51	>ggo-miR-3138 MIMAT0024271_x000D_	p51	>ptr-miR-1283b MIMAT0036458_x000D_	m51	>mmu-miR-672-3p MIMAT0017241_x000D_	r51	>rno-miR-136-5p MIMAT0000842_x000D_
h52	>hsa-miR-23a-3p MIMAT0000078_x000D_	g52	>ggo-miR-30c MIMAT0024111_x000D_	p52	>ptr-miR-3138 MIMAT0024047_x000D_	m52	>mmu-miR-7687-5p MIMAT0029902_x000D_	r52	>rno-miR-6328 MIMAT0025067_x000D_
h53	>hsa-miR-6796-5p MIMAT0027492_x000D_	g53	>ggo-miR-589 MIMAT0024239_x000D_	p53	>ptr-miR-32 MIMAT0002386_x000D_	m53	>mmu-miR-6898-5p MIMAT0027696_x000D_	r53	>rno-miR-1297 MIMAT0035723_x000D_
h54	>hsa-miR-675-3p MIMAT0006790_x000D_	g54	>ggo-miR-676 MIMAT0024273_x000D_	p54	>ptr-miR-1246 MIMAT0007972_x000D_	m54	>mmu-miR-466m-5p MIMAT0014882_x000D_	r54	>rno-miR-6321 MIMAT0025059_x000D_
h55	>hsa-miR-2110 MIMAT0010133_x000D_	g55	>ggo-miR-133b MIMAT0024272_x000D_	p55	>ptr-miR-181b MIMAT0002625_x000D_	m55	>mmu-miR-501-3p MIMAT0003509_x000D_	r55	>rno-miR-346 MIMAT0000596_x000D_
h56	>hsa-miR-1269a MIMAT0005923_x000D_	g56	>ggo-miR-296 MIMAT0024290_x000D_	p56	>ptr-miR-525 MIMAT0008209_x000D_	m56	>mmu-miR-6406 MIMAT0025159_x000D_	r56	>rno-miR-181c-3p MIMAT0017137_x000D_
h57	>hsa-miR-483-3p MIMAT0002173_x000D_	g57	>ggo-miR-192 MIMAT0024119_x000D_	p57	>ptr-miR-892b MIMAT0012799_x000D_	m57	>mmu-miR-466c-5p MIMAT0004877_x000D_	r57	>rno-miR-872-3p MIMAT0005283_x000D_
h58	>hsa-miR-4659a-3p MIMAT0019727_x000D_	g58	>ggo-miR-330 MIMAT0024088_x000D_	p58	>ptr-miR-1178 MIMAT0007947_x000D_	m58	>mmu-let-7d-5p MIMAT0000383_x000D_	r58	>rno-miR-216a-3p MIMAT0017160_x000D_
h59	>hsa-miR-146a-5p MIMAT0000449_x000D_	g59	>ggo-miR-1185 MIMAT0024173_x000D_	p59	>ptr-miR-298 MIMAT0008081_x000D_	m59	>mmu-miR-18b-5p MIMAT0004858_x000D_	r59	>rno-miR-126b MIMAT0017843_x000D_
h60	>hsa-miR-1289 MIMAT0005879_x000D_	g60	>ggo-miR-191 MIMAT0024093_x000D_	p60	>ptr-miR-330 MIMAT0008102_x000D_	m60	>mmu-miR-148a-3p MIMAT0000516_x000D_	r60	>rno-miR-487b-3p MIMAT0003200_x000D_
h61	>hsa-miR-8485 MIMAT0033692_x000D_	g61	>ggo-miR-1228 MIMAT0024229_x000D_	p61	>ptr-miR-29a MIMAT0002364_x000D_	m61	>mmu-miR-7656-3p MIMAT0029819_x000D_	r61	>rno-miR-344b-3p MIMAT0017812_x000D_
h62	>hsa-miR-563 MIMAT0003227_x000D_	g62	>ggo-miR-29b MIMAT0002436_x000D_	p62	>ptr-miR-583 MIMAT0008256_x000D_	m62	>mmu-miR-29b-1-5p MIMAT0004523_x000D_	r62	>rno-miR-219a-2-3p MIMAT0005446_x000D_
h63	>hsa-miR-425-3p MIMAT0001343_x000D_	g63	>ggo-miR-584 MIMAT0024127_x000D_	p63	>ptr-miR-30a-5p MIMAT0002371_x000D_	m63	>mmu-miR-103-1-5p MIMAT0017024_x000D_	r63	>rno-miR-3558-3p MIMAT0017826_x000D_
h64	>hsa-miR-4474-3p MIMAT0019001_x000D_	g64	>ggo-miR-206 MIMAT0024181_x000D_	p64	>ptr-miR-3154 MIMAT0024608_x000D_	m64	>mmu-miR-1950 MIMAT0009417_x000D_	r64	>rno-miR-421-3p MIMAT0017175_x000D_
h65	>hsa-miR-5002-5p MIMAT0021023_x000D_	g65	>ggo-miR-25 MIMAT0002760_x000D_	p65	>ptr-miR-378a MIMAT0008130_x000D_	m65	>mmu-miR-759 MIMAT0003897_x000D_	r65	>rno-miR-22-5p MIMAT0003152_x000D_
h66	>hsa-miR-3672 MIMAT0018095_x000D_	g66	>ggo-miR-103 MIMAT0002443_x000D_	p66	>ptr-miR-130a MIMAT0008025_x000D_	m66	>mmu-miR-376b-3p MIMAT0001092_x000D_	r66	>rno-miR-30c-2-3p MIMAT0005442_x000D_
h67	>hsa-let-7a-3p MIMAT0004481_x000D_	g67	>ggo-miR-1249 MIMAT0024247_x000D_	p67	>ptr-miR-339 MIMAT0008107_x000D_	m67	>mmu-miR-7035-5p MIMAT0027974_x000D_	r67	>rno-miR-26a-3p MIMAT0017100_x000D_
h68	>hsa-miR-4488 MIMAT0019022_x000D_	g68	>ggo-miR-556 MIMAT0024287_x000D_	p68	>ptr-miR-185 MIMAT0008053_x000D_	m68	>mmu-miR-3059-5p MIMAT0014811_x000D_	r68	>rno-miR-1956-5p MIMAT0035735_x000D_
h69	>hsa-miR-3691-5p MIMAT0018120_x000D_	g69	>ggo-miR-218 MIMAT0002565_x000D_	p69	>ptr-miR-148a MIMAT0008041_x000D_	m69	>mmu-miR-7004-5p MIMAT0027912_x000D_	r69	>rno-miR-200a-3p MIMAT0000874_x000D_
h70	>hsa-miR-3688-5p MIMAT0019223_x000D_	g70	>ggo-miR-517c-5p MIMAT0036432_x000D_	p70	>ptr-miR-208b MIMAT0008068_x000D_	m70	>mmu-miR-6715-5p MIMAT0029876_x000D_	r70	>rno-miR-431 MIMAT0001626_x000D_
h71	>hsa-miR-532-3p MIMAT0004780_x000D_	g71	>ggo-miR-376a MIMAT0024159_x000D_	p71	>ptr-miR-18a MIMAT0002695_x000D_	m71	>mmu-miR-6339 MIMAT0025082_x000D_	r71	>rno-let-7c-5p MIMAT0000776_x000D_
h72	>hsa-miR-4747-5p MIMAT0019882_x000D_	g72	>ggo-miR-122 MIMAT0024179_x000D_	p72	>ptr-miR-513a MIMAT0005776_x000D_	m72	>mmu-miR-188-5p MIMAT0000217_x000D_	r72	>rno-miR-764-5p MIMAT0012854_x000D_
h73	>hsa-miR-6813-3p MIMAT0027527_x000D_	g73	>ggo-miR-592 MIMAT0024198_x000D_	p73	>ptr-miR-381 MIMAT0008133_x000D_	m73	>mmu-miR-6916-3p MIMAT0027733_x000D_	r73	>rno-miR-3592 MIMAT0017895_x000D_
h74	>hsa-miR-3653-3p MIMAT0018073_x000D_	g74	>ggo-miR-548c MIMAT0024266_x000D_	p74	>ptr-miR-4667 MIMAT0024060_x000D_	m74	>mmu-miR-342-3p MIMAT0000590_x000D_	r74	>rno-miR-135b-3p MIMAT0017043_x000D_
h75	>hsa-miR-3150b-3p MIMAT0018194_x000D_	g75	>ggo-miR-1291 MIMAT0024208_x000D_	p75	>ptr-miR-34c MIMAT0008114_x000D_	m75	>mmu-miR-214-5p MIMAT0004664_x000D_	r75	>rno-miR-130a-3p MIMAT0000836_x000D_
h76	>hsa-miR-6858-5p MIMAT0027616_x000D_	g76	>ggo-miR-518c-3p MIMAT0036422_x000D_	p76	>ptr-miR-1262 MIMAT0007986_x000D_	m76	>mmu-miR-193a-5p MIMAT0004544_x000D_	r76	>rno-miR-28-3p MIMAT0004716_x000D_
h77	>hsa-miR-6768-3p MIMAT0027437_x000D_	g77	>ggo-miR-1260b MIMAT0024240_x000D_	p77	>ptr-miR-1182 MIMAT0007950_x000D_	m77	>mmu-miR-6998-3p MIMAT0027899_x000D_	r77	>rno-miR-27b-3p MIMAT0000798_x000D_
h78	>hsa-miR-4797-3p MIMAT0019973_x000D_	g78	>ggo-miR-4660 MIMAT0024199_x000D_	p78	>ptr-miR-596 MIMAT0012807_x000D_	m78	>mmu-miR-3113-3p MIMAT0014960_x000D_	r78	>rno-miR-99b-5p MIMAT0000821_x000D_
h79	>hsa-miR-4684-5p MIMAT0019769_x000D_	g79	>ggo-let-7i MIMAT0024083_x000D_	p79	>ptr-let-7b MIMAT0007937_x000D_	m79	>mmu-miR-421-3p MIMAT0004869_x000D_	r79	>rno-miR-214-3p MIMAT0000885_x000D_
h80	>hsa-miR-4638-5p MIMAT0019695_x000D_	g80	>ggo-miR-378e MIMAT0024303_x000D_	p80	>ptr-miR-654 MIMAT0008304_x000D_	m80	>mmu-miR-217-3p MIMAT0017072_x000D_	r80	>rno-miR-9b-3p MIMAT0017836_x000D_
h81	>hsa-miR-4300 MIMAT0016853_x000D_	g81	>ggo-miR-190b MIMAT0024270_x000D_	p81	>ptr-miR-548e MIMAT0024057_x000D_	m81	>mmu-miR-145a-3p MIMAT0004534_x000D_	r81	>rno-miR-6329 MIMAT0025068_x000D_
h82	>hsa-miR-6868-3p MIMAT0027637_x000D_	g82	>ggo-miR-652 MIMAT0024153_x000D_	p82	>ptr-miR-876 MIMAT0008327_x000D_	m82	>mmu-miR-18a-3p MIMAT0004626_x000D_	r82	>rno-miR-450b-5p MIMAT0035746_x000D_
h83	>hsa-miR-101-5p MIMAT0004513_x000D_	g83	>ggo-miR-338 MIMAT0024125_x000D_	p83	>ptr-miR-296 MIMAT0008079_x000D_	m83	>mmu-miR-6957-5p MIMAT0027814_x000D_	r83	>rno-miR-141-5p MIMAT0017128_x000D_
h84	>hsa-miR-4650-3p MIMAT0019714_x000D_	g84	>ggo-miR-128 MIMAT0024082_x000D_	p84	>ptr-miR-1298 MIMAT0008017_x000D_	m84	>mmu-miR-350-3p MIMAT0000605_x000D_	r84	>rno-miR-471-3p MIMAT0017310_x000D_
h85	>hsa-miR-6771-3p MIMAT0027443_x000D_	g85	>ggo-miR-4510 MIMAT0024109_x000D_	p85	>ptr-miR-653 MIMAT0008303_x000D_	m85	>mmu-miR-7052-3p MIMAT0028009_x000D_	r85	>rno-miR-27b-5p MIMAT0017101_x000D_
h86	>hsa-miR-6748-3p MIMAT0027397_x000D_	g86	>ggo-miR-521 MIMAT0036436_x000D_	p86	>ptr-miR-302f MIMAT0008091_x000D_	m86	>mmu-miR-148b-5p MIMAT0017036_x000D_	r86	>rno-miR-122-3p MIMAT0017116_x000D_
h87	>hsa-miR-1248 MIMAT0005900_x000D_	g87	>ggo-miR-362 MIMAT0024241_x000D_	p87	>ptr-miR-376a MIMAT0008126_x000D_	m87	>mmu-miR-376c-3p MIMAT0003183_x000D_	r87	>rno-miR-297 MIMAT0000899_x000D_
h88	>hsa-miR-4463 MIMAT0018987_x000D_	g88	>ggo-miR-502b MIMAT0024308_x000D_	p88	>ptr-miR-27a MIMAT0002750_x000D_	m88	>mmu-miR-695 MIMAT0003481_x000D_	r88	>rno-miR-425-3p MIMAT0017306_x000D_
h89	>hsa-miR-6794-5p MIMAT0027488_x000D_	g89	>ggo-miR-490 MIMAT0024205_x000D_	p89	>ptr-miR-195 MIMAT0008060_x000D_	m89	>mmu-miR-201-3p MIMAT0017001_x000D_	r89	>rno-miR-323-3p MIMAT0000550_x000D_
h90	>hsa-miR-4763-5p MIMAT0019912_x000D_	g90	>ggo-miR-496 MIMAT0024223_x000D_	p90	>ptr-miR-1295 MIMAT0008014_x000D_	m90	>mmu-miR-6414 MIMAT0025168_x000D_	r90	>rno-miR-186-5p MIMAT0000863_x000D_
h91	>hsa-miR-6132 MIMAT0024616_x000D_	g91	>ggo-miR-30a-5p MIMAT0002373_x000D_	p91	>ptr-miR-495 MIMAT0008169_x000D_	m91	>mmu-miR-6364 MIMAT0025108_x000D_	r91	>rno-miR-133b-3p MIMAT0003126_x000D_
h92	>hsa-miR-1306-3p MIMAT0005950_x000D_	g92	>ggo-miR-146a MIMAT0024135_x000D_	p92	>ptr-miR-1 MIMAT0007946_x000D_	m92	>mmu-miR-1930-3p MIMAT0017340_x000D_	r92	>rno-miR-433-3p MIMAT0001628_x000D_
h93	>hsa-miR-579-5p MIMAT0026616_x000D_	g93	>ggo-miR-203b MIMAT0024264_x000D_	p93	>ptr-miR-16 MIMAT0002655_x000D_	m93	>mmu-miR-8106 MIMAT0031411_x000D_	r93	>rno-miR-3580-3p MIMAT0017869_x000D_
h94	>hsa-miR-3917 MIMAT0018191_x000D_	g94	>ggo-miR-519d MIMAT0036425_x000D_	p94	>ptr-miR-622 MIMAT0008283_x000D_	m94	>mmu-miR-7069-5p MIMAT0028044_x000D_	r94	>rno-miR-493-3p MIMAT0003191_x000D_
h95	>hsa-miR-4793-3p MIMAT0019966_x000D_	g95	>ggo-miR-455 MIMAT0024222_x000D_	p95	>ptr-miR-504 MIMAT0008177_x000D_	m95	>mmu-miR-1895 MIMAT0007867_x000D_	r95	>rno-miR-488-3p MIMAT0005341_x000D_
h96	>hsa-miR-575 MIMAT0003240_x000D_	g96	>ggo-miR-22 MIMAT0024097_x000D_	p96	>ptr-miR-302a MIMAT0008086_x000D_	m96	>mmu-miR-3069-5p MIMAT0014844_x000D_	r96	>rno-miR-451-5p MIMAT0001633_x000D_
h97	>hsa-miR-496 MIMAT0002818_x000D_	g97	>ggo-miR-141 MIMAT0002198_x000D_	p97	>ptr-miR-496 MIMAT0008170_x000D_	m97	>mmu-miR-7a-5p MIMAT0000677_x000D_	r97	>rno-miR-124-5p MIMAT0004728_x000D_
h98	>hsa-miR-320c MIMAT0005793_x000D_	g98	>ggo-miR-217 MIMAT0002563_x000D_	p98	>ptr-miR-3121 MIMAT0024061_x000D_	m98	>mmu-miR-149-5p MIMAT0000159_x000D_	r98	>rno-miR-101b-3p MIMAT0000615_x000D_
h99	>hsa-miR-6818-3p MIMAT0027537_x000D_	g99	>ggo-miR-1283 MIMAT0036431_x000D_	p99	>ptr-miR-518f MIMAT0008191_x000D_	m99	>mmu-miR-875-3p MIMAT0004938_x000D_	r99	>rno-miR-34b-3p MIMAT0017105_x000D_
h100	>hsa-miR-3162-3p MIMAT0019213_x000D_	g100	>ggo-miR-381 MIMAT0024220_x000D_	p100	>ptr-miR-4510 MIMAT0024027_x000D_	m100	>mmu-miR-378c MIMAT0025138_x000D_	r100	>rno-miR-503-5p MIMAT0003213_x000D_
h101	>hsa-miR-661 MIMAT0003324_x000D_	g101	>ggo-miR-450b MIMAT0024296_x000D_	p101	>ptr-miR-1256 MIMAT0007981_x000D_	m101	>mmu-miR-448-3p MIMAT0001533_x000D_	r101	>rno-miR-291b MIMAT0017822_x000D_
h102	>hsa-miR-6797-5p MIMAT0027494_x000D_	g102	>ggo-miR-193b MIMAT0024138_x000D_	p102	>ptr-miR-422a MIMAT0008141_x000D_	m102	>mmu-miR-20b-3p MIMAT0004788_x000D_	r102	>rno-miR-218a-2-3p MIMAT0004740_x000D_
h103	>hsa-miR-5705 MIMAT0022499_x000D_	g103	>ggo-miR-215 MIMAT0002734_x000D_	p103	>ptr-miR-940 MIMAT0008347_x000D_	m103	>mmu-miR-6959-3p MIMAT0027819_x000D_	r103	>rno-miR-125a-5p MIMAT0000829_x000D_
h104	>hsa-miR-6767-3p MIMAT0027435_x000D_	g104	>ggo-miR-424 MIMAT0024151_x000D_	p104	>ptr-miR-1275 MIMAT0007996_x000D_	m104	>mmu-miR-7115-5p MIMAT0028127_x000D_	r104	>rno-miR-124-3p MIMAT0000828_x000D_
h105	>hsa-miR-4722-5p MIMAT0019836_x000D_	g105	>ggo-miR-3173 MIMAT0024275_x000D_	p105	>ptr-miR-425 MIMAT0008144_x000D_	m105	>mmu-miR-761 MIMAT0003893_x000D_	r105	>rno-miR-3559-5p MIMAT0017827_x000D_
h106	>hsa-miR-4477a MIMAT0019004_x000D_	g106	>ggo-miR-411 MIMAT0024148_x000D_	p106	>ptr-miR-643 MIMAT0008297_x000D_	m106	>mmu-miR-484 MIMAT0003127_x000D_	r106	>rno-miR-504 MIMAT0012830_x000D_
h107	>hsa-miR-375 MIMAT0000728_x000D_	g107	>ggo-miR-365a MIMAT0024150_x000D_	p107	>ptr-miR-758 MIMAT0008318_x000D_	m107	>mmu-miR-6999-3p MIMAT0027901_x000D_	r107	>rno-miR-30a-3p MIMAT0000809_x000D_
h108	>hsa-miR-424-3p MIMAT0004749_x000D_	g108	>ggo-miR-92 MIMAT0002664_x000D_	p108	>ptr-miR-557 MIMAT0008238_x000D_	m108	>mmu-miR-330-5p MIMAT0004642_x000D_	r108	>rno-miR-871-5p MIMAT0005281_x000D_
h109	>hsa-miR-499b-3p MIMAT0019898_x000D_	g109	>ggo-miR-3943 MIMAT0024210_x000D_	p109	>ptr-miR-591 MIMAT0008262_x000D_	m109	>mmu-miR-6914-3p MIMAT0027729_x000D_	r109	>rno-miR-759 MIMAT0012856_x000D_
h110	>hsa-miR-1277-5p MIMAT0022724_x000D_	g110	>ggo-miR-515-3p MIMAT0036406_x000D_	p110	>ptr-miR-548k MIMAT0008225_x000D_	m110	>mmu-miR-6416-3p MIMAT0025171_x000D_	r110	>rno-miR-1896 MIMAT0035732_x000D_
h111	>hsa-miR-1238-5p MIMAT0022947_x000D_	g111	>ggo-miR-92b MIMAT0024120_x000D_	p111	>ptr-miR-1288 MIMAT0008006_x000D_	m111	>mmu-miR-654-5p MIMAT0004897_x000D_	r111	>rno-miR-1247-3p MIMAT0035722_x000D_
h112	>hsa-miR-4799-5p MIMAT0019976_x000D_	g112	>ggo-miR-3927 MIMAT0024306_x000D_	p112	>ptr-miR-149 MIMAT0008043_x000D_	m112	>mmu-miR-130a-3p MIMAT0000141_x000D_	r112	>rno-miR-322-3p MIMAT0000547_x000D_
h113	>hsa-miR-3074-5p MIMAT0019208_x000D_	g113	>ggo-miR-15b MIMAT0002202_x000D_	p113	>ptr-miR-146a MIMAT0008038_x000D_	m113	>mmu-miR-6407 MIMAT0025160_x000D_	r113	>rno-miR-342-3p MIMAT0000589_x000D_
h114	>hsa-miR-95-5p MIMAT0026473_x000D_	g114	>ggo-miR-641 MIMAT0024262_x000D_	p114	>ptr-miR-219-1-3p MIMAT0008074_x000D_	m114	>mmu-miR-7055-3p MIMAT0028015_x000D_	r114	>rno-miR-345-3p MIMAT0004655_x000D_
h115	>hsa-miR-7157-5p MIMAT0028224_x000D_	g115	>ggo-miR-320a MIMAT0024080_x000D_	p115	>ptr-miR-3937 MIMAT0024055_x000D_	m115	>mmu-miR-5618-3p MIMAT0022364_x000D_	r115	>rno-miR-185-3p MIMAT0017142_x000D_
h116	>hsa-miR-4436a MIMAT0018952_x000D_	g116	>ggo-miR-140 MIMAT0024081_x000D_	p116	>ptr-miR-1202 MIMAT0007956_x000D_	m116	>mmu-miR-3091-3p MIMAT0014904_x000D_	r116	>rno-miR-133a-5p MIMAT0017124_x000D_
h117	>hsa-miR-4634 MIMAT0019691_x000D_	g117	>ggo-miR-598 MIMAT0024089_x000D_	p117	>ptr-miR-887 MIMAT0008330_x000D_	m117	>mmu-miR-7025-5p MIMAT0027954_x000D_	r117	>rno-miR-92b-5p MIMAT0017319_x000D_
h118	>hsa-miR-664b-5p MIMAT0022271_x000D_	g118	>ggo-miR-518e-3p MIMAT0036428_x000D_	p118	>ptr-miR-6127 MIMAT0024600_x000D_	m118	>mmu-miR-6962-3p MIMAT0027825_x000D_	r118	>rno-miR-452-5p MIMAT0035748_x000D_
h119	>hsa-miR-4525 MIMAT0019064_x000D_	g119	>ggo-miR-517c MIMAT0024254_x000D_	p119	>ptr-miR-181d MIMAT0008049_x000D_	m119	>mmu-miR-6930-3p MIMAT0027761_x000D_	r119	>rno-miR-146b-5p MIMAT0005595_x000D_
h120	>hsa-miR-486-3p MIMAT0004762_x000D_	g120	>ggo-miR-1193 MIMAT0024256_x000D_	p120	>ptr-miR-17-3p MIMAT0002694_x000D_	m120	>mmu-miR-875-5p MIMAT0004937_x000D_	r120	>rno-miR-344g MIMAT0025052_x000D_
h121	>hsa-miR-302c-5p MIMAT0000716_x000D_	g121	>ggo-miR-660 MIMAT0024164_x000D_	p121	>ptr-miR-3136 MIMAT0024064_x000D_	m121	>mmu-miR-7243-3p MIMAT0029911_x000D_	r121	>rno-miR-190a-5p MIMAT0000865_x000D_
h122	>hsa-miR-449a MIMAT0001541_x000D_	g122	>ggo-miR-524-5p MIMAT0036423_x000D_	p122	>ptr-miR-7 MIMAT0002485_x000D_	m122	>mmu-miR-6237 MIMAT0024858_x000D_	r122	>rno-miR-3575 MIMAT0017861_x000D_
h123	>hsa-miR-5001-5p MIMAT0021021_x000D_	g123	>ggo-miR-26a MIMAT0002345_x000D_	p123	>ptr-miR-29c MIMAT0008082_x000D_	m123	>mmu-miR-881-3p MIMAT0004846_x000D_	r123	>rno-miR-3068-5p MIMAT0024845_x000D_
h124	>hsa-miR-4765 MIMAT0019916_x000D_	g124	>ggo-miR-20a MIMAT0002662_x000D_	p124	>ptr-miR-3192 MIMAT0024042_x000D_	m124	>mmu-miR-383-5p MIMAT0000748_x000D_	r124	>rno-miR-17-5p MIMAT0000786_x000D_
h125	>hsa-miR-3619-5p MIMAT0017999_x000D_	g125	>ggo-miR-374a MIMAT0024169_x000D_	p125	>ptr-miR-218 MIMAT0002570_x000D_	m125	>mmu-let-7e-3p MIMAT0017016_x000D_	r125	>rno-miR-134-3p MIMAT0017125_x000D_
h126	>hsa-miR-7113-5p MIMAT0028123_x000D_	g126	>ggo-miR-889 MIMAT0024115_x000D_	p126	>ptr-miR-375 MIMAT0008125_x000D_	m126	>mmu-miR-455-3p MIMAT0003742_x000D_	r126	>rno-miR-130b-5p MIMAT0017122_x000D_
h127	>hsa-miR-766-3p MIMAT0003888_x000D_	g127	>ggo-miR-3605 MIMAT0024236_x000D_	p127	>ptr-miR-1296 MIMAT0008015_x000D_	m127	>mmu-miR-6905-3p MIMAT0027711_x000D_	r127	>rno-miR-3580-5p MIMAT0017868_x000D_
h128	>hsa-miR-487b-3p MIMAT0003180_x000D_	g128	>ggo-miR-671 MIMAT0024279_x000D_	p128	>ptr-miR-302b MIMAT0008087_x000D_	m128	>mmu-miR-139-3p MIMAT0004662_x000D_	r128	>rno-miR-494-3p MIMAT0003193_x000D_
h129	>hsa-miR-330-3p MIMAT0000751_x000D_	g129	>ggo-miR-1277 MIMAT0024175_x000D_	p129	>ptr-miR-216a MIMAT0002559_x000D_	m129	>mmu-miR-6899-5p MIMAT0027698_x000D_	r129	>rno-miR-212-5p MIMAT0017158_x000D_
h130	>hsa-miR-4257 MIMAT0016878_x000D_	g130	>ggo-miR-519c-5p MIMAT0036410_x000D_	p130	>ptr-miR-4504 MIMAT0024065_x000D_	m130	>mmu-miR-6943-5p MIMAT0027786_x000D_	r130	>rno-miR-764-3p MIMAT0017370_x000D_
h131	>hsa-miR-4264 MIMAT0016899_x000D_	g131	>ggo-miR-3612 MIMAT0024258_x000D_	p131	>ptr-miR-665 MIMAT0008312_x000D_	m131	>mmu-miR-24-1-5p MIMAT0000218_x000D_	r131	>rno-miR-375-3p MIMAT0005307_x000D_
h132	>hsa-miR-489-5p MIMAT0026605_x000D_	g132	>ggo-miR-760 MIMAT0024132_x000D_	p132	>ptr-miR-515 MIMAT0008181_x000D_	m132	>mmu-miR-5131 MIMAT0020642_x000D_	r132	>rno-miR-181b-2-3p MIMAT0017140_x000D_
h133	>hsa-miR-92b-5p MIMAT0004792_x000D_	g133	>ggo-miR-331 MIMAT0024128_x000D_	p133	>ptr-miR-4428 MIMAT0024069_x000D_	m133	>mmu-miR-1981-3p MIMAT0017351_x000D_	r133	>rno-miR-125b-2-3p MIMAT0026467_x000D_
h134	>hsa-miR-6829-3p MIMAT0027559_x000D_	g134	>ggo-miR-204 MIMAT0002536_x000D_	p134	>ptr-miR-1179 MIMAT0007948_x000D_	m134	>mmu-miR-190a-3p MIMAT0016998_x000D_	r134	>rno-miR-190b-5p MIMAT0005302_x000D_
h135	>hsa-miR-6766-3p MIMAT0027433_x000D_	g135	>ggo-miR-448 MIMAT0024209_x000D_	p135	>ptr-miR-30c MIMAT0002614_x000D_	m135	>mmu-miR-711 MIMAT0003501_x000D_	r135	>rno-miR-137-3p MIMAT0000843_x000D_
h136	>hsa-miR-5584-5p MIMAT0022283_x000D_	g136	>ggo-miR-95 MIMAT0002399_x000D_	p136	>ptr-miR-944 MIMAT0008350_x000D_	m136	>mmu-miR-6929-5p MIMAT0027758_x000D_	r136	>rno-miR-532-5p MIMAT0005322_x000D_
h137	>hsa-miR-4710 MIMAT0019815_x000D_	g137	>ggo-miR-200a MIMAT0024300_x000D_	p137	>ptr-miR-4524a MIMAT0024059_x000D_	m137	>mmu-miR-6918-5p MIMAT0027736_x000D_	r137	>rno-miR-206-3p MIMAT0000879_x000D_
h138	>hsa-miR-3910 MIMAT0018184_x000D_	g138	>ggo-miR-1266 MIMAT0024268_x000D_	p138	>ptr-miR-509b MIMAT0005774_x000D_	m138	>mmu-miR-6341 MIMAT0025084_x000D_	r138	>rno-miR-935 MIMAT0012845_x000D_
h139	>hsa-miR-885-5p MIMAT0004947_x000D_	g139	>ggo-miR-371b MIMAT0024267_x000D_	p139	>ptr-miR-145 MIMAT0002267_x000D_	m139	>mmu-miR-681 MIMAT0003458_x000D_	r139	>rno-miR-743a-5p MIMAT0017315_x000D_
h140	>hsa-miR-302e MIMAT0005931_x000D_	g140	>ggo-miR-125b MIMAT0002220_x000D_	p140	>ptr-miR-562 MIMAT0008242_x000D_	m140	>mmu-miR-6956-5p MIMAT0027812_x000D_	r140	>rno-miR-632 MIMAT0012837_x000D_
h141	>hsa-miR-4715-3p MIMAT0019825_x000D_	g141	>ggo-miR-486 MIMAT0024149_x000D_	p141	>ptr-miR-1289 MIMAT0008007_x000D_	m141	>mmu-miR-335-5p MIMAT0000766_x000D_	r141	>rno-miR-673-5p MIMAT0005328_x000D_
h142	>hsa-miR-1282 MIMAT0005940_x000D_	g142	>ggo-miR-151a MIMAT0024107_x000D_	p142	>ptr-miR-1203 MIMAT0007957_x000D_	m142	>mmu-miR-103-3p MIMAT0000546_x000D_	r142	>rno-miR-1306-5p MIMAT0024851_x000D_
h143	>hsa-miR-3124-5p MIMAT0014986_x000D_	g143	>ggo-miR-429 MIMAT0024304_x000D_	p143	>ptr-miR-101 MIMAT0002430_x000D_	m143	>mmu-miR-344g-3p MIMAT0014930_x000D_	r143	>rno-miR-191b MIMAT0017817_x000D_
h144	>hsa-miR-4750-5p MIMAT0019887_x000D_	g144	>ggo-miR-516a-5p MIMAT0036441_x000D_	p144	>ptr-miR-484 MIMAT0008158_x000D_	m144	>mmu-miR-7217-5p MIMAT0028402_x000D_	r144	>rno-miR-3546 MIMAT0017801_x000D_
h145	>hsa-miR-191-3p MIMAT0001618_x000D_	g145	>ggo-miR-329b MIMAT0024178_x000D_	p145	>ptr-miR-548n MIMAT0008227_x000D_	m145	>mmu-miR-7666-3p MIMAT0029839_x000D_	r145	>rno-miR-582-3p MIMAT0017360_x000D_
h146	>hsa-miR-6841-3p MIMAT0027585_x000D_	g146	>ggo-miR-522-5p MIMAT0036437_x000D_	p146	>ptr-miR-376b MIMAT0008127_x000D_	m146	>mmu-miR-7060-5p MIMAT0028024_x000D_	r146	>rno-miR-190a-3p MIMAT0017145_x000D_
h147	>hsa-miR-1301-5p MIMAT0026639_x000D_	g147	>ggo-miR-328 MIMAT0024166_x000D_	p147	>ptr-miR-9 MIMAT0002275_x000D_	m147	>mmu-miR-466f-3p MIMAT0004882_x000D_	r147	>rno-miR-679 MIMAT0025072_x000D_
h148	>hsa-miR-3928-3p MIMAT0018205_x000D_	g148	>ggo-miR-532 MIMAT0024131_x000D_	p148	>ptr-miR-652 MIMAT0008302_x000D_	m148	>mmu-miR-344h-3p MIMAT0022384_x000D_	r148	>rno-miR-541-5p MIMAT0003177_x000D_
h149	>hsa-miR-6799-5p MIMAT0027498_x000D_	g149	>ggo-miR-1343 MIMAT0024257_x000D_	p149	>ptr-miR-153 MIMAT0008047_x000D_	m149	>mmu-miR-7063-3p MIMAT0028031_x000D_	r149	>rno-miR-99b-3p MIMAT0004725_x000D_
h150	>hsa-miR-20a-3p MIMAT0004493_x000D_	g150	>ggo-miR-30d MIMAT0002618_x000D_	p150	>ptr-miR-575 MIMAT0008249_x000D_	m150	>mmu-miR-7011-5p MIMAT0027926_x000D_	r150	>rno-miR-181d-5p MIMAT0005299_x000D_
h151	>hsa-miR-6787-3p MIMAT0027475_x000D_	g151	>ggo-miR-29a MIMAT0002360_x000D_	p151	>ptr-miR-497 MIMAT0012803_x000D_	m151	>mmu-miR-3079-5p MIMAT0014866_x000D_	r151	>rno-miR-26a-5p MIMAT0000796_x000D_
h152	>hsa-miR-1915-3p MIMAT0007892_x000D_	g152	>ggo-miR-34a MIMAT0002494_x000D_	p152	>ptr-miR-664a MIMAT0008311_x000D_	m152	>mmu-miR-29c-5p MIMAT0004632_x000D_	r152	>rno-miR-6215 MIMAT0024854_x000D_
h153	>hsa-miR-603 MIMAT0003271_x000D_	g153	>ggo-miR-135a MIMAT0002253_x000D_	p153	>ptr-miR-23c MIMAT0024048_x000D_	m153	>mmu-miR-301a-3p MIMAT0000379_x000D_	r153	>rno-miR-466d MIMAT0017824_x000D_
h154	>hsa-miR-32-5p MIMAT0000090_x000D_	g154	>ggo-miR-410 MIMAT0024121_x000D_	p154	>ptr-miR-597 MIMAT0008266_x000D_	m154	>mmu-miR-7013-5p MIMAT0027930_x000D_	r154	>rno-miR-344b-1-3p MIMAT0017894_x000D_
h155	>hsa-miR-5706 MIMAT0022500_x000D_	g155	>ggo-miR-520f MIMAT0036409_x000D_	p155	>ptr-miR-146b MIMAT0008039_x000D_	m155	>mmu-miR-1258-3p MIMAT0029905_x000D_	r155	>rno-miR-221-5p MIMAT0017163_x000D_
h156	>hsa-miR-6778-5p MIMAT0027456_x000D_	g156	>ggo-miR-543 MIMAT0024147_x000D_	p156	>ptr-miR-382 MIMAT0008134_x000D_	m156	>mmu-miR-6392-3p MIMAT0025142_x000D_	r156	>rno-miR-203b-3p MIMAT0017800_x000D_
h157	>hsa-miR-1301-3p MIMAT0005797_x000D_	g157	>ggo-miR-519a-5p MIMAT0036439_x000D_	p157	>ptr-miR-27b MIMAT0008078_x000D_	m157	>mmu-miR-544-5p MIMAT0017282_x000D_	r157	>rno-miR-183-3p MIMAT0017141_x000D_
h158	>hsa-miR-1273f MIMAT0020601_x000D_	g158	>ggo-miR-493 MIMAT0024249_x000D_	p158	>ptr-miR-1306 MIMAT0008023_x000D_	m158	>mmu-miR-7238-3p MIMAT0028445_x000D_	r158	>rno-miR-107-3p MIMAT0000826_x000D_
h159	>hsa-miR-4777-5p MIMAT0019934_x000D_	g159	>ggo-miR-27a MIMAT0002739_x000D_	p159	>ptr-miR-676 MIMAT0024049_x000D_	m159	>mmu-miR-7238-5p MIMAT0028444_x000D_	r159	>rno-miR-347 MIMAT0000598_x000D_
h160	>hsa-miR-3938 MIMAT0018353_x000D_	g160	>ggo-miR-222 MIMAT0024092_x000D_	p160	>ptr-miR-764 MIMAT0012818_x000D_	m160	>mmu-miR-129-2-3p MIMAT0000544_x000D_	r160	>rno-miR-34a-5p MIMAT0000815_x000D_
h161	>hsa-miR-371b-3p MIMAT0019893_x000D_	g161	>ggo-miR-34c MIMAT0024123_x000D_	p161	>ptr-miR-190b MIMAT0008055_x000D_	m161	>mmu-miR-7665-3p MIMAT0029837_x000D_	r161	>rno-miR-93-3p MIMAT0017109_x000D_
h162	>hsa-miR-7112-3p MIMAT0028122_x000D_	g162	>ggo-miR-574 MIMAT0024162_x000D_	p162	>ptr-miR-943 MIMAT0008349_x000D_	m162	>mmu-miR-1306-5p MIMAT0019136_x000D_	r162	>rno-miR-187-3p MIMAT0000864_x000D_
h163	>hsa-miR-370-3p MIMAT0000722_x000D_	g163	>ggo-miR-1 MIMAT0024078_x000D_	p163	>ptr-miR-215 MIMAT0002730_x000D_	m163	>mmu-miR-669e-5p MIMAT0005853_x000D_	r163	>rno-miR-495 MIMAT0005320_x000D_
h164	>hsa-miR-574-3p MIMAT0003239_x000D_	g164	>ggo-miR-196 MIMAT0002520_x000D_	p164	>ptr-miR-450b MIMAT0008152_x000D_	m164	>mmu-miR-467b-5p MIMAT0005448_x000D_	r164	>rno-let-7f-1-3p MIMAT0017089_x000D_
h165	>hsa-miR-4751 MIMAT0019888_x000D_	g165	>ggo-miR-1271 MIMAT0024192_x000D_	p165	>ptr-miR-6133 MIMAT0024607_x000D_	m165	>mmu-miR-7057-3p MIMAT0028019_x000D_	r165	>rno-miR-19b-2-5p MIMAT0017097_x000D_
h166	>hsa-miR-8071 MIMAT0030998_x000D_	g166	>ggo-miR-525-5p MIMAT0036412_x000D_	p166	>ptr-miR-613 MIMAT0008275_x000D_	m166	>mmu-miR-1982-3p MIMAT0009460_x000D_	r166	>rno-miR-127-3p MIMAT0000833_x000D_
h167	>hsa-miR-23a-5p MIMAT0004496_x000D_	g167	>ggo-miR-19b MIMAT0002663_x000D_	p167	>ptr-miR-122 MIMAT0007963_x000D_	m167	>mmu-miR-30d-3p MIMAT0017011_x000D_	r167	>rno-miR-16-3p MIMAT0017094_x000D_
h168	>hsa-miR-329-5p MIMAT0026555_x000D_	g168	>ggo-miR-152 MIMAT0024099_x000D_	p168	>ptr-miR-369 MIMAT0008119_x000D_	m168	>mmu-miR-6337 MIMAT0025080_x000D_	r168	>rno-miR-142-5p MIMAT0000847_x000D_
h169	>hsa-miR-372-3p MIMAT0000724_x000D_	g169	>ggo-miR-194 MIMAT0002733_x000D_	p169	>ptr-miR-100 MIMAT0002421_x000D_	m169	>mmu-miR-871-3p MIMAT0017265_x000D_	r169	>rno-miR-295-3p MIMAT0017366_x000D_
h170	>hsa-miR-4479 MIMAT0019011_x000D_	g170	>ggo-miR-134 MIMAT0002288_x000D_	p170	>ptr-miR-150 MIMAT0008044_x000D_	m170	>mmu-miR-539-3p MIMAT0017208_x000D_	r170	>rno-miR-339-5p MIMAT0000583_x000D_
h171	>hsa-miR-105-3p MIMAT0004516_x000D_	g171	>ggo-miR-516b MIMAT0024292_x000D_	p171	>ptr-miR-10a MIMAT0007944_x000D_	m171	>mmu-miR-320-5p MIMAT0017057_x000D_	r171	>rno-miR-107-5p MIMAT0017115_x000D_
h172	>hsa-miR-4326 MIMAT0016888_x000D_	g172	>ggo-miR-1298 MIMAT0024232_x000D_	p172	>ptr-miR-550 MIMAT0008230_x000D_	m172	>mmu-miR-140-3p MIMAT0000152_x000D_	r172	>rno-miR-205 MIMAT0000878_x000D_
h173	>hsa-let-7b-5p MIMAT0000063_x000D_	g173	>ggo-miR-609 MIMAT0024301_x000D_	p173	>ptr-miR-505 MIMAT0008178_x000D_	m173	>mmu-miR-7219-5p MIMAT0028406_x000D_	r173	>rno-miR-135a-3p MIMAT0004732_x000D_
h174	>hsa-miR-6751-5p MIMAT0027402_x000D_	g174	>ggo-miR-153 MIMAT0002274_x000D_	p174	>ptr-miR-143 MIMAT0002257_x000D_	m174	>mmu-miR-6997-5p MIMAT0027896_x000D_	r174	>rno-miR-6327 MIMAT0025066_x000D_
h175	>hsa-miR-3192-3p MIMAT0027027_x000D_	g175	>ggo-miR-885 MIMAT0024114_x000D_	p175	>ptr-miR-98 MIMAT0002405_x000D_	m175	>mmu-miR-16-1-3p MIMAT0004625_x000D_	r175	>rno-miR-3595 MIMAT0017903_x000D_
h176	>hsa-miR-6856-3p MIMAT0027613_x000D_	g176	>ggo-miR-127 MIMAT0024094_x000D_	p176	>ptr-miR-326 MIMAT0008099_x000D_	m176	>mmu-miR-7685-5p MIMAT0029896_x000D_	r176	>rno-miR-449c-3p MIMAT0017804_x000D_
h177	>hsa-miR-6807-5p MIMAT0027514_x000D_	g177	>ggo-let-7e MIMAT0024079_x000D_	p177	>ptr-miR-1323 MIMAT0008028_x000D_	m177	>mmu-miR-7212-5p MIMAT0028392_x000D_	r177	>rno-miR-30b-3p MIMAT0004721_x000D_
h178	>hsa-miR-6735-5p MIMAT0027371_x000D_	g178	>ggo-miR-874 MIMAT0024140_x000D_	p178	>ptr-miR-1260b MIMAT0024066_x000D_	m178	>mmu-miR-5124b MIMAT0025136_x000D_	r178	>rno-miR-6324 MIMAT0025063_x000D_
h179	>hsa-miR-5680 MIMAT0022468_x000D_	g179	>ggo-miR-499a MIMAT0024118_x000D_	p179	>ptr-miR-492 MIMAT0008167_x000D_	m179	>mmu-miR-185-5p MIMAT0000214_x000D_	r179	>rno-miR-10b-5p MIMAT0000783_x000D_
h180	>hsa-miR-30a-5p MIMAT0000087_x000D_	g180	>ggo-miR-487a MIMAT0024145_x000D_	p180	>ptr-miR-23a MIMAT0002749_x000D_	m180	>mmu-miR-5616-3p MIMAT0022360_x000D_	r180	>rno-miR-3586-5p MIMAT0017880_x000D_
h181	>hsa-miR-1207-5p MIMAT0005871_x000D_	g181	>ggo-miR-130b MIMAT0024156_x000D_	p181	>ptr-miR-640 MIMAT0008294_x000D_	m181	>mmu-miR-302a-3p MIMAT0000380_x000D_	r181	>rno-miR-219a-1-3p MIMAT0004741_x000D_
h182	>hsa-miR-6844 MIMAT0027589_x000D_	g182	>ggo-miR-3923 MIMAT0024295_x000D_	p182	>ptr-miR-4743 MIMAT0024045_x000D_	m182	>mmu-miR-297a-5p MIMAT0000375_x000D_	r182	>rno-miR-203b-5p MIMAT0017799_x000D_
h183	>hsa-miR-4438 MIMAT0018956_x000D_	g183	>ggo-miR-590 MIMAT0024206_x000D_	p183	>ptr-miR-3151 MIMAT0024031_x000D_	m183	>mmu-miR-99b-5p MIMAT0000132_x000D_	r183	>rno-miR-3564 MIMAT0017837_x000D_
h184	>hsa-miR-3189-3p MIMAT0015071_x000D_	g184	>ggo-miR-146b MIMAT0024096_x000D_	p184	>ptr-miR-744 MIMAT0008317_x000D_	m184	>mmu-miR-3069-3p MIMAT0014845_x000D_	r184	>rno-miR-674-5p MIMAT0005329_x000D_
h185	>hsa-miR-6880-5p MIMAT0027660_x000D_	g185	>ggo-miR-4446 MIMAT0024129_x000D_	p185	>ptr-miR-614 MIMAT0008276_x000D_	m185	>mmu-miR-1194 MIMAT0005852_x000D_	r185	>rno-miR-376a-3p MIMAT0003198_x000D_
h186	>hsa-miR-6805-3p MIMAT0027511_x000D_	g186	>ggo-miR-181a-5p MIMAT0002503_x000D_	p186	>ptr-miR-761 MIMAT0012817_x000D_	m186	>mmu-miR-7236-5p MIMAT0028440_x000D_	r186	>rno-miR-486 MIMAT0037265_x000D_
h187	>hsa-miR-302b-5p MIMAT0000714_x000D_	g187	>ggo-miR-4524a MIMAT0024197_x000D_	p187	>ptr-miR-6130 MIMAT0024604_x000D_	m187	>mmu-miR-7236-3p MIMAT0028441_x000D_	r187	>rno-miR-144-3p MIMAT0000850_x000D_
h188	>hsa-miR-623 MIMAT0003292_x000D_	g188	>ggo-miR-769 MIMAT0024139_x000D_	p188	>ptr-miR-507 MIMAT0005771_x000D_	m188	>mmu-miR-700-5p MIMAT0017256_x000D_	r188	>rno-miR-592 MIMAT0012834_x000D_
h189	>hsa-miR-875-3p MIMAT0004923_x000D_	g189	>ggo-miR-518f-5p MIMAT0036416_x000D_	p189	>ptr-miR-3660 MIMAT0024040_x000D_	m189	>mmu-miR-653-5p MIMAT0004943_x000D_	r189	>rno-miR-135a-5p MIMAT0000841_x000D_
h190	>hsa-miR-6869-3p MIMAT0027639_x000D_	g190	>ggo-miR-16 MIMAT0002641_x000D_	p190	>ptr-miR-451 MIMAT0008153_x000D_	m190	>mmu-miR-34b-5p MIMAT0000382_x000D_	r190	>rno-miR-127-5p MIMAT0017117_x000D_
h191	>hsa-miR-657 MIMAT0003335_x000D_	g191	>ggo-miR-1306 MIMAT0024225_x000D_	p191	>ptr-miR-885 MIMAT0008328_x000D_	m191	>mmu-miR-770-5p MIMAT0004822_x000D_	r191	>rno-miR-499-3p MIMAT0017227_x000D_
h192	>hsa-miR-4689 MIMAT0019778_x000D_	g192	>ggo-miR-188 MIMAT0024277_x000D_	p192	>ptr-miR-514 MIMAT0005778_x000D_	m192	>mmu-miR-9768-5p MIMAT0036459_x000D_	r192	>rno-miR-20b-5p MIMAT0003211_x000D_
h193	>hsa-miR-136-3p MIMAT0004606_x000D_	g193	>ggo-miR-503 MIMAT0024203_x000D_	p193	>ptr-miR-196b MIMAT0008061_x000D_	m193	>mmu-miR-467b-3p MIMAT0003478_x000D_	r193	>rno-miR-29c-5p MIMAT0003154_x000D_
h194	>hsa-miR-519a-3p MIMAT0002869_x000D_	g194	>ggo-miR-185 MIMAT0024086_x000D_	p194	>ptr-miR-3149 MIMAT0024056_x000D_	m194	>mmu-miR-217-5p MIMAT0000679_x000D_	r194	>rno-miR-883-3p MIMAT0005290_x000D_
h195	>hsa-miR-5003-3p MIMAT0021026_x000D_	g195	>ggo-miR-374b MIMAT0024126_x000D_	p195	>ptr-miR-523 MIMAT0008207_x000D_	m195	>mmu-miR-3060-3p MIMAT0014827_x000D_	r195	>rno-miR-598-5p MIMAT0005324_x000D_
h196	>hsa-miR-576-5p MIMAT0003241_x000D_	g196	>ggo-miR-656 MIMAT0024183_x000D_	p196	>ptr-miR-494 MIMAT0008168_x000D_	m196	>mmu-miR-7655-3p MIMAT0029817_x000D_	r196	>rno-miR-33-3p MIMAT0017104_x000D_
h197	>hsa-miR-371a-3p MIMAT0000723_x000D_	g197	>ggo-miR-148b MIMAT0024108_x000D_	p197	>ptr-miR-1184 MIMAT0007952_x000D_	m197	>mmu-miR-6913-3p MIMAT0027727_x000D_	r197	>rno-miR-1b MIMAT0037263_x000D_
h198	>hsa-miR-6762-3p MIMAT0027425_x000D_	g198	>ggo-miR-423 MIMAT0024085_x000D_	p198	>ptr-miR-19b MIMAT0002698_x000D_	m198	>mmu-miR-196a-1-3p MIMAT0017013_x000D_	r198	>rno-miR-541-3p MIMAT0017213_x000D_
h199	>hsa-miR-586 MIMAT0003252_x000D_	g199	>ggo-miR-138 MIMAT0024098_x000D_	p199	>ptr-miR-621 MIMAT0008282_x000D_	m199	>mmu-miR-3077-3p MIMAT0014863_x000D_	r199	>rno-miR-92a-1-5p MIMAT0017107_x000D_
h200	>hsa-miR-621 MIMAT0003290_x000D_	g200	>ggo-miR-26b MIMAT0024091_x000D_	p200	>ptr-miR-1244 MIMAT0007970_x000D_	m200	>mmu-miR-7221-3p MIMAT0028411_x000D_	r200	>rno-miR-881-5p MIMAT0017293_x000D_
h201	>hsa-miR-6791-3p MIMAT0027483_x000D_	g201	>ggo-miR-431 MIMAT0024184_x000D_	p201	>ptr-miR-519b MIMAT0008193_x000D_	m201	>mmu-miR-297c-3p MIMAT0004866_x000D_	r201	>rno-miR-1249 MIMAT0017892_x000D_
h202	>hsa-miR-4664-5p MIMAT0019737_x000D_	g202	>ggo-miR-197 MIMAT0024180_x000D_	p202	>ptr-miR-487b MIMAT0008162_x000D_	m202	>mmu-miR-3083-5p MIMAT0014874_x000D_	r202	>rno-miR-204-5p MIMAT0000877_x000D_
h203	>hsa-miR-4436b-3p MIMAT0019941_x000D_	g203	>ggo-miR-145 MIMAT0002268_x000D_	p203	>ptr-miR-938 MIMAT0008345_x000D_	m203	>mmu-miR-7027-3p MIMAT0027959_x000D_	r203	>rno-let-7i-5p MIMAT0000779_x000D_
h204	>hsa-miR-3150a-5p MIMAT0019206_x000D_	g204	>ggo-miR-1255a MIMAT0024176_x000D_	p204	>ptr-miR-568 MIMAT0008246_x000D_	m204	>mmu-miR-3960 MIMAT0019336_x000D_	r204	>rno-miR-201-5p MIMAT0012846_x000D_
h205	>hsa-miR-3692-3p MIMAT0018122_x000D_	g205	>ggo-miR-519c MIMAT0036435_x000D_	p205	>ptr-miR-1249 MIMAT0007975_x000D_	m205	>mmu-miR-763 MIMAT0003896_x000D_	r205	>rno-miR-154-5p MIMAT0000856_x000D_
h206	>hsa-miR-338-5p MIMAT0004701_x000D_	g206	>ggo-miR-668 MIMAT0024252_x000D_	p206	>ptr-miR-1224-3p MIMAT0005569_x000D_	m206	>mmu-miR-181a-1-3p MIMAT0000660_x000D_	r206	>rno-miR-6332 MIMAT0025073_x000D_
h207	>hsa-miR-4693-3p MIMAT0019785_x000D_	g207	>ggo-miR-216 MIMAT0002560_x000D_	p207	>ptr-miR-664b MIMAT0012800_x000D_	m207	>mmu-miR-615-5p MIMAT0004837_x000D_	r207	>rno-miR-3099 MIMAT0025048_x000D_
h208	>hsa-miR-543 MIMAT0004954_x000D_	g208	>ggo-let-7a MIMAT0024074_x000D_	p208	>ptr-miR-199b MIMAT0008062_x000D_	m208	>mmu-miR-344b-3p MIMAT0014926_x000D_	r208	>rno-miR-19a-3p MIMAT0000789_x000D_
h209	>hsa-miR-151b MIMAT0010214_x000D_	g209	>ggo-miR-515-5p MIMAT0036405_x000D_	p209	>ptr-miR-216b MIMAT0008072_x000D_	m209	>mmu-miR-6399 MIMAT0025151_x000D_	r209	>rno-miR-6216 MIMAT0024856_x000D_
h210	>hsa-miR-211-3p MIMAT0022694_x000D_	g210	>ggo-miR-363 MIMAT0024157_x000D_	p210	>ptr-miR-588 MIMAT0008260_x000D_	m210	>mmu-miR-1963 MIMAT0009436_x000D_	r210	>rno-miR-871-3p MIMAT0017289_x000D_
h211	>hsa-miR-7150 MIMAT0028211_x000D_	g211	>ggo-miR-214 MIMAT0002550_x000D_	p211	>ptr-miR-602 MIMAT0012808_x000D_	m211	>mmu-miR-7653-5p MIMAT0029812_x000D_	r211	>rno-miR-879-3p MIMAT0017291_x000D_
h212	>hsa-miR-4445-3p MIMAT0018964_x000D_	g212	>ggo-miR-497 MIMAT0024143_x000D_	p212	>ptr-miR-374a MIMAT0008123_x000D_	m212	>mmu-miR-7031-3p MIMAT0027967_x000D_	r212	>rno-miR-802-5p MIMAT0012840_x000D_
h213	>hsa-miR-96-5p MIMAT0000095_x000D_	g213	>ggo-miR-324 MIMAT0024130_x000D_	p213	>ptr-miR-920 MIMAT0008336_x000D_	m213	>mmu-miR-203-3p MIMAT0000236_x000D_	r213	>rno-miR-223-5p MIMAT0017165_x000D_
h214	>hsa-miR-5579-5p MIMAT0022269_x000D_	g214	>ggo-miR-30e MIMAT0024124_x000D_	p214	>ptr-miR-892a MIMAT0008335_x000D_	m214	>mmu-miR-6935-3p MIMAT0027771_x000D_	r214	>rno-miR-376b-5p MIMAT0003195_x000D_
h215	>hsa-miR-887-3p MIMAT0004951_x000D_	g215	>ggo-miR-409 MIMAT0024170_x000D_	p215	>ptr-miR-1233 MIMAT0007966_x000D_	m215	>mmu-miR-467h MIMAT0005855_x000D_	r215	>rno-miR-146a-5p MIMAT0000852_x000D_
h216	>hsa-miR-593-5p MIMAT0003261_x000D_	g216	>ggo-miR-508 MIMAT0024285_x000D_	p216	>ptr-miR-498 MIMAT0008171_x000D_	m216	>mmu-miR-6922-5p MIMAT0027744_x000D_	r216	>rno-miR-539-3p MIMAT0017212_x000D_
h217	>hsa-miR-3689a-5p MIMAT0018117_x000D_	g217	>ggo-miR-522-3p MIMAT0036438_x000D_	p217	>ptr-miR-377 MIMAT0008129_x000D_	m217	>mmu-miR-30d-5p MIMAT0000515_x000D_	r217	>rno-miR-146a-3p MIMAT0017132_x000D_
h218	>hsa-miR-618 MIMAT0003287_x000D_	g218	>ggo-miR-4743 MIMAT0024255_x000D_	p218	>ptr-miR-942 MIMAT0008348_x000D_	m218	>mmu-miR-674-5p MIMAT0003740_x000D_	r218	>rno-miR-1-5p MIMAT0003162_x000D_
h219	>hsa-miR-6504-3p MIMAT0025465_x000D_	g219	>ggo-miR-1289 MIMAT0024282_x000D_	p219	>ptr-miR-1273 MIMAT0007994_x000D_	m219	>mmu-miR-7065-3p MIMAT0028035_x000D_	r219	>rno-miR-666-5p MIMAT0012855_x000D_
h220	>hsa-miR-4282 MIMAT0016912_x000D_	g220	>ggo-miR-101 MIMAT0002425_x000D_	p220	>ptr-miR-1204 MIMAT0007958_x000D_	m220	>mmu-miR-218-1-3p MIMAT0004665_x000D_	r220	>rno-miR-100-3p MIMAT0017112_x000D_
h221	>hsa-miR-1228-3p MIMAT0005583_x000D_	g221	>ggo-miR-548d MIMAT0024288_x000D_	p221	>ptr-miR-1199-3p MIMAT0031128_x000D_	m221	>mmu-miR-5709-5p MIMAT0022504_x000D_	r221	>rno-miR-155-5p MIMAT0030409_x000D_
h222	>hsa-miR-106a-3p MIMAT0004517_x000D_	g222	>ggo-miR-519e-3p MIMAT0036408_x000D_	p222	>ptr-miR-15b MIMAT0002206_x000D_	m222	>mmu-miR-300-5p MIMAT0004578_x000D_	r222	>rno-miR-421-5p MIMAT0001320_x000D_
h223	>hsa-miR-491-5p MIMAT0002807_x000D_	g223	>ggo-miR-1301 MIMAT0024158_x000D_	p223	>ptr-let-7e MIMAT0007940_x000D_	m223	>mmu-miR-125a-3p MIMAT0004528_x000D_	r223	>rno-miR-93-5p MIMAT0000817_x000D_
h224	>hsa-miR-4685-3p MIMAT0019772_x000D_	g224	>ggo-miR-3129 MIMAT0024265_x000D_	p224	>ptr-miR-202 MIMAT0008064_x000D_	m224	>mmu-miR-15a-5p MIMAT0000526_x000D_	r224	>rno-miR-3550 MIMAT0017808_x000D_
h225	>hsa-miR-548al MIMAT0019024_x000D_	g225	>ggo-miR-124a MIMAT0002465_x000D_	p225	>ptr-miR-139 MIMAT0008035_x000D_	m225	>mmu-miR-1a-1-5p MIMAT0016979_x000D_	r225	>rno-miR-1956-3p MIMAT0035736_x000D_
h226	>hsa-miR-6765-3p MIMAT0027431_x000D_	g226	>ggo-miR-23b MIMAT0024095_x000D_	p226	>ptr-miR-1286 MIMAT0008005_x000D_	m226	>mmu-miR-146a-3p MIMAT0016989_x000D_	r226	>rno-miR-330-3p MIMAT0000568_x000D_
h227	>hsa-miR-511-3p MIMAT0026606_x000D_	g227	>ggo-miR-7 MIMAT0002479_x000D_	p227	>ptr-miR-1250 MIMAT0007976_x000D_	m227	>mmu-miR-20a-3p MIMAT0004627_x000D_	r227	>rno-let-7d-5p MIMAT0000562_x000D_
h228	>hsa-miR-4286 MIMAT0016916_x000D_	g228	>ggo-miR-654 MIMAT0024238_x000D_	p228	>ptr-miR-770 MIMAT0008322_x000D_	m228	>mmu-miR-7010-5p MIMAT0027924_x000D_	r228	>rno-miR-34a-3p MIMAT0017106_x000D_
h229	>hsa-miR-627-3p MIMAT0026623_x000D_	g229	>ggo-miR-1264 MIMAT0024286_x000D_	p229	>ptr-miR-199a-3p MIMAT0009192_x000D_	m229	>mmu-miR-7033-5p MIMAT0027970_x000D_	r229	>rno-miR-3585-5p MIMAT0017878_x000D_
h230	>hsa-miR-644a MIMAT0003314_x000D_	g230	>ggo-miR-339 MIMAT0024161_x000D_	p230	>ptr-miR-658 MIMAT0008307_x000D_	m230	>mmu-miR-6391 MIMAT0025140_x000D_	r230	>rno-miR-760-3p MIMAT0005337_x000D_
h231	>hsa-miR-124-5p MIMAT0004591_x000D_	g231	>ggo-miR-421 MIMAT0024168_x000D_	p231	>ptr-miR-1307 MIMAT0008024_x000D_	m231	>mmu-miR-7027-5p MIMAT0027958_x000D_	r231	>rno-miR-483-3p MIMAT0003121_x000D_
h232	>hsa-miR-6887-3p MIMAT0027675_x000D_	g232	>ggo-miR-99a MIMAT0002412_x000D_	p232	>ptr-miR-140 MIMAT0002255_x000D_	m232	>mmu-miR-486a-3p MIMAT0017206_x000D_	r232	>rno-miR-130a-5p MIMAT0017121_x000D_
h233	>hsa-miR-4449 MIMAT0018968_x000D_	g233	>ggo-miR-23a MIMAT0002738_x000D_	p233	>ptr-miR-199a-5p MIMAT0002530_x000D_	m233	>mmu-miR-1251-5p MIMAT0014824_x000D_	r233	>rno-miR-3068-3p MIMAT0024846_x000D_
h234	>hsa-miR-641 MIMAT0003311_x000D_	g234	>ggo-miR-4520b MIMAT0024246_x000D_	p234	>ptr-miR-320b MIMAT0008094_x000D_	m234	>mmu-miR-1191b-3p MIMAT0029867_x000D_	r234	>rno-miR-218a-5p MIMAT0000888_x000D_
h235	>hsa-miR-1285-3p MIMAT0005876_x000D_	g235	>ggo-miR-873 MIMAT0024167_x000D_	p235	>ptr-miR-556 MIMAT0008237_x000D_	m235	>mmu-miR-6941-5p MIMAT0027782_x000D_	r235	>rno-miR-1839-5p MIMAT0024843_x000D_
h236	>hsa-miR-1193 MIMAT0015049_x000D_	g236	>ggo-miR-182 MIMAT0024298_x000D_	p236	>ptr-miR-506 MIMAT0005770_x000D_	m236	>mmu-miR-876-3p MIMAT0004855_x000D_	r236	>rno-miR-665 MIMAT0012844_x000D_
h237	>hsa-miR-3153 MIMAT0015026_x000D_	g237	>ggo-miR-221 MIMAT0002584_x000D_	p237	>ptr-miR-561 MIMAT0008241_x000D_	m237	>mmu-miR-758-5p MIMAT0017235_x000D_	r237	>rno-miR-3587 MIMAT0017883_x000D_
h238	>hsa-miR-30a-3p MIMAT0000088_x000D_	g238	>ggo-miR-377 MIMAT0024201_x000D_	p238	>ptr-miR-626 MIMAT0008285_x000D_	m238	>mmu-miR-219a-1-3p MIMAT0017055_x000D_	r238	>rno-miR-203a-3p MIMAT0000876_x000D_
h239	>hsa-miR-4312 MIMAT0016864_x000D_	g239	>ggo-miR-200b MIMAT0024299_x000D_	p239	>ptr-miR-4742 MIMAT0024043_x000D_	m239	>mmu-miR-92a-2-5p MIMAT0004635_x000D_	r239	>rno-miR-485-5p MIMAT0003203_x000D_
h240	>hsa-miR-5006-5p MIMAT0021033_x000D_	g240	>ggo-miR-542 MIMAT0024231_x000D_	p240	>ptr-miR-181a-5p MIMAT0002505_x000D_	m240	>mmu-miR-190b-3p MIMAT0017267_x000D_	r240	>rno-miR-369-3p MIMAT0003207_x000D_
h241	>hsa-miR-525-5p MIMAT0002838_x000D_	g241	>ggo-miR-1250 MIMAT0024235_x000D_	p241	>ptr-miR-448 MIMAT0008148_x000D_	m241	>mmu-miR-7679-5p MIMAT0029872_x000D_	r241	>rno-miR-544-3p MIMAT0012831_x000D_
h242	>hsa-miR-6733-3p MIMAT0027368_x000D_	g242	>ggo-miR-105 MIMAT0002451_x000D_	p242	>ptr-miR-33a MIMAT0002393_x000D_	m242	>mmu-miR-6897-3p MIMAT0027695_x000D_	r242	>rno-miR-128-3p MIMAT0000834_x000D_
h243	>hsa-miR-203a-5p MIMAT0031890_x000D_	g243	>ggo-miR-1278 MIMAT0024283_x000D_	p243	>ptr-miR-383 MIMAT0008135_x000D_	m243	>mmu-miR-3092-5p MIMAT0014905_x000D_	r243	>rno-miR-294 MIMAT0012848_x000D_
h244	>hsa-miR-4711-3p MIMAT0019817_x000D_	g244	>ggo-miR-452 MIMAT0024211_x000D_	p244	>ptr-miR-1258 MIMAT0007982_x000D_	m244	>mmu-miR-764-3p MIMAT0003895_x000D_	r244	>rno-miR-33-5p MIMAT0000812_x000D_
h245	>hsa-miR-20b-5p MIMAT0001413_x000D_	g245	>ggo-miR-323b MIMAT0024171_x000D_	p245	>ptr-miR-194 MIMAT0002729_x000D_	m245	>mmu-miR-30c-5p MIMAT0000514_x000D_	r245	>rno-miR-598-3p MIMAT0005325_x000D_
h246	>hsa-miR-5699-5p MIMAT0027103_x000D_	g246	>ggo-miR-379 MIMAT0024110_x000D_	p246	>ptr-miR-767 MIMAT0024032_x000D_	m246	>mmu-miR-3071-5p MIMAT0014850_x000D_	r246	>rno-miR-19b-3p MIMAT0000788_x000D_
h247	>hsa-miR-1260a MIMAT0005911_x000D_	g247	>ggo-let-7b MIMAT0024077_x000D_	p247	>ptr-miR-549 MIMAT0008229_x000D_	m247	>mmu-miR-468-3p MIMAT0002109_x000D_	r247	>rno-miR-532-3p MIMAT0005323_x000D_
h248	>hsa-miR-5692c MIMAT0022476_x000D_	g248	>ggo-miR-1273c MIMAT0024289_x000D_	p248	>ptr-miR-485 MIMAT0008159_x000D_	m248	>mmu-miR-8095 MIMAT0031396_x000D_	r248	>rno-miR-382-5p MIMAT0003201_x000D_
h249	>hsa-miR-3161 MIMAT0015035_x000D_	g249	>ggo-let-7f MIMAT0024073_x000D_	p249	>ptr-miR-34a MIMAT0002498_x000D_	m249	>mmu-miR-497b MIMAT0031404_x000D_	r249	>rno-miR-466c-3p MIMAT0017287_x000D_
h250	>hsa-miR-3591-5p MIMAT0019876_x000D_	g250	>ggo-miR-181a-3p MIMAT0002629_x000D_	p250	>ptr-miR-572 MIMAT0008248_x000D_	m250	>mmu-miR-496b MIMAT0025158_x000D_	r250	>rno-miR-293-5p MIMAT0012847_x000D_
h251	>hsa-miR-6763-3p MIMAT0027427_x000D_	g251	>ggo-miR-133a MIMAT0002239_x000D_	p251	>ptr-miR-874 MIMAT0008325_x000D_	m251	>mmu-miR-10b-3p MIMAT0004538_x000D_	r251	>rno-miR-3590-5p MIMAT0017889_x000D_
h252	>hsa-miR-92a-1-5p MIMAT0004507_x000D_	g252	>ggo-miR-518d-5p MIMAT0036429_x000D_	p252	>ptr-miR-196a MIMAT0002522_x000D_	m252	>mmu-miR-24-2-5p MIMAT0005440_x000D_	r252	>rno-miR-500-3p MIMAT0005321_x000D_
h253	>hsa-miR-548h-3p MIMAT0022723_x000D_	g253	>ggo-miR-526a MIMAT0036426_x000D_	p253	>ptr-miR-641 MIMAT0008295_x000D_	m253	>mmu-miR-7077-5p MIMAT0028060_x000D_	r253	>rno-miR-181d-3p MIMAT0017296_x000D_
h254	>hsa-miR-4297 MIMAT0016846_x000D_	g254	>ggo-miR-193a MIMAT0024174_x000D_	p254	>ptr-miR-452 MIMAT0008154_x000D_	m254	>mmu-miR-8114 MIMAT0031420_x000D_	r254	>rno-miR-341 MIMAT0000587_x000D_
h255	>hsa-miR-4457 MIMAT0018979_x000D_	g255	>ggo-miR-17-3p MIMAT0002659_x000D_	p255	>ptr-miR-320d MIMAT0008096_x000D_	m255	>mmu-miR-499-3p MIMAT0017254_x000D_	r255	>rno-miR-196a-5p MIMAT0000871_x000D_
h256	>hsa-miR-3680-3p MIMAT0018107_x000D_	g256	>ggo-miR-433 MIMAT0024113_x000D_	p256	>ptr-miR-1290 MIMAT0008008_x000D_	m256	>mmu-miR-3965 MIMAT0019347_x000D_	r256	>rno-miR-379-5p MIMAT0003192_x000D_
h257	>hsa-miR-2392 MIMAT0019043_x000D_	g257	>ggo-miR-139 MIMAT0024106_x000D_	p257	>ptr-miR-1227 MIMAT0007965_x000D_	m257	>mmu-miR-132-3p MIMAT0000144_x000D_	r257	>rno-miR-652-5p MIMAT0017321_x000D_
h258	>hsa-miR-548t-3p MIMAT0022730_x000D_	g258	>ggo-miR-450a MIMAT0024237_x000D_	p258	>ptr-miR-15a MIMAT0002654_x000D_	m258	>mmu-miR-7040-5p MIMAT0027984_x000D_	r258	>rno-miR-653-3p MIMAT0017361_x000D_
h259	>hsa-miR-4784 MIMAT0019948_x000D_	g259	>ggo-miR-548f MIMAT0024294_x000D_	p259	>ptr-miR-190a MIMAT0002313_x000D_	m259	>mmu-miR-1943-5p MIMAT0009408_x000D_	r259	>rno-miR-152-3p MIMAT0000854_x000D_
h260	>hsa-miR-2682-3p MIMAT0013518_x000D_	g260	>ggo-miR-378b MIMAT0024242_x000D_	p260	>ptr-miR-548l MIMAT0008226_x000D_	m260	>mmu-miR-511-5p MIMAT0004940_x000D_	r260	>rno-miR-154-3p MIMAT0017136_x000D_
h261	>hsa-miR-1273c MIMAT0015017_x000D_	g261	>ggo-miR-370 MIMAT0024182_x000D_	p261	>ptr-miR-31 MIMAT0002380_x000D_	m261	>mmu-miR-6978-3p MIMAT0027859_x000D_	r261	>rno-miR-138-1-3p MIMAT0004734_x000D_
h262	>hsa-miR-7112-5p MIMAT0028121_x000D_	g262	>ggo-miR-519a-3p MIMAT0036440_x000D_	p262	>ptr-miR-184 MIMAT0002301_x000D_	m262	>mmu-miR-7051-3p MIMAT0028007_x000D_	r262	>rno-miR-412-3p MIMAT0003124_x000D_
h263	>hsa-miR-5690 MIMAT0022482_x000D_	g263	>ggo-miR-10a MIMAT0002486_x000D_	p263	>ptr-miR-23b MIMAT0002210_x000D_	m263	>mmu-miR-5709-3p MIMAT0027104_x000D_	r263	>rno-miR-3064-3p MIMAT0035738_x000D_
h264	>hsa-miR-5011-3p MIMAT0021046_x000D_	g264	>ggo-miR-4738 MIMAT0024284_x000D_	p264	>ptr-miR-320c MIMAT0008095_x000D_	m264	>mmu-miR-881-5p MIMAT0004845_x000D_	r264	>rno-miR-411-3p MIMAT0017304_x000D_
h265	>hsa-miR-4431 MIMAT0018947_x000D_	g265	>ggo-miR-21 MIMAT0002322_x000D_	p265	>ptr-miR-873 MIMAT0008324_x000D_	m265	>mmu-miR-6361 MIMAT0025104_x000D_	r265	>rno-miR-217-5p MIMAT0000887_x000D_
h266	>hsa-miR-4418 MIMAT0018930_x000D_	g266	>ggo-miR-1197 MIMAT0024245_x000D_	p266	>ptr-miR-99b MIMAT0008351_x000D_	m266	>mmu-miR-7089-3p MIMAT0028085_x000D_	r266	>rno-miR-3120 MIMAT0017900_x000D_
h267	>hsa-miR-891a-5p MIMAT0004902_x000D_	g267	>ggo-miR-3126 MIMAT0024261_x000D_	p267	>ptr-miR-517b MIMAT0008185_x000D_	m267	>mmu-miR-1947-5p MIMAT0009413_x000D_	r267	>rno-miR-3556a MIMAT0017821_x000D_
h268	>hsa-miR-378f MIMAT0018932_x000D_	g268	>ggo-miR-520g MIMAT0036434_x000D_	p268	>ptr-miR-450a MIMAT0008151_x000D_	m268	>mmu-miR-7670-5p MIMAT0029846_x000D_	r268	>rno-miR-6317 MIMAT0025054_x000D_
h269	>hsa-miR-183-3p MIMAT0004560_x000D_	g269	>ggo-miR-548a MIMAT0024278_x000D_	p269	>ptr-miR-4536 MIMAT0024052_x000D_	m269	>mmu-let-7k MIMAT0025580_x000D_	r269	>rno-miR-664-3p MIMAT0003382_x000D_
h270	>hsa-miR-3119 MIMAT0014981_x000D_	g270	>ggo-miR-516a-3p MIMAT0036442_x000D_	p270	>ptr-miR-1276 MIMAT0007997_x000D_	m270	>mmu-miR-1961 MIMAT0009434_x000D_	r270	>rno-miR-501-3p MIMAT0017198_x000D_
h271	>hsa-miR-4640-3p MIMAT0019700_x000D_	g271	>ggo-miR-149 MIMAT0024144_x000D_	p271	>ptr-miR-1197 MIMAT0007954_x000D_	m271	>mmu-miR-129b-5p MIMAT0029862_x000D_	r271	>rno-miR-465-5p MIMAT0012850_x000D_
h272	>hsa-miR-3606-3p MIMAT0022965_x000D_	g272	>ggo-miR-125a MIMAT0024133_x000D_	p272	>ptr-miR-29b MIMAT0002435_x000D_	m272	>mmu-miR-181a-5p MIMAT0000210_x000D_	r272	>rno-miR-3583-3p MIMAT0017874_x000D_
h273	>hsa-miR-106b-5p MIMAT0000680_x000D_	g273	>ggo-miR-144 MIMAT0024219_x000D_	p273	>ptr-miR-449b MIMAT0008150_x000D_	m273	>mmu-miR-5620-3p MIMAT0022368_x000D_	r273	>rno-miR-336-5p MIMAT0000576_x000D_
h274	>hsa-miR-4712-5p MIMAT0019818_x000D_	g274	>ggo-miR-205 MIMAT0002541_x000D_	p274	>ptr-miR-519a MIMAT0008192_x000D_	m274	>mmu-miR-215-3p MIMAT0017169_x000D_	r274	>rno-miR-880-3p MIMAT0005288_x000D_
h275	>hsa-miR-147b MIMAT0004928_x000D_	g275	>ggo-miR-186 MIMAT0002305_x000D_	p275	>ptr-miR-301a MIMAT0008084_x000D_	m275	>mmu-miR-701-3p MIMAT0017257_x000D_	r275	>rno-miR-490-3p MIMAT0012823_x000D_
h276	>hsa-miR-379-5p MIMAT0000733_x000D_	g276	>ggo-miR-299 MIMAT0024142_x000D_	p276	>ptr-miR-193a MIMAT0008058_x000D_	m276	>mmu-miR-7079-5p MIMAT0028064_x000D_	r276	>rno-miR-9a-5p MIMAT0000781_x000D_
h277	>hsa-miR-4678 MIMAT0019762_x000D_	g277	>ggo-miR-484 MIMAT0024200_x000D_	p277	>ptr-miR-548f MIMAT0008221_x000D_	m277	>mmu-miR-7038-3p MIMAT0027981_x000D_	r277	>rno-miR-1843a-3p MIMAT0024848_x000D_
h278	>hsa-miR-3126-5p MIMAT0014989_x000D_	g278	>ggo-miR-17-5p MIMAT0002658_x000D_	p278	>ptr-miR-586 MIMAT0008258_x000D_	m278	>mmu-miR-425-3p MIMAT0001342_x000D_	r278	>rno-miR-135b-5p MIMAT0000611_x000D_
h279	>hsa-miR-6069 MIMAT0023694_x000D_	g279	>ggo-miR-487b MIMAT0024105_x000D_	p279	>ptr-miR-508 MIMAT0005772_x000D_	m279	>mmu-miR-466a-3p MIMAT0002107_x000D_	r279	>rno-miR-1-3p MIMAT0003125_x000D_
h280	>hsa-miR-1255b-5p MIMAT0005945_x000D_	g280	>ggo-miR-519e-5p MIMAT0036407_x000D_	p280	>ptr-miR-423 MIMAT0008142_x000D_	m280	>mmu-miR-193b-5p MIMAT0017271_x000D_	r280	>rno-miR-324-3p MIMAT0000554_x000D_
h281	>hsa-miR-6715a-3p MIMAT0025841_x000D_	g281	>ggo-miR-432 MIMAT0024117_x000D_	p281	>ptr-miR-1199-5p MIMAT0031127_x000D_	m281	>mmu-miR-27b-5p MIMAT0004522_x000D_	r281	>rno-miR-196b-3p MIMAT0017171_x000D_
h282	>hsa-miR-4276 MIMAT0016904_x000D_	g282	>ggo-miR-516a MIMAT0036443_x000D_	p282	>ptr-miR-1263 MIMAT0007987_x000D_	m282	>mmu-miR-6918-3p MIMAT0027737_x000D_	r282	>rno-miR-15b-5p MIMAT0000784_x000D_
h283	>hsa-miR-6812-3p MIMAT0027525_x000D_	g283	>ggo-miR-346 MIMAT0024190_x000D_	p283	>ptr-miR-409 MIMAT0008136_x000D_	m283	>mmu-miR-485-3p MIMAT0003129_x000D_	r283	>rno-miR-1247-5p MIMAT0035721_x000D_
h284	>hsa-miR-4680-3p MIMAT0019765_x000D_	g284	>ggo-miR-767 MIMAT0024212_x000D_	p284	>ptr-miR-935 MIMAT0008342_x000D_	m284	>mmu-miR-8104 MIMAT0031408_x000D_	r284	>rno-miR-1188-5p MIMAT0017854_x000D_
h285	>hsa-let-7g-5p MIMAT0000414_x000D_	g285	>ggo-miR-210 MIMAT0024146_x000D_	p285	>ptr-miR-579 MIMAT0008252_x000D_	m285	>mmu-miR-879-3p MIMAT0004843_x000D_	r285	>rno-miR-503-3p MIMAT0017224_x000D_
h286	>hsa-miR-4757-3p MIMAT0019902_x000D_	g286	>ggo-miR-10b MIMAT0002491_x000D_	p286	>ptr-miR-605 MIMAT0008271_x000D_	m286	>mmu-miR-467e-5p MIMAT0005293_x000D_	r286	>rno-miR-322-5p MIMAT0001619_x000D_
h287	>hsa-miR-4731-3p MIMAT0019854_x000D_	g287	>ggo-miR-148a MIMAT0024141_x000D_	p287	>ptr-miR-299 MIMAT0012801_x000D_	m287	>mmu-miR-383-3p MIMAT0017082_x000D_	r287	>rno-miR-200c-3p MIMAT0000873_x000D_
h288	>hsa-miR-4645-5p MIMAT0019705_x000D_	g288	>ggo-miR-32 MIMAT0002387_x000D_	p288	>ptr-miR-524 MIMAT0008208_x000D_	m288	>mmu-miR-1198-3p MIMAT0017332_x000D_	r288	>rno-miR-489-5p MIMAT0017196_x000D_
h289	>hsa-miR-4304 MIMAT0016854_x000D_	g289	>ggo-miR-30b MIMAT0002215_x000D_	p289	>ptr-miR-519c MIMAT0008194_x000D_	m289	>mmu-miR-341-5p MIMAT0017037_x000D_	r289	>rno-miR-1912-5p MIMAT0017864_x000D_
h290	>hsa-miR-4511 MIMAT0019048_x000D_	g290	>ggo-miR-18b MIMAT0024309_x000D_	p290	>ptr-miR-335 MIMAT0008104_x000D_	m290	>mmu-miR-6899-3p MIMAT0027699_x000D_	r290	>rno-miR-219b MIMAT0017882_x000D_
h291	>hsa-miR-3658 MIMAT0018078_x000D_	g291	>ggo-miR-181d MIMAT0024100_x000D_	p291	>ptr-miR-371 MIMAT0008121_x000D_	m291	>mmu-miR-466l-5p MIMAT0017322_x000D_	r291	>rno-miR-374-3p MIMAT0017223_x000D_
h292	>hsa-miR-197-5p MIMAT0022691_x000D_	g292	>ggo-miR-651 MIMAT0024274_x000D_	p292	>ptr-miR-516a MIMAT0008182_x000D_	m292	>mmu-miR-709 MIMAT0003499_x000D_	r292	>rno-miR-874-5p MIMAT0017290_x000D_
h293	>hsa-miR-34b-3p MIMAT0004676_x000D_	g293	>ggo-miR-195 MIMAT0002316_x000D_	p293	>ptr-miR-526a MIMAT0008210_x000D_	m293	>mmu-miR-7058-5p MIMAT0028020_x000D_	r293	>rno-miR-449a-3p MIMAT0017181_x000D_
h294	>hsa-miR-6846-5p MIMAT0027592_x000D_	g294	>ggo-miR-376c MIMAT0024137_x000D_	p294	>ptr-miR-532 MIMAT0008213_x000D_	m294	>mmu-miR-5127 MIMAT0020638_x000D_	r294	>rno-miR-223-3p MIMAT0000892_x000D_
h295	>hsa-miR-580-5p MIMAT0026617_x000D_	g295	>ggo-miR-3615 MIMAT0024281_x000D_	p295	>ptr-miR-551a MIMAT0008231_x000D_	m295	>mmu-miR-1912-5p MIMAT0014957_x000D_	r295	>rno-miR-202-5p MIMAT0012822_x000D_
h296	>hsa-miR-519e-5p MIMAT0002828_x000D_	g296	>ggo-miR-320b MIMAT0024216_x000D_	p296	>ptr-miR-569 MIMAT0008247_x000D_	m296	>mmu-miR-6516-5p MIMAT0027343_x000D_	r296	>rno-miR-128-1-5p MIMAT0017118_x000D_
h297	>hsa-miR-6715b-3p MIMAT0025843_x000D_	g297	>ggo-miR-2110 MIMAT0024250_x000D_	p297	>ptr-miR-6131 MIMAT0024605_x000D_	m297	>mmu-miR-465a-5p MIMAT0002106_x000D_	r297	>rno-miR-6330 MIMAT0025069_x000D_
h298	>hsa-miR-494-5p MIMAT0026607_x000D_	g298	>ggo-miR-509 MIMAT0024234_x000D_	p298	>ptr-miR-548p MIMAT0008228_x000D_	m298	>mmu-miR-6900-5p MIMAT0027700_x000D_	r298	>rno-miR-505-3p MIMAT0003380_x000D_
h299	>hsa-miR-106a-5p MIMAT0000103_x000D_	g299	>ggo-miR-200c MIMAT0002197_x000D_	p299	>ptr-miR-186 MIMAT0002304_x000D_	m299	>mmu-miR-1839-5p MIMAT0009456_x000D_	r299	>rno-miR-103-2-5p MIMAT0017113_x000D_
h300	>hsa-miR-4714-5p MIMAT0019822_x000D_	g300	>ggo-miR-505 MIMAT0024228_x000D_	p300	>ptr-miR-3117 MIMAT0024050_x000D_	m300	>mmu-miR-344f-3p MIMAT0014932_x000D_	r300	>rno-miR-3593-3p MIMAT0017897_x000D_
h301	>hsa-miR-599 MIMAT0003267_x000D_	g301	>ggo-miR-1287 MIMAT0024233_x000D_	p301	>ptr-miR-134 MIMAT0008031_x000D_	m301	>mmu-miR-1964-5p MIMAT0017349_x000D_	r301	>rno-miR-25-3p MIMAT0000795_x000D_
h302	>hsa-miR-5697 MIMAT0022490_x000D_	g302	>ggo-miR-154 MIMAT0002297_x000D_	p302	>ptr-miR-1272 MIMAT0007993_x000D_	m302	>mmu-miR-203-5p MIMAT0004547_x000D_	r302	>rno-miR-190b-3p MIMAT0017298_x000D_
h303	>hsa-miR-216b-3p MIMAT0026721_x000D_	g303	>ggo-miR-582 MIMAT0024202_x000D_	p303	>ptr-miR-203 MIMAT0008065_x000D_	m303	>mmu-let-7c-5p MIMAT0000523_x000D_	r303	>rno-miR-3593-5p MIMAT0017896_x000D_
h304	>hsa-miR-4682 MIMAT0019767_x000D_	g304	>ggo-miR-629 MIMAT0024194_x000D_	p304	>ptr-miR-211 MIMAT0008071_x000D_	m304	>mmu-miR-7216-5p MIMAT0028400_x000D_	r304	>rno-miR-375-5p MIMAT0017301_x000D_
h305	>hsa-miR-3692-5p MIMAT0018121_x000D_	g305	>ggo-miR-504 MIMAT0024163_x000D_	p305	>ptr-miR-548i MIMAT0008223_x000D_	m305	>mmu-miR-532-5p MIMAT0002889_x000D_	r305	>rno-miR-155-3p MIMAT0030410_x000D_
h306	>hsa-miR-4519 MIMAT0019056_x000D_	g306	>ggo-miR-518e-5p MIMAT0036427_x000D_	p306	>ptr-miR-718 MIMAT0012821_x000D_	m306	>mmu-miR-770-3p MIMAT0003891_x000D_	r306	>rno-miR-3072 MIMAT0025071_x000D_
h307	>hsa-miR-6801-5p MIMAT0027502_x000D_	g307	>ggo-miR-485 MIMAT0024102_x000D_	p307	>ptr-miR-1251 MIMAT0007977_x000D_	m307	>mmu-miR-714 MIMAT0003505_x000D_	r307	>rno-miR-326-3p MIMAT0000560_x000D_
h308	>hsa-miR-548v MIMAT0015020_x000D_	g308	>ggo-miR-3151 MIMAT0024259_x000D_	p308	>ptr-miR-421 MIMAT0008140_x000D_	m308	>mmu-miR-666-5p MIMAT0003737_x000D_	r308	>rno-miR-140-5p MIMAT0000573_x000D_
h309	>hsa-miR-3661 MIMAT0018082_x000D_	g309	>ggo-miR-98 MIMAT0002406_x000D_	p309	>ptr-miR-1291 MIMAT0008009_x000D_	m309	>mmu-miR-322-3p MIMAT0000549_x000D_	r309	>rno-miR-30d-5p MIMAT0000807_x000D_
h310	>hsa-miR-4791 MIMAT0019963_x000D_	g310	>ggo-miR-323a MIMAT0024134_x000D_	p310	>ptr-miR-519d MIMAT0008195_x000D_	m310	>mmu-miR-6917-3p MIMAT0027735_x000D_	r310	>rno-miR-301a-5p MIMAT0017026_x000D_
h311	>hsa-miR-4638-3p MIMAT0019696_x000D_	g311	>ggo-miR-519b MIMAT0036418_x000D_	p311	>ptr-miR-3200 MIMAT0024036_x000D_	m311	>mmu-miR-1894-5p MIMAT0007877_x000D_	r311	>rno-miR-200c-5p MIMAT0017150_x000D_
h312	>hsa-miR-214-5p MIMAT0004564_x000D_	g312	>ggo-miR-1180 MIMAT0024214_x000D_	p312	>ptr-miR-612 MIMAT0008274_x000D_	m312	>mmu-miR-7674-5p MIMAT0029856_x000D_	r312	>rno-miR-450b-3p MIMAT0035747_x000D_
h313	>hsa-miR-513b-3p MIMAT0026749_x000D_	g313	>ggo-miR-198 MIMAT0002605_x000D_	p313	>ptr-miR-1205 MIMAT0007959_x000D_	m313	>mmu-miR-7041-3p MIMAT0027987_x000D_	r313	>rno-miR-6322 MIMAT0025061_x000D_
h314	>hsa-miR-6500-3p MIMAT0025455_x000D_	g314	>ggo-miR-107 MIMAT0002460_x000D_	p314	>ptr-miR-627 MIMAT0008286_x000D_	m314	>mmu-miR-615-3p MIMAT0003783_x000D_	r314	>rno-miR-129-2-3p MIMAT0000601_x000D_
h315	>hsa-miR-1296-5p MIMAT0005794_x000D_	g315	>ggo-miR-766 MIMAT0024224_x000D_	p315	>ptr-miR-1294 MIMAT0008013_x000D_	m315	>mmu-miR-325-5p MIMAT0000558_x000D_	r315	>rno-miR-3586-3p MIMAT0017881_x000D_
h316	>hsa-miR-635 MIMAT0003305_x000D_	g316	>ggo-miR-187 MIMAT0002515_x000D_	p316	>ptr-miR-637 MIMAT0008293_x000D_	m316	>mmu-miR-194-5p MIMAT0000224_x000D_	r316	>rno-miR-199a-5p MIMAT0000872_x000D_
h317	>hsa-miR-6892-5p MIMAT0027684_x000D_	g317	>ggo-miR-29c MIMAT0024084_x000D_	p317	>ptr-miR-651 MIMAT0012813_x000D_	m317	>mmu-miR-666-3p MIMAT0004823_x000D_	r317	>rno-miR-193b-5p MIMAT0035733_x000D_
h318	>hsa-miR-328-3p MIMAT0000752_x000D_	g318	>ggo-miR-337 MIMAT0024243_x000D_	p318	>ptr-miR-548b MIMAT0008219_x000D_	m318	>mmu-miR-7653-3p MIMAT0029813_x000D_	r318	>rno-miR-30e-3p MIMAT0004720_x000D_
h319	>hsa-miR-372-5p MIMAT0026484_x000D_	g319	>ggo-miR-548e MIMAT0024276_x000D_	p319	>ptr-miR-555 MIMAT0008236_x000D_	m319	>mmu-miR-3094-3p MIMAT0014910_x000D_	r319	>rno-miR-434-3p MIMAT0005315_x000D_
h320	>hsa-miR-1291 MIMAT0005881_x000D_	g320	>ggo-miR-219 MIMAT0002576_x000D_	p320	>ptr-miR-1284 MIMAT0008003_x000D_	m320	>mmu-miR-92a-3p MIMAT0000539_x000D_	r320	>rno-let-7e-3p MIMAT0004706_x000D_
h321	>hsa-miR-3912-3p MIMAT0018186_x000D_	g321	>ggo-miR-491 MIMAT0024196_x000D_	p321	>ptr-miR-374b MIMAT0008124_x000D_	m321	>mmu-miR-6905-5p MIMAT0027710_x000D_	r321	>rno-miR-149-5p MIMAT0035726_x000D_
h322	>hsa-miR-190b MIMAT0004929_x000D_	g322	>ggo-miR-27b MIMAT0024112_x000D_	p322	>ptr-miR-4654 MIMAT0024053_x000D_	m322	>mmu-miR-3620-3p MIMAT0029879_x000D_	r322	>rno-miR-497-5p MIMAT0003383_x000D_
h323	>hsa-miR-4673 MIMAT0019755_x000D_	g323	>ggo-miR-106b MIMAT0002758_x000D_	p323	>ptr-miR-520d MIMAT0008200_x000D_	m323	>mmu-miR-6990-5p MIMAT0027882_x000D_	r323	>rno-miR-214-5p MIMAT0017159_x000D_
h324	>hsa-miR-885-3p MIMAT0004948_x000D_	g324	>ggo-miR-380 MIMAT0024195_x000D_	p324	>ptr-miR-1237 MIMAT0007969_x000D_	m324	>mmu-miR-31-3p MIMAT0004634_x000D_	r324	>rno-miR-674-3p MIMAT0005330_x000D_
h325	>hsa-miR-6075 MIMAT0023700_x000D_	g325	>ggo-miR-23c MIMAT0024244_x000D_	p325	>ptr-miR-595 MIMAT0008265_x000D_	m325	>mmu-miR-7015-5p MIMAT0027934_x000D_	r325	>rno-miR-324-5p MIMAT0000553_x000D_
h326	>hsa-miR-495-5p MIMAT0022924_x000D_	g326	>ggo-miR-342 MIMAT0024101_x000D_	p326	>ptr-miR-24 MIMAT0002751_x000D_	m326	>mmu-miR-683 MIMAT0003461_x000D_	r326	>rno-miR-3557-3p MIMAT0017820_x000D_
h327	>hsa-miR-4759 MIMAT0019905_x000D_	g327	>ggo-miR-551a MIMAT0024186_x000D_	p327	>ptr-miR-543 MIMAT0008215_x000D_	m327	>mmu-miR-546 MIMAT0003166_x000D_	r327	>rno-miR-466c-5p MIMAT0005279_x000D_
h328	>hsa-miR-141-5p MIMAT0004598_x000D_	g328	>ggo-miR-181b MIMAT0002630_x000D_	p328	>ptr-miR-361 MIMAT0008115_x000D_	m328	>mmu-miR-3112-3p MIMAT0014956_x000D_	r328	>rno-miR-3594-5p MIMAT0017898_x000D_
h329	>hsa-miR-4484 MIMAT0019018_x000D_	g329	>ggo-miR-577 MIMAT0024165_x000D_	p329	>ptr-miR-6134 MIMAT0024609_x000D_	m329	>mmu-miR-7659-5p MIMAT0029824_x000D_	r329	>rno-miR-126a-3p MIMAT0000832_x000D_
h330	>hsa-miR-643 MIMAT0003313_x000D_	g330	>ggo-miR-15a MIMAT0002640_x000D_	p330	>ptr-miR-499 MIMAT0008172_x000D_	m330	>mmu-miR-6923-5p MIMAT0027746_x000D_	r330	>rno-miR-485-3p MIMAT0017222_x000D_
h331	>hsa-miR-4676-3p MIMAT0019759_x000D_	g331	>ggo-miR-130a MIMAT0002236_x000D_	p331	>ptr-miR-1226 MIMAT0005578_x000D_	m331	>mmu-miR-667-3p MIMAT0003734_x000D_	r331	>rno-miR-540-5p MIMAT0017211_x000D_
h332	>hsa-miR-3169 MIMAT0015044_x000D_	g332	>ggo-miR-495 MIMAT0024104_x000D_	p332	>ptr-miR-107 MIMAT0002459_x000D_	m332	>mmu-miR-6942-3p MIMAT0027785_x000D_	r332	>rno-miR-381-5p MIMAT0017220_x000D_
h333	>hsa-miR-4735-5p MIMAT0019860_x000D_	g333	>ggo-let-7g MIMAT0024076_x000D_	p333	>ptr-miR-302e MIMAT0008090_x000D_	m333	>mmu-miR-7026-5p MIMAT0027956_x000D_	r333	>rno-miR-25-5p MIMAT0004713_x000D_
h334	>hsa-miR-4756-3p MIMAT0019900_x000D_	g334	>ggo-miR-520c MIMAT0036420_x000D_	p334	>ptr-miR-1264 MIMAT0007988_x000D_	m334	>mmu-miR-465d-5p MIMAT0029880_x000D_	r334	>rno-miR-9a-3p MIMAT0004708_x000D_
h335	>hsa-miR-1908-5p MIMAT0007881_x000D_	g335	>ggo-miR-183 MIMAT0002787_x000D_	p335	>ptr-miR-6132 MIMAT0024606_x000D_	m335	>mmu-miR-7091-3p MIMAT0028089_x000D_	r335	>rno-miR-3578 MIMAT0017866_x000D_
h336	>hsa-miR-2277-3p MIMAT0011777_x000D_	g336	>ggo-miR-326 MIMAT0024215_x000D_	p336	>ptr-miR-135a MIMAT0002252_x000D_	m336	>mmu-miR-7047-5p MIMAT0027998_x000D_	r336	>rno-miR-743a-3p MIMAT0005334_x000D_
h337	>hsa-miR-3162-5p MIMAT0015036_x000D_	g337	>ggo-miR-624 MIMAT0024302_x000D_	p337	>ptr-miR-133b MIMAT0008030_x000D_	m337	>mmu-miR-1941-5p MIMAT0009405_x000D_	r337	>rno-miR-10a-3p MIMAT0004709_x000D_
h338	>hsa-miR-551b-3p MIMAT0003233_x000D_	g338	>ggo-miR-4429 MIMAT0024248_x000D_	p338	>ptr-miR-486 MIMAT0008160_x000D_	m338	>mmu-miR-141-5p MIMAT0004533_x000D_	r338	>rno-miR-125b-1-3p MIMAT0004730_x000D_
h339	>hsa-miR-5739 MIMAT0023116_x000D_	g339	>ggo-miR-378a MIMAT0024103_x000D_	p339	>ptr-miR-539 MIMAT0008214_x000D_	m339	>mmu-miR-7686-5p MIMAT0029898_x000D_	r339	>rno-miR-192-5p MIMAT0000867_x000D_
h340	>hsa-miR-6893-5p MIMAT0027686_x000D_	g340	>ggo-miR-335 MIMAT0024122_x000D_	p340	>ptr-let-7a MIMAT0007936_x000D_	m340	>mmu-miR-466j MIMAT0005848_x000D_	r340	>rno-miR-203a-5p MIMAT0017153_x000D_
h341	>hsa-miR-548ae-3p MIMAT0018954_x000D_	g341	>ggo-miR-24 MIMAT0002740_x000D_	p341	>ptr-miR-3129 MIMAT0024041_x000D_	m341	>mmu-miR-466d-3p MIMAT0004931_x000D_	r341	>rno-miR-7a-2-3p MIMAT0017091_x000D_
h342	>hsa-miR-6821-3p MIMAT0027543_x000D_	g342	>ggo-miR-340 MIMAT0024087_x000D_	p342	>ptr-miR-2114 MIMAT0024072_x000D_	m342	>mmu-miR-7240-3p MIMAT0028449_x000D_	r342	>rno-miR-132-5p MIMAT0017123_x000D_
h343	>hsa-miR-378i MIMAT0019074_x000D_	g343	>ggo-miR-224 MIMAT0002596_x000D_	p343	>ptr-miR-127 MIMAT0002282_x000D_	m343	>mmu-miR-6967-5p MIMAT0027836_x000D_	r343	>rno-miR-208a-5p MIMAT0017155_x000D_
h344	>hsa-miR-4539 MIMAT0019082_x000D_	g344	>ggo-miR-517c-3p MIMAT0036433_x000D_	p344	>ptr-miR-518b MIMAT0008187_x000D_	m344	>mmu-miR-92a-1-5p MIMAT0017066_x000D_	r344	>rno-miR-29b-5p MIMAT0004717_x000D_
h345	>hsa-miR-323b-5p MIMAT0001630_x000D_	g345	>ggo-miR-142 MIMAT0024177_x000D_	p345	>ptr-miR-378j MIMAT0024602_x000D_	m345	>mmu-miR-1983 MIMAT0009455_x000D_	r345	>rno-miR-505-5p MIMAT0017226_x000D_
h346	>hsa-miR-518a-5p MIMAT0005457_x000D_	g346	>ggo-miR-4488 MIMAT0024152_x000D_	p346	>ptr-miR-30d MIMAT0002617_x000D_	m346	>mmu-miR-204-3p MIMAT0017002_x000D_	r346	>rno-miR-200b-5p MIMAT0017152_x000D_
h347	>hsa-miR-608 MIMAT0003276_x000D_	g347	>ggo-miR-887 MIMAT0024204_x000D_	p347	>ptr-miR-6129 MIMAT0024603_x000D_	m347	>mmu-miR-7011-3p MIMAT0027927_x000D_	r347	>rno-miR-345-5p MIMAT0000594_x000D_
h348	>hsa-miR-6514-5p MIMAT0025484_x000D_	g348	>ggo-miR-383 MIMAT0024116_x000D_	p348	>ptr-miR-649 MIMAT0008300_x000D_	m348	>mmu-miR-1952 MIMAT0009423_x000D_	r348	>rno-miR-3566 MIMAT0017841_x000D_
h349	>hsa-miR-3615 MIMAT0017994_x000D_	g349	>ggo-miR-519c-3p MIMAT0036411_x000D_	p349	>ptr-miR-589 MIMAT0012806_x000D_	m349	>mmu-miR-7003-5p MIMAT0027910_x000D_	r349	>rno-miR-451-3p MIMAT0017193_x000D_
h350	>hsa-miR-770-5p MIMAT0003948_x000D_	g350	>ggo-miR-525-3p MIMAT0036413_x000D_	p350	>ptr-miR-1303 MIMAT0008022_x000D_	m350	>mmu-miR-873a-3p MIMAT0017279_x000D_	r350	>rno-let-7g-5p MIMAT0035719_x000D_
h351	>hsa-miR-3621 MIMAT0018002_x000D_	g351	>ggo-miR-150 MIMAT0024217_x000D_	p351	>ptr-miR-25 MIMAT0002771_x000D_	m351	>mmu-miR-1187 MIMAT0005837_x000D_	r351	>rno-miR-6318 MIMAT0025055_x000D_
h352	>hsa-miR-4508 MIMAT0019045_x000D_	g352	>ggo-let-7c MIMAT0024075_x000D_	p352	>ptr-miR-376c MIMAT0008128_x000D_	m352	>mmu-miR-486b-5p MIMAT0014943_x000D_	r352	>rno-miR-1843b-3p MIMAT0035731_x000D_
h353	>hsa-miR-6839-3p MIMAT0027581_x000D_	g353	>ggo-miR-361 MIMAT0024136_x000D_	p353	>ptr-miR-2392 MIMAT0024037_x000D_	m353	>mmu-miR-7231-3p MIMAT0028431_x000D_	r353	>rno-miR-539-5p MIMAT0003176_x000D_
h354	>hsa-miR-4698 MIMAT0019793_x000D_	g354	>ggo-miR-494 MIMAT0024160_x000D_	p354	>ptr-miR-320e MIMAT0024030_x000D_	m354	>mmu-miR-374b-3p MIMAT0003728_x000D_	r354	>rno-miR-384-3p MIMAT0005310_x000D_
h355	>hsa-miR-4521 MIMAT0019058_x000D_	g355	>ggo-miR-4536 MIMAT0024293_x000D_	p355	>ptr-miR-624 MIMAT0008284_x000D_	m355	>mmu-miR-3078-3p MIMAT0014865_x000D_	r355	>rno-miR-96-5p MIMAT0000818_x000D_
h356	>hsa-miR-33a-5p MIMAT0000091_x000D_	g356	>ggo-miR-30a-3p MIMAT0002374_x000D_	p356	>ptr-miR-324 MIMAT0008098_x000D_	m356	>mmu-miR-712-5p MIMAT0003502_x000D_	r356	>rno-miR-295-5p MIMAT0012849_x000D_
h357	>hsa-miR-1287-5p MIMAT0005878_x000D_	g357	>ggo-miR-93 MIMAT0002759_x000D_	p357	>ptr-miR-152 MIMAT0008046_x000D_	m357	>mmu-miR-6964-3p MIMAT0027829_x000D_	r357	>rno-miR-547-3p MIMAT0012851_x000D_
h358	>hsa-miR-4650-5p MIMAT0019713_x000D_			p358	>ptr-miR-548o MIMAT0024054_x000D_	m358	>mmu-miR-192-3p MIMAT0017012_x000D_	r358	>rno-miR-29c-3p MIMAT0000803_x000D_
h359	>hsa-miR-154-5p MIMAT0000452_x000D_			p359	>ptr-miR-204 MIMAT0002535_x000D_	m359	>mmu-miR-7055-5p MIMAT0028014_x000D_	r359	>rno-let-7d-3p MIMAT0000563_x000D_
h360	>hsa-miR-6857-3p MIMAT0027615_x000D_			p360	>ptr-miR-370 MIMAT0008120_x000D_	m360	>mmu-miR-6949-3p MIMAT0027799_x000D_	r360	>rno-miR-3065-3p MIMAT0017840_x000D_
h361	>hsa-miR-449b-3p MIMAT0009203_x000D_			p361	>ptr-miR-1252 MIMAT0024039_x000D_	m361	>mmu-miR-380-3p MIMAT0000745_x000D_	r361	>rno-miR-18a-3p MIMAT0017095_x000D_
h362	>hsa-miR-3617-3p MIMAT0022966_x000D_			p362	>ptr-miR-410 MIMAT0008137_x000D_	m362	>mmu-miR-3057-3p MIMAT0014823_x000D_	r362	>rno-miR-5132-5p MIMAT0035750_x000D_
h363	>hsa-miR-4253 MIMAT0016882_x000D_			p363	>ptr-miR-30e MIMAT0008092_x000D_	m363	>mmu-miR-3058-5p MIMAT0014813_x000D_	r363	>rno-miR-3548 MIMAT0017806_x000D_
h364	>hsa-miR-216b-5p MIMAT0004959_x000D_			p364	>ptr-miR-3664 MIMAT0024063_x000D_	m364	>mmu-miR-297b-3p MIMAT0004827_x000D_	r364	>rno-miR-129-1-3p MIMAT0017120_x000D_
h365	>hsa-miR-6817-3p MIMAT0027535_x000D_			p365	>ptr-miR-1247 MIMAT0007973_x000D_	m365	>mmu-miR-1956 MIMAT0009428_x000D_	r365	>rno-miR-181a-2-3p MIMAT0017138_x000D_
h366	>hsa-miR-1226-3p MIMAT0005577_x000D_			p366	>ptr-miR-1265 MIMAT0007989_x000D_	m366	>mmu-miR-470-3p MIMAT0004760_x000D_	r366	>rno-miR-24-2-5p MIMAT0005441_x000D_
h367	>hsa-miR-127-3p MIMAT0000446_x000D_			p367	>ptr-miR-634 MIMAT0008291_x000D_	m367	>mmu-miR-339-3p MIMAT0004649_x000D_	r367	>rno-miR-326-5p MIMAT0017028_x000D_
h368	>hsa-miR-5004-3p MIMAT0021028_x000D_			p368	>ptr-miR-126 MIMAT0007985_x000D_	m368	>mmu-miR-7056-5p MIMAT0028016_x000D_	r368	>rno-miR-27a-3p MIMAT0000799_x000D_
h369	>hsa-miR-2681-5p MIMAT0013515_x000D_			p369	>ptr-miR-500 MIMAT0008173_x000D_	m369	>mmu-miR-743a-3p MIMAT0004238_x000D_	r369	>rno-miR-27a-5p MIMAT0004715_x000D_
h370	>hsa-miR-23b-3p MIMAT0000418_x000D_			p370	>ptr-miR-1292 MIMAT0008011_x000D_	m370	>mmu-miR-494-5p MIMAT0017215_x000D_	r370	>rno-miR-34c-3p MIMAT0004723_x000D_
h371	>hsa-miR-3613-5p MIMAT0017990_x000D_			p371	>ptr-miR-4660 MIMAT0024035_x000D_	m371	>mmu-let-7c-2-3p MIMAT0005439_x000D_	r371	>rno-miR-664-1-5p MIMAT0017228_x000D_
h372	>hsa-miR-5096 MIMAT0020603_x000D_			p372	>ptr-miR-106b MIMAT0002769_x000D_	m372	>mmu-miR-6769b-3p MIMAT0028041_x000D_	r372	>rno-miR-423-3p MIMAT0005313_x000D_
h373	>hsa-miR-3614-5p MIMAT0017992_x000D_			p373	>ptr-miR-708 MIMAT0008315_x000D_	m373	>mmu-miR-3110-3p MIMAT0014952_x000D_	r373	>rno-miR-331-3p MIMAT0000570_x000D_
h374	>hsa-miR-6779-3p MIMAT0027459_x000D_			p374	>ptr-miR-576 MIMAT0008250_x000D_	m374	>mmu-miR-7057-5p MIMAT0028018_x000D_	r374	>rno-miR-3541 MIMAT0017795_x000D_
h375	>hsa-miR-718 MIMAT0012735_x000D_			p375	>ptr-miR-214 MIMAT0002554_x000D_	m375	>mmu-miR-7047-3p MIMAT0027999_x000D_	r375	>rno-miR-3577 MIMAT0017863_x000D_
h376	>hsa-miR-4718 MIMAT0019831_x000D_			p376	>ptr-miR-200a MIMAT0008063_x000D_	m376	>mmu-miR-5619-3p MIMAT0022366_x000D_	r376	>rno-miR-7b MIMAT0000780_x000D_
h377	>hsa-miR-98-3p MIMAT0022842_x000D_			p377	>ptr-miR-520c MIMAT0008199_x000D_	m377	>mmu-miR-6371 MIMAT0025115_x000D_	r377	>rno-miR-667-5p MIMAT0017369_x000D_
h378	>hsa-miR-325 MIMAT0000771_x000D_			p378	>ptr-miR-92b MIMAT0024028_x000D_	m378	>mmu-miR-191-3p MIMAT0004542_x000D_	r378	>rno-miR-301a-3p MIMAT0000552_x000D_
h379	>hsa-miR-6795-3p MIMAT0027491_x000D_			p379	>ptr-miR-453 MIMAT0008155_x000D_	m379	>mmu-miR-1188-3p MIMAT0017328_x000D_	r379	>rno-miR-128-2-5p MIMAT0017119_x000D_
h380	>hsa-miR-5195-5p MIMAT0021126_x000D_			p380	>ptr-miR-661 MIMAT0012814_x000D_	m380	>mmu-miR-30b-3p MIMAT0004524_x000D_	r380	>rno-miR-195-5p MIMAT0000870_x000D_
h381	>hsa-miR-6501-5p MIMAT0025458_x000D_			p381	>ptr-miR-548j MIMAT0008224_x000D_	m381	>mmu-miR-369-5p MIMAT0003185_x000D_	r381	>rno-miR-374-5p MIMAT0003208_x000D_
h382	>hsa-miR-4520-5p MIMAT0019235_x000D_			p382	>ptr-miR-1271 MIMAT0007992_x000D_	m382	>mmu-miR-3062-5p MIMAT0014830_x000D_	r382	>rno-miR-448-3p MIMAT0001534_x000D_
h383	>hsa-miR-4774-3p MIMAT0019930_x000D_			p383	>ptr-miR-221 MIMAT0008076_x000D_	m383	>mmu-miR-331-3p MIMAT0000571_x000D_	r383	>rno-miR-743b-5p MIMAT0017288_x000D_
h384	>hsa-miR-4323 MIMAT0016875_x000D_			p384	>ptr-miR-491 MIMAT0008166_x000D_	m384	>mmu-miR-8119 MIMAT0031425_x000D_	r384	>rno-miR-3084b-5p MIMAT0035741_x000D_
h385	>hsa-miR-4750-3p MIMAT0022979_x000D_			p385	>ptr-miR-96 MIMAT0002786_x000D_	m385	>mmu-miR-208a-3p MIMAT0000520_x000D_	r385	>rno-miR-3596a MIMAT0017886_x000D_
h386	>hsa-miR-4665-5p MIMAT0019739_x000D_			p386	>ptr-miR-342 MIMAT0008110_x000D_	m386	>mmu-miR-5100 MIMAT0020607_x000D_	r386	>rno-miR-30b-5p MIMAT0000806_x000D_
h387	>hsa-miR-302a-3p MIMAT0000684_x000D_			p387	>ptr-miR-548a MIMAT0008218_x000D_	m387	>mmu-miR-3075-5p MIMAT0014858_x000D_	r387	>rno-miR-200a-5p MIMAT0017151_x000D_
h388	>hsa-miR-6790-3p MIMAT0027481_x000D_			p388	>ptr-miR-148b MIMAT0008042_x000D_	m388	>mmu-miR-448-5p MIMAT0017176_x000D_	r388	>rno-miR-369-5p MIMAT0003206_x000D_
h389	>hsa-miR-148b-5p MIMAT0004699_x000D_			p389	>ptr-miR-650 MIMAT0008301_x000D_	m389	>mmu-miR-6954-3p MIMAT0027809_x000D_	r389	>rno-miR-30e-5p MIMAT0000805_x000D_
h390	>hsa-miR-3129-5p MIMAT0014992_x000D_			p390	>ptr-miR-345 MIMAT0008111_x000D_	m390	>mmu-miR-340-5p MIMAT0004651_x000D_	r390	>rno-miR-133c MIMAT0017872_x000D_
h391	>hsa-miR-4299 MIMAT0016851_x000D_			p391	>ptr-miR-513b MIMAT0005777_x000D_	m391	>mmu-miR-7051-5p MIMAT0028006_x000D_	r391	>rno-miR-298-5p MIMAT0000900_x000D_
h392	>hsa-miR-3972 MIMAT0019357_x000D_			p392	>ptr-miR-584 MIMAT0008257_x000D_	m392	>mmu-let-7b-3p MIMAT0004621_x000D_	r392	>rno-miR-224-3p MIMAT0017200_x000D_
h393	>hsa-miR-5197-5p MIMAT0021130_x000D_			p393	>ptr-miR-512 MIMAT0008180_x000D_	m393	>mmu-miR-3078-5p MIMAT0014864_x000D_	r393	>rno-miR-1298 MIMAT0025060_x000D_
h394	>hsa-miR-1343-5p MIMAT0027038_x000D_			p394	>ptr-miR-551b MIMAT0008232_x000D_	m394	>mmu-miR-129-5p MIMAT0000209_x000D_	r394	>rno-miR-877 MIMAT0005285_x000D_
h395	>hsa-miR-3960 MIMAT0019337_x000D_			p395	>ptr-miR-20b MIMAT0008069_x000D_	m395	>mmu-miR-1893 MIMAT0007879_x000D_	r395	>rno-miR-770-3p MIMAT0017317_x000D_
h396	>hsa-miR-4303 MIMAT0016856_x000D_			p396	>ptr-miR-219-5p MIMAT0009193_x000D_	m396	>mmu-miR-686 MIMAT0003464_x000D_	r396	>rno-miR-761 MIMAT0012853_x000D_
h397	>hsa-miR-3132 MIMAT0014997_x000D_			p397	>ptr-miR-449a MIMAT0008149_x000D_	m397	>mmu-miR-9769-3p MIMAT0036462_x000D_	r397	>rno-miR-3591 MIMAT0017893_x000D_
h398	>hsa-miR-31-5p MIMAT0000089_x000D_			p398	>ptr-miR-142 MIMAT0008037_x000D_	m398	>mmu-miR-6990-3p MIMAT0027883_x000D_	r398	>rno-miR-129-5p MIMAT0000600_x000D_
h399	>hsa-miR-541-3p MIMAT0004920_x000D_			p399	>ptr-miR-592 MIMAT0008263_x000D_	m399	>mmu-miR-294-5p MIMAT0004574_x000D_	r399	>rno-miR-672-3p MIMAT0017312_x000D_
h400	>hsa-miR-518f-3p MIMAT0002842_x000D_			p400	>ptr-miR-133a MIMAT0002243_x000D_	m400	>mmu-miR-6992-3p MIMAT0027887_x000D_	r400	>rno-miR-125b-5p MIMAT0000830_x000D_
h401	>hsa-miR-6825-3p MIMAT0027551_x000D_			p401	>ptr-miR-762 MIMAT0012815_x000D_	m401	>mmu-miR-6967-3p MIMAT0027837_x000D_	r401	>rno-miR-351-3p MIMAT0017041_x000D_
h402	>hsa-miR-126-5p MIMAT0000444_x000D_			p402	>ptr-miR-1255b MIMAT0007980_x000D_	m402	>mmu-miR-6932-5p MIMAT0027764_x000D_	r402	>rno-miR-145-3p MIMAT0017131_x000D_
h403	>hsa-miR-6770-3p MIMAT0027441_x000D_			p403	>ptr-miR-3132 MIMAT0024058_x000D_	m403	>mmu-miR-138-1-3p MIMAT0004668_x000D_	r403	>rno-miR-376a-5p MIMAT0003197_x000D_
h404	>hsa-miR-4420 MIMAT0018933_x000D_			p404	>ptr-miR-518c MIMAT0008188_x000D_	m404	>mmu-miR-8112 MIMAT0031418_x000D_	r404	>rno-miR-132-3p MIMAT0000838_x000D_
h405	>hsa-miR-1258 MIMAT0005909_x000D_			p405	>ptr-miR-548h MIMAT0008222_x000D_	m405	>mmu-miR-6962-5p MIMAT0027824_x000D_	r405	>rno-miR-329-5p MIMAT0017031_x000D_
h406	>hsa-miR-488-5p MIMAT0002804_x000D_			p406	>ptr-miR-487a MIMAT0008161_x000D_	m406	>mmu-miR-129-1-3p MIMAT0016994_x000D_	r406	>rno-miR-338-5p MIMAT0004646_x000D_
h407	>hsa-miR-3138 MIMAT0015006_x000D_			p407	>ptr-miR-1322 MIMAT0008027_x000D_	m407	>mmu-miR-6993-3p MIMAT0027889_x000D_	r407	>rno-miR-200b-3p MIMAT0000875_x000D_
h408	>hsa-miR-4662b MIMAT0019736_x000D_			p408	>ptr-miR-657 MIMAT0008306_x000D_	m408	>mmu-miR-30c-2-3p MIMAT0005438_x000D_	r408	>rno-miR-880-5p MIMAT0017292_x000D_
h409	>hsa-miR-6881-3p MIMAT0027663_x000D_			p409	>ptr-miR-340 MIMAT0008109_x000D_	m409	>mmu-miR-503-5p MIMAT0003188_x000D_	r409	>rno-miR-878 MIMAT0005286_x000D_
h410	>hsa-miR-3142 MIMAT0015011_x000D_			p410	>ptr-miR-759 MIMAT0012819_x000D_	m410	>mmu-miR-344b-5p MIMAT0014925_x000D_	r410	>rno-miR-653-5p MIMAT0012838_x000D_
h411	>hsa-miR-6775-3p MIMAT0027451_x000D_			p411	>ptr-miR-604 MIMAT0012809_x000D_	m411	>mmu-miR-290a-3p MIMAT0004572_x000D_	r411	>rno-miR-101a-5p MIMAT0004726_x000D_
h412	>hsa-miR-6864-5p MIMAT0027628_x000D_			p412	>ptr-miR-300 MIMAT0008083_x000D_	m412	>mmu-miR-7220-5p MIMAT0028408_x000D_	r412	>rno-miR-1912-3p MIMAT0017865_x000D_
h413	>hsa-miR-6721-5p MIMAT0025852_x000D_			p413	>ptr-miR-1206 MIMAT0007960_x000D_	m413	>mmu-miR-7052-5p MIMAT0028008_x000D_	r413	>rno-let-7f-2-3p MIMAT0017090_x000D_
h414	>hsa-miR-6782-3p MIMAT0027465_x000D_			p414	>ptr-miR-106a MIMAT0002800_x000D_	m414	>mmu-miR-450b-3p MIMAT0003512_x000D_	r414	>rno-miR-3553 MIMAT0017814_x000D_
h415	>hsa-miR-7106-5p MIMAT0028109_x000D_			p415	>ptr-miR-1299 MIMAT0008018_x000D_	m415	>mmu-miR-7210-3p MIMAT0028389_x000D_	r415	>rno-miR-652-3p MIMAT0005342_x000D_
h416	>hsa-miR-139-3p MIMAT0004552_x000D_			p416	>ptr-let-7d MIMAT0007939_x000D_	m416	>mmu-miR-1191b-5p MIMAT0029866_x000D_	r416	>rno-miR-329-3p MIMAT0000566_x000D_
h417	>hsa-miR-554 MIMAT0003217_x000D_			p417	>ptr-miR-192 MIMAT0008057_x000D_	m417	>mmu-miR-7048-5p MIMAT0028000_x000D_	r417	>rno-miR-758-5p MIMAT0017316_x000D_
h418	>hsa-miR-491-3p MIMAT0004765_x000D_			p418	>ptr-miR-489 MIMAT0008164_x000D_	m418	>mmu-miR-466b-5p MIMAT0004875_x000D_	r418	>rno-miR-20b-3p MIMAT0003212_x000D_
h419	>hsa-miR-4778-3p MIMAT0019937_x000D_			p419	>ptr-miR-1185 MIMAT0007953_x000D_	m419	>mmu-miR-6983-5p MIMAT0027868_x000D_	r419	>rno-miR-743b-3p MIMAT0005280_x000D_
h420	>hsa-miR-4659a-5p MIMAT0019726_x000D_			p420	>ptr-miR-151 MIMAT0008045_x000D_	m420	>mmu-miR-15b-3p MIMAT0004521_x000D_	r420	>rno-miR-450a-5p MIMAT0001547_x000D_
h421	>hsa-miR-6882-3p MIMAT0027665_x000D_			p421	>ptr-miR-891b MIMAT0008334_x000D_	m421	>mmu-miR-297a-3p MIMAT0004864_x000D_	r421	>rno-miR-568 MIMAT0012832_x000D_
h422	>hsa-miR-4261 MIMAT0016890_x000D_			p422	>ptr-miR-581 MIMAT0008254_x000D_	m422	>mmu-miR-200b-5p MIMAT0004545_x000D_	r422	>rno-miR-1193-3p MIMAT0017859_x000D_
h423	>hsa-miR-6754-5p MIMAT0027408_x000D_			p423	>ptr-miR-570 MIMAT0012804_x000D_	m423	>mmu-miR-125b-5p MIMAT0000136_x000D_	r423	>rno-miR-702-3p MIMAT0017885_x000D_
h424	>hsa-miR-376c-3p MIMAT0000720_x000D_			p424	>ptr-miR-618 MIMAT0008280_x000D_	m424	>mmu-miR-190a-5p MIMAT0000220_x000D_	r424	>rno-miR-6334 MIMAT0025075_x000D_
h425	>hsa-miR-6826-3p MIMAT0027553_x000D_			p425	>ptr-miR-663a MIMAT0008309_x000D_	m425	>mmu-miR-17-5p MIMAT0000649_x000D_	r425	>rno-miR-191a-3p MIMAT0017146_x000D_
h426	>hsa-miR-6867-3p MIMAT0027635_x000D_			p426	>ptr-miR-323 MIMAT0008097_x000D_	m426	>mmu-miR-19a-3p MIMAT0000651_x000D_	r426	>rno-miR-489-3p MIMAT0003113_x000D_
h427	>hsa-miR-30b-5p MIMAT0000420_x000D_			p427	>ptr-miR-490 MIMAT0008165_x000D_	m427	>mmu-miR-3470b MIMAT0015641_x000D_	r427	>rno-miR-675-3p MIMAT0017363_x000D_
h428	>hsa-miR-5687 MIMAT0022478_x000D_			p428	>ptr-miR-519f-3p MIMAT0036457_x000D_	m428	>mmu-miR-3113-5p MIMAT0014959_x000D_	r428	>rno-miR-92b-3p MIMAT0005340_x000D_
h429	>hsa-miR-9-3p MIMAT0000442_x000D_			p429	>ptr-miR-4446 MIMAT0024029_x000D_	m429	>mmu-miR-300-3p MIMAT0000378_x000D_	r429	>rno-miR-3551-3p MIMAT0017810_x000D_
h430	>hsa-miR-6858-3p MIMAT0027617_x000D_			p430	>ptr-miR-522 MIMAT0008206_x000D_	m430	>mmu-miR-466h-3p MIMAT0017274_x000D_	r430	>rno-miR-500-5p MIMAT0017311_x000D_
h431	>hsa-miR-4697-5p MIMAT0019791_x000D_			p431	>ptr-miR-671 MIMAT0008314_x000D_	m431	>mmu-miR-7682-5p MIMAT0029884_x000D_	r431	>rno-miR-212-3p MIMAT0000883_x000D_
h432	>hsa-miR-2681-3p MIMAT0013516_x000D_			p432	>ptr-miR-197 MIMAT0002600_x000D_	m432	>mmu-miR-434-5p MIMAT0001421_x000D_	r432	>rno-miR-192-3p MIMAT0017147_x000D_
h433	>hsa-miR-3684 MIMAT0018112_x000D_			p433	>ptr-miR-378b MIMAT0024044_x000D_	m433	>mmu-miR-138-5p MIMAT0000150_x000D_	r433	>rno-miR-6314 MIMAT0025047_x000D_
h434	>hsa-miR-634 MIMAT0003304_x000D_			p434	>ptr-miR-301b MIMAT0008085_x000D_	m434	>mmu-miR-124-5p MIMAT0004527_x000D_	r434	>rno-miR-3542 MIMAT0017796_x000D_
h435	>hsa-miR-208a-5p MIMAT0026474_x000D_			p435	>ptr-miR-610 MIMAT0008273_x000D_	m435	>mmu-miR-1224-5p MIMAT0005460_x000D_	r435	>rno-miR-493-5p MIMAT0017217_x000D_
h436	>hsa-miR-567 MIMAT0003231_x000D_			p436	>ptr-miR-1278 MIMAT0007998_x000D_	m436	>mmu-miR-6974-5p MIMAT0027850_x000D_	r436	>rno-miR-30c-5p MIMAT0000804_x000D_
h437	>hsa-miR-3191-3p MIMAT0015075_x000D_			p437	>ptr-miR-136 MIMAT0002292_x000D_	m437	>mmu-miR-669b-5p MIMAT0003476_x000D_	r437	>rno-miR-32-5p MIMAT0000811_x000D_
h438	>hsa-miR-4524b-5p MIMAT0022255_x000D_			p438	>ptr-miR-99a MIMAT0002411_x000D_	m438	>mmu-miR-6958-5p MIMAT0027816_x000D_	r438	>rno-miR-15b-3p MIMAT0017093_x000D_
h439	>hsa-miR-6726-5p MIMAT0027353_x000D_			p439	>ptr-miR-95 MIMAT0002398_x000D_	m439	>mmu-miR-6397 MIMAT0025149_x000D_	r439	>rno-miR-3084a-3p MIMAT0035740_x000D_
h440	>hsa-miR-6797-3p MIMAT0027495_x000D_			p440	>ptr-miR-449c MIMAT0024071_x000D_	m440	>mmu-miR-1955-3p MIMAT0017348_x000D_	r440	>rno-miR-215 MIMAT0003118_x000D_
h441	>hsa-miR-2052 MIMAT0009977_x000D_			p441	>ptr-miR-373 MIMAT0012802_x000D_	m441	>mmu-miR-676-3p MIMAT0003782_x000D_	r441	>rno-miR-340-5p MIMAT0004650_x000D_
h442	>hsa-miR-1914-5p MIMAT0007889_x000D_			p442	>ptr-miR-337 MIMAT0008105_x000D_	m442	>mmu-miR-384-3p MIMAT0001076_x000D_	r442	>rno-miR-352 MIMAT0000610_x000D_
h443	>hsa-miR-330-5p MIMAT0004693_x000D_			p443	>ptr-miR-1825 MIMAT0008051_x000D_	m443	>mmu-miR-708-5p MIMAT0004828_x000D_	r443	>rno-miR-433-5p MIMAT0017192_x000D_
h444	>hsa-miR-3197 MIMAT0015082_x000D_			p444	>ptr-miR-412 MIMAT0008139_x000D_	m444	>mmu-miR-377-5p MIMAT0017079_x000D_	r444	>rno-miR-466b-3p MIMAT0017285_x000D_
h445	>hsa-miR-139-5p MIMAT0000250_x000D_			p445	>ptr-miR-1324 MIMAT0008029_x000D_	m445	>mmu-miR-7059-5p MIMAT0028022_x000D_	r445	>rno-miR-380-3p MIMAT0017302_x000D_
h446	>hsa-miR-6761-5p MIMAT0027422_x000D_			p446	>ptr-miR-554 MIMAT0008235_x000D_	m446	>mmu-miR-425-5p MIMAT0004750_x000D_	r446	>rno-miR-299b-5p MIMAT0017833_x000D_
h447	>hsa-miR-941 MIMAT0004984_x000D_			p447	>ptr-miR-182 MIMAT0008050_x000D_	m447	>mmu-miR-7657-3p MIMAT0029821_x000D_	r447	>rno-miR-300-3p MIMAT0000902_x000D_
h448	>hsa-miR-4795-5p MIMAT0019968_x000D_			p448	>ptr-miR-520f MIMAT0008202_x000D_	m448	>mmu-miR-3475-5p MIMAT0026642_x000D_	r448	>rno-miR-323-5p MIMAT0004637_x000D_
h449	>hsa-miR-181b-3p MIMAT0022692_x000D_			p449	>ptr-miR-1282 MIMAT0008001_x000D_	m449	>mmu-miR-6937-3p MIMAT0027775_x000D_	r449	>rno-miR-202-3p MIMAT0017355_x000D_
h450	>hsa-miR-301a-5p MIMAT0022696_x000D_			p450	>ptr-miR-631 MIMAT0012812_x000D_	m450	>mmu-miR-467f MIMAT0005846_x000D_	r450	>rno-miR-3571 MIMAT0017851_x000D_
h451	>hsa-miR-5047 MIMAT0020541_x000D_			p451	>ptr-miR-645 MIMAT0008298_x000D_	m451	>mmu-miR-654-3p MIMAT0004898_x000D_	r451	>rno-let-7a-2-3p MIMAT0017086_x000D_
h452	>hsa-miR-548ap-3p MIMAT0021038_x000D_			p452	>ptr-miR-200c MIMAT0024051_x000D_	m452	>mmu-miR-1251-3p MIMAT0014825_x000D_	r452	>rno-miR-16-5p MIMAT0000785_x000D_
h453	>hsa-miR-571 MIMAT0003236_x000D_			p453	>ptr-miR-518g-5p MIMAT0036454_x000D_	m453	>mmu-miR-7068-5p MIMAT0028042_x000D_	r453	>rno-miR-23b-5p MIMAT0017099_x000D_
h454	>hsa-miR-492 MIMAT0002812_x000D_			p454	>ptr-miR-222 MIMAT0024026_x000D_	m454	>mmu-miR-362-5p MIMAT0000706_x000D_	r454	>rno-miR-758-3p MIMAT0005335_x000D_
h455	>hsa-miR-6855-3p MIMAT0027611_x000D_			p455	>ptr-miR-567 MIMAT0008245_x000D_	m455	>mmu-miR-93-3p MIMAT0004636_x000D_	r455	>rno-miR-196c-3p MIMAT0017299_x000D_
h456	>hsa-miR-340-3p MIMAT0000750_x000D_			p456	>ptr-let-7g MIMAT0007942_x000D_	m456	>mmu-miR-133c MIMAT0025078_x000D_	r456	>rno-miR-499-5p MIMAT0003381_x000D_
h457	>hsa-miR-3160-3p MIMAT0015034_x000D_			p457	>ptr-miR-711 MIMAT0012820_x000D_	m457	>mmu-miR-6416-5p MIMAT0025170_x000D_	r457	>rno-miR-299a-5p MIMAT0000901_x000D_
h458	>hsa-miR-4742-5p MIMAT0019872_x000D_			p458	>ptr-miR-125a MIMAT0007984_x000D_	m458	>mmu-miR-487b-5p MIMAT0017216_x000D_	r458	>rno-miR-3473 MIMAT0024853_x000D_
h459	>hsa-miR-4446-5p MIMAT0019233_x000D_			p459	>ptr-miR-632 MIMAT0008289_x000D_	m459	>mmu-miR-29b-2-5p MIMAT0017063_x000D_	r459	>rno-miR-628 MIMAT0012836_x000D_
h460	>hsa-miR-126-3p MIMAT0000445_x000D_			p460	>ptr-miR-1236 MIMAT0007968_x000D_	m460	>mmu-miR-7218-5p MIMAT0028404_x000D_	r460	>rno-miR-483-5p MIMAT0017201_x000D_
h461	>hsa-miR-451a MIMAT0001631_x000D_			p461	>ptr-miR-635 MIMAT0008292_x000D_	m461	>mmu-miR-7116-5p MIMAT0028129_x000D_	r461	>rno-miR-148b-3p MIMAT0000579_x000D_
h462	>hsa-miR-548ag MIMAT0018969_x000D_			p462	>ptr-miR-454 MIMAT0008156_x000D_	m462	>mmu-miR-6964-5p MIMAT0027828_x000D_	r462	>rno-miR-3560 MIMAT0017829_x000D_
h463	>hsa-miR-3194-3p MIMAT0019218_x000D_			p463	>ptr-miR-424 MIMAT0008143_x000D_	m463	>mmu-miR-222-3p MIMAT0000670_x000D_	r463	>rno-let-7g-3p MIMAT0035720_x000D_
h464	>hsa-miR-8076 MIMAT0031003_x000D_			p464	>ptr-miR-670 MIMAT0012816_x000D_	m464	>mmu-miR-3086-5p MIMAT0014880_x000D_	r464	>rno-miR-874-3p MIMAT0005284_x000D_
h465	>hsa-miR-7151-5p MIMAT0028212_x000D_			p465	>ptr-miR-617 MIMAT0008279_x000D_	m465	>mmu-miR-138-2-3p MIMAT0016987_x000D_	r465	>rno-miR-148a-3p MIMAT0035725_x000D_
h466	>hsa-miR-4709-5p MIMAT0019811_x000D_			p466	>ptr-miR-1207 MIMAT0007961_x000D_	m466	>mmu-miR-7020-3p MIMAT0027945_x000D_	r466	>rno-miR-216b-3p MIMAT0017847_x000D_
h467	>hsa-miR-2277-5p MIMAT0017352_x000D_			p467	>ptr-miR-3127 MIMAT0024038_x000D_	m467	>mmu-miR-5620-5p MIMAT0022367_x000D_	r467	>rno-miR-19a-5p MIMAT0017098_x000D_
h468	>hsa-miR-526a MIMAT0002845_x000D_			p468	>ptr-miR-432 MIMAT0008146_x000D_	m468	>mmu-miR-423-5p MIMAT0004825_x000D_	r468	>rno-miR-410-3p MIMAT0005311_x000D_
h469	>hsa-miR-6784-5p MIMAT0027468_x000D_			p469	>ptr-miR-501 MIMAT0008174_x000D_	m469	>mmu-miR-8092 MIMAT0031393_x000D_	r469	>rno-miR-770-5p MIMAT0005338_x000D_
h470	>hsa-miR-4476 MIMAT0019003_x000D_			p470	>ptr-miR-890 MIMAT0008332_x000D_	m470	>mmu-miR-1903 MIMAT0007868_x000D_	r470	>rno-miR-106b-5p MIMAT0000825_x000D_
h471	>hsa-miR-3125 MIMAT0014988_x000D_			p471	>ptr-miR-219-2-3p MIMAT0009194_x000D_	m471	>mmu-miR-7214-3p MIMAT0028397_x000D_	r471	>rno-miR-2985 MIMAT0017891_x000D_
h472	>hsa-miR-4498 MIMAT0019033_x000D_			p472	>ptr-miR-518a MIMAT0008186_x000D_	m472	>mmu-miR-6935-5p MIMAT0027770_x000D_	r472	>rno-miR-378a-5p MIMAT0003378_x000D_
h473	>hsa-miR-103a-3p MIMAT0000101_x000D_			p473	>ptr-miR-22 MIMAT0002332_x000D_	m473	>mmu-miR-219c-5p MIMAT0029892_x000D_	r473	>rno-miR-873-5p MIMAT0005339_x000D_
h474	>hsa-miR-4472 MIMAT0018999_x000D_			p474	>ptr-miR-656 MIMAT0008305_x000D_	m474	>mmu-miR-3095-3p MIMAT0014912_x000D_	r474	>rno-miR-6325 MIMAT0025064_x000D_
h475	>hsa-let-7i-3p MIMAT0004585_x000D_			p475	>ptr-miR-660 MIMAT0008308_x000D_	m475	>mmu-miR-196b-5p MIMAT0001081_x000D_	r475	>rno-miR-210-3p MIMAT0000881_x000D_
h476	>hsa-miR-5702 MIMAT0022495_x000D_			p476	>ptr-miR-765 MIMAT0008320_x000D_	m476	>mmu-miR-6907-3p MIMAT0027715_x000D_	r476	>rno-miR-672-5p MIMAT0005327_x000D_
h477	>hsa-miR-199b-5p MIMAT0000263_x000D_			p477	>ptr-miR-934 MIMAT0008341_x000D_	m477	>mmu-miR-3070-5p MIMAT0014846_x000D_	r477	>rno-miR-7a-5p MIMAT0000606_x000D_
h478	>hsa-miR-383-3p MIMAT0026485_x000D_			p478	>ptr-miR-129 MIMAT0008010_x000D_	m478	>mmu-miR-3079-3p MIMAT0014867_x000D_	r478	>rno-miR-328a-3p MIMAT0000564_x000D_
h479	>hsa-miR-4696 MIMAT0019790_x000D_			p479	>ptr-miR-545 MIMAT0008217_x000D_	m479	>mmu-miR-3060-5p MIMAT0014826_x000D_	r479	>rno-miR-23a-3p MIMAT0000792_x000D_
h480	>hsa-miR-8062 MIMAT0030989_x000D_			p480	>ptr-miR-587 MIMAT0008259_x000D_	m480	>mmu-miR-1905 MIMAT0007866_x000D_	r480	>rno-miR-3552 MIMAT0017813_x000D_
h481	>hsa-miR-518e-3p MIMAT0002861_x000D_			p481	>ptr-miR-26b MIMAT0008077_x000D_	m481	>mmu-miR-6241 MIMAT0024862_x000D_	r481	>rno-miR-23a-5p MIMAT0004712_x000D_
h482	>hsa-miR-7114-5p MIMAT0028125_x000D_			p482	>ptr-miR-511 MIMAT0008179_x000D_	m482	>mmu-miR-6420 MIMAT0025176_x000D_	r482	>rno-miR-335 MIMAT0000575_x000D_
h483	>hsa-miR-6821-5p MIMAT0027542_x000D_			p483	>ptr-miR-527 MIMAT0008212_x000D_	m483	>mmu-miR-760-3p MIMAT0003898_x000D_	r483	>rno-miR-339-3p MIMAT0004648_x000D_
h484	>hsa-miR-6879-3p MIMAT0027659_x000D_			p484	>ptr-let-7c MIMAT0007938_x000D_	m484	>mmu-miR-7004-3p MIMAT0027913_x000D_	r484	>rno-miR-125a-3p MIMAT0004729_x000D_
h485	>hsa-miR-5580-5p MIMAT0022273_x000D_			p485	>ptr-miR-455 MIMAT0008157_x000D_	m485	>mmu-miR-6539 MIMAT0025584_x000D_	r485	>rno-miR-350 MIMAT0000604_x000D_
h486	>hsa-miR-8079 MIMAT0031006_x000D_			p486	>ptr-miR-181a-3p MIMAT0002624_x000D_	m486	>mmu-miR-669p-3p MIMAT0014890_x000D_	r486	>rno-miR-423-5p MIMAT0017305_x000D_
h487	>hsa-miR-527 MIMAT0002862_x000D_			p487	>ptr-miR-28 MIMAT0002353_x000D_	m487	>mmu-miR-376a-5p MIMAT0003387_x000D_	r487	>rno-miR-325-3p MIMAT0004639_x000D_
h488	>hsa-miR-450a-1-3p MIMAT0022700_x000D_			p488	>ptr-miR-1253 MIMAT0007978_x000D_	m488	>mmu-miR-6388 MIMAT0025135_x000D_	r488	>rno-let-7a-5p MIMAT0000774_x000D_
h489	>hsa-miR-4499 MIMAT0019035_x000D_			p489	>ptr-miR-3165 MIMAT0024070_x000D_	m489	>mmu-miR-708-3p MIMAT0003498_x000D_	r489	>rno-miR-216a-5p MIMAT0000886_x000D_
h490	>hsa-miR-4781-5p MIMAT0019942_x000D_			p490	>ptr-miR-329 MIMAT0008101_x000D_	m490	>mmu-miR-130c MIMAT0025132_x000D_	r490	>rno-miR-543-3p MIMAT0003175_x000D_
h491	>hsa-miR-1321 MIMAT0005952_x000D_			p491	>ptr-miR-548c MIMAT0008220_x000D_	m491	>mmu-miR-6994-5p MIMAT0027890_x000D_	r491	>rno-miR-3584-3p MIMAT0017876_x000D_
h492	>hsa-miR-585-3p MIMAT0003250_x000D_			p492	>ptr-miR-411 MIMAT0008138_x000D_	m492	>mmu-miR-670-5p MIMAT0003736_x000D_	r492	>rno-miR-191a-5p MIMAT0000866_x000D_
h493	>hsa-miR-4305 MIMAT0016857_x000D_			p493	>ptr-miR-1293 MIMAT0008012_x000D_	m493	>mmu-miR-466o-3p MIMAT0014886_x000D_	r493	>rno-miR-410-5p MIMAT0017303_x000D_
h494	>hsa-miR-2276-5p MIMAT0026921_x000D_			p494	>ptr-miR-105 MIMAT0002453_x000D_	m494	>mmu-miR-367-5p MIMAT0017214_x000D_	r494	>rno-miR-148a-5p MIMAT0035724_x000D_
h495	>hsa-miR-329-3p MIMAT0001629_x000D_			p495	>ptr-miR-1248 MIMAT0007974_x000D_	m495	>mmu-miR-7084-5p MIMAT0028074_x000D_	r495	>rno-miR-3570 MIMAT0017850_x000D_
h496	>hsa-miR-1915-5p MIMAT0007891_x000D_			p496	>ptr-miR-130b MIMAT0008026_x000D_	m496	>mmu-miR-5617-5p MIMAT0022361_x000D_	r496	>rno-miR-146b-3p MIMAT0017334_x000D_
h497	>hsa-miR-224-5p MIMAT0000281_x000D_			p497	>ptr-miR-33b MIMAT0008108_x000D_	m497	>mmu-miR-676-5p MIMAT0003781_x000D_	r497	>rno-miR-291a-5p MIMAT0000894_x000D_
h498	>hsa-miR-6840-3p MIMAT0027583_x000D_			p498	>ptr-miR-609 MIMAT0008272_x000D_	m498	>mmu-miR-7078-3p MIMAT0028063_x000D_	r498	>rno-miR-92a-3p MIMAT0000816_x000D_
h499	>hsa-miR-6072 MIMAT0023697_x000D_			p499	>ptr-miR-205 MIMAT0002544_x000D_	m499	>mmu-miR-669e-3p MIMAT0017330_x000D_	r499	>rno-miR-509-5p MIMAT0024849_x000D_
h500	>hsa-miR-6079 MIMAT0023704_x000D_			p500	>ptr-miR-593 MIMAT0008264_x000D_	m500	>mmu-miR-488-5p MIMAT0003449_x000D_	r500	>rno-miR-32-3p MIMAT0017103_x000D_
h501	>hsa-miR-6511b-5p MIMAT0025847_x000D_			p501	>ptr-miR-933 MIMAT0008340_x000D_	m501	>mmu-miR-7224-3p MIMAT0028417_x000D_	r501	>rno-miR-376c-3p MIMAT0003194_x000D_
h502	>hsa-miR-548ax MIMAT0022474_x000D_			p502	>ptr-miR-154 MIMAT0002296_x000D_	m502	>mmu-miR-6919-5p MIMAT0027738_x000D_	r502	>rno-miR-1199-3p MIMAT0031126_x000D_
h503	>hsa-miR-144-3p MIMAT0000436_x000D_			p503	>ptr-miR-891a MIMAT0008333_x000D_	m503	>mmu-miR-6352 MIMAT0025095_x000D_	r503	>rno-miR-21-3p MIMAT0004711_x000D_
h504	>hsa-miR-4700-5p MIMAT0019796_x000D_			p504	>ptr-miR-433 MIMAT0008147_x000D_	m504	>mmu-miR-5118 MIMAT0020626_x000D_	r504	>rno-miR-181c-5p MIMAT0000857_x000D_
h505	>hsa-miR-4442 MIMAT0018960_x000D_			p505	>ptr-miR-378e MIMAT0024067_x000D_	m505	>mmu-miR-489-3p MIMAT0003112_x000D_	r505	>rno-miR-328b-3p MIMAT0017904_x000D_
h506	>hsa-miR-3945 MIMAT0018361_x000D_			p506	>ptr-miR-518g-3p MIMAT0036455_x000D_	m506	>mmu-miR-145a-5p MIMAT0000157_x000D_	r506	>rno-miR-377-5p MIMAT0017203_x000D_
h507	>hsa-miR-4713-5p MIMAT0019820_x000D_			p507	>ptr-miR-1267 MIMAT0007991_x000D_	m507	>mmu-miR-669j MIMAT0005838_x000D_	r507	>rno-miR-675-5p MIMAT0012841_x000D_
h508	>hsa-miR-520h MIMAT0002867_x000D_			p508	>ptr-miR-663b MIMAT0008310_x000D_	m508	>mmu-miR-5625-3p MIMAT0022380_x000D_	r508	>rno-miR-210-5p MIMAT0017156_x000D_
h509	>hsa-miR-3616-3p MIMAT0017996_x000D_			p509	>ptr-miR-521 MIMAT0008205_x000D_	m509	>mmu-miR-122-3p MIMAT0017005_x000D_	r509	>rno-miR-429 MIMAT0001538_x000D_
h510	>hsa-miR-499a-5p MIMAT0002870_x000D_			p510	>ptr-miR-889 MIMAT0008331_x000D_	m510	>mmu-miR-299b-3p MIMAT0022837_x000D_	r510	>rno-miR-31a-3p MIMAT0017102_x000D_
h511	>hsa-miR-4532 MIMAT0019071_x000D_			p511	>ptr-miR-552 MIMAT0008233_x000D_	m511	>mmu-miR-1936 MIMAT0009400_x000D_	r511	>rno-let-7f-5p MIMAT0000778_x000D_
h512	>hsa-miR-4311 MIMAT0016863_x000D_			p512	>ptr-miR-566 MIMAT0008244_x000D_	m512	>mmu-miR-34c-3p MIMAT0004580_x000D_	r512	>rno-let-7b-5p MIMAT0000775_x000D_
h513	>hsa-miR-4514 MIMAT0019051_x000D_			p513	>ptr-miR-646 MIMAT0008299_x000D_	m513	>mmu-miR-463-3p MIMAT0004758_x000D_	r513	>rno-miR-151-5p MIMAT0000613_x000D_
h514	>hsa-miR-374a-3p MIMAT0004688_x000D_			p514	>ptr-miR-198 MIMAT0002609_x000D_	m514	>mmu-miR-7084-3p MIMAT0028075_x000D_	r514	>rno-let-7c-1-3p MIMAT0017087_x000D_
h515	>hsa-miR-141-3p MIMAT0000432_x000D_			p515	>ptr-miR-518d MIMAT0008189_x000D_	m515	>mmu-miR-7037-3p MIMAT0027979_x000D_	r515	>rno-miR-455-3p MIMAT0017308_x000D_
h516	>hsa-miR-6856-5p MIMAT0027612_x000D_			p516	>ptr-miR-488 MIMAT0008163_x000D_	m516	>mmu-miR-338-5p MIMAT0004647_x000D_	r516	>rno-miR-194-3p MIMAT0017148_x000D_
h517	>hsa-miR-186-5p MIMAT0000456_x000D_			p517	>ptr-miR-155 MIMAT0008048_x000D_	m517	>mmu-miR-10a-3p MIMAT0004659_x000D_	r517	>rno-miR-19b-1-5p MIMAT0017096_x000D_
h518	>hsa-miR-339-5p MIMAT0000764_x000D_			p518	>ptr-miR-517a MIMAT0008184_x000D_	m518	>mmu-miR-7664-3p MIMAT0029835_x000D_	r518	>rno-miR-103-1-5p MIMAT0017114_x000D_
h519	>hsa-miR-486-5p MIMAT0002177_x000D_			p519	>ptr-miR-571 MIMAT0012805_x000D_	m519	>mmu-miR-7085-3p MIMAT0028077_x000D_	r519	>rno-miR-327 MIMAT0000561_x000D_
h520	>hsa-miR-3927-5p MIMAT0022970_x000D_			p520	>ptr-miR-619 MIMAT0008281_x000D_	m520	>mmu-miR-6970-5p MIMAT0027842_x000D_	r520	>rno-miR-343 MIMAT0000591_x000D_
h521	>hsa-miR-7515 MIMAT0029310_x000D_			p521	>ptr-miR-30b MIMAT0002214_x000D_	m521	>mmu-miR-7221-5p MIMAT0028410_x000D_	r521	>rno-miR-3556b MIMAT0017818_x000D_
h522	>hsa-miR-548j-5p MIMAT0005875_x000D_			p522	>ptr-miR-616 MIMAT0008278_x000D_	m522	>mmu-miR-3061-5p MIMAT0014828_x000D_	r522	>rno-miR-1949 MIMAT0017852_x000D_
h523	>hsa-miR-548ay-5p MIMAT0025452_x000D_			p523	>ptr-miR-137 MIMAT0008033_x000D_	m523	>mmu-miR-107-5p MIMAT0017048_x000D_	r523	>rno-miR-379-3p MIMAT0004791_x000D_
h524	>hsa-miR-3936 MIMAT0018351_x000D_			p524	>ptr-miR-125b MIMAT0002224_x000D_	m524	>mmu-miR-679-3p MIMAT0017248_x000D_	r524	>rno-miR-742-3p MIMAT0005333_x000D_
h525	>hsa-miR-4320 MIMAT0016871_x000D_			p525	>ptr-miR-1208 MIMAT0007962_x000D_	m525	>mmu-miR-490-5p MIMAT0017261_x000D_	r525	>rno-miR-28-5p MIMAT0000800_x000D_
h526	>hsa-miR-4782-3p MIMAT0019945_x000D_			p526	>ptr-miR-516b MIMAT0008183_x000D_	m526	>mmu-miR-677-3p MIMAT0017246_x000D_	r526	>rno-miR-463-3p MIMAT0005317_x000D_
h527	>hsa-miR-1273h-5p MIMAT0030415_x000D_			p527	>ptr-miR-1281 MIMAT0008000_x000D_	m527	>mmu-miR-18b-3p MIMAT0017270_x000D_	r527	>rno-miR-151-3p MIMAT0000614_x000D_
h528	>hsa-miR-6823-3p MIMAT0027547_x000D_			p528	>ptr-miR-135b MIMAT0008032_x000D_	m528	>mmu-miR-467c-5p MIMAT0004885_x000D_	r528	>rno-miR-182 MIMAT0005300_x000D_
h529	>hsa-miR-3117-5p MIMAT0019197_x000D_			p529	>ptr-miR-520a MIMAT0008197_x000D_	m529	>mmu-let-7e-5p MIMAT0000524_x000D_	r529	>rno-miR-1843b-5p MIMAT0035730_x000D_
h530	>hsa-miR-218-5p MIMAT0000275_x000D_			p530	>ptr-miR-372 MIMAT0008122_x000D_	m530	>mmu-miR-8090 MIMAT0031391_x000D_	r530	>rno-miR-542-5p MIMAT0003178_x000D_
h531	>hsa-miR-663b MIMAT0005867_x000D_			p531	>ptr-miR-367 MIMAT0008118_x000D_	m531	>mmu-miR-6920-3p MIMAT0027741_x000D_	r531	>rno-miR-181a-5p MIMAT0000858_x000D_
h532	>hsa-miR-1279 MIMAT0005937_x000D_			p532	>ptr-miR-191 MIMAT0008056_x000D_	m532	>mmu-miR-1199-5p MIMAT0005860_x000D_	r532	>rno-miR-3579 MIMAT0017867_x000D_
h533	>hsa-miR-4656 MIMAT0019723_x000D_			p533	>ptr-miR-20a MIMAT0002697_x000D_	m533	>mmu-miR-8099 MIMAT0031401_x000D_	r533	>rno-miR-149-3p MIMAT0035727_x000D_
h534	>hsa-miR-135a-5p MIMAT0000428_x000D_			p534	>ptr-miR-223 MIMAT0002589_x000D_	m534	>mmu-miR-7028-3p MIMAT0027961_x000D_	r534	>rno-miR-103-3p MIMAT0000824_x000D_
h535	>hsa-miR-3922-5p MIMAT0019227_x000D_			p535	>ptr-miR-580 MIMAT0008253_x000D_	m535	>mmu-miR-1224-3p MIMAT0017231_x000D_	r535	>rno-miR-193a-5p MIMAT0004736_x000D_
h536	>hsa-miR-3186-5p MIMAT0015067_x000D_			p536	>ptr-miR-3173 MIMAT0024034_x000D_	m536	>mmu-miR-3618-3p MIMAT0035717_x000D_	r536	>rno-miR-1193-5p MIMAT0017858_x000D_
h537	>hsa-miR-6785-5p MIMAT0027470_x000D_			p537	>ptr-miR-147b MIMAT0008040_x000D_	m537	>mmu-miR-541-3p MIMAT0017209_x000D_	r537	>rno-miR-188-3p MIMAT0017297_x000D_
h538	>hsa-miR-6723-5p MIMAT0025855_x000D_			p538	>ptr-miR-600 MIMAT0008269_x000D_	m538	>mmu-miR-344d-2-5p MIMAT0014961_x000D_	r538	>rno-miR-412-5p MIMAT0017204_x000D_
h539	>hsa-miR-2053 MIMAT0009978_x000D_			p539	>ptr-miR-760 MIMAT0008319_x000D_	m539	>mmu-miR-719 MIMAT0003465_x000D_	r539	>rno-miR-3074 MIMAT0017815_x000D_
h540	>hsa-miR-1587 MIMAT0019077_x000D_			p540	>ptr-miR-502 MIMAT0008175_x000D_	m540	>mmu-miR-219a-5p MIMAT0000664_x000D_	r540	>rno-miR-449a-5p MIMAT0001543_x000D_
h541	>hsa-miR-93-5p MIMAT0000093_x000D_			p541	>ptr-miR-128 MIMAT0002230_x000D_	m541	>mmu-miR-9-3p MIMAT0000143_x000D_	r541	>rno-miR-30c-1-3p MIMAT0004719_x000D_
h542	>hsa-miR-376c-5p MIMAT0022861_x000D_			p542	>ptr-miR-582 MIMAT0008255_x000D_	m542	>mmu-miR-27b-3p MIMAT0000126_x000D_	r542	>rno-miR-20a-5p MIMAT0000602_x000D_
h543	>hsa-miR-6816-5p MIMAT0027532_x000D_			p543	>ptr-miR-1181 MIMAT0007949_x000D_	m543	>mmu-miR-344e-3p MIMAT0014924_x000D_	r543	>rno-miR-501-5p MIMAT0003116_x000D_
h544	>hsa-miR-4452 MIMAT0018974_x000D_			p544	>ptr-miR-630 MIMAT0008288_x000D_	m544	>mmu-miR-6909-3p MIMAT0027719_x000D_	r544	>rno-miR-875 MIMAT0012842_x000D_
h545	>hsa-miR-548k MIMAT0005882_x000D_			p545	>ptr-miR-181c MIMAT0002510_x000D_	m545	>mmu-miR-6920-5p MIMAT0027740_x000D_	r545	>rno-miR-344a-3p MIMAT0000592_x000D_
h546	>hsa-miR-6736-5p MIMAT0027373_x000D_			p546	>ptr-miR-510 MIMAT0005775_x000D_	m546	>mmu-miR-3102-5p.2-5p MIMAT0014934_x000D_	r546	>rno-miR-409b MIMAT0017870_x000D_
h547	>hsa-miR-1236-5p MIMAT0022945_x000D_			p547	>ptr-miR-544 MIMAT0008216_x000D_	m547	>mmu-miR-135a-1-3p MIMAT0004531_x000D_	r547	>rno-miR-3596b MIMAT0017871_x000D_
h548	>hsa-miR-764 MIMAT0010367_x000D_			p548	>ptr-miR-30a-3p MIMAT0002372_x000D_	m548	>mmu-miR-3100-3p MIMAT0014920_x000D_	r548	>rno-miR-17-1-3p MIMAT0004710_x000D_
h549	>hsa-miR-208b-5p MIMAT0026722_x000D_			p549	>ptr-let-7f MIMAT0007941_x000D_	m549	>mmu-miR-340-3p MIMAT0000586_x000D_	r549	>rno-miR-222-3p MIMAT0000891_x000D_
h550	>hsa-miR-4482-5p MIMAT0019016_x000D_			p550	>ptr-miR-937 MIMAT0008344_x000D_	m550	>mmu-miR-1264-5p MIMAT0014802_x000D_	r550	>rno-miR-34c-5p MIMAT0000814_x000D_
h551	>hsa-miR-6866-3p MIMAT0027633_x000D_			p551	>ptr-miR-183 MIMAT0002785_x000D_	m551	>mmu-miR-186-3p MIMAT0004540_x000D_	r551	>rno-let-7c-2-3p MIMAT0017088_x000D_
h552	>hsa-miR-518f-5p MIMAT0002841_x000D_			p552	>ptr-miR-208a MIMAT0008067_x000D_	m552	>mmu-miR-6961-5p MIMAT0027822_x000D_	r552	>rno-miR-6316 MIMAT0025053_x000D_
h553	>hsa-miR-4330 MIMAT0016924_x000D_			p553	>ptr-miR-206 MIMAT0008066_x000D_	m553	>mmu-miR-28a-5p MIMAT0000653_x000D_	r553	>rno-miR-29a-3p MIMAT0000802_x000D_
h554	>hsa-miR-6511b-3p MIMAT0025848_x000D_			p554	>ptr-miR-520g MIMAT0008203_x000D_	m554	>mmu-miR-7652-3p MIMAT0029811_x000D_	r554	>rno-miR-342-5p MIMAT0004652_x000D_
h555	>hsa-miR-6750-5p MIMAT0027400_x000D_			p555	>ptr-miR-922 MIMAT0008337_x000D_	m555	>mmu-miR-7237-5p MIMAT0028442_x000D_	r555	>rno-miR-3572 MIMAT0017853_x000D_
h556	>hsa-miR-4501 MIMAT0019037_x000D_			p556	>ptr-miR-18b MIMAT0008054_x000D_	m556	>mmu-miR-712-3p MIMAT0003743_x000D_	r556	>rno-miR-137-5p MIMAT0017126_x000D_
h557	>hsa-miR-8067 MIMAT0030994_x000D_			p557	>ptr-miR-1254 MIMAT0007979_x000D_	m557	>mmu-miR-6897-5p MIMAT0027694_x000D_	r557	>rno-miR-30a-5p MIMAT0000808_x000D_
h558	>hsa-miR-4803 MIMAT0019983_x000D_			p558	>ptr-miR-564 MIMAT0008243_x000D_	m558	>mmu-miR-292b-3p MIMAT0029865_x000D_	r558	>rno-miR-130b-3p MIMAT0000837_x000D_
h559	>hsa-miR-887-5p MIMAT0026720_x000D_			p559	>ptr-miR-1224-5p MIMAT0005568_x000D_	m559	>mmu-miR-2183 MIMAT0011287_x000D_	r559	>rno-miR-3561-5p MIMAT0017830_x000D_
h560	>hsa-miR-6509-3p MIMAT0025475_x000D_			p560	>ptr-miR-302d MIMAT0008089_x000D_	m560	>mmu-miR-7683-5p MIMAT0029886_x000D_	r560	>rno-miR-99a-5p MIMAT0000820_x000D_
h561	>hsa-miR-7107-5p MIMAT0028111_x000D_			p561	>ptr-miR-601 MIMAT0008270_x000D_	m561	>mmu-miR-200a-5p MIMAT0004619_x000D_	r561	>rno-miR-222-5p MIMAT0017164_x000D_
h562	>hsa-miR-4772-3p MIMAT0019927_x000D_			p562	>ptr-miR-26a MIMAT0002344_x000D_	m562	>mmu-miR-5129-5p MIMAT0020640_x000D_	r562	>rno-miR-3084a-5p MIMAT0035739_x000D_
h563	>hsa-miR-614 MIMAT0003282_x000D_			p563	>ptr-miR-331 MIMAT0008103_x000D_	m563	>mmu-miR-6896-5p MIMAT0027692_x000D_	r563	>rno-miR-802-3p MIMAT0017362_x000D_
h564	>hsa-miR-3193 MIMAT0015077_x000D_			p564	>ptr-miR-379 MIMAT0008131_x000D_	m564	>mmu-miR-1929-5p MIMAT0009392_x000D_	r564	>rno-miR-3551-5p MIMAT0017809_x000D_
h565	>hsa-miR-4783-3p MIMAT0019947_x000D_			p565	>ptr-miR-526b MIMAT0008211_x000D_	m565	>mmu-miR-6410 MIMAT0025163_x000D_	r565	>rno-miR-3543 MIMAT0017797_x000D_
h566	>hsa-miR-1250-3p MIMAT0026740_x000D_			p566	>ptr-miR-520e MIMAT0008201_x000D_	m566	>mmu-miR-6387 MIMAT0025134_x000D_	r566	>rno-miR-664-2-5p MIMAT0017229_x000D_
h567	>hsa-miR-6761-3p MIMAT0027423_x000D_			p567	>ptr-miR-1283a MIMAT0008002_x000D_	m567	>mmu-miR-181a-2-3p MIMAT0005443_x000D_	r567	>rno-miR-3588 MIMAT0017887_x000D_
h568	>hsa-miR-6734-3p MIMAT0027370_x000D_			p568	>ptr-miR-338 MIMAT0008106_x000D_	m568	>mmu-miR-1198-5p MIMAT0005859_x000D_	r568	>rno-miR-18a-5p MIMAT0000787_x000D_
h569	>hsa-miR-892a MIMAT0004907_x000D_			p569	>ptr-miR-802 MIMAT0008323_x000D_	m569	>mmu-miR-7007-5p MIMAT0027918_x000D_	r569	>rno-miR-181b-1-3p MIMAT0017139_x000D_
h570	>hsa-miR-379-3p MIMAT0004690_x000D_			p570	>ptr-miR-1225 MIMAT0007964_x000D_	m570	>mmu-miR-6335 MIMAT0025077_x000D_	r570	>rno-miR-494-5p MIMAT0017218_x000D_
h571	>hsa-miR-1304-3p MIMAT0022720_x000D_			p571	>ptr-miR-577 MIMAT0008251_x000D_	m571	>mmu-miR-3971 MIMAT0019356_x000D_	r571	>rno-miR-361-5p MIMAT0003117_x000D_
h572	>hsa-miR-4530 MIMAT0019069_x000D_			p572	>ptr-miR-1266 MIMAT0007990_x000D_	m572	>mmu-miR-483-3p MIMAT0003120_x000D_	r572	>rno-miR-365-5p MIMAT0017184_x000D_
h573	>hsa-miR-4707-5p MIMAT0019807_x000D_			p573	>ptr-miR-21 MIMAT0002321_x000D_	m573	>mmu-miR-7078-5p MIMAT0028062_x000D_	r573	>rno-miR-449c-5p MIMAT0017803_x000D_
h574	>hsa-miR-6068 MIMAT0023693_x000D_			p574	>ptr-miR-553 MIMAT0008234_x000D_	m574	>mmu-miR-7024-5p MIMAT0027952_x000D_	r574	>rno-miR-15a-3p MIMAT0035729_x000D_
h575	>hsa-miR-24-1-5p MIMAT0000079_x000D_			p575	>ptr-miR-599 MIMAT0008268_x000D_	m575	>mmu-miR-6394 MIMAT0025144_x000D_	r575	>rno-miR-434-5p MIMAT0017307_x000D_
h576	>hsa-miR-3689e MIMAT0019009_x000D_			p576	>ptr-miR-188 MIMAT0002308_x000D_	m576	>mmu-miR-6986-5p MIMAT0027874_x000D_	r576	>rno-miR-762 MIMAT0035752_x000D_
h577	>hsa-miR-5584-3p MIMAT0022284_x000D_			p577	>ptr-miR-559 MIMAT0008240_x000D_	m577	>mmu-miR-3964 MIMAT0019344_x000D_	r577	>rno-miR-290 MIMAT0000893_x000D_
h578	>hsa-miR-5010-5p MIMAT0021043_x000D_			p578	>ptr-miR-519e MIMAT0008196_x000D_	m578	>mmu-miR-3088-3p MIMAT0014898_x000D_	r578	>rno-miR-301b-3p MIMAT0005304_x000D_
h579	>hsa-miR-6125 MIMAT0024598_x000D_			p579	>ptr-miR-1302 MIMAT0008021_x000D_	m579	>mmu-miR-6973b-3p MIMAT0027909_x000D_	r579	>rno-miR-496-5p MIMAT0017372_x000D_
h580	>hsa-miR-6835-3p MIMAT0027571_x000D_			p580	>ptr-miR-297 MIMAT0008080_x000D_	m580	>mmu-miR-130b-3p MIMAT0000387_x000D_	r580	>rno-miR-409a-3p MIMAT0003205_x000D_
h581	>hsa-miR-4424 MIMAT0018939_x000D_			p581	>ptr-miR-1245 MIMAT0007971_x000D_	m581	>mmu-miR-194-2-3p MIMAT0017073_x000D_	r581	>rno-miR-153-3p MIMAT0000855_x000D_
h582	>hsa-miR-7703 MIMAT0030018_x000D_			p582	>ptr-miR-19a MIMAT0002696_x000D_	m582	>mmu-miR-212-3p MIMAT0000659_x000D_	r582	>rno-miR-143-5p MIMAT0017129_x000D_
h583	>hsa-miR-652-5p MIMAT0022709_x000D_			p583	>ptr-miR-3193 MIMAT0024062_x000D_	m583	>mmu-miR-7083-3p MIMAT0028073_x000D_	r583	>rno-miR-196b-5p MIMAT0001082_x000D_
h584	>hsa-miR-4272 MIMAT0016902_x000D_			p584	>ptr-miR-17-5p MIMAT0002693_x000D_	m584	>mmu-miR-466d-5p MIMAT0004930_x000D_	r584	>rno-miR-3594-3p MIMAT0017899_x000D_
h585	>hsa-miR-3691-3p MIMAT0019224_x000D_			p585	>ptr-miR-147a MIMAT0002474_x000D_	m585	>mmu-miR-7039-5p MIMAT0027982_x000D_	r585	>rno-miR-320-3p MIMAT0000903_x000D_
h586	>hsa-miR-3183 MIMAT0015063_x000D_			p586	>ptr-miR-606 MIMAT0012810_x000D_	m586	>mmu-miR-15b-5p MIMAT0000124_x000D_	r586	>rno-miR-455-5p MIMAT0005316_x000D_
h587	>hsa-miR-6863 MIMAT0027627_x000D_			p587	>ptr-miR-93 MIMAT0002770_x000D_	m587	>mmu-miR-338-3p MIMAT0000582_x000D_	r587	>rno-miR-742-5p MIMAT0017314_x000D_
h588	>hsa-miR-3942-3p MIMAT0019230_x000D_					m588	>mmu-miR-878-3p MIMAT0004933_x000D_	r588	>rno-miR-544-5p MIMAT0017359_x000D_
h589	>hsa-miR-1244 MIMAT0005896_x000D_					m589	>mmu-miR-126b-5p MIMAT0029894_x000D_	r589	>rno-miR-206-5p MIMAT0017154_x000D_
h590	>hsa-miR-6812-5p MIMAT0027524_x000D_					m590	>mmu-miR-5114 MIMAT0020622_x000D_	r590	>rno-miR-666-3p MIMAT0017371_x000D_
h591	>hsa-miR-556-3p MIMAT0004793_x000D_					m591	>mmu-miR-3088-5p MIMAT0014897_x000D_	r591	>rno-miR-31b MIMAT0017816_x000D_
h592	>hsa-miR-373-5p MIMAT0000725_x000D_					m592	>mmu-miR-450b-5p MIMAT0003511_x000D_	r592	>rno-miR-551b-3p MIMAT0005596_x000D_
h593	>hsa-miR-564 MIMAT0003228_x000D_					m593	>mmu-miR-7023-5p MIMAT0027950_x000D_	r593	>rno-miR-24-3p MIMAT0000794_x000D_
h594	>hsa-miR-548o-5p MIMAT0022738_x000D_					m594	>mmu-miR-5135 MIMAT0020646_x000D_	r594	>rno-miR-20a-3p MIMAT0000603_x000D_
h595	>hsa-miR-367-3p MIMAT0000719_x000D_					m595	>mmu-miR-5046 MIMAT0020540_x000D_	r595	>rno-let-7i-3p MIMAT0004707_x000D_
h596	>hsa-miR-601 MIMAT0003269_x000D_					m596	>mmu-miR-1298-3p MIMAT0014810_x000D_	r596	>rno-miR-330-5p MIMAT0004641_x000D_
h597	>hsa-miR-4327 MIMAT0016889_x000D_					m597	>mmu-miR-466n-3p MIMAT0014894_x000D_	r597	>rno-miR-3573-5p MIMAT0017856_x000D_
h598	>hsa-miR-4665-3p MIMAT0019740_x000D_					m598	>mmu-miR-291b-3p MIMAT0003190_x000D_	r598	>rno-miR-466b-4-3p MIMAT0037262_x000D_
h599	>hsa-miR-4437 MIMAT0018953_x000D_					m599	>mmu-miR-7118-5p MIMAT0028133_x000D_	r599	>rno-miR-363-5p MIMAT0003209_x000D_
h600	>hsa-miR-548aq-3p MIMAT0022264_x000D_					m600	>mmu-miR-465b-5p MIMAT0004871_x000D_	r600	>rno-miR-142-3p MIMAT0000848_x000D_
h601	>hsa-miR-5191 MIMAT0021122_x000D_					m601	>mmu-let-7j MIMAT0025123_x000D_	r601	>rno-miR-211-5p MIMAT0000882_x000D_
h602	>hsa-miR-4738-3p MIMAT0019867_x000D_					m602	>mmu-miR-101b-5p MIMAT0017046_x000D_	r602	>rno-miR-299a-3p MIMAT0017167_x000D_
h603	>hsa-miR-876-3p MIMAT0004925_x000D_					m603	>mmu-miR-128-3p MIMAT0000140_x000D_	r603	>rno-miR-6333 MIMAT0025074_x000D_
h604	>hsa-miR-6792-3p MIMAT0027485_x000D_					m604	>mmu-miR-874-5p MIMAT0017268_x000D_	r604	>rno-miR-362-3p MIMAT0017357_x000D_
h605	>hsa-miR-3922-3p MIMAT0018197_x000D_					m605	>mmu-miR-7657-5p MIMAT0029820_x000D_	r605	>rno-miR-207 MIMAT0003115_x000D_
h606	>hsa-miR-423-5p MIMAT0004748_x000D_					m606	>mmu-miR-6961-3p MIMAT0027823_x000D_	r606	>rno-miR-376c-5p MIMAT0017219_x000D_
h607	>hsa-miR-1272 MIMAT0005925_x000D_					m607	>mmu-miR-7234-3p MIMAT0028437_x000D_	r607	>rno-miR-1199-5p MIMAT0031125_x000D_
h608	>hsa-miR-4434 MIMAT0018950_x000D_					m608	>mmu-miR-7213-5p MIMAT0028394_x000D_	r608	>rno-miR-381-3p MIMAT0003199_x000D_
h609	>hsa-miR-200a-3p MIMAT0000682_x000D_					m609	>mmu-miR-744-5p MIMAT0004187_x000D_	r609	>rno-miR-5132-3p MIMAT0035751_x000D_
h610	>hsa-miR-6870-5p MIMAT0027640_x000D_					m610	>mmu-miR-190b-5p MIMAT0004852_x000D_	r610	>rno-miR-883-5p MIMAT0017294_x000D_
h611	>hsa-miR-509-5p MIMAT0004779_x000D_					m611	>mmu-miR-7685-3p MIMAT0029897_x000D_	r611	>rno-miR-881-3p MIMAT0005289_x000D_
h612	>hsa-miR-4313 MIMAT0016865_x000D_					m612	>mmu-miR-7070-5p MIMAT0028046_x000D_	r612	>rno-miR-136-3p MIMAT0004733_x000D_
h613	>hsa-miR-944 MIMAT0004987_x000D_					m613	>mmu-miR-693-5p MIMAT0003472_x000D_	r613	>rno-miR-29a-5p MIMAT0004718_x000D_
h614	>hsa-miR-3184-3p MIMAT0022731_x000D_					m614	>mmu-miR-7087-3p MIMAT0028081_x000D_	r614	>rno-miR-452-3p MIMAT0035749_x000D_
h615	>hsa-miR-548e-3p MIMAT0005874_x000D_					m615	>mmu-let-7i-3p MIMAT0004520_x000D_	r615	>rno-miR-7578 MIMAT0029579_x000D_
h616	>hsa-miR-29b-1-5p MIMAT0004514_x000D_					m616	>mmu-miR-382-3p MIMAT0004691_x000D_	r616	>rno-miR-3574 MIMAT0017860_x000D_
h617	>hsa-miR-1265 MIMAT0005918_x000D_					m617	>mmu-miR-219b-3p MIMAT0029807_x000D_	r617	>rno-miR-153-5p MIMAT0017135_x000D_
h618	>hsa-miR-548ac MIMAT0018938_x000D_					m618	>mmu-miR-7210-5p MIMAT0028388_x000D_	r618	>rno-miR-411-5p MIMAT0005312_x000D_
h619	>hsa-miR-1343-3p MIMAT0019776_x000D_					m619	>mmu-miR-6898-3p MIMAT0027697_x000D_	r619	>rno-miR-3568 MIMAT0017848_x000D_
h620	>hsa-miR-515-3p MIMAT0002827_x000D_					m620	>mmu-miR-6382 MIMAT0025128_x000D_	r620	>rno-miR-876 MIMAT0012843_x000D_
h621	>hsa-miR-5694 MIMAT0022487_x000D_					m621	>mmu-miR-5134-5p MIMAT0020645_x000D_	r621	>rno-miR-186-3p MIMAT0017143_x000D_
h622	>hsa-miR-3166 MIMAT0015040_x000D_					m622	>mmu-miR-6973a-3p MIMAT0027849_x000D_	r622	>rno-miR-879-5p MIMAT0005287_x000D_
h623	>hsa-miR-203b-5p MIMAT0019813_x000D_					m623	>mmu-miR-1839-3p MIMAT0009457_x000D_	r623	>rno-miR-1839-3p MIMAT0024844_x000D_
h624	>hsa-miR-410-3p MIMAT0002171_x000D_					m624	>mmu-miR-21c MIMAT0025148_x000D_	r624	>rno-miR-22-3p MIMAT0000791_x000D_
h625	>hsa-miR-4317 MIMAT0016872_x000D_					m625	>mmu-miR-6996-5p MIMAT0027894_x000D_	r625	>rno-miR-511-3p MIMAT0017358_x000D_
h626	>hsa-miR-3164 MIMAT0015038_x000D_					m626	>mmu-miR-470-5p MIMAT0002111_x000D_	r626	>rno-miR-221-3p MIMAT0000890_x000D_
h627	>hsa-miR-365b-3p MIMAT0022834_x000D_					m627	>mmu-miR-871-5p MIMAT0004841_x000D_	r627	>rno-miR-133b-5p MIMAT0017205_x000D_
h628	>hsa-miR-216a-5p MIMAT0000273_x000D_					m628	>mmu-miR-6900-3p MIMAT0027701_x000D_	r628	>rno-miR-378b MIMAT0024855_x000D_
h629	>hsa-miR-514a-5p MIMAT0022702_x000D_					m629	>mmu-miR-669f-3p MIMAT0005839_x000D_	r629	>rno-miR-3584-5p MIMAT0017875_x000D_
h630	>hsa-miR-3190-5p MIMAT0015073_x000D_					m630	>mmu-miR-29a-3p MIMAT0000535_x000D_	r630	>rno-miR-126a-5p MIMAT0000831_x000D_
h631	>hsa-miR-6795-5p MIMAT0027490_x000D_					m631	>mmu-miR-6989-5p MIMAT0027880_x000D_	r631	>rno-miR-9b-5p MIMAT0017835_x000D_
h632	>hsa-miR-4467 MIMAT0018994_x000D_					m632	>mmu-miR-212-5p MIMAT0017053_x000D_	r632	>rno-miR-193a-3p MIMAT0000868_x000D_
h633	>hsa-miR-6734-5p MIMAT0027369_x000D_					m633	>mmu-miR-7660-3p MIMAT0029827_x000D_	r633	>rno-miR-708-5p MIMAT0005331_x000D_
h634	>hsa-miR-155-5p MIMAT0000646_x000D_					m634	>mmu-miR-8110 MIMAT0031416_x000D_	r634	>rno-miR-208b-3p MIMAT0017845_x000D_
h635	>hsa-miR-1183 MIMAT0005828_x000D_					m635	>mmu-miR-223-3p MIMAT0000665_x000D_	r635	>rno-miR-3547 MIMAT0017802_x000D_
h636	>hsa-miR-548x-3p MIMAT0015081_x000D_					m636	>mmu-miR-8113 MIMAT0031419_x000D_	r636	>rno-miR-138-5p MIMAT0000844_x000D_
h637	>hsa-miR-4694-3p MIMAT0019787_x000D_					m637	>mmu-miR-1231-3p MIMAT0022358_x000D_	r637	>rno-miR-383-5p MIMAT0003114_x000D_
h638	>hsa-miR-3144-5p MIMAT0015014_x000D_					m638	>mmu-miR-1896 MIMAT0007873_x000D_	r638	>rno-miR-3549 MIMAT0017807_x000D_
h639	>hsa-let-7d-3p MIMAT0004484_x000D_					m639	>mmu-miR-1929-3p MIMAT0022729_x000D_	r639	>rno-miR-425-5p MIMAT0005314_x000D_
h640	>hsa-miR-520g-5p MIMAT0026611_x000D_					m640	>mmu-miR-6929-3p MIMAT0027759_x000D_	r640	>rno-miR-3596c MIMAT0017877_x000D_
h641	>hsa-miR-7854-3p MIMAT0030429_x000D_					m641	>mmu-miR-670-3p MIMAT0017242_x000D_	r641	>rno-miR-344a-5p MIMAT0004654_x000D_
h642	>hsa-miR-3652 MIMAT0018072_x000D_					m642	>mmu-miR-23b-3p MIMAT0000125_x000D_	r642	>rno-miR-134-5p MIMAT0000840_x000D_
h643	>hsa-miR-1275 MIMAT0005929_x000D_					m643	>mmu-miR-7020-5p MIMAT0027944_x000D_	r643	>rno-miR-6323 MIMAT0025062_x000D_
h644	>hsa-miR-500a-3p MIMAT0002871_x000D_					m644	>mmu-miR-7228-3p MIMAT0028425_x000D_	r644	>rno-miR-183-5p MIMAT0000860_x000D_
h645	>hsa-miR-552-3p MIMAT0003215_x000D_					m645	>mmu-miR-7029-5p MIMAT0027962_x000D_	r645	>rno-miR-3589 MIMAT0017888_x000D_
h646	>hsa-miR-22-3p MIMAT0000077_x000D_					m646	>mmu-miR-6966-3p MIMAT0027835_x000D_	r646	>rno-miR-3075 MIMAT0025057_x000D_
h647	>hsa-miR-219a-2-3p MIMAT0004675_x000D_					m647	>mmu-miR-2137 MIMAT0011213_x000D_	r647	>rno-miR-10a-5p MIMAT0000782_x000D_
h648	>hsa-miR-570-5p MIMAT0022707_x000D_					m648	>mmu-miR-6960-3p MIMAT0027821_x000D_	r648	>rno-miR-365-3p MIMAT0001549_x000D_
h649	>hsa-miR-411-5p MIMAT0003329_x000D_					m649	>mmu-miR-543-3p MIMAT0003168_x000D_	r649	>rno-miR-24-1-5p MIMAT0003153_x000D_
h650	>hsa-miR-1288-5p MIMAT0026743_x000D_					m650	>mmu-miR-7224-5p MIMAT0028416_x000D_	r650	>rno-miR-98-3p MIMAT0017111_x000D_
h651	>hsa-miR-6884-3p MIMAT0027669_x000D_					m651	>mmu-miR-27a-3p MIMAT0000537_x000D_	r651	>rno-miR-26b-5p MIMAT0000797_x000D_
h652	>hsa-miR-891b MIMAT0004913_x000D_					m652	>mmu-miR-6963-3p MIMAT0027827_x000D_	r652	>rno-miR-6319 MIMAT0025056_x000D_
h653	>hsa-miR-3606-5p MIMAT0017983_x000D_					m653	>mmu-miR-671-5p MIMAT0003731_x000D_	r653	>rno-miR-291a-3p MIMAT0000895_x000D_
h654	>hsa-miR-3147 MIMAT0015019_x000D_					m654	>mmu-miR-450a-2-3p MIMAT0004789_x000D_	r654	>rno-let-7b-3p MIMAT0004705_x000D_
h655	>hsa-miR-1247-3p MIMAT0022721_x000D_					m655	>mmu-miR-7005-3p MIMAT0027915_x000D_	r655	>rno-miR-101b-5p MIMAT0017045_x000D_
h656	>hsa-miR-5700 MIMAT0022493_x000D_					m656	>mmu-miR-6358 MIMAT0025101_x000D_	r656	>rno-miR-344i MIMAT0025049_x000D_
h657	>hsa-miR-4653-3p MIMAT0019719_x000D_					m657	>mmu-miR-7665-5p MIMAT0029836_x000D_	r657	>rno-miR-362-5p MIMAT0012828_x000D_
h658	>hsa-miR-1252-3p MIMAT0026744_x000D_					m658	>mmu-miR-7223-3p MIMAT0028415_x000D_	r658	>rno-miR-3084c-5p MIMAT0035743_x000D_
h659	>hsa-miR-5090 MIMAT0021082_x000D_					m659	>mmu-miR-3547-3p MIMAT0027833_x000D_	r659	>rno-miR-201-3p MIMAT0017364_x000D_
h660	>hsa-miR-365a-3p MIMAT0000710_x000D_					m660	>mmu-miR-3475-3p MIMAT0015219_x000D_	r660	>rno-miR-708-3p MIMAT0005332_x000D_
h661	>hsa-miR-7154-3p MIMAT0028219_x000D_					m661	>mmu-miR-381-5p MIMAT0017081_x000D_	r661	>rno-miR-344b-5p MIMAT0017811_x000D_
h662	>hsa-miR-3179 MIMAT0015056_x000D_					m662	>mmu-miR-7069-3p MIMAT0028045_x000D_	r662	>rno-miR-676 MIMAT0037264_x000D_
h663	>hsa-miR-6792-5p MIMAT0027484_x000D_					m663	>mmu-miR-6951-5p MIMAT0027802_x000D_	r663	>rno-miR-92a-2-5p MIMAT0017108_x000D_
h664	>hsa-miR-3152-5p MIMAT0019207_x000D_					m664	>mmu-miR-429-3p MIMAT0001537_x000D_	r664	>rno-miR-208a-3p MIMAT0000880_x000D_
h665	>hsa-miR-744-3p MIMAT0004946_x000D_					m665	>mmu-miR-7a-1-3p MIMAT0004670_x000D_	r665	>rno-miR-211-3p MIMAT0017157_x000D_
h666	>hsa-miR-138-2-3p MIMAT0004596_x000D_					m666	>mmu-miR-705 MIMAT0003495_x000D_	r666	>rno-miR-218b MIMAT0017838_x000D_
h667	>hsa-miR-8084 MIMAT0031011_x000D_					m667	>mmu-miR-449c-5p MIMAT0003460_x000D_	r667	>rno-miR-98-5p MIMAT0000819_x000D_
h668	>hsa-miR-5707 MIMAT0022501_x000D_					m668	>mmu-miR-6995-3p MIMAT0027893_x000D_	r668	>rno-miR-150-5p MIMAT0000853_x000D_
h669	>hsa-miR-8081 MIMAT0031008_x000D_					m669	>mmu-miR-6953-5p MIMAT0027806_x000D_	r669	>rno-miR-547-5p MIMAT0017368_x000D_
h670	>hsa-miR-502-3p MIMAT0004775_x000D_					m670	>mmu-miR-7661-3p MIMAT0029829_x000D_	r670	>rno-miR-29b-3p MIMAT0000801_x000D_
h671	>hsa-miR-3937 MIMAT0018352_x000D_					m671	>mmu-miR-3552 MIMAT0035715_x000D_	r671	>rno-miR-448-5p MIMAT0017177_x000D_
h672	>hsa-miR-3064-5p MIMAT0019864_x000D_					m672	>mmu-miR-678 MIMAT0003452_x000D_	r672	>rno-miR-872-5p MIMAT0005282_x000D_
h673	>hsa-miR-509-3-5p MIMAT0004975_x000D_					m673	>mmu-miR-5107-5p MIMAT0020615_x000D_	r673	>rno-miR-668 MIMAT0012839_x000D_
h674	>hsa-miR-889-5p MIMAT0026719_x000D_					m674	>mmu-miR-1932 MIMAT0009395_x000D_	r674	>rno-miR-145-5p MIMAT0000851_x000D_
h675	>hsa-miR-6745 MIMAT0027391_x000D_					m675	>mmu-miR-181d-5p MIMAT0004324_x000D_	r675	>rno-miR-543-5p MIMAT0004787_x000D_
h676	>hsa-miR-3918 MIMAT0018192_x000D_					m676	>mmu-miR-3473f MIMAT0031390_x000D_	r676	>rno-miR-542-3p MIMAT0003179_x000D_
h677	>hsa-miR-4755-5p MIMAT0019895_x000D_					m677	>mmu-miR-721 MIMAT0003515_x000D_	r677	>rno-miR-380-5p MIMAT0005308_x000D_
h678	>hsa-miR-3619-3p MIMAT0019219_x000D_					m678	>mmu-miR-192-5p MIMAT0000517_x000D_	r678	>rno-miR-466b-2-3p MIMAT0017286_x000D_
h679	>hsa-miR-500b-5p MIMAT0016925_x000D_					m679	>mmu-miR-3106-5p MIMAT0014817_x000D_	r679	>rno-miR-296-5p MIMAT0000898_x000D_
h680	>hsa-miR-192-3p MIMAT0004543_x000D_					m680	>mmu-miR-219c-3p MIMAT0029893_x000D_	r680	>rno-miR-144-5p MIMAT0017130_x000D_
h681	>hsa-miR-4296 MIMAT0016845_x000D_					m681	>mmu-miR-1193-3p MIMAT0005851_x000D_	r681	>rno-miR-741-5p MIMAT0017901_x000D_
h682	>hsa-miR-517a-3p MIMAT0002852_x000D_					m682	>mmu-miR-7226-3p MIMAT0028421_x000D_	r682	>rno-miR-384-5p MIMAT0005309_x000D_
h683	>hsa-miR-873-5p MIMAT0004953_x000D_					m683	>mmu-miR-132-5p MIMAT0016984_x000D_	r683	>rno-miR-188-5p MIMAT0005301_x000D_
h684	>hsa-miR-1233-5p MIMAT0022943_x000D_					m684	>mmu-miR-7030-5p MIMAT0027964_x000D_	r684	>rno-miR-673-3p MIMAT0017313_x000D_
h685	>hsa-miR-1266-3p MIMAT0026742_x000D_					m685	>mmu-miR-7002-3p MIMAT0027907_x000D_	r685	>rno-miR-10b-3p MIMAT0017092_x000D_
h686	>hsa-miR-2114-5p MIMAT0011156_x000D_					m686	>mmu-miR-133b-3p MIMAT0000769_x000D_	r686	>rno-miR-147 MIMAT0005297_x000D_
h687	>hsa-miR-222-5p MIMAT0004569_x000D_					m687	>mmu-miR-6965-5p MIMAT0027830_x000D_	r687	>rno-miR-377-3p MIMAT0003123_x000D_
h688	>hsa-miR-542-3p MIMAT0003389_x000D_					m688	>mmu-miR-7232-5p MIMAT0028432_x000D_	r688	>rno-miR-143-3p MIMAT0000849_x000D_
h689	>hsa-miR-4768-5p MIMAT0019920_x000D_					m689	>mmu-miR-691 MIMAT0003470_x000D_	r689	>rno-miR-496-3p MIMAT0012860_x000D_
h690	>hsa-miR-589-5p MIMAT0004799_x000D_					m690	>mmu-miR-6396 MIMAT0025147_x000D_	r690	>rno-miR-218a-1-3p MIMAT0017162_x000D_
h691	>hsa-miR-16-1-3p MIMAT0004489_x000D_					m691	>mmu-miR-7006-5p MIMAT0027916_x000D_	r691	>rno-miR-96-3p MIMAT0017110_x000D_
h692	>hsa-miR-181c-3p MIMAT0004559_x000D_					m692	>mmu-miR-7034-5p MIMAT0027972_x000D_	r692	>rno-miR-337-3p MIMAT0000577_x000D_
h693	>hsa-miR-517b-3p MIMAT0002857_x000D_					m693	>mmu-miR-3065-5p MIMAT0014836_x000D_	r693	>rno-miR-17-2-3p MIMAT0017295_x000D_
h694	>hsa-miR-548o-3p MIMAT0005919_x000D_					m694	>mmu-miR-1a-2-5p MIMAT0017047_x000D_	r694	>rno-miR-181b-5p MIMAT0000859_x000D_
h695	>hsa-miR-624-3p MIMAT0004807_x000D_					m695	>mmu-miR-7062-5p MIMAT0028028_x000D_	r695	>rno-miR-351-5p MIMAT0000608_x000D_
h696	>hsa-miR-6766-5p MIMAT0027432_x000D_					m696	>mmu-miR-6343 MIMAT0025086_x000D_	r696	>rno-miR-208b-5p MIMAT0017844_x000D_
h697	>hsa-miR-4777-3p MIMAT0019935_x000D_					m697	>mmu-miR-878-5p MIMAT0004932_x000D_	r697	>rno-miR-1843a-5p MIMAT0024847_x000D_
h698	>hsa-miR-181a-2-3p MIMAT0004558_x000D_					m698	>mmu-miR-6401 MIMAT0025153_x000D_	r698	>rno-miR-509-3p MIMAT0024850_x000D_
h699	>hsa-miR-6814-5p MIMAT0027528_x000D_					m699	>mmu-miR-324-5p MIMAT0000555_x000D_	r699	>rno-miR-6320 MIMAT0025058_x000D_
h700	>hsa-miR-4732-3p MIMAT0019856_x000D_					m700	>mmu-miR-5621-3p MIMAT0022370_x000D_	r700	>rno-miR-338-3p MIMAT0000581_x000D_
h701	>hsa-miR-335-3p MIMAT0004703_x000D_					m701	>mmu-miR-7071-3p MIMAT0028049_x000D_	r701	>rno-miR-349 MIMAT0000599_x000D_
h702	>hsa-miR-5581-5p MIMAT0022275_x000D_					m702	>mmu-miR-7056-3p MIMAT0028017_x000D_	r702	>rno-let-7e-5p MIMAT0000777_x000D_
h703	>hsa-miR-27a-5p MIMAT0004501_x000D_					m703	>mmu-miR-6360 MIMAT0025103_x000D_	r703	>rno-miR-336-3p MIMAT0017034_x000D_
h704	>hsa-miR-875-5p MIMAT0004922_x000D_					m704	>mmu-miR-6896-3p MIMAT0027693_x000D_	r704	>rno-miR-29b-1-5p MIMAT0005445_x000D_
h705	>hsa-miR-942-3p MIMAT0026734_x000D_					m705	>mmu-miR-5617-3p MIMAT0022362_x000D_	r705	>rno-miR-31a-5p MIMAT0000810_x000D_
h706	>hsa-miR-4269 MIMAT0016897_x000D_					m706	>mmu-miR-5120 MIMAT0020628_x000D_	r706	>rno-miR-292-3p MIMAT0000897_x000D_
h707	>hsa-miR-376a-2-5p MIMAT0022928_x000D_					m707	>mmu-miR-7088-3p MIMAT0028083_x000D_	r707	>rno-miR-34b-5p MIMAT0000813_x000D_
h708	>hsa-miR-650 MIMAT0003320_x000D_					m708	>mmu-miR-6955-3p MIMAT0027811_x000D_	r708	>rno-miR-741-3p MIMAT0017902_x000D_
h709	>hsa-miR-1245a MIMAT0005897_x000D_					m709	>mmu-miR-590-3p MIMAT0004896_x000D_	r709	>rno-miR-370-5p MIMAT0017202_x000D_
h710	>hsa-miR-6884-5p MIMAT0027668_x000D_					m710	>mmu-miR-20b-5p MIMAT0003187_x000D_	r710	>rno-miR-615 MIMAT0012835_x000D_
h711	>hsa-miR-1184 MIMAT0005829_x000D_					m711	>mmu-miR-181c-5p MIMAT0000674_x000D_	r711	>rno-miR-331-5p MIMAT0017033_x000D_
h712	>hsa-miR-4256 MIMAT0016877_x000D_					m712	>mmu-miR-669p-5p MIMAT0014889_x000D_	r712	>rno-miR-383-3p MIMAT0017197_x000D_
h713	>hsa-miR-517-5p MIMAT0002851_x000D_					m713	>mmu-miR-218-2-3p MIMAT0005444_x000D_	r713	>rno-miR-1188-3p MIMAT0017855_x000D_
h714	>hsa-miR-4480 MIMAT0019014_x000D_					m714	>mmu-miR-3104-3p MIMAT0014940_x000D_	r714	>rno-miR-484 MIMAT0005319_x000D_
h715	>hsa-miR-4635 MIMAT0019692_x000D_					m715	>mmu-miR-6377 MIMAT0025122_x000D_	r715	>rno-miR-465-3p MIMAT0017367_x000D_
h716	>hsa-miR-4531 MIMAT0019070_x000D_					m716	>mmu-miR-1843a-3p MIMAT0014806_x000D_	r716	>rno-miR-3569 MIMAT0017849_x000D_
h717	>hsa-miR-6892-3p MIMAT0027685_x000D_					m717	>mmu-miR-880-3p MIMAT0004844_x000D_	r717	>rno-miR-150-3p MIMAT0017133_x000D_
h718	>hsa-miR-4797-5p MIMAT0019972_x000D_					m718	>mmu-miR-7028-5p MIMAT0027960_x000D_	r718	>rno-miR-105 MIMAT0012825_x000D_
h719	>hsa-miR-18b-5p MIMAT0001412_x000D_					m719	>mmu-miR-6909-5p MIMAT0027718_x000D_	r719	>rno-miR-185-5p MIMAT0000862_x000D_
h720	>hsa-miR-18a-5p MIMAT0000072_x000D_					m720	>mmu-miR-144-3p MIMAT0000156_x000D_	r720	>rno-miR-3085 MIMAT0017805_x000D_
h721	>hsa-miR-4778-5p MIMAT0019936_x000D_					m721	>mmu-miR-1966-3p MIMAT0022952_x000D_	r721	>rno-miR-378a-3p MIMAT0003379_x000D_
h722	>hsa-miR-3943 MIMAT0018359_x000D_					m722	>mmu-miR-669m-5p MIMAT0017346_x000D_	r722	>rno-miR-219a-5p MIMAT0000889_x000D_
h723	>hsa-miR-6773-3p MIMAT0027447_x000D_					m723	>mmu-miR-687 MIMAT0003466_x000D_	r723	>rno-miR-466b-5p MIMAT0005278_x000D_
h724	>hsa-miR-6507-3p MIMAT0025471_x000D_					m724	>mmu-miR-499-5p MIMAT0003482_x000D_	r724	>rno-miR-292-5p MIMAT0000896_x000D_
h725	>hsa-miR-7-1-3p MIMAT0004553_x000D_					m725	>mmu-miR-7058-3p MIMAT0028021_x000D_	r725	>rno-miR-23b-3p MIMAT0000793_x000D_
h726	>hsa-miR-378j MIMAT0024612_x000D_					m726	>mmu-miR-184-5p MIMAT0022690_x000D_	r726	>rno-miR-711 MIMAT0012859_x000D_
h727	>hsa-miR-6839-5p MIMAT0027580_x000D_					m727	>mmu-miR-126a-5p MIMAT0000137_x000D_	r727	>rno-miR-1224 MIMAT0012827_x000D_
h728	>hsa-miR-6788-3p MIMAT0027477_x000D_					m728	>mmu-miR-713 MIMAT0003504_x000D_	r728	>rno-miR-760-5p MIMAT0005336_x000D_
h729	>hsa-miR-337-5p MIMAT0004695_x000D_					m729	>mmu-miR-199a-5p MIMAT0000229_x000D_	r729	>rno-miR-300-5p MIMAT0004743_x000D_
h730	>hsa-miR-4800-3p MIMAT0019979_x000D_					m730	>mmu-miR-3076-5p MIMAT0014860_x000D_	r730	>rno-miR-463-5p MIMAT0017309_x000D_
h731	>hsa-miR-374a-5p MIMAT0000727_x000D_					m731	>mmu-miR-3073a-3p MIMAT0014855_x000D_	r731	>rno-miR-488-5p MIMAT0017320_x000D_
h732	>hsa-miR-6513-3p MIMAT0025483_x000D_					m732	>mmu-miR-216b-3p MIMAT0017233_x000D_	r732	>rno-miR-195-3p MIMAT0017149_x000D_
h733	>hsa-miR-4524a-5p MIMAT0019062_x000D_					m733	>mmu-miR-7659-3p MIMAT0029825_x000D_	r733	>rno-miR-3557-5p MIMAT0017819_x000D_
h734	>hsa-miR-28-3p MIMAT0004502_x000D_					m734	>mmu-miR-1897-5p MIMAT0007864_x000D_	r734	>rno-miR-15a-5p MIMAT0035728_x000D_
h735	>hsa-miR-4640-5p MIMAT0019699_x000D_					m735	>mmu-miR-1899 MIMAT0007869_x000D_	r735	>rno-miR-296-3p MIMAT0004742_x000D_
h736	>hsa-miR-3611 MIMAT0017988_x000D_					m736	>mmu-miR-6384 MIMAT0025130_x000D_	r736	>rno-miR-100-5p MIMAT0000822_x000D_
h737	>hsa-miR-8070 MIMAT0030997_x000D_					m737	>mmu-miR-5622-3p MIMAT0022372_x000D_	r737	>rno-miR-148b-5p MIMAT0004645_x000D_
h738	>hsa-miR-10a-5p MIMAT0000253_x000D_					m738	>mmu-miR-24-3p MIMAT0000219_x000D_	r738	>rno-miR-3558-5p MIMAT0017825_x000D_
h739	>hsa-miR-29b-2-5p MIMAT0004515_x000D_					m739	>mmu-miR-7241-3p MIMAT0028451_x000D_	r739	>rno-miR-471-5p MIMAT0005318_x000D_
h740	>hsa-miR-4727-3p MIMAT0019848_x000D_					m740	>mmu-miR-3067-3p MIMAT0014841_x000D_	r740	>rno-miR-6315 MIMAT0025050_x000D_
h741	>hsa-miR-561-3p MIMAT0003225_x000D_					m741	>mmu-miR-421-5p MIMAT0017273_x000D_	r741	>rno-miR-3065-5p MIMAT0017839_x000D_
h742	>hsa-miR-514b-5p MIMAT0015087_x000D_					m742	>mmu-miR-7241-5p MIMAT0028450_x000D_	r742	>rno-miR-3583-5p MIMAT0017873_x000D_
h743	>hsa-miR-638 MIMAT0003308_x000D_					m743	>mmu-miR-5132-3p MIMAT0022988_x000D_	r743	>rno-miR-217-3p MIMAT0017161_x000D_
h744	>hsa-miR-6516-5p MIMAT0030417_x000D_					m744	>mmu-miR-1892 MIMAT0007871_x000D_	r744	>rno-miR-3561-3p MIMAT0017831_x000D_
h745	>hsa-miR-3607-3p MIMAT0017985_x000D_					m745	>mmu-miR-99a-5p MIMAT0000131_x000D_	r745	>rno-miR-3544 MIMAT0017798_x000D_
h746	>hsa-miR-3146 MIMAT0015018_x000D_					m746	>mmu-miR-329-5p MIMAT0017032_x000D_	r746	>rno-miR-511-5p MIMAT0012829_x000D_
h747	>hsa-miR-4707-3p MIMAT0019808_x000D_					m747	>mmu-miR-216a-3p MIMAT0017054_x000D_	r747	>rno-miR-30d-3p MIMAT0004722_x000D_
h748	>hsa-miR-6860 MIMAT0027622_x000D_					m748	>mmu-miR-7658-5p MIMAT0029822_x000D_	r748	>rno-miR-873-3p MIMAT0017318_x000D_
h749	>hsa-miR-4267 MIMAT0016893_x000D_					m749	>mmu-miR-6389 MIMAT0025137_x000D_	r749	>rno-miR-139-5p MIMAT0000845_x000D_
h750	>hsa-miR-4325 MIMAT0016887_x000D_					m750	>mmu-miR-1901 MIMAT0007880_x000D_	r750	>rno-miR-409a-5p MIMAT0003204_x000D_
h751	>hsa-miR-510-5p MIMAT0002882_x000D_					m751	>mmu-miR-8096 MIMAT0031398_x000D_	r751	>rno-miR-196a-3p MIMAT0004737_x000D_
h752	>hsa-miR-5587-3p MIMAT0022290_x000D_					m752	>mmu-miR-6408 MIMAT0025161_x000D_	r752	>rno-miR-3562 MIMAT0017832_x000D_
h753	>hsa-miR-4726-5p MIMAT0019845_x000D_					m753	>mmu-miR-544-3p MIMAT0004941_x000D_	r753	>rno-miR-376b-3p MIMAT0003196_x000D_
h754	>hsa-miR-490-3p MIMAT0002806_x000D_					m754	>mmu-miR-7079-3p MIMAT0028065_x000D_	r754	>rno-miR-1306-3p MIMAT0024852_x000D_
h755	>hsa-miR-647 MIMAT0003317_x000D_					m755	>mmu-miR-7074-3p MIMAT0028055_x000D_	r755	>rno-miR-490-5p MIMAT0017356_x000D_
h756	>hsa-miR-4726-3p MIMAT0019846_x000D_					m756	>mmu-miR-6901-5p MIMAT0027702_x000D_	r756	>rno-miR-298-3p MIMAT0017166_x000D_
h757	>hsa-miR-559 MIMAT0003223_x000D_					m757	>mmu-miR-7237-3p MIMAT0028443_x000D_	r757	>rno-miR-340-3p MIMAT0000585_x000D_
h758	>hsa-miR-101-3p MIMAT0000099_x000D_					m758	>mmu-miR-1188-5p MIMAT0005843_x000D_	r758	>rno-miR-3596d MIMAT0017823_x000D_
h759	>hsa-miR-4644 MIMAT0019704_x000D_					m759	>mmu-miR-6985-3p MIMAT0027873_x000D_	r759	>rno-miR-224-5p MIMAT0003119_x000D_
h760	>hsa-miR-6716-5p MIMAT0025844_x000D_					m760	>mmu-miR-696 MIMAT0003483_x000D_	r760	>rno-miR-184 MIMAT0000861_x000D_
h761	>hsa-miR-301b-5p MIMAT0032026_x000D_					m761	>mmu-miR-6922-3p MIMAT0027745_x000D_	r761	>rno-miR-101a-3p MIMAT0000823_x000D_
h762	>hsa-miR-3134 MIMAT0015000_x000D_					m762	>mmu-miR-3058-3p MIMAT0014814_x000D_	r762	>rno-miR-6326 MIMAT0025065_x000D_
h763	>hsa-miR-127-5p MIMAT0004604_x000D_					m763	>mmu-miR-1971 MIMAT0009446_x000D_	r763	>rno-miR-3084b-3p MIMAT0035742_x000D_
h764	>hsa-miR-4663 MIMAT0019735_x000D_					m764	>mmu-miR-7679-3p MIMAT0029873_x000D_	r764	>rno-miR-106b-3p MIMAT0004727_x000D_
h765	>hsa-miR-193b-3p MIMAT0002819_x000D_					m765	>mmu-miR-7092-3p MIMAT0028091_x000D_	r765	>rno-miR-3573-3p MIMAT0017857_x000D_
h766	>hsa-miR-589-3p MIMAT0003256_x000D_					m766	>mmu-miR-432 MIMAT0012771_x000D_
h767	>hsa-miR-6861-3p MIMAT0027624_x000D_					m767	>mmu-miR-219b-5p MIMAT0029806_x000D_
h768	>hsa-miR-4419a MIMAT0018931_x000D_					m768	>mmu-miR-877-3p MIMAT0004862_x000D_
h769	>hsa-miR-6722-5p MIMAT0025853_x000D_					m769	>mmu-miR-6370 MIMAT0025114_x000D_
h770	>hsa-miR-7853-5p MIMAT0030428_x000D_					m770	>mmu-miR-7039-3p MIMAT0027983_x000D_
h771	>hsa-miR-5194 MIMAT0021125_x000D_					m771	>mmu-miR-142a-5p MIMAT0000154_x000D_
h772	>hsa-miR-520a-3p MIMAT0002834_x000D_					m772	>mmu-miR-211-5p MIMAT0000668_x000D_
h773	>hsa-miR-3192-5p MIMAT0015076_x000D_					m773	>mmu-miR-1897-3p MIMAT0007865_x000D_
h774	>hsa-miR-6836-3p MIMAT0027575_x000D_					m774	>mmu-miR-351-3p MIMAT0017042_x000D_
h775	>hsa-miR-597-3p MIMAT0026619_x000D_					m775	>mmu-miR-543-5p MIMAT0017207_x000D_
h776	>hsa-miR-548x-5p MIMAT0022733_x000D_					m776	>mmu-miR-148b-3p MIMAT0000580_x000D_
h777	>hsa-miR-6888-3p MIMAT0027677_x000D_					m777	>mmu-miR-210-3p MIMAT0000658_x000D_
h778	>hsa-miR-6793-5p MIMAT0027486_x000D_					m778	>mmu-miR-551b-3p MIMAT0003890_x000D_
h779	>hsa-miR-8075 MIMAT0031002_x000D_					m779	>mmu-miR-3969 MIMAT0019353_x000D_
h780	>hsa-miR-1471 MIMAT0007349_x000D_					m780	>mmu-miR-377-3p MIMAT0000741_x000D_
h781	>hsa-miR-5590-3p MIMAT0022300_x000D_					m781	>mmu-miR-331-5p MIMAT0004643_x000D_
h782	>hsa-miR-24-3p MIMAT0000080_x000D_					m782	>mmu-miR-214-3p MIMAT0000661_x000D_
h783	>hsa-miR-6825-5p MIMAT0027550_x000D_					m783	>mmu-miR-6412 MIMAT0025165_x000D_
h784	>hsa-miR-3934-5p MIMAT0018349_x000D_					m784	>mmu-miR-8115 MIMAT0031421_x000D_
h785	>hsa-miR-6508-5p MIMAT0025472_x000D_					m785	>mmu-miR-7064-5p MIMAT0028032_x000D_
h786	>hsa-miR-1238-3p MIMAT0005593_x000D_					m786	>mmu-miR-540-5p MIMAT0004786_x000D_
h787	>hsa-miR-598-3p MIMAT0003266_x000D_					m787	>mmu-miR-450a-1-3p MIMAT0017182_x000D_
h788	>hsa-miR-6773-5p MIMAT0027446_x000D_					m788	>mmu-miR-106a-5p MIMAT0000385_x000D_
h789	>hsa-miR-548an MIMAT0019079_x000D_					m789	>mmu-miR-5627-3p MIMAT0022386_x000D_
h790	>hsa-miR-134-5p MIMAT0000447_x000D_					m790	>mmu-miR-7075-5p MIMAT0028056_x000D_
h791	>hsa-miR-7157-3p MIMAT0028225_x000D_					m791	>mmu-miR-6238 MIMAT0024859_x000D_
h792	>hsa-miR-4512 MIMAT0019049_x000D_					m792	>mmu-miR-7094b-2-5p MIMAT0028096_x000D_
h793	>hsa-miR-6733-5p MIMAT0027367_x000D_					m793	>mmu-miR-5615-5p MIMAT0022355_x000D_
h794	>hsa-miR-6749-5p MIMAT0027398_x000D_					m794	>mmu-miR-6956-3p MIMAT0027813_x000D_
h795	>hsa-miR-182-3p MIMAT0000260_x000D_					m795	>mmu-miR-5122 MIMAT0020630_x000D_
h796	>hsa-miR-625-3p MIMAT0004808_x000D_					m796	>mmu-miR-5624-5p MIMAT0022377_x000D_
h797	>hsa-miR-616-5p MIMAT0003284_x000D_					m797	>mmu-miR-5615-3p MIMAT0022356_x000D_
h798	>hsa-miR-138-5p MIMAT0000430_x000D_					m798	>mmu-miR-5129-3p MIMAT0022987_x000D_
h799	>hsa-miR-4448 MIMAT0018967_x000D_					m799	>mmu-miR-3106-3p MIMAT0014818_x000D_
h800	>hsa-miR-4430 MIMAT0018945_x000D_					m800	>mmu-miR-6938-3p MIMAT0027777_x000D_
h801	>hsa-miR-3117-3p MIMAT0014979_x000D_					m801	>mmu-miR-7017-3p MIMAT0027939_x000D_
h802	>hsa-miR-3065-3p MIMAT0015378_x000D_					m802	>mmu-miR-105 MIMAT0004856_x000D_
h803	>hsa-miR-6852-3p MIMAT0027605_x000D_					m803	>mmu-miR-376a-3p MIMAT0000740_x000D_
h804	>hsa-miR-6505-5p MIMAT0025466_x000D_					m804	>mmu-miR-6957-3p MIMAT0027815_x000D_
h805	>hsa-miR-365a-5p MIMAT0009199_x000D_					m805	>mmu-miR-201-5p MIMAT0000234_x000D_
h806	>hsa-miR-6816-3p MIMAT0027533_x000D_					m806	>mmu-miR-7646-3p MIMAT0029795_x000D_
h807	>hsa-miR-380-3p MIMAT0000735_x000D_					m807	>mmu-miR-7034-3p MIMAT0027973_x000D_
h808	>hsa-miR-539-3p MIMAT0022705_x000D_					m808	>mmu-miR-5116 MIMAT0020624_x000D_
h809	>hsa-miR-4487 MIMAT0019021_x000D_					m809	>mmu-miR-26b-5p MIMAT0000534_x000D_
h810	>hsa-miR-548n MIMAT0005916_x000D_					m810	>mmu-miR-3962 MIMAT0019340_x000D_
h811	>hsa-miR-217 MIMAT0000274_x000D_					m811	>mmu-miR-7689-5p MIMAT0029908_x000D_
h812	>hsa-miR-892b MIMAT0004918_x000D_					m812	>mmu-miR-374c-5p MIMAT0014953_x000D_
h813	>hsa-miR-6805-5p MIMAT0027510_x000D_					m813	>mmu-miR-6914-5p MIMAT0027728_x000D_
h814	>hsa-miR-3942-5p MIMAT0018358_x000D_					m814	>mmu-miR-184-3p MIMAT0000213_x000D_
h815	>hsa-miR-1245b-5p MIMAT0019950_x000D_					m815	>mmu-miR-130b-5p MIMAT0004583_x000D_
h816	>hsa-let-7e-3p MIMAT0004485_x000D_					m816	>mmu-miR-344i MIMAT0022503_x000D_
h817	>hsa-miR-659-5p MIMAT0022710_x000D_					m817	>mmu-miR-7672-3p MIMAT0029851_x000D_
h818	>hsa-miR-3191-5p MIMAT0022732_x000D_					m818	>mmu-miR-496a-5p MIMAT0017244_x000D_
h819	>hsa-miR-6886-3p MIMAT0027673_x000D_					m819	>mmu-miR-449a-3p MIMAT0017180_x000D_
h820	>hsa-miR-3180-3p MIMAT0015058_x000D_					m820	>mmu-miR-6366 MIMAT0025110_x000D_
h821	>hsa-miR-2467-5p MIMAT0019952_x000D_					m821	>mmu-miR-466m-3p MIMAT0014883_x000D_
h822	>hsa-miR-5688 MIMAT0022479_x000D_					m822	>mmu-miR-374c-3p MIMAT0014954_x000D_
h823	>hsa-miR-6872-3p MIMAT0027645_x000D_					m823	>mmu-miR-6994-3p MIMAT0027891_x000D_
h824	>hsa-miR-1288-3p MIMAT0005942_x000D_					m824	>mmu-miR-6969-3p MIMAT0027841_x000D_
h825	>hsa-miR-3679-5p MIMAT0018104_x000D_					m825	>mmu-miR-154-3p MIMAT0004537_x000D_
h826	>hsa-miR-6867-5p MIMAT0027634_x000D_					m826	>mmu-miR-326-3p MIMAT0000559_x000D_
h827	>hsa-miR-4494 MIMAT0019029_x000D_					m827	>mmu-let-7b-5p MIMAT0000522_x000D_
h828	>hsa-miR-548c-5p MIMAT0004806_x000D_					m828	>mmu-miR-32-5p MIMAT0000654_x000D_
h829	>hsa-miR-128-1-5p MIMAT0026477_x000D_					m829	>mmu-miR-7050-3p MIMAT0028005_x000D_
h830	>hsa-miR-7704 MIMAT0030019_x000D_					m830	>mmu-miR-6908-3p MIMAT0027717_x000D_
h831	>hsa-miR-15b-3p MIMAT0004586_x000D_					m831	>mmu-miR-3101-3p MIMAT0014922_x000D_
h832	>hsa-miR-664b-3p MIMAT0022272_x000D_					m832	>mmu-miR-3073a-5p MIMAT0014854_x000D_
h833	>hsa-miR-4697-3p MIMAT0019792_x000D_					m833	>mmu-miR-7670-3p MIMAT0029847_x000D_
h834	>hsa-miR-4645-3p MIMAT0019706_x000D_					m834	>mmu-miR-879-5p MIMAT0004842_x000D_
h835	>hsa-miR-4458 MIMAT0018980_x000D_					m835	>mmu-miR-7089-5p MIMAT0028084_x000D_
h836	>hsa-miR-181b-5p MIMAT0000257_x000D_					m836	>mmu-miR-511-3p MIMAT0017281_x000D_
h837	>hsa-miR-196b-5p MIMAT0001080_x000D_					m837	>mmu-miR-743a-5p MIMAT0017263_x000D_
h838	>hsa-miR-3934-3p MIMAT0022975_x000D_					m838	>mmu-miR-28a-3p MIMAT0004661_x000D_
h839	>hsa-miR-219b-5p MIMAT0019747_x000D_					m839	>mmu-miR-7059-3p MIMAT0028023_x000D_
h840	>hsa-miR-4746-3p MIMAT0019881_x000D_					m840	>mmu-miR-6970-3p MIMAT0027843_x000D_
h841	>hsa-miR-1266-5p MIMAT0005920_x000D_					m841	>mmu-miR-466k MIMAT0005845_x000D_
h842	>hsa-miR-6791-5p MIMAT0027482_x000D_					m842	>mmu-miR-6348 MIMAT0025091_x000D_
h843	>hsa-miR-409-5p MIMAT0001638_x000D_					m843	>mmu-miR-466p-3p MIMAT0014892_x000D_
h844	>hsa-miR-508-5p MIMAT0004778_x000D_					m844	>mmu-miR-7036a-5p MIMAT0027976_x000D_
h845	>hsa-miR-3909 MIMAT0018183_x000D_					m845	>mmu-miR-490-3p MIMAT0003780_x000D_
h846	>hsa-miR-4504 MIMAT0019040_x000D_					m846	>mmu-miR-7213-3p MIMAT0028395_x000D_
h847	>hsa-miR-6850-5p MIMAT0027600_x000D_					m847	>mmu-miR-7080-5p MIMAT0028066_x000D_
h848	>hsa-miR-3683 MIMAT0018111_x000D_					m848	>mmu-miR-6345 MIMAT0025088_x000D_
h849	>hsa-miR-587 MIMAT0003253_x000D_					m849	>mmu-miR-3072-5p MIMAT0014852_x000D_
h850	>hsa-miR-4417 MIMAT0018929_x000D_					m850	>mmu-miR-152-3p MIMAT0000162_x000D_
h851	>hsa-miR-4469 MIMAT0018996_x000D_					m851	>mmu-miR-652-3p MIMAT0003711_x000D_
h852	>hsa-miR-6804-3p MIMAT0027509_x000D_					m852	>mmu-miR-98-3p MIMAT0017023_x000D_
h853	>hsa-miR-510-3p MIMAT0026613_x000D_					m853	>mmu-miR-669k-3p MIMAT0005831_x000D_
h854	>hsa-miR-624-5p MIMAT0003293_x000D_					m854	>mmu-miR-3057-5p MIMAT0014822_x000D_
h855	>hsa-miR-548ap-5p MIMAT0021037_x000D_					m855	>mmu-miR-208b-3p MIMAT0004939_x000D_
h856	>hsa-miR-3151-3p MIMAT0027026_x000D_					m856	>mmu-miR-7650-5p MIMAT0029802_x000D_
h857	>hsa-miR-1304-5p MIMAT0005892_x000D_					m857	>mmu-miR-7083-5p MIMAT0028072_x000D_
h858	>hsa-miR-193b-5p MIMAT0004767_x000D_					m858	>mmu-miR-3075-3p MIMAT0014859_x000D_
h859	>hsa-miR-6074 MIMAT0023699_x000D_					m859	>mmu-miR-668-3p MIMAT0003732_x000D_
h860	>hsa-miR-7155-3p MIMAT0028221_x000D_					m860	>mmu-miR-150-3p MIMAT0004535_x000D_
h861	>hsa-miR-8087 MIMAT0031014_x000D_					m861	>mmu-miR-363-5p MIMAT0017076_x000D_
h862	>hsa-miR-550a-5p MIMAT0004800_x000D_					m862	>mmu-miR-7227-3p MIMAT0028423_x000D_
h863	>hsa-miR-6510-5p MIMAT0025476_x000D_					m863	>mmu-miR-6903-3p MIMAT0027707_x000D_
h864	>hsa-miR-3605-5p MIMAT0017981_x000D_					m864	>mmu-miR-8101 MIMAT0031405_x000D_
h865	>hsa-miR-1268b MIMAT0018925_x000D_					m865	>mmu-miR-1982-5p MIMAT0009459_x000D_
h866	>hsa-miR-6129 MIMAT0024613_x000D_					m866	>mmu-miR-1943-3p MIMAT0017342_x000D_
h867	>hsa-miR-6857-5p MIMAT0027614_x000D_					m867	>mmu-miR-382-5p MIMAT0000747_x000D_
h868	>hsa-miR-215-3p MIMAT0026476_x000D_					m868	>mmu-miR-466q MIMAT0020631_x000D_
h869	>hsa-miR-30b-3p MIMAT0004589_x000D_					m869	>mmu-miR-6987-3p MIMAT0027877_x000D_
h870	>hsa-miR-4687-3p MIMAT0019775_x000D_					m870	>mmu-miR-6904-3p MIMAT0027709_x000D_
h871	>hsa-miR-4794 MIMAT0019967_x000D_					m871	>mmu-miR-142b MIMAT0031402_x000D_
h872	>hsa-miR-6727-3p MIMAT0027356_x000D_					m872	>mmu-miR-3094-5p MIMAT0014909_x000D_
h873	>hsa-miR-516a-5p MIMAT0004770_x000D_					m873	>mmu-miR-6971-3p MIMAT0027845_x000D_
h874	>hsa-miR-6806-5p MIMAT0027512_x000D_					m874	>mmu-miR-767 MIMAT0012773_x000D_
h875	>hsa-miR-29b-3p MIMAT0000100_x000D_					m875	>mmu-miR-187-5p MIMAT0016997_x000D_
h876	>hsa-miR-4713-3p MIMAT0019821_x000D_					m876	>mmu-miR-328-3p MIMAT0000565_x000D_
h877	>hsa-miR-6755-3p MIMAT0027411_x000D_					m877	>mmu-miR-467e-3p MIMAT0005294_x000D_
h878	>hsa-miR-4433b-5p MIMAT0030413_x000D_					m878	>mmu-miR-224-3p MIMAT0017062_x000D_
h879	>hsa-miR-4659b-3p MIMAT0019734_x000D_					m879	>mmu-miR-135b-3p MIMAT0017044_x000D_
h880	>hsa-miR-8052 MIMAT0030979_x000D_					m880	>mmu-miR-7082-5p MIMAT0028070_x000D_
h881	>hsa-miR-6513-5p MIMAT0025482_x000D_					m881	>mmu-miR-6989-3p MIMAT0027881_x000D_
h882	>hsa-miR-6872-5p MIMAT0027644_x000D_					m882	>mmu-miR-1192 MIMAT0005850_x000D_
h883	>hsa-miR-5011-5p MIMAT0021045_x000D_					m883	>mmu-miR-707 MIMAT0003497_x000D_
h884	>hsa-miR-431-5p MIMAT0001625_x000D_					m884	>mmu-miR-3472 MIMAT0015643_x000D_
h885	>hsa-miR-7974 MIMAT0031177_x000D_					m885	>mmu-miR-7220-3p MIMAT0028409_x000D_
h886	>hsa-miR-6768-5p MIMAT0027436_x000D_					m886	>mmu-miR-6907-5p MIMAT0027714_x000D_
h887	>hsa-miR-6516-3p MIMAT0030418_x000D_					m887	>mmu-miR-669a-3-3p MIMAT0017251_x000D_
h888	>hsa-miR-200b-3p MIMAT0000318_x000D_					m888	>mmu-miR-694 MIMAT0003474_x000D_
h889	>hsa-miR-548ar-5p MIMAT0022265_x000D_					m889	>mmu-miR-6375 MIMAT0025119_x000D_
h890	>hsa-miR-3201 MIMAT0015086_x000D_					m890	>mmu-miR-6977-3p MIMAT0027857_x000D_
h891	>hsa-miR-1249-5p MIMAT0032029_x000D_					m891	>mmu-miR-6940-5p MIMAT0027780_x000D_
h892	>hsa-miR-6499-5p MIMAT0025450_x000D_					m892	>mmu-miR-216c-3p MIMAT0029889_x000D_
h893	>hsa-miR-1305 MIMAT0005893_x000D_					m893	>mmu-miR-1981-5p MIMAT0009458_x000D_
h894	>hsa-miR-937-3p MIMAT0004980_x000D_					m894	>mmu-miR-7085-5p MIMAT0028076_x000D_
h895	>hsa-miR-432-3p MIMAT0002815_x000D_					m895	>mmu-miR-701-5p MIMAT0003491_x000D_
h896	>hsa-miR-6870-3p MIMAT0027641_x000D_					m896	>mmu-miR-669o-3p MIMAT0017347_x000D_
h897	>hsa-miR-6510-3p MIMAT0025477_x000D_					m897	>mmu-miR-1906 MIMAT0007872_x000D_
h898	>hsa-miR-3660 MIMAT0018081_x000D_					m898	>mmu-miR-758-3p MIMAT0003889_x000D_
h899	>hsa-miR-550b-3p MIMAT0018445_x000D_					m899	>mmu-miR-208b-5p MIMAT0017280_x000D_
h900	>hsa-miR-606 MIMAT0003274_x000D_					m900	>mmu-miR-199b-3p MIMAT0004667_x000D_
h901	>hsa-miR-3180 MIMAT0018178_x000D_					m901	>mmu-miR-153-5p MIMAT0016992_x000D_
h902	>hsa-miR-421 MIMAT0003339_x000D_					m902	>mmu-miR-107-3p MIMAT0000647_x000D_
h903	>hsa-miR-519e-3p MIMAT0002829_x000D_					m903	>mmu-miR-343 MIMAT0004868_x000D_
h904	>hsa-miR-151a-5p MIMAT0004697_x000D_					m904	>mmu-miR-7239-5p MIMAT0028446_x000D_
h905	>hsa-miR-378g MIMAT0018937_x000D_					m905	>mmu-miR-5099 MIMAT0020606_x000D_
h906	>hsa-miR-29a-5p MIMAT0004503_x000D_					m906	>mmu-miR-1258-5p MIMAT0029904_x000D_
h907	>hsa-miR-6891-3p MIMAT0027683_x000D_					m907	>mmu-miR-669b-3p MIMAT0017250_x000D_
h908	>hsa-miR-6894-3p MIMAT0027689_x000D_					m908	>mmu-miR-509-5p MIMAT0004890_x000D_
h909	>hsa-miR-521 MIMAT0002854_x000D_					m909	>mmu-miR-6368 MIMAT0025112_x000D_
h910	>hsa-miR-518c-5p MIMAT0002847_x000D_					m910	>mmu-miR-3061-3p MIMAT0014829_x000D_
h911	>hsa-miR-646 MIMAT0003316_x000D_					m911	>mmu-miR-378a-3p MIMAT0003151_x000D_
h912	>hsa-miR-4788 MIMAT0019958_x000D_					m912	>mmu-miR-7008-5p MIMAT0027920_x000D_
h913	>hsa-miR-590-5p MIMAT0003258_x000D_					m913	>mmu-miR-204-5p MIMAT0000237_x000D_
h914	>hsa-miR-4483 MIMAT0019017_x000D_					m914	>mmu-miR-7066-5p MIMAT0028036_x000D_
h915	>hsa-miR-1281 MIMAT0005939_x000D_					m915	>mmu-miR-6906-5p MIMAT0027712_x000D_
h916	>hsa-miR-5192 MIMAT0021123_x000D_					m916	>mmu-miR-6950-3p MIMAT0027801_x000D_
h917	>hsa-miR-3657 MIMAT0018077_x000D_					m917	>mmu-miR-3089-5p MIMAT0014899_x000D_
h918	>hsa-miR-148a-3p MIMAT0000243_x000D_					m918	>mmu-miR-3080-5p MIMAT0014868_x000D_
h919	>hsa-miR-4691-5p MIMAT0019781_x000D_					m919	>mmu-miR-350-5p MIMAT0017040_x000D_
h920	>hsa-miR-3151-5p MIMAT0015024_x000D_					m920	>mmu-miR-137-3p MIMAT0000149_x000D_
h921	>hsa-miR-8054 MIMAT0030981_x000D_					m921	>mmu-miR-199a-3p MIMAT0000230_x000D_
h922	>hsa-miR-4482-3p MIMAT0020958_x000D_					m922	>mmu-miR-7239-3p MIMAT0028447_x000D_
h923	>hsa-miR-412-5p MIMAT0026557_x000D_					m923	>mmu-miR-8108 MIMAT0031413_x000D_
h924	>hsa-miR-6851-3p MIMAT0027603_x000D_					m924	>mmu-miR-6923-3p MIMAT0027747_x000D_
h925	>hsa-miR-6502-5p MIMAT0025460_x000D_					m925	>mmu-miR-3473d MIMAT0020632_x000D_
h926	>hsa-miR-2113 MIMAT0009206_x000D_					m926	>mmu-miR-703 MIMAT0003493_x000D_
h927	>hsa-miR-570-3p MIMAT0003235_x000D_					m927	>mmu-miR-6403 MIMAT0025155_x000D_
h928	>hsa-miR-6736-3p MIMAT0027374_x000D_					m928	>mmu-miR-6356 MIMAT0025099_x000D_
h929	>hsa-miR-4757-5p MIMAT0019901_x000D_					m929	>mmu-miR-3100-5p MIMAT0014919_x000D_
h930	>hsa-miR-3135a MIMAT0015001_x000D_					m930	>mmu-miR-344e-5p MIMAT0014923_x000D_
h931	>hsa-miR-324-3p MIMAT0000762_x000D_					m931	>mmu-miR-449a-5p MIMAT0001542_x000D_
h932	>hsa-miR-622 MIMAT0003291_x000D_					m932	>mmu-miR-135b-5p MIMAT0000612_x000D_
h933	>hsa-miR-5571-3p MIMAT0022258_x000D_					m933	>mmu-miR-7652-5p MIMAT0029810_x000D_
h934	>hsa-miR-581 MIMAT0003246_x000D_					m934	>mmu-miR-410-5p MIMAT0017172_x000D_
h935	>hsa-miR-7156-3p MIMAT0028223_x000D_					m935	>mmu-miR-423-3p MIMAT0003454_x000D_
h936	>hsa-miR-520g-3p MIMAT0002858_x000D_					m936	>mmu-miR-146b-3p MIMAT0004826_x000D_
h937	>hsa-miR-1207-3p MIMAT0005872_x000D_					m937	>mmu-miR-339-5p MIMAT0000584_x000D_
h938	>hsa-miR-506-3p MIMAT0002878_x000D_					m938	>mmu-miR-673-3p MIMAT0004824_x000D_
h939	>hsa-miR-6811-5p MIMAT0027522_x000D_					m939	>mmu-miR-3103-5p MIMAT0014937_x000D_
h940	>hsa-miR-6775-5p MIMAT0027450_x000D_					m940	>mmu-miR-742-5p MIMAT0004838_x000D_
h941	>hsa-miR-6748-5p MIMAT0027396_x000D_					m941	>mmu-miR-375-3p MIMAT0000739_x000D_
h942	>hsa-miR-1273h-3p MIMAT0030416_x000D_					m942	>mmu-miR-6936-3p MIMAT0027773_x000D_
h943	>hsa-miR-31-3p MIMAT0004504_x000D_					m943	>mmu-miR-7673-3p MIMAT0029853_x000D_
h944	>hsa-miR-676-5p MIMAT0018203_x000D_					m944	>mmu-miR-6972-3p MIMAT0027847_x000D_
h945	>hsa-miR-2115-3p MIMAT0011159_x000D_					m945	>mmu-miR-324-3p MIMAT0000556_x000D_
h946	>hsa-miR-7152-5p MIMAT0028214_x000D_					m946	>mmu-miR-365-1-5p MIMAT0017077_x000D_
h947	>hsa-miR-4460 MIMAT0018982_x000D_					m947	>mmu-miR-302b-3p MIMAT0003374_x000D_
h948	>hsa-miR-5681a MIMAT0022469_x000D_					m948	>mmu-miR-466b-3p MIMAT0004876_x000D_
h949	>hsa-miR-3974 MIMAT0019359_x000D_					m949	>mmu-miR-7017-5p MIMAT0027938_x000D_
h950	>hsa-miR-6083 MIMAT0023708_x000D_					m950	>mmu-miR-5110 MIMAT0020618_x000D_
h951	>hsa-miR-7156-5p MIMAT0028222_x000D_					m951	>mmu-miR-323-3p MIMAT0000551_x000D_
h952	>hsa-miR-6802-3p MIMAT0027505_x000D_					m952	>mmu-miR-6949-5p MIMAT0027798_x000D_
h953	>hsa-miR-6780a-5p MIMAT0027460_x000D_					m953	>mmu-miR-290b-5p MIMAT0029900_x000D_
h954	>hsa-miR-484 MIMAT0002174_x000D_					m954	>mmu-miR-7648-3p MIMAT0029799_x000D_
h955	>hsa-miR-6770-5p MIMAT0027440_x000D_					m955	>mmu-miR-292a-3p MIMAT0000370_x000D_
h956	>hsa-miR-382-3p MIMAT0022697_x000D_					m956	>mmu-miR-301a-5p MIMAT0017008_x000D_
h957	>hsa-miR-4752 MIMAT0019889_x000D_					m957	>mmu-miR-6925-3p MIMAT0027751_x000D_
h958	>hsa-miR-4701-5p MIMAT0019798_x000D_					m958	>mmu-miR-3473g MIMAT0031427_x000D_
h959	>hsa-miR-6848-5p MIMAT0027596_x000D_					m959	>mmu-miR-135a-2-3p MIMAT0017064_x000D_
h960	>hsa-miR-6724-5p MIMAT0025856_x000D_					m960	>mmu-miR-374b-5p MIMAT0003727_x000D_
h961	>hsa-miR-124-3p MIMAT0000422_x000D_					m961	>mmu-miR-6342 MIMAT0025085_x000D_
h962	>hsa-miR-3923 MIMAT0018198_x000D_					m962	>mmu-miR-6244 MIMAT0024864_x000D_
h963	>hsa-miR-4422 MIMAT0018935_x000D_					m963	>mmu-miR-3470a MIMAT0015640_x000D_
h964	>hsa-miR-96-3p MIMAT0004510_x000D_					m964	>mmu-miR-1b-5p MIMAT0005835_x000D_
h965	>hsa-miR-4441 MIMAT0018959_x000D_					m965	>mmu-miR-487b-3p MIMAT0003184_x000D_
h966	>hsa-miR-4535 MIMAT0019075_x000D_					m966	>mmu-miR-6538 MIMAT0025583_x000D_
h967	>hsa-miR-6831-3p MIMAT0027563_x000D_					m967	>mmu-miR-6958-3p MIMAT0027817_x000D_
h968	>hsa-miR-4676-5p MIMAT0019758_x000D_					m968	>mmu-miR-1964-3p MIMAT0009437_x000D_
h969	>hsa-miR-1324 MIMAT0005956_x000D_					m969	>mmu-miR-34a-3p MIMAT0017022_x000D_
h970	>hsa-miR-320d MIMAT0006764_x000D_					m970	>mmu-miR-453 MIMAT0004870_x000D_
h971	>hsa-miR-526b-5p MIMAT0002835_x000D_					m971	>mmu-miR-495-5p MIMAT0017249_x000D_
h972	>hsa-miR-3620-5p MIMAT0022967_x000D_					m972	>mmu-miR-541-5p MIMAT0003170_x000D_
h973	>hsa-miR-3926 MIMAT0018201_x000D_					m973	>mmu-miR-6988-3p MIMAT0027879_x000D_
h974	>hsa-miR-95-3p MIMAT0000094_x000D_					m974	>mmu-miR-98-5p MIMAT0000545_x000D_
h975	>hsa-miR-4688 MIMAT0019777_x000D_					m975	>mmu-miR-6991-3p MIMAT0027885_x000D_
h976	>hsa-miR-222-3p MIMAT0000279_x000D_					m976	>mmu-miR-206-3p MIMAT0000239_x000D_
h977	>hsa-miR-617 MIMAT0003286_x000D_					m977	>mmu-miR-1945 MIMAT0009410_x000D_
h978	>hsa-miR-6865-3p MIMAT0027631_x000D_					m978	>mmu-miR-142a-3p MIMAT0000155_x000D_
h979	>hsa-miR-4285 MIMAT0016913_x000D_					m979	>mmu-miR-599 MIMAT0012772_x000D_
h980	>hsa-miR-1178-3p MIMAT0005823_x000D_					m980	>mmu-miR-5621-5p MIMAT0022369_x000D_
h981	>hsa-miR-4796-5p MIMAT0019970_x000D_					m981	>mmu-miR-7088-5p MIMAT0028082_x000D_
h982	>hsa-miR-1297 MIMAT0005886_x000D_					m982	>mmu-miR-6934-3p MIMAT0027769_x000D_
h983	>hsa-miR-7852-3p MIMAT0030427_x000D_					m983	>mmu-miR-6952-3p MIMAT0027805_x000D_
h984	>hsa-miR-1208 MIMAT0005873_x000D_					m984	>mmu-miR-741-3p MIMAT0004236_x000D_
h985	>hsa-miR-4522 MIMAT0019060_x000D_					m985	>mmu-miR-1291 MIMAT0031397_x000D_
h986	>hsa-miR-34c-3p MIMAT0004677_x000D_					m986	>mmu-miR-290b-3p MIMAT0029901_x000D_
h987	>hsa-miR-6784-3p MIMAT0027469_x000D_					m987	>mmu-miR-7042-5p MIMAT0027988_x000D_
h988	>hsa-miR-767-3p MIMAT0003883_x000D_					m988	>mmu-miR-5108 MIMAT0020616_x000D_
h989	>hsa-miR-6771-5p MIMAT0027442_x000D_					m989	>mmu-miR-5623-3p MIMAT0022374_x000D_
h990	>hsa-miR-6875-3p MIMAT0027651_x000D_					m990	>mmu-miR-150-5p MIMAT0000160_x000D_
h991	>hsa-miR-1253 MIMAT0005904_x000D_					m991	>mmu-miR-491-5p MIMAT0003486_x000D_
h992	>hsa-miR-4764-5p MIMAT0019914_x000D_					m992	>mmu-miR-6981-3p MIMAT0027865_x000D_
h993	>hsa-miR-6789-3p MIMAT0027479_x000D_					m993	>mmu-miR-21b MIMAT0025121_x000D_
h994	>hsa-miR-134-3p MIMAT0026481_x000D_					m994	>mmu-let-7f-5p MIMAT0000525_x000D_
h995	>hsa-miR-936 MIMAT0004979_x000D_					m995	>mmu-miR-6924-5p MIMAT0027748_x000D_
h996	>hsa-miR-921 MIMAT0004971_x000D_					m996	>mmu-miR-7649-3p MIMAT0029801_x000D_
h997	>hsa-miR-193a-3p MIMAT0000459_x000D_					m997	>mmu-miR-669d-5p MIMAT0005833_x000D_
h998	>hsa-miR-1185-5p MIMAT0005798_x000D_					m998	>mmu-miR-1900 MIMAT0007870_x000D_
h999	>hsa-miR-6847-5p MIMAT0027594_x000D_					m999	>mmu-miR-7040-3p MIMAT0027985_x000D_
h1000	>hsa-miR-1199-5p MIMAT0031119_x000D_					m1000	>mmu-miR-539-5p MIMAT0003169_x000D_
h1001	>hsa-miR-4655-3p MIMAT0019722_x000D_					m1001	>mmu-miR-7654-3p MIMAT0029815_x000D_
h1002	>hsa-miR-6833-3p MIMAT0027567_x000D_					m1002	>mmu-miR-1962 MIMAT0009435_x000D_
h1003	>hsa-miR-1277-3p MIMAT0005933_x000D_					m1003	>mmu-miR-3109-5p MIMAT0014949_x000D_
h1004	>hsa-miR-4776-3p MIMAT0019933_x000D_					m1004	>mmu-miR-6546-3p MIMAT0029793_x000D_
h1005	>hsa-miR-1538 MIMAT0007400_x000D_					m1005	>mmu-miR-489-5p MIMAT0022704_x000D_
h1006	>hsa-miR-3116 MIMAT0014978_x000D_					m1006	>mmu-miR-346-5p MIMAT0000597_x000D_
h1007	>hsa-miR-208a-3p MIMAT0000241_x000D_					m1007	>mmu-miR-3102-5p MIMAT0014933_x000D_
h1008	>hsa-miR-30c-2-3p MIMAT0004550_x000D_					m1008	>mmu-miR-295-3p MIMAT0000373_x000D_
h1009	>hsa-miR-30e-3p MIMAT0000693_x000D_					m1009	>mmu-miR-34a-5p MIMAT0000542_x000D_
h1010	>hsa-miR-149-5p MIMAT0000450_x000D_					m1010	>mmu-miR-6902-3p MIMAT0027705_x000D_
h1011	>hsa-miR-4646-5p MIMAT0019707_x000D_					m1011	>mmu-miR-3961 MIMAT0019338_x000D_
h1012	>hsa-miR-3198 MIMAT0015083_x000D_					m1012	>mmu-miR-3572-5p MIMAT0022986_x000D_
h1013	>hsa-miR-221-3p MIMAT0000278_x000D_					m1013	>mmu-miR-292b-5p MIMAT0029864_x000D_
h1014	>hsa-miR-3139 MIMAT0015007_x000D_					m1014	>mmu-miR-188-3p MIMAT0004541_x000D_
h1015	>hsa-miR-520f-5p MIMAT0026609_x000D_					m1015	>mmu-miR-667-5p MIMAT0017239_x000D_
h1016	>hsa-miR-4999-5p MIMAT0021017_x000D_					m1016	>mmu-miR-3090-5p MIMAT0014901_x000D_
h1017	>hsa-miR-20b-3p MIMAT0004752_x000D_					m1017	>mmu-miR-8093 MIMAT0031394_x000D_
h1018	>hsa-miR-5188 MIMAT0021119_x000D_					m1018	>mmu-miR-1668 MIMAT0031414_x000D_
h1019	>hsa-miR-652-3p MIMAT0003322_x000D_					m1019	>mmu-miR-8111 MIMAT0031417_x000D_
h1020	>hsa-miR-4737 MIMAT0019863_x000D_					m1020	>mmu-miR-1969 MIMAT0009442_x000D_
h1021	>hsa-miR-3656 MIMAT0018076_x000D_					m1021	>mmu-miR-302d-5p MIMAT0017225_x000D_
h1022	>hsa-miR-498 MIMAT0002824_x000D_					m1022	>mmu-miR-762 MIMAT0003892_x000D_
h1023	>hsa-miR-4734 MIMAT0019859_x000D_					m1023	>mmu-miR-8107 MIMAT0031412_x000D_
h1024	>hsa-miR-1469 MIMAT0007347_x000D_					m1024	>mmu-miR-7054-3p MIMAT0028013_x000D_
h1025	>hsa-miR-4490 MIMAT0019025_x000D_					m1025	>mmu-miR-6390 MIMAT0025139_x000D_
h1026	>hsa-miR-4260 MIMAT0016881_x000D_					m1026	>mmu-miR-5618-5p MIMAT0022363_x000D_
h1027	>hsa-miR-2115-5p MIMAT0011158_x000D_					m1027	>mmu-miR-1264-3p MIMAT0014803_x000D_
h1028	>hsa-miR-5681b MIMAT0022480_x000D_					m1028	>mmu-miR-326-5p MIMAT0017027_x000D_
h1029	>hsa-miR-4662a-5p MIMAT0019731_x000D_					m1029	>mmu-miR-7228-5p MIMAT0028424_x000D_
h1030	>hsa-miR-633 MIMAT0003303_x000D_					m1030	>mmu-miR-3544-3p MIMAT0022354_x000D_
h1031	>hsa-miR-6084 MIMAT0023709_x000D_					m1031	>mmu-miR-8094 MIMAT0031395_x000D_
h1032	>hsa-miR-4471 MIMAT0018998_x000D_					m1032	>mmu-miR-669a-5p MIMAT0003477_x000D_
h1033	>hsa-miR-212-3p MIMAT0000269_x000D_					m1033	>mmu-miR-7053-3p MIMAT0028011_x000D_
h1034	>hsa-miR-585-5p MIMAT0026618_x000D_					m1034	>mmu-miR-7045-5p MIMAT0027994_x000D_
h1035	>hsa-miR-1224-5p MIMAT0005458_x000D_					m1035	>mmu-miR-3572-3p MIMAT0020636_x000D_
h1036	>hsa-miR-4772-5p MIMAT0019926_x000D_					m1036	>mmu-miR-6954-5p MIMAT0027808_x000D_
h1037	>hsa-miR-6764-3p MIMAT0027429_x000D_					m1037	>mmu-miR-34c-5p MIMAT0000381_x000D_
h1038	>hsa-miR-3158-3p MIMAT0015032_x000D_					m1038	>mmu-miR-6910-5p MIMAT0027720_x000D_
h1039	>hsa-miR-4427 MIMAT0018942_x000D_					m1039	>mmu-miR-7025-3p MIMAT0027955_x000D_
h1040	>hsa-miR-3913-5p MIMAT0018187_x000D_					m1040	>mmu-miR-202-5p MIMAT0004546_x000D_
h1041	>hsa-miR-553 MIMAT0003216_x000D_					m1041	>mmu-miR-466f MIMAT0005844_x000D_
h1042	>hsa-miR-6740-3p MIMAT0027382_x000D_					m1042	>mmu-miR-7093-5p MIMAT0028092_x000D_
h1043	>hsa-miR-568 MIMAT0003232_x000D_					m1043	>mmu-miR-6971-5p MIMAT0027844_x000D_
h1044	>hsa-miR-3714 MIMAT0018165_x000D_					m1044	>mmu-miR-200c-3p MIMAT0000657_x000D_
h1045	>hsa-miR-592 MIMAT0003260_x000D_					m1045	>mmu-miR-5624-3p MIMAT0022378_x000D_
h1046	>hsa-miR-6741-5p MIMAT0027383_x000D_					m1046	>mmu-miR-7216-3p MIMAT0028401_x000D_
h1047	>hsa-miR-3189-5p MIMAT0019217_x000D_					m1047	>mmu-miR-466i-3p MIMAT0005834_x000D_
h1048	>hsa-miR-3616-5p MIMAT0017995_x000D_					m1048	>mmu-miR-1249-5p MIMAT0014804_x000D_
h1049	>hsa-miR-6753-5p MIMAT0027406_x000D_					m1049	>mmu-miR-7073-5p MIMAT0028052_x000D_
h1050	>hsa-miR-940 MIMAT0004983_x000D_					m1050	>mmu-miR-542-3p MIMAT0003172_x000D_
h1051	>hsa-miR-33b-3p MIMAT0004811_x000D_					m1051	>mmu-miR-669d-2-3p MIMAT0014884_x000D_
h1052	>hsa-miR-4668-3p MIMAT0019746_x000D_					m1052	>mmu-miR-7090-5p MIMAT0028086_x000D_
h1053	>hsa-miR-588 MIMAT0003255_x000D_					m1053	>mmu-miR-6960-5p MIMAT0027820_x000D_
h1054	>hsa-miR-1251-5p MIMAT0005903_x000D_					m1054	>mmu-miR-141-3p MIMAT0000153_x000D_
h1055	>hsa-miR-8078 MIMAT0031005_x000D_					m1055	>mmu-miR-7689-3p MIMAT0029909_x000D_
h1056	>hsa-miR-5703 MIMAT0022496_x000D_					m1056	>mmu-miR-3108-3p MIMAT0014948_x000D_
h1057	>hsa-miR-146a-3p MIMAT0004608_x000D_					m1057	>mmu-miR-7675-5p MIMAT0029858_x000D_
h1058	>hsa-miR-449c-5p MIMAT0010251_x000D_					m1058	>mmu-miR-3968 MIMAT0019352_x000D_
h1059	>hsa-miR-5087 MIMAT0021079_x000D_					m1059	>mmu-miR-3064-3p MIMAT0014835_x000D_
h1060	>hsa-miR-6800-3p MIMAT0027501_x000D_					m1060	>mmu-miR-7233-5p MIMAT0028434_x000D_
h1061	>hsa-miR-3913-3p MIMAT0019225_x000D_					m1061	>mmu-miR-7030-3p MIMAT0027965_x000D_
h1062	>hsa-miR-6814-3p MIMAT0027529_x000D_					m1062	>mmu-miR-5133 MIMAT0020644_x000D_
h1063	>hsa-miR-1292-3p MIMAT0022948_x000D_					m1063	>mmu-miR-6919-3p MIMAT0027739_x000D_
h1064	>hsa-miR-6735-3p MIMAT0027372_x000D_					m1064	>mmu-miR-30c-1-3p MIMAT0004616_x000D_
h1065	>hsa-miR-548av-3p MIMAT0022304_x000D_					m1065	>mmu-miR-103-2-5p MIMAT0017025_x000D_
h1066	>hsa-miR-5701 MIMAT0022494_x000D_					m1066	>mmu-miR-181b-2-3p MIMAT0017084_x000D_
h1067	>hsa-miR-450b-3p MIMAT0004910_x000D_					m1067	>mmu-miR-327 MIMAT0004867_x000D_
h1068	>hsa-miR-7847-3p MIMAT0030422_x000D_					m1068	>mmu-miR-92b-3p MIMAT0004899_x000D_
h1069	>hsa-miR-4497 MIMAT0019032_x000D_					m1069	>mmu-miR-7648-5p MIMAT0029798_x000D_
h1070	>hsa-miR-3187-5p MIMAT0019216_x000D_					m1070	>mmu-miR-1968-5p MIMAT0009441_x000D_
h1071	>hsa-miR-6820-5p MIMAT0027540_x000D_					m1071	>mmu-miR-6385 MIMAT0025131_x000D_
h1072	>hsa-miR-1181 MIMAT0005826_x000D_					m1072	>mmu-miR-6943-3p MIMAT0027787_x000D_
h1073	>hsa-miR-3121-3p MIMAT0014983_x000D_					m1073	>mmu-miR-2861 MIMAT0013803_x000D_
h1074	>hsa-miR-8058 MIMAT0030985_x000D_					m1074	>mmu-miR-1968-3p MIMAT0017350_x000D_
h1075	>hsa-miR-452-5p MIMAT0001635_x000D_					m1075	>mmu-miR-6398 MIMAT0025150_x000D_
h1076	>hsa-miR-642a-5p MIMAT0003312_x000D_					m1076	>mmu-miR-125a-5p MIMAT0000135_x000D_
h1077	>hsa-miR-1204 MIMAT0005868_x000D_					m1077	>mmu-miR-200b-3p MIMAT0000233_x000D_
h1078	>hsa-miR-6753-3p MIMAT0027407_x000D_					m1078	>mmu-miR-344d-3p MIMAT0014808_x000D_
h1079	>hsa-miR-3156-5p MIMAT0015030_x000D_					m1079	>mmu-miR-7233-3p MIMAT0028435_x000D_
h1080	>hsa-miR-363-5p MIMAT0003385_x000D_					m1080	>mmu-miR-6367 MIMAT0025111_x000D_
h1081	>hsa-miR-7851-3p MIMAT0030426_x000D_					m1081	>mmu-miR-361-5p MIMAT0000704_x000D_
h1082	>hsa-miR-3152-3p MIMAT0015025_x000D_					m1082	>mmu-miR-7578 MIMAT0029578_x000D_
h1083	>hsa-miR-520e MIMAT0002825_x000D_					m1083	>mmu-miR-7211-5p MIMAT0028390_x000D_
h1084	>hsa-miR-607 MIMAT0003275_x000D_					m1084	>mmu-miR-675-3p MIMAT0003726_x000D_
h1085	>hsa-miR-6783-5p MIMAT0027466_x000D_					m1085	>mmu-miR-1947-3p MIMAT0017343_x000D_
h1086	>hsa-miR-520c-5p MIMAT0005455_x000D_					m1086	>mmu-miR-7671-5p MIMAT0029848_x000D_
h1087	>hsa-miR-4766-5p MIMAT0019917_x000D_					m1087	>mmu-miR-216a-5p MIMAT0000662_x000D_
h1088	>hsa-miR-580-3p MIMAT0003245_x000D_					m1088	>mmu-miR-221-5p MIMAT0017060_x000D_
h1089	>hsa-miR-4716-3p MIMAT0019827_x000D_					m1089	>mmu-miR-7218-3p MIMAT0028405_x000D_
h1090	>hsa-miR-6881-5p MIMAT0027662_x000D_					m1090	>mmu-miR-6912-5p MIMAT0027724_x000D_
h1091	>hsa-miR-25-5p MIMAT0004498_x000D_					m1091	>mmu-miR-483-5p MIMAT0004782_x000D_
h1092	>hsa-miR-3178 MIMAT0015055_x000D_					m1092	>mmu-miR-6405 MIMAT0025157_x000D_
h1093	>hsa-miR-548b-3p MIMAT0003254_x000D_					m1093	>mmu-miR-3093-3p MIMAT0014908_x000D_
h1094	>hsa-miR-4651 MIMAT0019715_x000D_					m1094	>mmu-miR-590-5p MIMAT0004895_x000D_
h1095	>hsa-miR-4798-5p MIMAT0019974_x000D_					m1095	>mmu-miR-128-2-5p MIMAT0017069_x000D_
h1096	>hsa-miR-148a-5p MIMAT0004549_x000D_					m1096	>mmu-miR-7646-5p MIMAT0029794_x000D_
h1097	>hsa-miR-4781-3p MIMAT0019943_x000D_					m1097	>mmu-miR-101b-3p MIMAT0000616_x000D_
h1098	>hsa-miR-4538 MIMAT0019081_x000D_					m1098	>mmu-miR-8105 MIMAT0031409_x000D_
h1099	>hsa-miR-6722-3p MIMAT0025854_x000D_					m1099	>mmu-miR-5622-5p MIMAT0022371_x000D_
h1100	>hsa-miR-4716-5p MIMAT0019826_x000D_					m1100	>mmu-miR-92b-5p MIMAT0017278_x000D_
h1101	>hsa-miR-3973 MIMAT0019358_x000D_					m1101	>mmu-miR-30a-3p MIMAT0000129_x000D_
h1102	>hsa-miR-99b-5p MIMAT0000689_x000D_					m1102	>mmu-miR-33-5p MIMAT0000667_x000D_
h1103	>hsa-miR-548au-5p MIMAT0022291_x000D_					m1103	>mmu-miR-7226-5p MIMAT0028420_x000D_
h1104	>hsa-miR-494-3p MIMAT0002816_x000D_					m1104	>mmu-miR-935 MIMAT0035718_x000D_
h1105	>hsa-miR-452-3p MIMAT0001636_x000D_					m1105	>mmu-miR-6946-5p MIMAT0027792_x000D_
h1106	>hsa-miR-19b-2-5p MIMAT0004492_x000D_					m1106	>mmu-miR-34b-3p MIMAT0004581_x000D_
h1107	>hsa-miR-221-5p MIMAT0004568_x000D_					m1107	>mmu-miR-182-3p MIMAT0016995_x000D_
h1108	>hsa-miR-4322 MIMAT0016873_x000D_					m1108	>mmu-miR-449b MIMAT0005447_x000D_
h1109	>hsa-miR-6780a-3p MIMAT0027461_x000D_					m1109	>mmu-let-7a-2-3p MIMAT0017015_x000D_
h1110	>hsa-miR-4329 MIMAT0016923_x000D_					m1110	>mmu-miR-1249-3p MIMAT0010560_x000D_
h1111	>hsa-miR-548at-3p MIMAT0022278_x000D_					m1111	>mmu-miR-16-5p MIMAT0000527_x000D_
h1112	>hsa-miR-4704-3p MIMAT0019804_x000D_					m1112	>mmu-miR-127-3p MIMAT0000139_x000D_
h1113	>hsa-miR-3664-3p MIMAT0019220_x000D_					m1113	>mmu-miR-205-5p MIMAT0000238_x000D_
h1114	>hsa-miR-4648 MIMAT0019710_x000D_					m1114	>mmu-miR-379-5p MIMAT0000743_x000D_
h1115	>hsa-let-7f-2-3p MIMAT0004487_x000D_					m1115	>mmu-miR-1966-5p MIMAT0009439_x000D_
h1116	>hsa-miR-551a MIMAT0003214_x000D_					m1116	>mmu-miR-1951 MIMAT0009422_x000D_
h1117	>hsa-miR-4749-5p MIMAT0019885_x000D_					m1117	>mmu-miR-7662-5p MIMAT0029830_x000D_
h1118	>hsa-miR-7844-5p MIMAT0030419_x000D_					m1118	>mmu-miR-6354 MIMAT0025097_x000D_
h1119	>hsa-miR-3167 MIMAT0015042_x000D_					m1119	>mmu-miR-5103 MIMAT0020610_x000D_
h1120	>hsa-miR-1295b-5p MIMAT0022293_x000D_					m1120	>mmu-miR-140-5p MIMAT0000151_x000D_
h1121	>hsa-miR-891a-3p MIMAT0026717_x000D_					m1121	>mmu-miR-187-3p MIMAT0000216_x000D_
h1122	>hsa-miR-215-5p MIMAT0000272_x000D_					m1122	>mmu-miR-7664-5p MIMAT0029834_x000D_
h1123	>hsa-miR-1292-5p MIMAT0005943_x000D_					m1123	>mmu-miR-196a-2-3p MIMAT0004618_x000D_
h1124	>hsa-miR-4670-3p MIMAT0019751_x000D_					m1124	>mmu-miR-7064-3p MIMAT0028033_x000D_
h1125	>hsa-miR-605-5p MIMAT0003273_x000D_					m1125	>mmu-miR-222-5p MIMAT0017061_x000D_
h1126	>hsa-miR-6806-3p MIMAT0027513_x000D_					m1126	>mmu-miR-30a-5p MIMAT0000128_x000D_
h1127	>hsa-miR-4720-5p MIMAT0019833_x000D_					m1127	>mmu-miR-872-5p MIMAT0004934_x000D_
h1128	>hsa-miR-6758-3p MIMAT0027417_x000D_					m1128	>mmu-miR-93-5p MIMAT0000540_x000D_
h1129	>hsa-miR-5684 MIMAT0022473_x000D_					m1129	>mmu-miR-155-3p MIMAT0016993_x000D_
h1130	>hsa-miR-150-5p MIMAT0000451_x000D_					m1130	>mmu-miR-6347 MIMAT0025090_x000D_
h1131	>hsa-miR-361-3p MIMAT0004682_x000D_					m1131	>mmu-miR-669o-5p MIMAT0009421_x000D_
h1132	>hsa-miR-6133 MIMAT0024617_x000D_					m1132	>mmu-miR-7013-3p MIMAT0027931_x000D_
h1133	>hsa-miR-4446-3p MIMAT0018965_x000D_					m1133	>mmu-miR-145b MIMAT0025105_x000D_
h1134	>hsa-miR-4281 MIMAT0016907_x000D_					m1134	>mmu-miR-3077-5p MIMAT0014862_x000D_
h1135	>hsa-miR-628-5p MIMAT0004809_x000D_					m1135	>mmu-miR-7007-3p MIMAT0027919_x000D_
h1136	>hsa-miR-100-3p MIMAT0004512_x000D_					m1136	>mmu-miR-466l-3p MIMAT0005830_x000D_
h1137	>hsa-miR-3133 MIMAT0014998_x000D_					m1137	>mmu-miR-6936-5p MIMAT0027772_x000D_
h1138	>hsa-miR-4298 MIMAT0016852_x000D_					m1138	>mmu-miR-876-5p MIMAT0004854_x000D_
h1139	>hsa-miR-6777-3p MIMAT0027455_x000D_					m1139	>mmu-miR-3101-5p MIMAT0014921_x000D_
h1140	>hsa-miR-6759-5p MIMAT0027418_x000D_					m1140	>mmu-miR-466p-5p MIMAT0014891_x000D_
h1141	>hsa-miR-323a-5p MIMAT0004696_x000D_					m1141	>mmu-miR-466e-3p MIMAT0004880_x000D_
h1142	>hsa-miR-345-5p MIMAT0000772_x000D_					m1142	>mmu-miR-344c-3p MIMAT0014928_x000D_
h1143	>hsa-miR-877-5p MIMAT0004949_x000D_					m1143	>mmu-miR-3086-3p MIMAT0014881_x000D_
h1144	>hsa-miR-5008-5p MIMAT0021039_x000D_					m1144	>mmu-miR-465b-3p MIMAT0004872_x000D_
h1145	>hsa-miR-27b-5p MIMAT0004588_x000D_					m1145	>mmu-miR-1195 MIMAT0005856_x000D_
h1146	>hsa-miR-301b-3p MIMAT0004958_x000D_					m1146	>mmu-miR-6978-5p MIMAT0027858_x000D_
h1147	>hsa-miR-5000-3p MIMAT0021020_x000D_					m1147	>mmu-miR-6415 MIMAT0025169_x000D_
h1148	>hsa-miR-4776-5p MIMAT0019932_x000D_					m1148	>mmu-miR-3062-3p MIMAT0014831_x000D_
h1149	>hsa-miR-1227-3p MIMAT0005580_x000D_					m1149	>mmu-miR-7681-5p MIMAT0029882_x000D_
h1150	>hsa-miR-659-3p MIMAT0003337_x000D_					m1150	>mmu-miR-15a-3p MIMAT0004624_x000D_
h1151	>hsa-miR-92a-2-5p MIMAT0004508_x000D_					m1151	>mmu-miR-540-3p MIMAT0003167_x000D_
h1152	>hsa-miR-6813-5p MIMAT0027526_x000D_					m1152	>mmu-miR-7043-5p MIMAT0027990_x000D_
h1153	>hsa-miR-1256 MIMAT0005907_x000D_					m1153	>mmu-miR-7227-5p MIMAT0028422_x000D_
h1154	>hsa-miR-105-5p MIMAT0000102_x000D_					m1154	>mmu-miR-380-5p MIMAT0000744_x000D_
h1155	>hsa-miR-4755-3p MIMAT0019896_x000D_					m1155	>mmu-miR-7676-3p MIMAT0029861_x000D_
h1156	>hsa-miR-640 MIMAT0003310_x000D_					m1156	>mmu-miR-7006-3p MIMAT0027917_x000D_
h1157	>hsa-miR-199a-3p MIMAT0000232_x000D_					m1157	>mmu-miR-7000-5p MIMAT0027902_x000D_
h1158	>hsa-miR-1224-3p MIMAT0005459_x000D_					m1158	>mmu-miR-6992-5p MIMAT0027886_x000D_
h1159	>hsa-miR-30d-3p MIMAT0004551_x000D_					m1159	>mmu-miR-6945-5p MIMAT0027790_x000D_
h1160	>hsa-miR-1307-5p MIMAT0022727_x000D_					m1160	>mmu-miR-665-3p MIMAT0003733_x000D_
h1161	>hsa-miR-32-3p MIMAT0004505_x000D_					m1161	>mmu-miR-7667-5p MIMAT0029840_x000D_
h1162	>hsa-miR-4500 MIMAT0019036_x000D_					m1162	>mmu-miR-3473b MIMAT0020367_x000D_
h1163	>hsa-miR-4273 MIMAT0016903_x000D_					m1163	>mmu-miR-146b-5p MIMAT0003475_x000D_
h1164	>hsa-miR-525-3p MIMAT0002839_x000D_					m1164	>mmu-miR-1958 MIMAT0009431_x000D_
h1165	>hsa-miR-708-5p MIMAT0004926_x000D_					m1165	>mmu-miR-3544-5p MIMAT0022353_x000D_
h1166	>hsa-miR-488-3p MIMAT0004763_x000D_					m1166	>mmu-miR-5121 MIMAT0020629_x000D_
h1167	>hsa-miR-4466 MIMAT0018993_x000D_					m1167	>mmu-let-7i-5p MIMAT0000122_x000D_
h1168	>hsa-miR-2467-3p MIMAT0019953_x000D_					m1168	>mmu-miR-378b MIMAT0019348_x000D_
h1169	>hsa-miR-6764-5p MIMAT0027428_x000D_					m1169	>mmu-miR-1948-5p MIMAT0017344_x000D_
h1170	>hsa-miR-3928-5p MIMAT0027037_x000D_					m1170	>mmu-miR-6944-5p MIMAT0027788_x000D_
h1171	>hsa-miR-548y MIMAT0018354_x000D_					m1171	>mmu-miR-6236 MIMAT0024857_x000D_
h1172	>hsa-miR-3914 MIMAT0018188_x000D_					m1172	>mmu-miR-5128 MIMAT0020639_x000D_
h1173	>hsa-miR-34a-5p MIMAT0000255_x000D_					m1173	>mmu-miR-7010-3p MIMAT0027925_x000D_
h1174	>hsa-miR-335-5p MIMAT0000765_x000D_					m1174	>mmu-miR-6374 MIMAT0025118_x000D_
h1175	>hsa-miR-711 MIMAT0012734_x000D_					m1175	>mmu-miR-6365 MIMAT0025109_x000D_
h1176	>hsa-miR-5588-3p MIMAT0022296_x000D_					m1176	>mmu-miR-7029-3p MIMAT0027963_x000D_
h1177	>hsa-miR-6848-3p MIMAT0027597_x000D_					m1177	>mmu-miR-7225-5p MIMAT0028418_x000D_
h1178	>hsa-miR-6769a-5p MIMAT0027438_x000D_					m1178	>mmu-miR-6912-3p MIMAT0027725_x000D_
h1179	>hsa-miR-5091 MIMAT0021083_x000D_					m1179	>mmu-miR-6955-5p MIMAT0027810_x000D_
h1180	>hsa-miR-26a-5p MIMAT0000082_x000D_					m1180	>mmu-miR-361-3p MIMAT0017075_x000D_
h1181	>hsa-miR-99b-3p MIMAT0004678_x000D_					m1181	>mmu-miR-664-5p MIMAT0017353_x000D_
h1182	>hsa-miR-4793-5p MIMAT0019965_x000D_					m1182	>mmu-miR-6910-3p MIMAT0027721_x000D_
h1183	>hsa-miR-6819-5p MIMAT0027538_x000D_					m1183	>mmu-miR-7647-5p MIMAT0029796_x000D_
h1184	>hsa-miR-6747-3p MIMAT0027395_x000D_					m1184	>mmu-miR-7061-5p MIMAT0028026_x000D_
h1185	>hsa-miR-190a-5p MIMAT0000458_x000D_					m1185	>mmu-miR-3105-5p MIMAT0014941_x000D_
h1186	>hsa-miR-7109-5p MIMAT0028115_x000D_					m1186	>mmu-miR-465c-5p MIMAT0004873_x000D_
h1187	>hsa-miR-6728-3p MIMAT0027358_x000D_					m1187	>mmu-miR-6979-5p MIMAT0027860_x000D_
h1188	>hsa-miR-4647 MIMAT0019709_x000D_					m1188	>mmu-miR-6969-5p MIMAT0027840_x000D_
h1189	>hsa-miR-3674 MIMAT0018097_x000D_					m1189	>mmu-miR-200a-3p MIMAT0000519_x000D_
h1190	>hsa-miR-3165 MIMAT0015039_x000D_					m1190	>mmu-miR-883a-3p MIMAT0004849_x000D_
h1191	>hsa-miR-548c-3p MIMAT0003285_x000D_					m1191	>mmu-miR-7053-5p MIMAT0028010_x000D_
h1192	>hsa-miR-4308 MIMAT0016861_x000D_					m1192	>mmu-miR-6991-5p MIMAT0027884_x000D_
h1193	>hsa-miR-6731-5p MIMAT0027363_x000D_					m1193	>mmu-miR-6973b-5p MIMAT0027908_x000D_
h1194	>hsa-miR-3130-3p MIMAT0014994_x000D_					m1194	>mmu-miR-9769-5p MIMAT0036461_x000D_
h1195	>hsa-miR-3666 MIMAT0018088_x000D_					m1195	>mmu-miR-329-3p MIMAT0000567_x000D_
h1196	>hsa-miR-4639-5p MIMAT0019697_x000D_					m1196	>mmu-miR-6928-3p MIMAT0027757_x000D_
h1197	>hsa-miR-297 MIMAT0004450_x000D_					m1197	>mmu-miR-186-5p MIMAT0000215_x000D_
h1198	>hsa-miR-1264 MIMAT0005791_x000D_					m1198	>mmu-miR-7086-5p MIMAT0028078_x000D_
h1199	>hsa-miR-5583-3p MIMAT0022282_x000D_					m1199	>mmu-miR-6540-5p MIMAT0025585_x000D_
h1200	>hsa-miR-3188 MIMAT0015070_x000D_					m1200	>mmu-miR-568 MIMAT0004892_x000D_
h1201	>hsa-let-7a-5p MIMAT0000062_x000D_					m1201	>mmu-miR-195a-5p MIMAT0000225_x000D_
h1202	>hsa-miR-6080 MIMAT0023705_x000D_					m1202	>mmu-miR-6974-3p MIMAT0027851_x000D_
h1203	>hsa-miR-7-5p MIMAT0000252_x000D_					m1203	>mmu-miR-6944-3p MIMAT0027789_x000D_
h1204	>hsa-miR-3136-5p MIMAT0015003_x000D_					m1204	>mmu-miR-320-3p MIMAT0000666_x000D_
h1205	>hsa-miR-499a-3p MIMAT0004772_x000D_					m1205	>mmu-miR-19a-5p MIMAT0004660_x000D_
h1206	>hsa-miR-629-3p MIMAT0003298_x000D_					m1206	>mmu-miR-491-3p MIMAT0017255_x000D_
h1207	>hsa-miR-4771 MIMAT0019925_x000D_					m1207	>mmu-miR-6417 MIMAT0025172_x000D_
h1208	>hsa-miR-518d-3p MIMAT0002864_x000D_					m1208	>mmu-miR-9768-3p MIMAT0036460_x000D_
h1209	>hsa-miR-6815-5p MIMAT0027530_x000D_					m1209	>mmu-miR-6906-3p MIMAT0027713_x000D_
h1210	>hsa-miR-6746-5p MIMAT0027392_x000D_					m1210	>mmu-let-7g-3p MIMAT0004519_x000D_
h1211	>hsa-miR-6772-3p MIMAT0027445_x000D_					m1211	>mmu-miR-7666-5p MIMAT0029838_x000D_
h1212	>hsa-miR-130a-5p MIMAT0004593_x000D_					m1212	>mmu-miR-7077-3p MIMAT0028061_x000D_
h1213	>hsa-miR-137 MIMAT0000429_x000D_					m1213	>mmu-miR-302b-5p MIMAT0003373_x000D_
h1214	>hsa-miR-874-3p MIMAT0004911_x000D_					m1214	>mmu-miR-330-3p MIMAT0000569_x000D_
h1215	>hsa-miR-331-3p MIMAT0000760_x000D_					m1215	>mmu-miR-410-3p MIMAT0001091_x000D_
h1216	>hsa-miR-187-3p MIMAT0000262_x000D_					m1216	>mmu-miR-6934-5p MIMAT0027768_x000D_
h1217	>hsa-miR-3150a-3p MIMAT0015023_x000D_					m1217	>mmu-miR-151-3p MIMAT0000161_x000D_
h1218	>hsa-miR-4433b-3p MIMAT0030414_x000D_					m1218	>mmu-miR-298-5p MIMAT0000376_x000D_
h1219	>hsa-miR-924 MIMAT0004974_x000D_					m1219	>mmu-miR-10b-5p MIMAT0000208_x000D_
h1220	>hsa-miR-523-3p MIMAT0002840_x000D_					m1220	>mmu-miR-10a-5p MIMAT0000648_x000D_
h1221	>hsa-miR-577 MIMAT0003242_x000D_					m1221	>mmu-miR-7072-3p MIMAT0028051_x000D_
h1222	>hsa-miR-579-3p MIMAT0003244_x000D_					m1222	>mmu-miR-760-5p MIMAT0017245_x000D_
h1223	>hsa-miR-382-5p MIMAT0000737_x000D_					m1223	>mmu-miR-7688-3p MIMAT0029907_x000D_
h1224	>hsa-miR-4770 MIMAT0019924_x000D_					m1224	>mmu-miR-7009-5p MIMAT0027922_x000D_
h1225	>hsa-miR-8083 MIMAT0031010_x000D_					m1225	>mmu-miR-883b-5p MIMAT0004850_x000D_
h1226	>hsa-miR-218-1-3p MIMAT0004565_x000D_					m1226	>mmu-miR-7684-3p MIMAT0029891_x000D_
h1227	>hsa-miR-6877-3p MIMAT0027655_x000D_					m1227	>mmu-miR-7009-3p MIMAT0027923_x000D_
h1228	>hsa-miR-3115 MIMAT0014977_x000D_					m1228	>mmu-miR-542-5p MIMAT0003171_x000D_
h1229	>hsa-miR-4746-5p MIMAT0019880_x000D_					m1229	>mmu-miR-6966-5p MIMAT0027834_x000D_
h1230	>hsa-miR-5010-3p MIMAT0021044_x000D_					m1230	>mmu-miR-7b-3p MIMAT0017071_x000D_
h1231	>hsa-miR-376a-5p MIMAT0003386_x000D_					m1231	>mmu-miR-1190 MIMAT0005847_x000D_
h1232	>hsa-miR-188-5p MIMAT0000457_x000D_					m1232	>mmu-miR-21a-3p MIMAT0004628_x000D_
h1233	>hsa-miR-7978 MIMAT0031181_x000D_					m1233	>mmu-miR-296-3p MIMAT0004576_x000D_
h1234	>hsa-miR-4507 MIMAT0019044_x000D_					m1234	>mmu-miR-449c-3p MIMAT0022715_x000D_
h1235	>hsa-miR-495-3p MIMAT0002817_x000D_					m1235	>mmu-miR-19b-3p MIMAT0000513_x000D_
h1236	>hsa-miR-4293 MIMAT0016848_x000D_					m1236	>mmu-miR-335-3p MIMAT0004704_x000D_
h1237	>hsa-miR-4516 MIMAT0019053_x000D_					m1237	>mmu-miR-144-5p MIMAT0016988_x000D_
h1238	>hsa-miR-4475 MIMAT0019002_x000D_					m1238	>mmu-miR-6359 MIMAT0025102_x000D_
h1239	>hsa-miR-1910-3p MIMAT0026917_x000D_					m1239	>mmu-miR-5101 MIMAT0020608_x000D_
h1240	>hsa-miR-4681 MIMAT0019766_x000D_					m1240	>mmu-miR-208a-5p MIMAT0017014_x000D_
h1241	>hsa-miR-152-5p MIMAT0026479_x000D_					m1241	>mmu-miR-7678-3p MIMAT0029871_x000D_
h1242	>hsa-miR-409-3p MIMAT0001639_x000D_					m1242	>mmu-miR-3087-3p MIMAT0014896_x000D_
h1243	>hsa-miR-204-5p MIMAT0000265_x000D_					m1243	>mmu-miR-7667-3p MIMAT0029841_x000D_
h1244	>hsa-miR-1249-3p MIMAT0005901_x000D_					m1244	>mmu-miR-181c-3p MIMAT0017068_x000D_
h1245	>hsa-miR-4787-3p MIMAT0019957_x000D_					m1245	>mmu-miR-7658-3p MIMAT0029823_x000D_
h1246	>hsa-miR-6071 MIMAT0023696_x000D_					m1246	>mmu-miR-702-5p MIMAT0022931_x000D_
h1247	>hsa-miR-3920 MIMAT0018195_x000D_					m1247	>mmu-miR-127-5p MIMAT0004530_x000D_
h1248	>hsa-miR-6879-5p MIMAT0027658_x000D_					m1248	>mmu-miR-669h-5p MIMAT0005841_x000D_
h1249	>hsa-miR-548az-3p MIMAT0025457_x000D_					m1249	>mmu-miR-877-5p MIMAT0004861_x000D_
h1250	>hsa-miR-6878-3p MIMAT0027657_x000D_					m1250	>mmu-miR-7117-5p MIMAT0028131_x000D_
h1251	>hsa-miR-183-5p MIMAT0000261_x000D_					m1251	>mmu-miR-674-3p MIMAT0003741_x000D_
h1252	>hsa-miR-544a MIMAT0003164_x000D_					m1252	>mmu-miR-221-3p MIMAT0000669_x000D_
h1253	>hsa-miR-135b-3p MIMAT0004698_x000D_					m1253	>mmu-miR-547-5p MIMAT0017210_x000D_
h1254	>hsa-miR-7973 MIMAT0031176_x000D_					m1254	>mmu-miR-1904 MIMAT0007874_x000D_
h1255	>hsa-miR-548ai MIMAT0018989_x000D_					m1255	>mmu-miR-874-3p MIMAT0004853_x000D_
h1256	>hsa-miR-501-3p MIMAT0004774_x000D_					m1256	>mmu-miR-7688-5p MIMAT0029906_x000D_
h1257	>hsa-miR-4695-5p MIMAT0019788_x000D_					m1257	>mmu-miR-6937-5p MIMAT0027774_x000D_
h1258	>hsa-miR-1251-3p MIMAT0026741_x000D_					m1258	>mmu-miR-574-5p MIMAT0004893_x000D_
h1259	>hsa-miR-4692 MIMAT0019783_x000D_					m1259	>mmu-miR-182-5p MIMAT0000211_x000D_
h1260	>hsa-miR-103b MIMAT0007402_x000D_					m1260	>mmu-miR-1902 MIMAT0007863_x000D_
h1261	>hsa-miR-548ao-5p MIMAT0021029_x000D_					m1261	>mmu-miR-5124a MIMAT0020634_x000D_
h1262	>hsa-miR-3665 MIMAT0018087_x000D_					m1262	>mmu-miR-7075-3p MIMAT0028057_x000D_
h1263	>hsa-miR-524-3p MIMAT0002850_x000D_					m1263	>mmu-miR-365-2-5p MIMAT0017179_x000D_
h1264	>hsa-miR-214-3p MIMAT0000271_x000D_					m1264	>mmu-miR-154-5p MIMAT0000164_x000D_
h1265	>hsa-miR-1197 MIMAT0005955_x000D_					m1265	>mmu-miR-6940-3p MIMAT0027781_x000D_
h1266	>hsa-miR-6087 MIMAT0023712_x000D_					m1266	>mmu-miR-7003-3p MIMAT0027911_x000D_
h1267	>hsa-miR-3141 MIMAT0015010_x000D_					m1267	>mmu-miR-135a-5p MIMAT0000147_x000D_
h1268	>hsa-miR-6885-3p MIMAT0027671_x000D_					m1268	>mmu-miR-6926-3p MIMAT0027753_x000D_
h1269	>hsa-miR-346 MIMAT0000773_x000D_					m1269	>mmu-miR-134-3p MIMAT0016985_x000D_
h1270	>hsa-miR-21-5p MIMAT0000076_x000D_					m1270	>mmu-miR-195a-3p MIMAT0017000_x000D_
h1271	>hsa-miR-197-3p MIMAT0000227_x000D_					m1271	>mmu-miR-7036b-5p MIMAT0029808_x000D_
h1272	>hsa-miR-5582-3p MIMAT0022280_x000D_					m1272	>mmu-miR-6938-5p MIMAT0027776_x000D_
h1273	>hsa-miR-4786-5p MIMAT0019954_x000D_					m1273	>mmu-miR-7046-3p MIMAT0027997_x000D_
h1274	>hsa-miR-4485-5p MIMAT0032116_x000D_					m1274	>mmu-miR-6400 MIMAT0025152_x000D_
h1275	>hsa-miR-205-3p MIMAT0009197_x000D_					m1275	>mmu-miR-7682-3p MIMAT0029885_x000D_
h1276	>hsa-miR-513c-5p MIMAT0005789_x000D_					m1276	>mmu-miR-6541 MIMAT0025588_x000D_
h1277	>hsa-miR-8066 MIMAT0030993_x000D_					m1277	>mmu-miR-802-3p MIMAT0017240_x000D_
h1278	>hsa-miR-145-5p MIMAT0000437_x000D_					m1278	>mmu-miR-3066-3p MIMAT0014839_x000D_
h1279	>hsa-miR-5693 MIMAT0022486_x000D_					m1279	>mmu-miR-3473e MIMAT0025587_x000D_
h1280	>hsa-miR-4801 MIMAT0019980_x000D_					m1280	>mmu-miR-6980-3p MIMAT0027863_x000D_
h1281	>hsa-miR-4780 MIMAT0019939_x000D_					m1281	>mmu-miR-467g MIMAT0005854_x000D_
h1282	>hsa-miR-3935 MIMAT0018350_x000D_					m1282	>mmu-miR-582-5p MIMAT0005291_x000D_
h1283	>hsa-miR-602 MIMAT0003270_x000D_					m1283	>mmu-miR-7001-3p MIMAT0027905_x000D_
h1284	>hsa-miR-2355-5p MIMAT0016895_x000D_					m1284	>mmu-miR-136-3p MIMAT0004532_x000D_
h1285	>hsa-miR-8065 MIMAT0030992_x000D_					m1285	>mmu-miR-215-5p MIMAT0000904_x000D_
h1286	>hsa-miR-4252 MIMAT0016886_x000D_					m1286	>mmu-miR-692 MIMAT0003471_x000D_
h1287	>hsa-miR-4768-3p MIMAT0019921_x000D_					m1287	>mmu-miR-7674-3p MIMAT0029857_x000D_
h1288	>hsa-miR-552-5p MIMAT0026615_x000D_					m1288	>mmu-miR-26a-1-3p MIMAT0017020_x000D_
h1289	>hsa-miR-668-5p MIMAT0026636_x000D_					m1289	>mmu-miR-200c-5p MIMAT0004663_x000D_
h1290	>hsa-miR-5582-5p MIMAT0022279_x000D_					m1290	>mmu-miR-344g-5p MIMAT0014929_x000D_
h1291	>hsa-miR-6124 MIMAT0024597_x000D_					m1291	>mmu-miR-652-5p MIMAT0017260_x000D_
h1292	>hsa-miR-4453 MIMAT0018975_x000D_					m1292	>mmu-miR-7021-3p MIMAT0027947_x000D_
h1293	>hsa-miR-3689b-3p MIMAT0018181_x000D_					m1293	>mmu-miR-1960 MIMAT0009433_x000D_
h1294	>hsa-miR-433-3p MIMAT0001627_x000D_					m1294	>mmu-miR-6380 MIMAT0025126_x000D_
h1295	>hsa-miR-187-5p MIMAT0004561_x000D_					m1295	>mmu-miR-7243-5p MIMAT0029910_x000D_
h1296	>hsa-miR-1293 MIMAT0005883_x000D_					m1296	>mmu-miR-6965-3p MIMAT0027831_x000D_
h1297	>hsa-miR-613 MIMAT0003281_x000D_					m1297	>mmu-miR-1934-3p MIMAT0017341_x000D_
h1298	>hsa-miR-6830-5p MIMAT0027560_x000D_					m1298	>mmu-miR-26b-3p MIMAT0004630_x000D_
h1299	>hsa-miR-4749-3p MIMAT0019886_x000D_					m1299	>mmu-miR-7242-5p MIMAT0028452_x000D_
h1300	>hsa-miR-1225-3p MIMAT0005573_x000D_					m1300	>mmu-miR-7680-5p MIMAT0029874_x000D_
h1301	>hsa-miR-4643 MIMAT0019703_x000D_					m1301	>mmu-miR-7668-5p MIMAT0029842_x000D_
h1302	>hsa-miR-6850-3p MIMAT0027601_x000D_					m1302	>mmu-miR-344-3p MIMAT0000593_x000D_
h1303	>hsa-miR-302d-3p MIMAT0000718_x000D_					m1303	>mmu-miR-3090-3p MIMAT0014902_x000D_
h1304	>hsa-miR-210-3p MIMAT0000267_x000D_					m1304	>mmu-miR-8103 MIMAT0031407_x000D_
h1305	>hsa-miR-6762-5p MIMAT0027424_x000D_					m1305	>mmu-miR-466e-5p MIMAT0004879_x000D_
h1306	>hsa-miR-3177-3p MIMAT0015054_x000D_					m1306	>mmu-miR-3966 MIMAT0019350_x000D_
h1307	>hsa-miR-4687-5p MIMAT0019774_x000D_					m1307	>mmu-miR-7229-5p MIMAT0028426_x000D_
h1308	>hsa-miR-2682-5p MIMAT0013517_x000D_					m1308	>mmu-miR-700-3p MIMAT0003490_x000D_
h1309	>hsa-miR-520f-3p MIMAT0002830_x000D_					m1309	>mmu-miR-6240 MIMAT0024861_x000D_
h1310	>hsa-miR-656-5p MIMAT0026627_x000D_					m1310	>mmu-miR-3064-5p MIMAT0014834_x000D_
h1311	>hsa-miR-5197-3p MIMAT0021131_x000D_					m1311	>mmu-miR-7076-5p MIMAT0028058_x000D_
h1312	>hsa-miR-487a-3p MIMAT0002178_x000D_					m1312	>mmu-miR-7684-5p MIMAT0029890_x000D_
h1313	>hsa-miR-30d-5p MIMAT0000245_x000D_					m1313	>mmu-miR-6979-3p MIMAT0027861_x000D_
h1314	>hsa-miR-548av-5p MIMAT0022303_x000D_					m1314	>mmu-miR-7235-3p MIMAT0028439_x000D_
h1315	>hsa-miR-6827-3p MIMAT0027555_x000D_					m1315	>mmu-miR-7041-5p MIMAT0027986_x000D_
h1316	>hsa-miR-518d-5p MIMAT0005456_x000D_					m1316	>mmu-miR-293-5p MIMAT0004573_x000D_
h1317	>hsa-miR-637 MIMAT0003307_x000D_					m1317	>mmu-miR-669h-3p MIMAT0005842_x000D_
h1318	>hsa-miR-4740-5p MIMAT0019869_x000D_					m1318	>mmu-miR-6951-3p MIMAT0027803_x000D_
h1319	>hsa-miR-7108-5p MIMAT0028113_x000D_					m1319	>mmu-miR-378d MIMAT0025167_x000D_
h1320	>hsa-miR-6887-5p MIMAT0027674_x000D_					m1320	>mmu-miR-101a-5p MIMAT0004526_x000D_
h1321	>hsa-miR-520b MIMAT0002843_x000D_					m1321	>mmu-miR-7073-3p MIMAT0028053_x000D_
h1322	>hsa-miR-3690 MIMAT0018119_x000D_					m1322	>mmu-miR-125b-1-3p MIMAT0004669_x000D_
h1323	>hsa-miR-34b-5p MIMAT0000685_x000D_					m1323	>mmu-miR-22-5p MIMAT0004629_x000D_
h1324	>hsa-miR-6786-3p MIMAT0027473_x000D_					m1324	>mmu-miR-193b-3p MIMAT0004859_x000D_
h1325	>hsa-miR-518a-3p MIMAT0002863_x000D_					m1325	>mmu-miR-181d-3p MIMAT0017264_x000D_
h1326	>hsa-miR-645 MIMAT0003315_x000D_					m1326	>mmu-miR-466g MIMAT0004883_x000D_
h1327	>hsa-miR-3975 MIMAT0019360_x000D_					m1327	>mmu-miR-3569-5p MIMAT0029854_x000D_
h1328	>hsa-miR-17-5p MIMAT0000070_x000D_					m1328	>mmu-miR-129b-3p MIMAT0029863_x000D_
h1329	>hsa-miR-4524b-3p MIMAT0022256_x000D_					m1329	>mmu-miR-7654-5p MIMAT0029814_x000D_
h1330	>hsa-miR-6895-3p MIMAT0027691_x000D_					m1330	>mmu-miR-7021-5p MIMAT0027946_x000D_
h1331	>hsa-miR-6873-5p MIMAT0027646_x000D_					m1331	>mmu-miR-7049-5p MIMAT0028002_x000D_
h1332	>hsa-miR-4674 MIMAT0019756_x000D_					m1332	>mmu-miR-5107-3p MIMAT0022985_x000D_
h1333	>hsa-miR-3200-5p MIMAT0017392_x000D_					m1333	>mmu-miR-3102-3p.2-3p MIMAT0014935_x000D_
h1334	>hsa-miR-2909 MIMAT0013863_x000D_					m1334	>mmu-miR-675-5p MIMAT0003725_x000D_
h1335	>hsa-miR-4730 MIMAT0019852_x000D_					m1335	>mmu-miR-153-3p MIMAT0000163_x000D_
h1336	>hsa-miR-3681-5p MIMAT0018108_x000D_					m1336	>mmu-miR-6996-3p MIMAT0027895_x000D_
h1337	>hsa-miR-6876-5p MIMAT0027652_x000D_					m1337	>mmu-miR-6926-5p MIMAT0027752_x000D_
h1338	>hsa-miR-302b-3p MIMAT0000715_x000D_					m1338	>mmu-miR-30e-5p MIMAT0000248_x000D_
h1339	>hsa-miR-92b-3p MIMAT0003218_x000D_					m1339	>mmu-miR-293-3p MIMAT0000371_x000D_
h1340	>hsa-miR-3140-5p MIMAT0019204_x000D_					m1340	>mmu-miR-344f-5p MIMAT0014931_x000D_
h1341	>hsa-miR-3680-5p MIMAT0018106_x000D_					m1341	>mmu-miR-5112 MIMAT0020620_x000D_
h1342	>hsa-miR-8069 MIMAT0030996_x000D_					m1342	>mmu-miR-337-5p MIMAT0004644_x000D_
h1343	>hsa-miR-6506-3p MIMAT0025469_x000D_					m1343	>mmu-miR-146a-5p MIMAT0000158_x000D_
h1344	>hsa-miR-3187-3p MIMAT0015069_x000D_					m1344	>mmu-miR-6939-3p MIMAT0027779_x000D_
h1345	>hsa-miR-758-5p MIMAT0022929_x000D_					m1345	>mmu-miR-1b-3p MIMAT0017326_x000D_
h1346	>hsa-miR-5089-3p MIMAT0022984_x000D_					m1346	>mmu-miR-344d-1-5p MIMAT0014819_x000D_
h1347	>hsa-miR-3977 MIMAT0019362_x000D_					m1347	>mmu-miR-5626-5p MIMAT0022381_x000D_
h1348	>hsa-miR-5682 MIMAT0022470_x000D_					m1348	>mmu-miR-298-3p MIMAT0017007_x000D_
h1349	>hsa-miR-377-5p MIMAT0004689_x000D_					m1349	>mmu-miR-6362 MIMAT0025106_x000D_
h1350	>hsa-miR-4695-3p MIMAT0019789_x000D_					m1350	>mmu-miR-376b-5p MIMAT0003388_x000D_
h1351	>hsa-miR-562 MIMAT0003226_x000D_					m1351	>mmu-miR-143-3p MIMAT0000247_x000D_
h1352	>hsa-miR-4328 MIMAT0016926_x000D_					m1352	>mmu-miR-6372 MIMAT0025116_x000D_
h1353	>hsa-miR-202-3p MIMAT0002811_x000D_					m1353	>mmu-miR-7000-3p MIMAT0027903_x000D_
h1354	>hsa-miR-5196-3p MIMAT0021129_x000D_					m1354	>mmu-miR-6930-5p MIMAT0027760_x000D_
h1355	>hsa-miR-4314 MIMAT0016868_x000D_					m1355	>mmu-miR-106b-5p MIMAT0000386_x000D_
h1356	>hsa-miR-3681-3p MIMAT0018109_x000D_					m1356	>mmu-miR-3095-5p MIMAT0014911_x000D_
h1357	>hsa-miR-2114-3p MIMAT0011157_x000D_					m1357	>mmu-miR-7081-3p MIMAT0028069_x000D_
h1358	>hsa-miR-5692a MIMAT0022484_x000D_					m1358	>mmu-miR-193a-3p MIMAT0000223_x000D_
h1359	>hsa-miR-615-5p MIMAT0004804_x000D_					m1359	>mmu-miR-7044-5p MIMAT0027992_x000D_
h1360	>hsa-miR-3677-3p MIMAT0018101_x000D_					m1360	>mmu-miR-493-5p MIMAT0017276_x000D_
h1361	>hsa-miR-138-1-3p MIMAT0004607_x000D_					m1361	>mmu-miR-669l-5p MIMAT0009418_x000D_
h1362	>hsa-miR-4641 MIMAT0019701_x000D_					m1362	>mmu-miR-3070-2-3p MIMAT0014849_x000D_
h1363	>hsa-miR-370-5p MIMAT0026483_x000D_					m1363	>mmu-miR-6418-3p MIMAT0025174_x000D_
h1364	>hsa-miR-4732-5p MIMAT0019855_x000D_					m1364	>mmu-miR-673-5p MIMAT0003739_x000D_
h1365	>hsa-miR-6760-3p MIMAT0027421_x000D_					m1365	>mmu-miR-3081-3p MIMAT0014871_x000D_
h1366	>hsa-miR-7162-5p MIMAT0028234_x000D_					m1366	>mmu-miR-7668-3p MIMAT0029843_x000D_
h1367	>hsa-miR-8060 MIMAT0030987_x000D_					m1367	>mmu-miR-292a-5p MIMAT0000369_x000D_
h1368	>hsa-miR-1237-5p MIMAT0022946_x000D_					m1368	>mmu-miR-1934-5p MIMAT0009398_x000D_
h1369	>hsa-miR-4421 MIMAT0018934_x000D_					m1369	>mmu-miR-31-5p MIMAT0000538_x000D_
h1370	>hsa-miR-3195 MIMAT0015079_x000D_					m1370	>mmu-miR-6953-3p MIMAT0027807_x000D_
h1371	>hsa-miR-193a-5p MIMAT0004614_x000D_					m1371	>mmu-miR-3154 MIMAT0035714_x000D_
h1372	>hsa-miR-4486 MIMAT0019020_x000D_					m1372	>mmu-miR-1927 MIMAT0009390_x000D_
h1373	>hsa-miR-4534 MIMAT0019073_x000D_					m1373	>mmu-miR-6980-5p MIMAT0027862_x000D_
h1374	>hsa-miR-2278 MIMAT0011778_x000D_					m1374	>mmu-miR-717 MIMAT0003510_x000D_
h1375	>hsa-miR-892c-5p MIMAT0025857_x000D_					m1375	>mmu-miR-6537-3p MIMAT0025582_x000D_
h1376	>hsa-miR-1179 MIMAT0005824_x000D_					m1376	>mmu-miR-148a-5p MIMAT0004617_x000D_
h1377	>hsa-miR-6834-3p MIMAT0027569_x000D_					m1377	>mmu-miR-465c-3p MIMAT0004874_x000D_
h1378	>hsa-miR-380-5p MIMAT0000734_x000D_					m1378	>mmu-miR-3067-5p MIMAT0014840_x000D_
h1379	>hsa-miR-6759-3p MIMAT0027419_x000D_					m1379	>mmu-miR-6968-5p MIMAT0027838_x000D_
h1380	>hsa-miR-19b-1-5p MIMAT0004491_x000D_					m1380	>mmu-miR-7049-3p MIMAT0028003_x000D_
h1381	>hsa-miR-500a-5p MIMAT0004773_x000D_					m1381	>mmu-miR-26a-5p MIMAT0000533_x000D_
h1382	>hsa-miR-744-5p MIMAT0004945_x000D_					m1382	>mmu-miR-181b-1-3p MIMAT0017067_x000D_
h1383	>hsa-miR-26a-2-3p MIMAT0004681_x000D_					m1383	>mmu-miR-6338 MIMAT0025081_x000D_
h1384	>hsa-miR-3605-3p MIMAT0017982_x000D_					m1384	>mmu-miR-139-5p MIMAT0000656_x000D_
h1385	>hsa-miR-34a-3p MIMAT0004557_x000D_					m1385	>mmu-miR-7234-5p MIMAT0028436_x000D_
h1386	>hsa-miR-4677-3p MIMAT0019761_x000D_					m1386	>mmu-miR-802-5p MIMAT0004188_x000D_
h1387	>hsa-miR-3653-5p MIMAT0032110_x000D_					m1387	>mmu-miR-6959-5p MIMAT0027818_x000D_
h1388	>hsa-miR-758-3p MIMAT0003879_x000D_					m1388	>mmu-miR-369-3p MIMAT0003186_x000D_
h1389	>hsa-miR-3122 MIMAT0014984_x000D_					m1389	>mmu-miR-5126 MIMAT0020637_x000D_
h1390	>hsa-miR-6732-5p MIMAT0027365_x000D_					m1390	>mmu-miR-147-3p MIMAT0004857_x000D_
h1391	>hsa-miR-4274 MIMAT0016906_x000D_					m1391	>mmu-miR-133a-3p MIMAT0000145_x000D_
h1392	>hsa-miR-598-5p MIMAT0026620_x000D_					m1392	>mmu-miR-7042-3p MIMAT0027989_x000D_
h1393	>hsa-miR-4465 MIMAT0018992_x000D_					m1393	>mmu-miR-6540-3p MIMAT0025586_x000D_
h1394	>hsa-miR-548ar-3p MIMAT0022266_x000D_					m1394	>mmu-miR-344h-5p MIMAT0022383_x000D_
h1395	>hsa-miR-4690-3p MIMAT0019780_x000D_					m1395	>mmu-miR-7242-3p MIMAT0028453_x000D_
h1396	>hsa-miR-202-5p MIMAT0002810_x000D_					m1396	>mmu-miR-6972-5p MIMAT0027846_x000D_
h1397	>hsa-miR-378d MIMAT0018926_x000D_					m1397	>mmu-miR-1953 MIMAT0009424_x000D_
h1398	>hsa-miR-6765-5p MIMAT0027430_x000D_					m1398	>mmu-miR-29b-3p MIMAT0000127_x000D_
h1399	>hsa-miR-6511a-5p MIMAT0025478_x000D_					m1399	>mmu-miR-5130 MIMAT0020641_x000D_
h1400	>hsa-miR-1267 MIMAT0005921_x000D_					m1400	>mmu-miR-302d-3p MIMAT0003377_x000D_
h1401	>hsa-miR-4668-5p MIMAT0019745_x000D_					m1401	>mmu-miR-2139 MIMAT0011215_x000D_
h1402	>hsa-miR-6730-3p MIMAT0027362_x000D_					m1402	>mmu-miR-3112-5p MIMAT0014955_x000D_
h1403	>hsa-miR-4671-5p MIMAT0019752_x000D_					m1403	>mmu-miR-7092-5p MIMAT0028090_x000D_
h1404	>hsa-miR-920 MIMAT0004970_x000D_					m1404	>mmu-miR-467a-3p MIMAT0002108_x000D_
h1405	>hsa-miR-6826-5p MIMAT0027552_x000D_					m1405	>mmu-miR-6975-5p MIMAT0027852_x000D_
h1406	>hsa-miR-5092 MIMAT0021084_x000D_					m1406	>mmu-miR-302a-5p MIMAT0004579_x000D_
h1407	>hsa-miR-135a-3p MIMAT0004595_x000D_					m1407	>mmu-miR-6902-5p MIMAT0027704_x000D_
h1408	>hsa-miR-516a-3p MIMAT0006778_x000D_					m1408	>mmu-miR-3105-3p MIMAT0014942_x000D_
h1409	>hsa-miR-548b-5p MIMAT0004798_x000D_					m1409	>mmu-miR-7070-3p MIMAT0028047_x000D_
h1410	>hsa-miR-4513 MIMAT0019050_x000D_					m1410	>mmu-miR-370-5p MIMAT0017174_x000D_
h1411	>hsa-miR-518e-5p MIMAT0005450_x000D_					m1411	>mmu-miR-6931-5p MIMAT0027762_x000D_
h1412	>hsa-miR-205-5p MIMAT0000266_x000D_					m1412	>mmu-miR-669m-3p MIMAT0009419_x000D_
h1413	>hsa-miR-593-3p MIMAT0004802_x000D_					m1413	>mmu-miR-7062-3p MIMAT0028029_x000D_
h1414	>hsa-miR-6836-5p MIMAT0027574_x000D_					m1414	>mmu-miR-680 MIMAT0003457_x000D_
h1415	>hsa-miR-6515-5p MIMAT0025486_x000D_					m1415	>mmu-miR-1843b-5p MIMAT0019345_x000D_
h1416	>hsa-miR-653-5p MIMAT0003328_x000D_					m1416	>mmu-miR-6363 MIMAT0025107_x000D_
h1417	>hsa-miR-6503-5p MIMAT0025462_x000D_					m1417	>mmu-miR-130a-5p MIMAT0016983_x000D_
h1418	>hsa-miR-6504-5p MIMAT0025464_x000D_					m1418	>mmu-miR-3097-5p MIMAT0014915_x000D_
h1419	>hsa-miR-627-5p MIMAT0003296_x000D_					m1419	>mmu-miR-7118-3p MIMAT0028134_x000D_
h1420	>hsa-miR-3618 MIMAT0017998_x000D_					m1420	>mmu-miR-429-5p MIMAT0017178_x000D_
h1421	>hsa-miR-5186 MIMAT0021116_x000D_					m1421	>mmu-miR-3110-5p MIMAT0014951_x000D_
h1422	>hsa-miR-513a-3p MIMAT0004777_x000D_					m1422	>mmu-miR-6952-5p MIMAT0027804_x000D_
h1423	>hsa-miR-210-5p MIMAT0026475_x000D_					m1423	>mmu-miR-6984-3p MIMAT0027871_x000D_
h1424	>hsa-miR-5196-5p MIMAT0021128_x000D_					m1424	>mmu-miR-598-3p MIMAT0004942_x000D_
h1425	>hsa-miR-6078 MIMAT0023703_x000D_					m1425	>mmu-miR-7230-3p MIMAT0028429_x000D_
h1426	>hsa-miR-4708-3p MIMAT0019810_x000D_					m1426	>mmu-miR-6903-5p MIMAT0027706_x000D_
h1427	>hsa-miR-3173-5p MIMAT0019214_x000D_					m1427	>mmu-miR-6349 MIMAT0025092_x000D_
h1428	>hsa-miR-4748 MIMAT0019884_x000D_					m1428	>mmu-miR-7014-3p MIMAT0027933_x000D_
h1429	>hsa-miR-4302 MIMAT0016855_x000D_					m1429	>mmu-miR-137-5p MIMAT0016986_x000D_
h1430	>hsa-miR-4735-3p MIMAT0019861_x000D_					m1430	>mmu-miR-1933-3p MIMAT0009397_x000D_
h1431	>hsa-miR-223-3p MIMAT0000280_x000D_					m1431	>mmu-miR-3076-3p MIMAT0014861_x000D_
h1432	>hsa-miR-142-5p MIMAT0000433_x000D_					m1432	>mmu-miR-582-3p MIMAT0005292_x000D_
h1433	>hsa-miR-6803-3p MIMAT0027507_x000D_					m1433	>mmu-miR-6418-5p MIMAT0025173_x000D_
h1434	>hsa-miR-6511a-3p MIMAT0025479_x000D_					m1434	>mmu-miR-1199-3p MIMAT0017333_x000D_
h1435	>hsa-miR-507 MIMAT0002879_x000D_					m1435	>mmu-miR-1946a MIMAT0009412_x000D_
h1436	>hsa-miR-5583-5p MIMAT0022281_x000D_					m1436	>mmu-miR-99b-3p MIMAT0004525_x000D_
h1437	>hsa-miR-3171 MIMAT0015046_x000D_					m1437	>mmu-miR-7094-3p MIMAT0028095_x000D_
h1438	>hsa-miR-3908 MIMAT0018182_x000D_					m1438	>mmu-miR-7014-5p MIMAT0027932_x000D_
h1439	>hsa-miR-4761-5p MIMAT0019908_x000D_					m1439	>mmu-miR-466o-5p MIMAT0014885_x000D_
h1440	>hsa-miR-8053 MIMAT0030980_x000D_					m1440	>mmu-miR-7676-5p MIMAT0029860_x000D_
h1441	>hsa-miR-186-3p MIMAT0004612_x000D_					m1441	>mmu-miR-7669-3p MIMAT0029845_x000D_
h1442	>hsa-miR-3689d MIMAT0019008_x000D_					m1442	>mmu-miR-7230-5p MIMAT0028428_x000D_
h1443	>hsa-miR-6769b-3p MIMAT0027621_x000D_					m1443	>mmu-miR-7212-3p MIMAT0028393_x000D_
h1444	>hsa-miR-7106-3p MIMAT0028110_x000D_					m1444	>mmu-miR-7035-3p MIMAT0027975_x000D_
h1445	>hsa-miR-10a-3p MIMAT0004555_x000D_					m1445	>mmu-miR-682 MIMAT0003459_x000D_
h1446	>hsa-miR-6815-3p MIMAT0027531_x000D_					m1446	>mmu-miR-7037-5p MIMAT0027978_x000D_
h1447	>hsa-miR-6088 MIMAT0023713_x000D_					m1447	>mmu-miR-6986-3p MIMAT0027875_x000D_
h1448	>hsa-miR-1-3p MIMAT0000416_x000D_					m1448	>mmu-miR-6941-3p MIMAT0027783_x000D_
h1449	>hsa-miR-200a-5p MIMAT0001620_x000D_					m1449	>mmu-miR-704 MIMAT0003494_x000D_
h1450	>hsa-miR-3202 MIMAT0015089_x000D_					m1450	>mmu-miR-6393 MIMAT0025143_x000D_
h1451	>hsa-miR-6833-5p MIMAT0027566_x000D_					m1451	>mmu-miR-3093-5p MIMAT0014907_x000D_
h1452	>hsa-miR-943 MIMAT0004986_x000D_					m1452	>mmu-miR-205-3p MIMAT0017003_x000D_
h1453	>hsa-miR-6883-5p MIMAT0027666_x000D_					m1453	>mmu-miR-8102 MIMAT0031406_x000D_
h1454	>hsa-miR-6890-3p MIMAT0027681_x000D_					m1454	>mmu-miR-804 MIMAT0004210_x000D_
h1455	>hsa-let-7b-3p MIMAT0004482_x000D_					m1455	>mmu-miR-5125 MIMAT0020635_x000D_
h1456	>hsa-miR-3149 MIMAT0015022_x000D_					m1456	>mmu-miR-3087-5p MIMAT0014895_x000D_
h1457	>hsa-miR-6878-5p MIMAT0027656_x000D_					m1457	>mmu-miR-7222-3p MIMAT0028413_x000D_
h1458	>hsa-miR-146b-3p MIMAT0004766_x000D_					m1458	>mmu-miR-1306-3p MIMAT0009411_x000D_
h1459	>hsa-miR-4731-5p MIMAT0019853_x000D_					m1459	>mmu-miR-100-3p MIMAT0017051_x000D_
h1460	>hsa-let-7g-3p MIMAT0004584_x000D_					m1460	>mmu-miR-5098 MIMAT0020605_x000D_
h1461	>hsa-miR-5590-5p MIMAT0022299_x000D_					m1461	>mmu-miR-7081-5p MIMAT0028068_x000D_
h1462	>hsa-miR-551b-5p MIMAT0004794_x000D_					m1462	>mmu-miR-411-3p MIMAT0001093_x000D_
h1463	>hsa-miR-302a-5p MIMAT0000683_x000D_					m1463	>mmu-miR-128-1-5p MIMAT0016982_x000D_
h1464	>hsa-miR-769-5p MIMAT0003886_x000D_					m1464	>mmu-miR-7669-5p MIMAT0029844_x000D_
h1465	>hsa-miR-3186-3p MIMAT0015068_x000D_					m1465	>mmu-miR-7016-5p MIMAT0027936_x000D_
h1466	>hsa-miR-19a-3p MIMAT0000073_x000D_					m1466	>mmu-miR-7012-5p MIMAT0027928_x000D_
h1467	>hsa-miR-381-5p MIMAT0022862_x000D_					m1467	>mmu-miR-7678-5p MIMAT0029870_x000D_
h1468	>hsa-miR-6741-3p MIMAT0027384_x000D_					m1468	>mmu-miR-6999-5p MIMAT0027900_x000D_
h1469	>hsa-miR-7155-5p MIMAT0028220_x000D_					m1469	>mmu-miR-6927-3p MIMAT0027755_x000D_
h1470	>hsa-miR-6845-5p MIMAT0027590_x000D_					m1470	>mmu-miR-3082-3p MIMAT0014873_x000D_
h1471	>hsa-miR-544b MIMAT0015004_x000D_					m1471	>mmu-miR-1898 MIMAT0007875_x000D_
h1472	>hsa-miR-4505 MIMAT0019041_x000D_					m1472	>mmu-miR-3085-5p MIMAT0014878_x000D_
h1473	>hsa-miR-8073 MIMAT0031000_x000D_					m1473	>mmu-miR-503-3p MIMAT0004790_x000D_
h1474	>hsa-miR-4633-3p MIMAT0019690_x000D_					m1474	>mmu-miR-7094-1-5p MIMAT0028094_x000D_
h1475	>hsa-miR-4694-5p MIMAT0019786_x000D_					m1475	>mmu-miR-6948-3p MIMAT0027797_x000D_
h1476	>hsa-miR-3677-5p MIMAT0019221_x000D_					m1476	>mmu-miR-6921-5p MIMAT0027742_x000D_
h1477	>hsa-miR-7848-3p MIMAT0030423_x000D_					m1477	>mmu-miR-30f MIMAT0025179_x000D_
h1478	>hsa-miR-4491 MIMAT0019026_x000D_					m1478	>mmu-miR-3073b-5p MIMAT0022375_x000D_
h1479	>hsa-miR-668-3p MIMAT0003881_x000D_					m1479	>mmu-miR-3098-3p MIMAT0014918_x000D_
h1480	>hsa-miR-938 MIMAT0004981_x000D_					m1480	>mmu-miR-495-3p MIMAT0003456_x000D_
h1481	>hsa-miR-3074-3p MIMAT0015027_x000D_					m1481	>mmu-miR-3097-3p MIMAT0014916_x000D_
h1482	>hsa-miR-6716-3p MIMAT0025845_x000D_					m1482	>mmu-miR-3091-5p MIMAT0014903_x000D_
h1483	>hsa-miR-342-3p MIMAT0000753_x000D_					m1483	>mmu-miR-322-5p MIMAT0000548_x000D_
h1484	>hsa-miR-584-5p MIMAT0003249_x000D_					m1484	>mmu-miR-125b-2-3p MIMAT0004529_x000D_
h1485	>hsa-miR-5587-5p MIMAT0022289_x000D_					m1485	>mmu-miR-669l-3p MIMAT0017345_x000D_
h1486	>hsa-miR-298 MIMAT0004901_x000D_					m1486	>mmu-miR-196a-5p MIMAT0000518_x000D_
h1487	>hsa-miR-8055 MIMAT0030982_x000D_					m1487	>mmu-miR-679-5p MIMAT0003455_x000D_
h1488	>hsa-miR-3612 MIMAT0017989_x000D_					m1488	>mmu-miR-500-5p MIMAT0017258_x000D_
h1489	>hsa-miR-542-5p MIMAT0003340_x000D_					m1489	>mmu-miR-6931-3p MIMAT0027763_x000D_
h1490	>hsa-miR-19b-3p MIMAT0000074_x000D_					m1490	>mmu-miR-6933-3p MIMAT0027767_x000D_
h1491	>hsa-miR-1231 MIMAT0005586_x000D_					m1491	>mmu-miR-7116-3p MIMAT0028130_x000D_
h1492	>hsa-miR-4255 MIMAT0016885_x000D_					m1492	>mmu-miR-6402 MIMAT0025154_x000D_
h1493	>hsa-miR-675-5p MIMAT0004284_x000D_					m1493	>mmu-miR-3059-3p MIMAT0014812_x000D_
h1494	>hsa-miR-199a-5p MIMAT0000231_x000D_					m1494	>mmu-miR-301b-3p MIMAT0004186_x000D_
h1495	>hsa-miR-513b-5p MIMAT0005788_x000D_					m1495	>mmu-miR-30b-5p MIMAT0000130_x000D_
h1496	>hsa-miR-4455 MIMAT0018977_x000D_					m1496	>mmu-miR-344-5p MIMAT0017038_x000D_
h1497	>hsa-miR-3682-3p MIMAT0018110_x000D_					m1497	>mmu-miR-290a-5p MIMAT0000366_x000D_
h1498	>hsa-miR-9500 MIMAT0035542_x000D_					m1498	>mmu-miR-345-5p MIMAT0000595_x000D_
h1499	>hsa-miR-6828-5p MIMAT0027556_x000D_					m1499	>mmu-miR-7119-3p MIMAT0028136_x000D_
h1500	>hsa-miR-6718-5p MIMAT0025849_x000D_					m1500	>mmu-miR-7115-3p MIMAT0028128_x000D_
h1501	>hsa-miR-939-3p MIMAT0022939_x000D_					m1501	>mmu-miR-3618-5p MIMAT0035716_x000D_
h1502	>hsa-miR-548ad-5p MIMAT0032114_x000D_					m1502	>mmu-miR-7068-3p MIMAT0028043_x000D_
h1503	>hsa-miR-339-3p MIMAT0004702_x000D_					m1503	>mmu-miR-3081-5p MIMAT0014870_x000D_
h1504	>hsa-miR-630 MIMAT0003299_x000D_					m1504	>mmu-miR-6379 MIMAT0025125_x000D_
h1505	>hsa-miR-4739 MIMAT0019868_x000D_					m1505	>mmu-miR-1894-3p MIMAT0007878_x000D_
h1506	>hsa-miR-1246 MIMAT0005898_x000D_					m1506	>mmu-miR-883b-3p MIMAT0004851_x000D_
h1507	>hsa-miR-600 MIMAT0003268_x000D_					m1507	>mmu-miR-532-3p MIMAT0004781_x000D_
h1508	>hsa-miR-3135b MIMAT0018985_x000D_					m1508	>mmu-miR-690 MIMAT0003469_x000D_
h1509	>hsa-miR-129-1-3p MIMAT0004548_x000D_					m1509	>mmu-miR-1954 MIMAT0009425_x000D_
h1510	>hsa-miR-4268 MIMAT0016896_x000D_					m1510	>mmu-miR-1941-3p MIMAT0009406_x000D_
h1511	>hsa-miR-876-5p MIMAT0004924_x000D_					m1511	>mmu-miR-669n MIMAT0009427_x000D_
h1512	>hsa-miR-3145-5p MIMAT0019205_x000D_					m1512	>mmu-miR-6939-5p MIMAT0027778_x000D_
h1513	>hsa-miR-582-5p MIMAT0003247_x000D_					m1513	>mmu-let-7c-1-3p MIMAT0004622_x000D_
h1514	>hsa-miR-1470 MIMAT0007348_x000D_					m1514	>mmu-miR-7038-5p MIMAT0027980_x000D_
h1515	>hsa-miR-4419b MIMAT0019034_x000D_					m1515	>mmu-miR-5626-3p MIMAT0022382_x000D_
h1516	>hsa-miR-4291 MIMAT0016922_x000D_					m1516	>mmu-miR-29a-5p MIMAT0004631_x000D_
h1517	>hsa-miR-766-5p MIMAT0022714_x000D_					m1517	>mmu-miR-433-3p MIMAT0001420_x000D_
h1518	>hsa-miR-548ae-5p MIMAT0032115_x000D_					m1518	>mmu-miR-7018-5p MIMAT0027940_x000D_
h1519	>hsa-miR-1271-3p MIMAT0022712_x000D_					m1519	>mmu-miR-3471 MIMAT0015642_x000D_
h1520	>hsa-miR-200c-3p MIMAT0000617_x000D_					m1520	>mmu-miR-199b-5p MIMAT0000672_x000D_
h1521	>hsa-miR-549a MIMAT0003333_x000D_					m1521	>mmu-miR-6924-3p MIMAT0027749_x000D_
h1522	>hsa-miR-4721 MIMAT0019835_x000D_					m1522	>mmu-miR-7223-5p MIMAT0028414_x000D_
h1523	>hsa-miR-6810-5p MIMAT0027520_x000D_					m1523	>mmu-miR-6948-5p MIMAT0027796_x000D_
h1524	>hsa-miR-6853-5p MIMAT0027606_x000D_					m1524	>mmu-miR-3473c MIMAT0020614_x000D_
h1525	>hsa-miR-4744 MIMAT0019875_x000D_					m1525	>mmu-miR-1942 MIMAT0009407_x000D_
h1526	>hsa-miR-3670 MIMAT0018093_x000D_					m1526	>mmu-miR-3102-3p MIMAT0014936_x000D_
h1527	>hsa-miR-3925-3p MIMAT0019228_x000D_					m1527	>mmu-miR-7044-3p MIMAT0027993_x000D_
h1528	>hsa-miR-17-3p MIMAT0000071_x000D_					m1528	>mmu-miR-21a-5p MIMAT0000530_x000D_
h1529	>hsa-miR-4652-3p MIMAT0019717_x000D_					m1529	>mmu-miR-1967 MIMAT0009440_x000D_
h1530	>hsa-miR-5585-5p MIMAT0022285_x000D_					m1530	>mmu-miR-465a-3p MIMAT0004217_x000D_
h1531	>hsa-miR-196b-3p MIMAT0009201_x000D_					m1531	>mmu-miR-6344 MIMAT0025087_x000D_
h1532	>hsa-miR-196a-3p MIMAT0004562_x000D_					m1532	>mmu-miR-126b-3p MIMAT0029895_x000D_
h1533	>hsa-miR-3200-3p MIMAT0015085_x000D_					m1533	>mmu-miR-299a-5p MIMAT0000377_x000D_
h1534	>hsa-miR-320e MIMAT0015072_x000D_					m1534	>mmu-miR-7660-5p MIMAT0029826_x000D_
h1535	>hsa-miR-4433a-5p MIMAT0020956_x000D_					m1535	>mmu-let-7a-1-3p MIMAT0004620_x000D_
h1536	>hsa-miR-4804-3p MIMAT0019985_x000D_					m1536	>mmu-miR-6392-5p MIMAT0025141_x000D_
h1537	>hsa-miR-548ba MIMAT0031175_x000D_					m1537	>mmu-miR-6904-5p MIMAT0027708_x000D_
h1538	>hsa-miR-3689a-3p MIMAT0018118_x000D_					m1538	>mmu-miR-505-5p MIMAT0017259_x000D_
h1539	>hsa-miR-548d-3p MIMAT0003323_x000D_					m1539	>mmu-miR-3074-1-3p MIMAT0014857_x000D_
h1540	>hsa-miR-8080 MIMAT0031007_x000D_					m1540	>mmu-miR-19b-1-5p MIMAT0017065_x000D_
h1541	>hsa-miR-1912 MIMAT0007887_x000D_					m1541	>mmu-miR-6395 MIMAT0025146_x000D_
h1542	>hsa-miR-4316 MIMAT0016867_x000D_					m1542	>mmu-miR-223-5p MIMAT0017056_x000D_
h1543	>hsa-miR-548az-5p MIMAT0025456_x000D_					m1543	>mmu-miR-151-5p MIMAT0004536_x000D_
h1544	>hsa-miR-4690-5p MIMAT0019779_x000D_					m1544	>mmu-miR-147-5p MIMAT0017269_x000D_
h1545	>hsa-miR-4717-5p MIMAT0019829_x000D_					m1545	>mmu-miR-494-3p MIMAT0003182_x000D_
h1546	>hsa-miR-3678-3p MIMAT0018103_x000D_					m1546	>mmu-miR-488-3p MIMAT0003450_x000D_
h1547	>hsa-miR-3194-5p MIMAT0015078_x000D_					m1547	>mmu-miR-294-3p MIMAT0000372_x000D_
h1548	>hsa-miR-605-3p MIMAT0026621_x000D_					m1548	>mmu-miR-7219-3p MIMAT0028407_x000D_
h1549	>hsa-miR-3591-3p MIMAT0019877_x000D_					m1549	>mmu-miR-6950-5p MIMAT0027800_x000D_
h1550	>hsa-miR-4706 MIMAT0019806_x000D_					m1550	>mmu-miR-25-3p MIMAT0000652_x000D_
h1551	>hsa-miR-4725-3p MIMAT0019844_x000D_					m1551	>mmu-miR-7677-3p MIMAT0029869_x000D_
h1552	>hsa-miR-4432 MIMAT0018948_x000D_					m1552	>mmu-miR-466h-5p MIMAT0004884_x000D_
h1553	>hsa-miR-7849-3p MIMAT0030424_x000D_					m1553	>mmu-miR-688 MIMAT0003467_x000D_
h1554	>hsa-miR-503-3p MIMAT0022925_x000D_					m1554	>mmu-miR-7019-3p MIMAT0027943_x000D_
h1555	>hsa-miR-6731-3p MIMAT0027364_x000D_					m1555	>mmu-miR-6357 MIMAT0025100_x000D_
h1556	>hsa-miR-1307-3p MIMAT0005951_x000D_					m1556	>mmu-miR-152-5p MIMAT0016991_x000D_
h1557	>hsa-miR-6859-3p MIMAT0027619_x000D_					m1557	>mmu-miR-375-5p MIMAT0017078_x000D_
h1558	>hsa-miR-376a-3p MIMAT0000729_x000D_					m1558	>mmu-miR-465d-3p MIMAT0029881_x000D_
h1559	>hsa-miR-5000-5p MIMAT0021019_x000D_					m1559	>mmu-miR-6516-3p MIMAT0027344_x000D_
h1560	>hsa-miR-3065-5p MIMAT0015066_x000D_					m1560	>mmu-miR-8120 MIMAT0031426_x000D_
h1561	>hsa-miR-6822-3p MIMAT0027545_x000D_					m1561	>mmu-miR-5627-5p MIMAT0022385_x000D_
h1562	>hsa-miR-8086 MIMAT0031013_x000D_					m1562	>mmu-miR-451b MIMAT0025178_x000D_
h1563	>hsa-miR-125b-2-3p MIMAT0004603_x000D_					m1563	>mmu-miR-6982-5p MIMAT0027866_x000D_
h1564	>hsa-miR-548am-5p MIMAT0022740_x000D_					m1564	>mmu-miR-1946b MIMAT0009443_x000D_
h1565	>hsa-miR-323b-3p MIMAT0015050_x000D_					m1565	>mmu-miR-5134-3p MIMAT0022989_x000D_
h1566	>hsa-miR-4489 MIMAT0019023_x000D_					m1566	>mmu-miR-8098 MIMAT0031400_x000D_
h1567	>hsa-miR-6862-3p MIMAT0027626_x000D_					m1567	>mmu-miR-323-5p MIMAT0004638_x000D_
h1568	>hsa-miR-194-3p MIMAT0004671_x000D_					m1568	>mmu-miR-295-5p MIMAT0004575_x000D_
h1569	>hsa-miR-6772-5p MIMAT0027444_x000D_					m1569	>mmu-miR-7063-5p MIMAT0028030_x000D_
h1570	>hsa-miR-223-5p MIMAT0004570_x000D_					m1570	>mmu-miR-185-3p MIMAT0016996_x000D_
h1571	>hsa-miR-569 MIMAT0003234_x000D_					m1571	>mmu-miR-467a-5p MIMAT0003409_x000D_
h1572	>hsa-miR-4680-5p MIMAT0019764_x000D_					m1572	>mmu-miR-697 MIMAT0003487_x000D_
h1573	>hsa-miR-1914-3p MIMAT0007890_x000D_					m1573	>mmu-miR-3620-5p MIMAT0029878_x000D_
h1574	>hsa-miR-4740-3p MIMAT0019870_x000D_					m1574	>mmu-miR-3080-3p MIMAT0014869_x000D_
h1575	>hsa-miR-518b MIMAT0002844_x000D_					m1575	>mmu-miR-33-3p MIMAT0004666_x000D_
h1576	>hsa-miR-504-3p MIMAT0026612_x000D_					m1576	>mmu-miR-7647-3p MIMAT0029797_x000D_
h1577	>hsa-miR-149-3p MIMAT0004609_x000D_					m1577	>mmu-miR-412-3p MIMAT0001094_x000D_
h1578	>hsa-miR-26b-5p MIMAT0000083_x000D_					m1578	>mmu-miR-501-5p MIMAT0003508_x000D_
h1579	>hsa-miR-4758-5p MIMAT0019903_x000D_					m1579	>mmu-miR-743b-3p MIMAT0004840_x000D_
h1580	>hsa-miR-5708 MIMAT0022502_x000D_					m1580	>mmu-miR-370-3p MIMAT0001095_x000D_
h1581	>hsa-miR-573 MIMAT0003238_x000D_					m1581	>mmu-miR-1843a-5p MIMAT0014805_x000D_
h1582	>hsa-miR-670-3p MIMAT0026640_x000D_					m1582	>mmu-miR-218-5p MIMAT0000663_x000D_
h1583	>hsa-miR-1236-3p MIMAT0005591_x000D_					m1583	>mmu-miR-451a MIMAT0001632_x000D_
h1584	>hsa-miR-3912-5p MIMAT0027036_x000D_					m1584	>mmu-miR-7211-3p MIMAT0028391_x000D_
h1585	>hsa-miR-3686 MIMAT0018114_x000D_					m1585	>mmu-miR-471-3p MIMAT0017195_x000D_
h1586	>hsa-miR-4783-5p MIMAT0019946_x000D_					m1586	>mmu-miR-742-3p MIMAT0004237_x000D_
h1587	>hsa-miR-660-3p MIMAT0022711_x000D_					m1587	>mmu-miR-7232-3p MIMAT0028433_x000D_
h1588	>hsa-miR-3655 MIMAT0018075_x000D_					m1588	>mmu-miR-3547-5p MIMAT0027832_x000D_
h1589	>hsa-miR-4720-3p MIMAT0019834_x000D_					m1589	>mmu-miR-8091 MIMAT0031392_x000D_
h1590	>hsa-miR-1202 MIMAT0005865_x000D_					m1590	>mmu-miR-5106 MIMAT0020613_x000D_
h1591	>hsa-miR-3160-5p MIMAT0019212_x000D_					m1591	>mmu-miR-7235-5p MIMAT0028438_x000D_
h1592	>hsa-miR-765 MIMAT0003945_x000D_					m1592	>mmu-miR-6933-5p MIMAT0027766_x000D_
h1593	>hsa-miR-628-3p MIMAT0003297_x000D_					m1593	>mmu-miR-325-3p MIMAT0004640_x000D_
h1594	>hsa-miR-3687 MIMAT0018115_x000D_					m1594	>mmu-miR-574-3p MIMAT0004894_x000D_
h1595	>hsa-miR-532-5p MIMAT0002888_x000D_					m1595	>mmu-miR-873a-5p MIMAT0004936_x000D_
h1596	>hsa-miR-3131 MIMAT0014996_x000D_					m1596	>mmu-miR-337-3p MIMAT0000578_x000D_
h1597	>hsa-miR-296-5p MIMAT0000690_x000D_					m1597	>mmu-miR-6916-5p MIMAT0027732_x000D_
h1598	>hsa-miR-378a-5p MIMAT0000731_x000D_					m1598	>mmu-miR-122-5p MIMAT0000246_x000D_
h1599	>hsa-miR-6769a-3p MIMAT0027439_x000D_					m1599	>mmu-miR-7671-3p MIMAT0029849_x000D_
h1600	>hsa-miR-6802-5p MIMAT0027504_x000D_					m1600	>mmu-miR-6987-5p MIMAT0027876_x000D_
h1601	>hsa-miR-1911-5p MIMAT0007885_x000D_					m1601	>mmu-miR-718 MIMAT0003514_x000D_
h1602	>hsa-miR-6128 MIMAT0024611_x000D_					m1602	>mmu-miR-6419 MIMAT0025175_x000D_
h1603	>hsa-miR-20a-5p MIMAT0000075_x000D_					m1603	>mmu-miR-6963-5p MIMAT0027826_x000D_
h1604	>hsa-miR-5586-5p MIMAT0022287_x000D_					m1604	>mmu-miR-5616-5p MIMAT0022359_x000D_
h1605	>hsa-miR-4790-5p MIMAT0019961_x000D_					m1605	>mmu-miR-880-5p MIMAT0017266_x000D_
h1606	>hsa-miR-188-3p MIMAT0004613_x000D_					m1606	>mmu-miR-6975-3p MIMAT0027853_x000D_
h1607	>hsa-miR-21-3p MIMAT0004494_x000D_					m1607	>mmu-miR-504-3p MIMAT0017277_x000D_
h1608	>hsa-miR-4654 MIMAT0019720_x000D_					m1608	>mmu-miR-6925-5p MIMAT0027750_x000D_
h1609	>hsa-miR-6859-5p MIMAT0027618_x000D_					m1609	>mmu-miR-106a-3p MIMAT0017009_x000D_
h1610	>hsa-miR-550b-2-5p MIMAT0022737_x000D_					m1610	>mmu-miR-7082-3p MIMAT0028071_x000D_
h1611	>hsa-miR-6782-5p MIMAT0027464_x000D_					m1611	>mmu-miR-26a-2-3p MIMAT0017058_x000D_
h1612	>hsa-miR-4527 MIMAT0019066_x000D_					m1612	>mmu-miR-485-5p MIMAT0003128_x000D_
h1613	>hsa-miR-2117 MIMAT0011162_x000D_					m1613	>mmu-miR-669i MIMAT0005840_x000D_
h1614	>hsa-miR-2355-3p MIMAT0017950_x000D_					m1614	>mmu-miR-8109 MIMAT0031415_x000D_
h1615	>hsa-miR-148b-3p MIMAT0000759_x000D_					m1615	>mmu-miR-6336 MIMAT0025079_x000D_
h1616	>hsa-miR-6864-3p MIMAT0027629_x000D_					m1616	>mmu-miR-134-5p MIMAT0000146_x000D_
h1617	>hsa-miR-590-3p MIMAT0004801_x000D_					m1617	>mmu-miR-7048-3p MIMAT0028001_x000D_
h1618	>hsa-miR-100-5p MIMAT0000098_x000D_					m1618	>mmu-miR-291a-5p MIMAT0000367_x000D_
h1619	>hsa-miR-548u MIMAT0015013_x000D_					m1619	>mmu-miR-668-5p MIMAT0017237_x000D_
h1620	>hsa-miR-5589-5p MIMAT0022297_x000D_					m1620	>mmu-miR-669k-5p MIMAT0017323_x000D_
h1621	>hsa-miR-6837-3p MIMAT0027577_x000D_					m1621	>mmu-miR-291b-5p MIMAT0003189_x000D_
h1622	>hsa-miR-6774-5p MIMAT0027448_x000D_					m1622	>mmu-miR-6350 MIMAT0025093_x000D_
h1623	>hsa-miR-4263 MIMAT0016898_x000D_					m1623	>mmu-miR-411-5p MIMAT0004747_x000D_
h1624	>hsa-miR-8074 MIMAT0031001_x000D_					m1624	>mmu-miR-191-5p MIMAT0000221_x000D_
h1625	>hsa-miR-6808-3p MIMAT0027517_x000D_					m1625	>mmu-miR-5625-5p MIMAT0022379_x000D_
h1626	>hsa-miR-4666a-5p MIMAT0019741_x000D_					m1626	>mmu-miR-684 MIMAT0003462_x000D_
h1627	>hsa-miR-6743-3p MIMAT0027388_x000D_					m1627	>mmu-miR-7050-5p MIMAT0028004_x000D_
h1628	>hsa-miR-511-5p MIMAT0002808_x000D_					m1628	>mmu-miR-3068-3p MIMAT0014843_x000D_
h1629	>hsa-miR-4632-5p MIMAT0022977_x000D_					m1629	>mmu-miR-3109-3p MIMAT0014950_x000D_
h1630	>hsa-miR-301a-3p MIMAT0000688_x000D_					m1630	>mmu-miR-468-5p MIMAT0022699_x000D_
h1631	>hsa-miR-1200 MIMAT0005863_x000D_					m1631	>mmu-miR-6983-3p MIMAT0027869_x000D_
h1632	>hsa-miR-3199 MIMAT0015084_x000D_					m1632	>mmu-miR-6977-5p MIMAT0027856_x000D_
h1633	>hsa-miR-152-3p MIMAT0000438_x000D_					m1633	>mmu-miR-207 MIMAT0000240_x000D_
h1634	>hsa-miR-361-5p MIMAT0000703_x000D_					m1634	>mmu-miR-6997-3p MIMAT0027897_x000D_
h1635	>hsa-miR-1199-3p MIMAT0031120_x000D_					m1635	>mmu-miR-183-3p MIMAT0004539_x000D_
h1636	>hsa-miR-6751-3p MIMAT0027403_x000D_					m1636	>mmu-miR-20a-5p MIMAT0000529_x000D_
h1637	>hsa-miR-6757-3p MIMAT0027415_x000D_					m1637	>mmu-miR-7687-3p MIMAT0029903_x000D_
h1638	>hsa-miR-6871-5p MIMAT0027642_x000D_					m1638	>mmu-miR-301b-5p MIMAT0017232_x000D_
h1639	>hsa-miR-656-3p MIMAT0003332_x000D_					m1639	>mmu-miR-124-3p MIMAT0000134_x000D_
h1640	>hsa-miR-4728-5p MIMAT0019849_x000D_					m1640	>mmu-miR-698-5p MIMAT0022930_x000D_
h1641	>hsa-miR-23c MIMAT0018000_x000D_					m1641	>mmu-miR-6537-5p MIMAT0025581_x000D_
h1642	>hsa-miR-4717-3p MIMAT0019830_x000D_					m1642	>mmu-miR-7651-5p MIMAT0029804_x000D_
h1643	>hsa-miR-517c-3p MIMAT0002866_x000D_					m1643	>mmu-miR-378a-5p MIMAT0000742_x000D_
h1644	>hsa-miR-520c-3p MIMAT0002846_x000D_					m1644	>mmu-miR-3082-5p MIMAT0014872_x000D_
h1645	>hsa-miR-6854-5p MIMAT0027608_x000D_					m1645	>mmu-miR-6942-5p MIMAT0027784_x000D_
h1646	>hsa-miR-6849-3p MIMAT0027599_x000D_					m1646	>mmu-miR-6908-5p MIMAT0027716_x000D_
h1647	>hsa-miR-4310 MIMAT0016862_x000D_					m1647	>mmu-miR-653-3p MIMAT0017284_x000D_
h1648	>hsa-miR-5591-5p MIMAT0022301_x000D_					m1648	>mmu-miR-216c-5p MIMAT0029888_x000D_
h1649	>hsa-miR-509-3p MIMAT0002881_x000D_					m1649	>mmu-let-7f-2-3p MIMAT0017017_x000D_
h1650	>hsa-miR-4277 MIMAT0016908_x000D_					m1650	>mmu-miR-872-3p MIMAT0004935_x000D_
h1651	>hsa-miR-4722-3p MIMAT0019837_x000D_					m1651	>mmu-miR-7663-5p MIMAT0029832_x000D_
h1652	>hsa-miR-6729-5p MIMAT0027359_x000D_					m1652	>mmu-miR-6411 MIMAT0025164_x000D_
h1653	>hsa-miR-4496 MIMAT0019031_x000D_					m1653	>mmu-miR-3083-3p MIMAT0014875_x000D_
h1654	>hsa-miR-4764-3p MIMAT0019915_x000D_					m1654	>mmu-miR-6947-5p MIMAT0027794_x000D_
h1655	>hsa-miR-4782-5p MIMAT0019944_x000D_					m1655	>mmu-miR-291a-3p MIMAT0000368_x000D_
h1656	>hsa-miR-708-3p MIMAT0004927_x000D_					m1656	>mmu-miR-7673-5p MIMAT0029852_x000D_
h1657	>hsa-miR-1323 MIMAT0005795_x000D_					m1657	>mmu-miR-6351 MIMAT0025094_x000D_
h1658	>hsa-let-7i-5p MIMAT0000415_x000D_					m1658	>mmu-miR-7046-5p MIMAT0027996_x000D_
h1659	>hsa-miR-384 MIMAT0001075_x000D_					m1659	>mmu-miR-6981-5p MIMAT0027864_x000D_
h1660	>hsa-miR-4292 MIMAT0016919_x000D_					m1660	>mmu-miR-3072-3p MIMAT0014853_x000D_
h1661	>hsa-miR-1273g-3p MIMAT0022742_x000D_					m1661	>mmu-miR-216b-5p MIMAT0003729_x000D_
h1662	>hsa-miR-4699-3p MIMAT0019795_x000D_					m1662	>mmu-miR-6381 MIMAT0025127_x000D_
h1663	>hsa-miR-500b-3p MIMAT0027032_x000D_					m1663	>mmu-miR-6346 MIMAT0025089_x000D_
h1664	>hsa-miR-1252-5p MIMAT0005944_x000D_					m1664	>mmu-miR-3103-3p MIMAT0014938_x000D_
h1665	>hsa-miR-4802-5p MIMAT0019981_x000D_					m1665	>mmu-miR-101c MIMAT0019349_x000D_
h1666	>hsa-miR-4509 MIMAT0019046_x000D_					m1666	>mmu-miR-6988-5p MIMAT0027878_x000D_
h1667	>hsa-miR-6090 MIMAT0023715_x000D_					m1667	>mmu-miR-344d-3-5p MIMAT0014807_x000D_
h1668	>hsa-miR-654-3p MIMAT0004814_x000D_					m1668	>mmu-miR-1930-5p MIMAT0009393_x000D_
h1669	>hsa-miR-4679 MIMAT0019763_x000D_					m1669	>mmu-miR-7662-3p MIMAT0029831_x000D_
h1670	>hsa-miR-429 MIMAT0001536_x000D_					m1670	>mmu-miR-7036a-3p MIMAT0027977_x000D_
h1671	>hsa-miR-584-3p MIMAT0022708_x000D_					m1671	>mmu-miR-6968-3p MIMAT0027839_x000D_
h1672	>hsa-miR-508-3p MIMAT0002880_x000D_					m1672	>mmu-miR-466i-5p MIMAT0017325_x000D_
h1673	>hsa-miR-4655-5p MIMAT0019721_x000D_					m1673	>mmu-miR-296-5p MIMAT0000374_x000D_
h1674	>hsa-miR-6808-5p MIMAT0027516_x000D_					m1674	>mmu-miR-211-3p MIMAT0017059_x000D_
h1675	>hsa-miR-4762-5p MIMAT0019910_x000D_					m1675	>mmu-miR-434-3p MIMAT0001422_x000D_
h1676	>hsa-miR-6837-5p MIMAT0027576_x000D_					m1676	>mmu-miR-455-5p MIMAT0003485_x000D_
h1677	>hsa-miR-200b-5p MIMAT0004571_x000D_					m1677	>mmu-miR-19b-2-5p MIMAT0017010_x000D_
h1678	>hsa-miR-6801-3p MIMAT0027503_x000D_					m1678	>mmu-miR-7119-5p MIMAT0028135_x000D_
h1679	>hsa-miR-548d-5p MIMAT0004812_x000D_					m1679	>mmu-miR-497a-5p MIMAT0003453_x000D_
h1680	>hsa-miR-3157-3p MIMAT0019210_x000D_					m1680	>mmu-miR-743b-5p MIMAT0004839_x000D_
h1681	>hsa-miR-324-5p MIMAT0000761_x000D_					m1681	>mmu-miR-7045-3p MIMAT0027995_x000D_
h1682	>hsa-miR-26a-1-3p MIMAT0004499_x000D_					m1682	>mmu-miR-744-3p MIMAT0004820_x000D_
h1683	>hsa-miR-3713 MIMAT0018164_x000D_					m1683	>mmu-miR-1933-5p MIMAT0009396_x000D_
h1684	>hsa-miR-4280 MIMAT0016911_x000D_					m1684	>mmu-miR-210-5p MIMAT0017052_x000D_
h1685	>hsa-miR-6743-5p MIMAT0027387_x000D_					m1685	>mmu-miR-467d-5p MIMAT0004886_x000D_
h1686	>hsa-miR-6855-5p MIMAT0027610_x000D_					m1686	>mmu-miR-6911-5p MIMAT0027722_x000D_
h1687	>hsa-miR-1294 MIMAT0005884_x000D_					m1687	>mmu-miR-665-5p MIMAT0017238_x000D_
h1688	>hsa-miR-5696 MIMAT0022489_x000D_					m1688	>mmu-miR-30e-3p MIMAT0000249_x000D_
h1689	>hsa-miR-7158-5p MIMAT0028226_x000D_					m1689	>mmu-miR-500-3p MIMAT0003507_x000D_
h1690	>hsa-miR-548aa MIMAT0018447_x000D_					m1690	>mmu-miR-5136 MIMAT0020647_x000D_
h1691	>hsa-miR-3157-5p MIMAT0015031_x000D_					m1691	>mmu-miR-224-5p MIMAT0000671_x000D_
h1692	>hsa-miR-154-3p MIMAT0000453_x000D_					m1692	>mmu-miR-1912-3p MIMAT0014958_x000D_
h1693	>hsa-miR-122-3p MIMAT0004590_x000D_					m1693	>mmu-miR-7214-5p MIMAT0028396_x000D_
h1694	>hsa-miR-1270 MIMAT0005924_x000D_					m1694	>mmu-miR-101a-3p MIMAT0000133_x000D_
h1695	>hsa-miR-769-3p MIMAT0003887_x000D_					m1695	>mmu-miR-1907 MIMAT0007876_x000D_
h1696	>hsa-miR-3168 MIMAT0015043_x000D_					m1696	>mmu-miR-7033-3p MIMAT0027971_x000D_
h1697	>hsa-miR-143-3p MIMAT0000435_x000D_					m1697	>mmu-miR-551b-5p MIMAT0017236_x000D_
h1698	>hsa-miR-6874-5p MIMAT0027648_x000D_					m1698	>mmu-miR-6973a-5p MIMAT0027848_x000D_
h1699	>hsa-miR-516b-3p MIMAT0002860_x000D_					m1699	>mmu-miR-7043-3p MIMAT0027991_x000D_
h1700	>hsa-miR-10b-5p MIMAT0000254_x000D_					m1700	>mmu-miR-7031-5p MIMAT0027966_x000D_
h1701	>hsa-miR-4677-5p MIMAT0019760_x000D_					m1701	>mmu-miR-7071-5p MIMAT0028048_x000D_
h1702	>hsa-miR-7705 MIMAT0030020_x000D_					m1702	>mmu-miR-6982-3p MIMAT0027867_x000D_
h1703	>hsa-miR-6847-3p MIMAT0027595_x000D_					m1703	>mmu-miR-467d-3p MIMAT0004887_x000D_
h1704	>hsa-miR-6755-5p MIMAT0027410_x000D_					m1704	>mmu-miR-5623-5p MIMAT0022373_x000D_
h1705	>hsa-miR-512-3p MIMAT0002823_x000D_					m1705	>mmu-miR-341-3p MIMAT0000588_x000D_
h1706	>hsa-miR-153-3p MIMAT0000439_x000D_					m1706	>mmu-miR-7656-5p MIMAT0029818_x000D_
h1707	>hsa-miR-4454 MIMAT0018976_x000D_					m1707	>mmu-miR-8118 MIMAT0031424_x000D_
h1708	>hsa-miR-8064 MIMAT0030991_x000D_					m1708	>mmu-miR-3084-5p MIMAT0014876_x000D_
h1709	>hsa-miR-7110-3p MIMAT0028118_x000D_					m1709	>mmu-miR-6915-3p MIMAT0027731_x000D_
h1710	>hsa-miR-423-3p MIMAT0001340_x000D_					m1710	>mmu-miR-433-5p MIMAT0001419_x000D_
h1711	>hsa-miR-331-5p MIMAT0004700_x000D_					m1711	>mmu-miR-592-5p MIMAT0003730_x000D_
h1712	>hsa-miR-190a-3p MIMAT0026482_x000D_					m1712	>mmu-miR-409-3p MIMAT0001090_x000D_
h1713	>hsa-miR-610 MIMAT0003278_x000D_					m1713	>mmu-miR-99a-3p MIMAT0016981_x000D_
h1714	>hsa-miR-198 MIMAT0000228_x000D_					m1714	>mmu-miR-3073b-3p MIMAT0022376_x000D_
h1715	>hsa-miR-4536-5p MIMAT0019078_x000D_					m1715	>mmu-miR-7072-5p MIMAT0028050_x000D_
h1716	>hsa-miR-4760-5p MIMAT0019906_x000D_					m1716	>mmu-miR-6404 MIMAT0025156_x000D_
h1717	>hsa-miR-3924 MIMAT0018199_x000D_					m1717	>mmu-miR-299b-5p MIMAT0022836_x000D_
h1718	>hsa-miR-5692b MIMAT0022497_x000D_					m1718	>mmu-miR-7061-3p MIMAT0028027_x000D_
h1719	>hsa-miR-6742-5p MIMAT0027385_x000D_					m1719	>mmu-miR-195b MIMAT0025076_x000D_
h1720	>hsa-miR-612 MIMAT0003280_x000D_					m1720	>mmu-miR-3063-3p MIMAT0014833_x000D_
h1721	>hsa-miR-935 MIMAT0004978_x000D_					m1721	>mmu-miR-3104-5p MIMAT0014939_x000D_
h1722	>hsa-miR-8089 MIMAT0031016_x000D_					m1722	>mmu-miR-466a-5p MIMAT0004759_x000D_
h1723	>hsa-miR-6774-3p MIMAT0027449_x000D_					m1723	>mmu-miR-7024-3p MIMAT0027953_x000D_
h1724	>hsa-miR-4503 MIMAT0019039_x000D_					m1724	>mmu-miR-219a-2-3p MIMAT0022841_x000D_
h1725	>hsa-miR-762 MIMAT0010313_x000D_					m1725	>mmu-miR-302c-5p MIMAT0003375_x000D_
h1726	>hsa-miR-150-3p MIMAT0004610_x000D_					m1726	>mmu-miR-96-5p MIMAT0000541_x000D_
h1727	>hsa-miR-548aq-5p MIMAT0022263_x000D_					m1727	>mmu-miR-467c-3p MIMAT0017275_x000D_
h1728	>hsa-miR-4999-3p MIMAT0021018_x000D_					m1728	>mmu-miR-7002-5p MIMAT0027906_x000D_
h1729	>hsa-miR-3130-5p MIMAT0014995_x000D_					m1729	>mmu-miR-3092-3p MIMAT0014906_x000D_
h1730	>hsa-miR-6883-3p MIMAT0027667_x000D_					m1730	>mmu-miR-7067-3p MIMAT0028039_x000D_
h1731	>hsa-miR-497-3p MIMAT0004768_x000D_					m1731	>mmu-miR-3099-5p MIMAT0014815_x000D_
h1732	>hsa-miR-3689c MIMAT0019007_x000D_					m1732	>mmu-miR-7651-3p MIMAT0029805_x000D_
h1733	>hsa-miR-8082 MIMAT0031009_x000D_					m1733	>mmu-miR-17-3p MIMAT0000650_x000D_
h1734	>hsa-miR-548bb-3p MIMAT0035704_x000D_					m1734	>mmu-miR-1298-5p MIMAT0014809_x000D_
h1735	>hsa-miR-6818-5p MIMAT0027536_x000D_					m1735	>mmu-miR-677-5p MIMAT0003451_x000D_
h1736	>hsa-miR-6506-5p MIMAT0025468_x000D_					m1736	>mmu-miR-6993-5p MIMAT0027888_x000D_
h1737	>hsa-miR-4315 MIMAT0016866_x000D_					m1737	>mmu-miR-486b-3p MIMAT0014944_x000D_
h1738	>hsa-miR-676-3p MIMAT0018204_x000D_					m1738	>mmu-miR-7086-3p MIMAT0028079_x000D_
h1739	>hsa-miR-6508-3p MIMAT0025473_x000D_					m1739	>mmu-miR-7076-3p MIMAT0028059_x000D_
h1740	>hsa-miR-3181 MIMAT0015061_x000D_					m1740	>mmu-miR-6355 MIMAT0025098_x000D_
h1741	>hsa-miR-3927-3p MIMAT0018202_x000D_					m1741	>mmu-miR-7215-5p MIMAT0028398_x000D_
h1742	>hsa-miR-5193 MIMAT0021124_x000D_					m1742	>mmu-miR-7672-5p MIMAT0029850_x000D_
h1743	>hsa-miR-7843-5p MIMAT0030411_x000D_					m1743	>mmu-miR-7655-5p MIMAT0029816_x000D_
h1744	>hsa-miR-6781-3p MIMAT0027463_x000D_					m1744	>mmu-miR-7229-3p MIMAT0028427_x000D_
h1745	>hsa-miR-376b-3p MIMAT0002172_x000D_					m1745	>mmu-miR-7008-3p MIMAT0027921_x000D_
h1746	>hsa-miR-4259 MIMAT0016880_x000D_					m1746	>mmu-miR-7b-5p MIMAT0000678_x000D_
h1747	>hsa-miR-566 MIMAT0003230_x000D_					m1747	>mmu-miR-1949 MIMAT0009416_x000D_
h1748	>hsa-miR-371a-5p MIMAT0004687_x000D_					m1748	>mmu-miR-376c-5p MIMAT0005295_x000D_
h1749	>hsa-miR-548e-5p MIMAT0026736_x000D_					m1749	>mmu-miR-363-3p MIMAT0000708_x000D_
h1750	>hsa-miR-651-5p MIMAT0003321_x000D_					m1750	>mmu-miR-1193-5p MIMAT0017329_x000D_
h1751	>hsa-miR-422a MIMAT0001339_x000D_					m1751	>mmu-miR-6927-5p MIMAT0027754_x000D_
h1752	>hsa-miR-4642 MIMAT0019702_x000D_					m1752	>mmu-miR-693-3p MIMAT0004189_x000D_
h1753	>hsa-miR-4724-3p MIMAT0019842_x000D_					m1753	>mmu-miR-7231-5p MIMAT0028430_x000D_
h1754	>hsa-miR-7160-3p MIMAT0028231_x000D_					m1754	>mmu-miR-3473a MIMAT0015645_x000D_
h1755	>hsa-miR-6744-5p MIMAT0027389_x000D_					m1755	>mmu-miR-664-3p MIMAT0012774_x000D_
h1756	>hsa-miR-4524a-3p MIMAT0019063_x000D_					m1756	>mmu-miR-3066-5p MIMAT0014838_x000D_
h1757	>hsa-miR-873-3p MIMAT0022717_x000D_					m1757	>mmu-miR-7018-3p MIMAT0027941_x000D_
h1758	>hsa-miR-362-3p MIMAT0004683_x000D_					m1758	>mmu-miR-6378 MIMAT0025124_x000D_
h1759	>hsa-miR-4758-3p MIMAT0019904_x000D_					m1759	>mmu-miR-452-5p MIMAT0001637_x000D_
h1760	>hsa-miR-1263 MIMAT0005915_x000D_					m1760	>mmu-miR-1a-3p MIMAT0000123_x000D_
h1761	>hsa-miR-6512-3p MIMAT0025481_x000D_					m1761	>mmu-miR-384-5p MIMAT0004745_x000D_
h1762	>hsa-miR-6073 MIMAT0023698_x000D_					m1762	>mmu-miR-5119 MIMAT0020627_x000D_
h1763	>hsa-miR-670-5p MIMAT0010357_x000D_					m1763	>mmu-miR-351-5p MIMAT0000609_x000D_
h1764	>hsa-miR-1257 MIMAT0005908_x000D_					m1764	>mmu-miR-297b-5p MIMAT0003480_x000D_
h1765	>hsa-miR-3911 MIMAT0018185_x000D_					m1765	>mmu-miR-27a-5p MIMAT0004633_x000D_
h1766	>hsa-miR-4429 MIMAT0018944_x000D_					m1766	>mmu-miR-6921-3p MIMAT0027743_x000D_
h1767	>hsa-miR-4711-5p MIMAT0019816_x000D_					m1767	>mmu-miR-598-5p MIMAT0017283_x000D_
h1768	>hsa-miR-3646 MIMAT0018065_x000D_					m1768	>mmu-miR-126a-3p MIMAT0000138_x000D_
h1769	>hsa-miR-6085 MIMAT0023710_x000D_					m1769	>mmu-miR-6239 MIMAT0024860_x000D_
h1770	>hsa-miR-4459 MIMAT0018981_x000D_					m1770	>mmu-miR-5619-5p MIMAT0022365_x000D_
h1771	>hsa-miR-4667-5p MIMAT0019743_x000D_					m1771	>mmu-miR-1197-5p MIMAT0017331_x000D_
h1772	>hsa-miR-146b-5p MIMAT0002809_x000D_					m1772	>mmu-miR-6383 MIMAT0025129_x000D_
h1773	>hsa-miR-6730-5p MIMAT0027361_x000D_					m1773	>mmu-miR-471-5p MIMAT0002112_x000D_
h1774	>hsa-miR-378a-3p MIMAT0000732_x000D_					m1774	>mmu-miR-7681-3p MIMAT0029883_x000D_
h1775	>hsa-miR-3650 MIMAT0018070_x000D_					m1775	>mmu-miR-7032-3p MIMAT0027969_x000D_
h1776	>hsa-miR-4798-3p MIMAT0019975_x000D_					m1776	>mmu-miR-5104 MIMAT0020611_x000D_
h1777	>hsa-miR-4789-5p MIMAT0019959_x000D_					m1777	>mmu-let-7d-3p MIMAT0000384_x000D_
h1778	>hsa-miR-4686 MIMAT0019773_x000D_					m1778	>mmu-miR-1970 MIMAT0009444_x000D_
h1779	>hsa-miR-133b MIMAT0000770_x000D_					m1779	>mmu-miR-133a-5p MIMAT0003473_x000D_
h1780	>hsa-miR-548ah-3p MIMAT0020957_x000D_					m1780	>mmu-miR-7683-3p MIMAT0029887_x000D_
h1781	>hsa-miR-3663-5p MIMAT0018084_x000D_					m1781	>mmu-miR-3063-5p MIMAT0014832_x000D_
h1782	>hsa-miR-410-5p MIMAT0026558_x000D_					m1782	>mmu-miR-7074-5p MIMAT0028054_x000D_
h1783	>hsa-miR-4728-3p MIMAT0019850_x000D_					m1783	>mmu-miR-6353 MIMAT0025096_x000D_
h1784	>hsa-miR-15b-5p MIMAT0000417_x000D_					m1784	>mmu-miR-206-5p MIMAT0017004_x000D_
h1785	>hsa-miR-548q MIMAT0011163_x000D_					m1785	>mmu-miR-5710 MIMAT0022505_x000D_
h1786	>hsa-miR-572 MIMAT0003237_x000D_					m1786	>mmu-miR-1948-3p MIMAT0009415_x000D_
h1787	>hsa-miR-4659b-5p MIMAT0019733_x000D_					m1787	>mmu-miR-7067-5p MIMAT0028038_x000D_
h1788	>hsa-miR-4664-3p MIMAT0019738_x000D_					m1788	>mmu-miR-883a-5p MIMAT0004848_x000D_
h1789	>hsa-miR-4478 MIMAT0019006_x000D_					m1789	>mmu-miR-1957a MIMAT0009430_x000D_
h1790	>hsa-miR-4485-3p MIMAT0019019_x000D_					m1790	>mmu-miR-3474 MIMAT0015646_x000D_
h1791	>hsa-miR-3648 MIMAT0018068_x000D_					m1791	>mmu-miR-379-3p MIMAT0017080_x000D_
h1792	>hsa-miR-4307 MIMAT0016860_x000D_					m1792	>mmu-miR-381-3p MIMAT0000746_x000D_
h1793	>hsa-miR-6081 MIMAT0023706_x000D_					m1793	>mmu-miR-143-5p MIMAT0017006_x000D_
h1794	>hsa-miR-937-5p MIMAT0022938_x000D_					m1794	>mmu-miR-1247-3p MIMAT0014801_x000D_
h1795	>hsa-miR-181d-3p MIMAT0026608_x000D_					m1795	>mmu-miR-1955-5p MIMAT0009426_x000D_
h1796	>hsa-miR-128-3p MIMAT0000424_x000D_					m1796	>mmu-miR-342-5p MIMAT0004653_x000D_
h1797	>hsa-miR-6829-5p MIMAT0027558_x000D_					m1797	>mmu-miR-509-3p MIMAT0004891_x000D_
h1798	>hsa-miR-7856-5p MIMAT0030431_x000D_					m1798	>mmu-miR-706 MIMAT0003496_x000D_
h1799	>hsa-miR-4756-5p MIMAT0019899_x000D_					m1799	>mmu-miR-8097 MIMAT0031399_x000D_
h1800	>hsa-miR-3175 MIMAT0015052_x000D_					m1800	>mmu-miR-96-3p MIMAT0017021_x000D_
h1801	>hsa-miR-3158-5p MIMAT0019211_x000D_					m1801	>mmu-miR-16-2-3p MIMAT0017018_x000D_
h1802	>hsa-miR-4632-3p MIMAT0019688_x000D_					m1802	>mmu-miR-7661-5p MIMAT0029828_x000D_
h1803	>hsa-miR-1237-3p MIMAT0005592_x000D_					m1803	>mmu-miR-1247-5p MIMAT0014800_x000D_
h1804	>hsa-miR-4517 MIMAT0019054_x000D_					m1804	>mmu-miR-7005-5p MIMAT0027914_x000D_
h1805	>hsa-miR-155-3p MIMAT0004658_x000D_					m1805	>mmu-miR-412-5p MIMAT0017173_x000D_
h1806	>hsa-miR-3128 MIMAT0014991_x000D_					m1806	>mmu-miR-669g MIMAT0005832_x000D_
h1807	>hsa-miR-1268a MIMAT0005922_x000D_					m1807	>mmu-miR-7686-3p MIMAT0029899_x000D_
h1808	>hsa-miR-4661-3p MIMAT0019730_x000D_					m1808	>mmu-miR-7222-5p MIMAT0028412_x000D_
h1809	>hsa-miR-7152-3p MIMAT0028215_x000D_					m1809	>mmu-miR-486a-5p MIMAT0003130_x000D_
h1810	>hsa-miR-6828-3p MIMAT0027557_x000D_					m1810	>mmu-miR-7054-5p MIMAT0028012_x000D_
h1811	>hsa-miR-8056 MIMAT0030983_x000D_					m1811	>mmu-miR-493-3p MIMAT0004888_x000D_
h1812	>hsa-miR-4444 MIMAT0018962_x000D_					m1812	>mmu-miR-6481 MIMAT0027339_x000D_
h1813	>hsa-miR-6838-5p MIMAT0027578_x000D_					m1813	>mmu-miR-2136 MIMAT0011212_x000D_
h1814	>hsa-miR-6757-5p MIMAT0027414_x000D_					m1814	>mmu-miR-882 MIMAT0004847_x000D_
h1815	>hsa-miR-501-5p MIMAT0002872_x000D_					m1815	>mmu-let-7a-5p MIMAT0000521_x000D_
h1816	>hsa-miR-342-5p MIMAT0004694_x000D_					m1816	>mmu-miR-181b-5p MIMAT0000673_x000D_
h1817	>hsa-miR-6758-5p MIMAT0027416_x000D_					m1817	>mmu-miR-7093-3p MIMAT0028093_x000D_
h1818	>hsa-miR-1229-3p MIMAT0005584_x000D_					m1818	>mmu-miR-7019-5p MIMAT0027942_x000D_
h1819	>hsa-miR-642a-3p MIMAT0020924_x000D_					m1819	>mmu-miR-6947-3p MIMAT0027795_x000D_
h1820	>hsa-miR-1284 MIMAT0005941_x000D_					m1820	>mmu-miR-672-5p MIMAT0003735_x000D_
h1821	>hsa-miR-1229-5p MIMAT0022942_x000D_					m1821	>mmu-miR-6913-5p MIMAT0027726_x000D_
h1822	>hsa-miR-3185 MIMAT0015065_x000D_					m1822	>mmu-miR-344c-5p MIMAT0014927_x000D_
h1823	>hsa-miR-4270 MIMAT0016900_x000D_					m1823	>mmu-miR-431-3p MIMAT0004753_x000D_
h1824	>hsa-miR-556-5p MIMAT0003220_x000D_					m1824	>mmu-miR-1938 MIMAT0009402_x000D_
h1825	>hsa-miR-4705 MIMAT0019805_x000D_					m1825	>mmu-miR-6340 MIMAT0025083_x000D_
h1826	>hsa-miR-519a-5p MIMAT0005452_x000D_					m1826	>mmu-miR-1931 MIMAT0009394_x000D_
h1827	>hsa-miR-5094 MIMAT0021086_x000D_					m1827	>mmu-miR-23b-5p MIMAT0016980_x000D_
h1828	>hsa-miR-145-3p MIMAT0004601_x000D_					m1828	>mmu-miR-346-3p MIMAT0017039_x000D_
h1829	>hsa-miR-759 MIMAT0010497_x000D_					m1829	>mmu-miR-106b-3p MIMAT0004582_x000D_
h1830	>hsa-miR-2116-5p MIMAT0011160_x000D_					m1830	>mmu-miR-23a-3p MIMAT0000532_x000D_
h1831	>hsa-miR-4741 MIMAT0019871_x000D_					m1831	>mmu-miR-466c-3p MIMAT0004878_x000D_
h1832	>hsa-miR-6789-5p MIMAT0027478_x000D_					m1832	>mmu-miR-7675-3p MIMAT0029859_x000D_
h1833	>hsa-miR-548t-5p MIMAT0015009_x000D_					m1833	>mmu-miR-6932-3p MIMAT0027765_x000D_
h1834	>hsa-miR-29c-3p MIMAT0000681_x000D_					m1834	>mmu-miR-7650-3p MIMAT0029803_x000D_
h1835	>hsa-miR-483-5p MIMAT0004761_x000D_					m1835	>mmu-miR-1843b-3p MIMAT0019346_x000D_
h1836	>hsa-let-7f-5p MIMAT0000067_x000D_					m1836	>mmu-miR-6976-3p MIMAT0027855_x000D_
h1837	>hsa-miR-1539 MIMAT0007401_x000D_					m1837	>mmu-miR-6409 MIMAT0025162_x000D_
h1838	>hsa-miR-6842-5p MIMAT0027586_x000D_					m1838	>mmu-miR-431-5p MIMAT0001418_x000D_
h1839	>hsa-miR-4745-5p MIMAT0019878_x000D_					m1839	>mmu-miR-6369 MIMAT0025113_x000D_
h1840	>hsa-miR-7111-5p MIMAT0028119_x000D_					m1840	>mmu-miR-6911-3p MIMAT0027723_x000D_
h1841	>hsa-miR-3675-3p MIMAT0018099_x000D_					m1841	>mmu-miR-3569-3p MIMAT0029855_x000D_
h1842	>hsa-let-7d-5p MIMAT0000065_x000D_					m1842	>mmu-miR-18a-5p MIMAT0000528_x000D_
h1843	>hsa-miR-3607-5p MIMAT0017984_x000D_					m1843	>mmu-miR-100-5p MIMAT0000655_x000D_
h1844	>hsa-miR-30e-5p MIMAT0000692_x000D_					m1844	>mmu-miR-3070-3p MIMAT0014847_x000D_
h1845	>hsa-miR-555 MIMAT0003219_x000D_					m1845	>mmu-miR-28c MIMAT0019339_x000D_
h1846	>hsa-miR-1271-5p MIMAT0005796_x000D_					m1846	>mmu-miR-3065-3p MIMAT0014837_x000D_
h1847	>hsa-miR-18a-3p MIMAT0002891_x000D_					m1847	>mmu-miR-7066-3p MIMAT0028037_x000D_
h1848	>hsa-miR-1255b-2-3p MIMAT0022725_x000D_					m1848	>mmu-miR-6413 MIMAT0025166_x000D_
h1849	>hsa-miR-378b MIMAT0014999_x000D_					m1849	>mmu-miR-3963 MIMAT0019341_x000D_
h1850	>hsa-miR-7161-5p MIMAT0028232_x000D_					m1850	>mmu-miR-1231-5p MIMAT0022357_x000D_
h1851	>hsa-miR-3915 MIMAT0018189_x000D_					m1851	>mmu-miR-7090-3p MIMAT0028087_x000D_
h1852	>hsa-miR-5007-3p MIMAT0021036_x000D_					m1852	>mmu-miR-149-3p MIMAT0016990_x000D_
h1853	>hsa-miR-4462 MIMAT0018986_x000D_					m1853	>mmu-miR-5132-5p MIMAT0020643_x000D_
h1854	>hsa-miR-6820-3p MIMAT0027541_x000D_					m1854	>mmu-miR-6928-5p MIMAT0027756_x000D_
h1855	>hsa-miR-369-5p MIMAT0001621_x000D_					m1855	>mmu-miR-409-5p MIMAT0004746_x000D_
h1856	>hsa-miR-4537 MIMAT0019080_x000D_					m1856	>mmu-miR-32-3p MIMAT0017050_x000D_
h1857	>hsa-miR-5704 MIMAT0022498_x000D_					m1857	>mmu-miR-702-3p MIMAT0003492_x000D_
h1858	>hsa-miR-4450 MIMAT0018971_x000D_					m1858	>mmu-miR-6901-3p MIMAT0027703_x000D_
h1859	>hsa-miR-4321 MIMAT0016874_x000D_					m1859	>mmu-miR-671-3p MIMAT0004821_x000D_
h1860	>hsa-miR-4799-3p MIMAT0019977_x000D_					m1860	>mmu-miR-328-5p MIMAT0017030_x000D_
h1861	>hsa-miR-4745-3p MIMAT0019879_x000D_					m1861	>mmu-miR-669c-5p MIMAT0003479_x000D_
h1862	>hsa-miR-4725-5p MIMAT0019843_x000D_					m1862	>mmu-miR-7215-3p MIMAT0028399_x000D_
h1863	>hsa-miR-6862-5p MIMAT0027625_x000D_					m1863	>mmu-miR-196b-3p MIMAT0017170_x000D_
h1864	>hsa-miR-654-5p MIMAT0003330_x000D_					m1864	>mmu-miR-7091-5p MIMAT0028088_x000D_
h1865	>hsa-miR-99a-3p MIMAT0004511_x000D_					m1865	>mmu-miR-345-3p MIMAT0004656_x000D_
h1866	>hsa-miR-626 MIMAT0003295_x000D_					m1866	>mmu-miR-547-3p MIMAT0003173_x000D_
h1867	>hsa-miR-130b-5p MIMAT0004680_x000D_					m1867	>mmu-miR-3108-5p MIMAT0014947_x000D_
h1868	>hsa-miR-487a-5p MIMAT0026559_x000D_					m1868	>mmu-miR-362-3p MIMAT0004684_x000D_
h1869	>hsa-miR-6799-3p MIMAT0027499_x000D_					m1869	>mmu-let-7f-1-3p MIMAT0004623_x000D_
h1870	>hsa-miR-3064-3p MIMAT0019865_x000D_					m1870	>mmu-miR-3074-5p MIMAT0014856_x000D_
h1871	>hsa-miR-6726-3p MIMAT0027354_x000D_					m1871	>mmu-miR-6946-3p MIMAT0027793_x000D_
h1872	>hsa-miR-548au-3p MIMAT0022292_x000D_					m1872	>mmu-miR-466n-5p MIMAT0014893_x000D_
h1873	>hsa-miR-939-5p MIMAT0004982_x000D_					m1873	>mmu-miR-496a-3p MIMAT0003738_x000D_
h1874	>hsa-miR-485-5p MIMAT0002175_x000D_					m1874	>mmu-miR-669d-3p MIMAT0017324_x000D_
h1875	>hsa-miR-4251 MIMAT0016883_x000D_					m1875	>mmu-miR-299a-3p MIMAT0004577_x000D_
h1876	>hsa-miR-7158-3p MIMAT0028227_x000D_					m1876	>mmu-miR-450a-5p MIMAT0001546_x000D_
h1877	>hsa-miR-4506 MIMAT0019042_x000D_					m1877	>mmu-miR-741-5p MIMAT0017262_x000D_
h1878	>hsa-miR-6880-3p MIMAT0027661_x000D_					m1878	>mmu-miR-1191a MIMAT0005849_x000D_
h1879	>hsa-miR-144-5p MIMAT0004600_x000D_					m1879	>mmu-miR-710 MIMAT0003500_x000D_
h1880	>hsa-miR-122-5p MIMAT0000421_x000D_					m1880	>mmu-miR-7225-3p MIMAT0028419_x000D_
h1881	>hsa-miR-206 MIMAT0000462_x000D_					m1881	>mmu-miR-466f-5p MIMAT0004881_x000D_
h1882	>hsa-miR-548f-5p MIMAT0026739_x000D_					m1882	>mmu-miR-6715-3p MIMAT0029877_x000D_
h1883	>hsa-miR-136-5p MIMAT0000448_x000D_					m1883	>mmu-miR-6995-5p MIMAT0027892_x000D_
h1884	>hsa-miR-4715-5p MIMAT0019824_x000D_					m1884	>mmu-miR-9-5p MIMAT0000142_x000D_
h1885	>hsa-miR-6810-3p MIMAT0027521_x000D_					m1885	>mmu-miR-365-3p MIMAT0000711_x000D_
h1886	>hsa-miR-8072 MIMAT0030999_x000D_					m1886	>mmu-miR-194-1-3p MIMAT0016999_x000D_
h1887	>hsa-miR-4295 MIMAT0016844_x000D_					m1887	>mmu-miR-3970 MIMAT0019355_x000D_
h1888	>hsa-miR-5195-3p MIMAT0021127_x000D_					m1888	>mmu-miR-7022-3p MIMAT0027949_x000D_
h1889	>hsa-miR-3689f MIMAT0019010_x000D_					m1889	>mmu-miR-1197-3p MIMAT0005858_x000D_
h1890	>hsa-miR-1972 MIMAT0009447_x000D_					m1890	>mmu-miR-8116 MIMAT0031422_x000D_
h1891	>hsa-miR-340-5p MIMAT0004692_x000D_					m1891	>mmu-miR-7087-5p MIMAT0028080_x000D_
h1892	>hsa-miR-3120-5p MIMAT0019198_x000D_					m1892	>mmu-miR-29c-3p MIMAT0000536_x000D_
h1893	>hsa-miR-485-3p MIMAT0002176_x000D_					m1893	>mmu-miR-133b-5p MIMAT0017083_x000D_
h1894	>hsa-miR-632 MIMAT0003302_x000D_					m1894	>mmu-miR-155-5p MIMAT0000165_x000D_
h1895	>hsa-miR-25-3p MIMAT0000081_x000D_					m1895	>mmu-miR-7217-3p MIMAT0028403_x000D_
h1896	>hsa-miR-4684-3p MIMAT0019770_x000D_					m1896	>mmu-miR-7060-3p MIMAT0028025_x000D_
h1897	>hsa-miR-6728-5p MIMAT0027357_x000D_					m1897	>mmu-miR-6976-5p MIMAT0027854_x000D_
h1898	>hsa-miR-4289 MIMAT0016920_x000D_					m1898	>mmu-miR-7036b-3p MIMAT0029809_x000D_
h1899	>hsa-miR-3688-3p MIMAT0018116_x000D_					m1899	>mmu-miR-6917-5p MIMAT0027734_x000D_
h1900	>hsa-miR-6851-5p MIMAT0027602_x000D_					m1900	>mmu-miR-669c-3p MIMAT0017253_x000D_
h1901	>hsa-miR-455-3p MIMAT0004784_x000D_					m1901	>mmu-miR-8100 MIMAT0031403_x000D_
h1902	>hsa-miR-425-5p MIMAT0003393_x000D_					m1902	>mmu-miR-6769b-5p MIMAT0028040_x000D_
h1903	>hsa-miR-181c-5p MIMAT0000258_x000D_					m1903	>mmu-miR-136-5p MIMAT0000148_x000D_
h1904	>hsa-miR-6717-5p MIMAT0025846_x000D_					m1904	>mmu-miR-698-3p MIMAT0003488_x000D_
h1905	>hsa-miR-5685 MIMAT0022475_x000D_					m1905	>mmu-miR-183-5p MIMAT0000212_x000D_
h1906	>hsa-miR-3668 MIMAT0018091_x000D_					m1906	>mmu-miR-463-5p MIMAT0002104_x000D_
h1907	>hsa-miR-338-3p MIMAT0000763_x000D_					m1907	>mmu-miR-7012-3p MIMAT0027929_x000D_
h1908	>hsa-miR-499b-5p MIMAT0019897_x000D_					m1908	>mmu-let-7g-5p MIMAT0000121_x000D_
h1909	>hsa-miR-211-5p MIMAT0000268_x000D_					m1909	>mmu-miR-497a-3p MIMAT0017247_x000D_
h1910	>hsa-miR-153-5p MIMAT0026480_x000D_					m1910	>mmu-miR-7649-5p MIMAT0029800_x000D_
h1911	>hsa-miR-4703-3p MIMAT0019802_x000D_					m1911	>mmu-miR-5123 MIMAT0020633_x000D_
h1912	>hsa-miR-767-5p MIMAT0003882_x000D_					m1912	>mmu-miR-504-5p MIMAT0004889_x000D_
h1913	>hsa-miR-219a-5p MIMAT0000276_x000D_					m1913	>mmu-miR-3535 MIMAT0031410_x000D_
h1914	>hsa-miR-219a-1-3p MIMAT0004567_x000D_					m1914	>mmu-miR-3099-3p MIMAT0014816_x000D_
h1915	>hsa-miR-4436b-5p MIMAT0019940_x000D_					m1915	>mmu-miR-3085-3p MIMAT0014879_x000D_
h1916	>hsa-miR-3121-5p MIMAT0019199_x000D_
h1917	>hsa-miR-5572 MIMAT0022260_x000D_
h1918	>hsa-miR-4523 MIMAT0019061_x000D_
h1919	>hsa-miR-140-3p MIMAT0004597_x000D_
h1920	>hsa-miR-3659 MIMAT0018080_x000D_
h1921	>hsa-miR-3679-3p MIMAT0018105_x000D_
h1922	>hsa-miR-4526 MIMAT0019065_x000D_
h1923	>hsa-miR-7850-5p MIMAT0030425_x000D_
h1924	>hsa-miR-6134 MIMAT0024618_x000D_
h1925	>hsa-miR-625-5p MIMAT0003294_x000D_
h1926	>hsa-miR-369-3p MIMAT0000721_x000D_
h1927	>hsa-miR-1287-3p MIMAT0026738_x000D_
h1928	>hsa-miR-132-3p MIMAT0000426_x000D_
h1929	>hsa-miR-6882-5p MIMAT0027664_x000D_
h1930	>hsa-miR-1537-5p MIMAT0026765_x000D_
h1931	>hsa-miR-5002-3p MIMAT0021024_x000D_
h1932	>hsa-miR-639 MIMAT0003309_x000D_
h1933	>hsa-miR-6756-5p MIMAT0027412_x000D_
h1934	>hsa-miR-1908-3p MIMAT0026916_x000D_
h1935	>hsa-miR-6811-3p MIMAT0027523_x000D_
h1936	>hsa-miR-6514-3p MIMAT0025485_x000D_
h1937	>hsa-miR-6738-3p MIMAT0027378_x000D_
h1938	>hsa-miR-548h-5p MIMAT0005928_x000D_
h1939	>hsa-miR-595 MIMAT0003263_x000D_
h1940	>hsa-miR-662 MIMAT0003325_x000D_
h1941	>hsa-miR-130a-3p MIMAT0000425_x000D_
h1942	>hsa-miR-4736 MIMAT0019862_x000D_
h1943	>hsa-miR-5088-3p MIMAT0027041_x000D_
h1944	>hsa-miR-5004-5p MIMAT0021027_x000D_
h1945	>hsa-miR-142-3p MIMAT0000434_x000D_
h1946	>hsa-miR-4474-5p MIMAT0019234_x000D_
h1947	>hsa-miR-520d-5p MIMAT0002855_x000D_
h1948	>hsa-miR-1205 MIMAT0005869_x000D_
h1949	>hsa-miR-1537-3p MIMAT0007399_x000D_
h1950	>hsa-miR-5187-5p MIMAT0021117_x000D_
h1951	>hsa-miR-4428 MIMAT0018943_x000D_
h1952	>hsa-miR-4646-3p MIMAT0019708_x000D_
h1953	>hsa-miR-3529-5p MIMAT0019828_x000D_
h1954	>hsa-miR-6809-3p MIMAT0027519_x000D_
h1955	>hsa-miR-1-5p MIMAT0031892_x000D_
h1956	>hsa-miR-27a-3p MIMAT0000084_x000D_
h1957	>hsa-miR-671-5p MIMAT0003880_x000D_
h1958	>hsa-miR-1285-5p MIMAT0022719_x000D_
h1959	>hsa-miR-5007-5p MIMAT0021035_x000D_
h1960	>hsa-miR-3919 MIMAT0018193_x000D_
h1961	>hsa-miR-8059 MIMAT0030986_x000D_
h1962	>hsa-miR-539-5p MIMAT0003163_x000D_
h1963	>hsa-miR-3124-3p MIMAT0019200_x000D_
h1964	>hsa-miR-33b-5p MIMAT0003301_x000D_
h1965	>hsa-miR-7108-3p MIMAT0028114_x000D_
h1966	>hsa-miR-3916 MIMAT0018190_x000D_
h1967	>hsa-miR-4275 MIMAT0016905_x000D_
h1968	>hsa-miR-6744-3p MIMAT0027390_x000D_
h1969	>hsa-miR-6756-3p MIMAT0027413_x000D_
h1970	>hsa-miR-3170 MIMAT0015045_x000D_
h1971	>hsa-miR-3649 MIMAT0018069_x000D_
h1972	>hsa-miR-4754 MIMAT0019894_x000D_
h1973	>hsa-miR-5586-3p MIMAT0022288_x000D_
h1974	>hsa-miR-490-5p MIMAT0004764_x000D_
h1975	>hsa-miR-34c-5p MIMAT0000686_x000D_
h1976	>hsa-miR-522-3p MIMAT0002868_x000D_
h1977	>hsa-miR-3689b-5p MIMAT0018180_x000D_
h1978	>hsa-miR-4306 MIMAT0016858_x000D_
h1979	>hsa-miR-4515 MIMAT0019052_x000D_
h1980	>hsa-miR-1254 MIMAT0005905_x000D_
h1981	>hsa-miR-373-3p MIMAT0000726_x000D_
h1982	>hsa-miR-365b-5p MIMAT0022833_x000D_
h1983	>hsa-miR-4802-3p MIMAT0019982_x000D_
h1984	>hsa-miR-548aj-3p MIMAT0018990_x000D_
h1985	>hsa-miR-6876-3p MIMAT0027653_x000D_
h1986	>hsa-miR-185-5p MIMAT0000455_x000D_
h1987	>hsa-miR-3127-5p MIMAT0014990_x000D_
h1988	>hsa-miR-6503-3p MIMAT0025463_x000D_
h1989	>hsa-miR-3180-5p MIMAT0015057_x000D_
h1990	>hsa-miR-5698 MIMAT0022491_x000D_
h1991	>hsa-miR-4477b MIMAT0019005_x000D_
h1992	>hsa-miR-888-5p MIMAT0004916_x000D_
h1993	>hsa-miR-548ah-5p MIMAT0018972_x000D_
h1994	>hsa-miR-7-2-3p MIMAT0004554_x000D_
h1995	>hsa-miR-4520-2-3p MIMAT0020300_x000D_
h1996	>hsa-miR-6077 MIMAT0023702_x000D_
h1997	>hsa-miR-3123 MIMAT0014985_x000D_
h1998	>hsa-miR-4693-5p MIMAT0019784_x000D_
[truncated: 590 more rows]
