# Supplementary material for: Analysis of Purines and Pyrimidines distribution over miRNAs of Human, Gorilla, Chimpanzee, Mouse and Rat
Source: Sci Rep. 2018 Jul 2;8:9974. doi: 10.1038/s41598-018-28289-x (PMC6028587; doi:10.1038/s41598-018-28289-x)
Supplement: Supplementary file 3 — Dataset 3 [file 41598_2018_28289_MOESM3_ESM.xls]

## Sheet: Sheet1
Human			Gorilla			Chimpanzee			Mouse			Rat				Cardinality and Cluster Center
Seq. Nos.	FD	Clusters	Seq. Nos.	FD	Clusters	Seq. Nos.	FD	Clusters	Seq. Nos.	FD	Clusters	Seq. Nos.	FD	Clusters
h749	1.50985	1	g18	1.55269	1	p25	1.52903	1	m901	1.5263	1	r180	1.53	1		Human
h2437	1.51592		g318	1.55768		p158	1.54036		m658	1.53677		r577	1.53669			Cardinality	48	731	931	394	222	137	80	26	14	5
h1370	1.52346		g149	1.55773		p503	1.54637		m45	1.54154		r505	1.54055			Cluster Center	1.52936	1.56837	1.60739	1.6464	1.68542	1.72443	1.76345	1.80246	1.84148	1.88049
h681	1.52438		g212	1.55945		p407	1.54901		m760	1.54728		r299	1.54128
h1162	1.52485		g62	1.55977		p451	1.5491		m430	1.54845		r225	1.54358			Gorilla
h1696	1.52499		g324	1.56		p277	1.55025		m1171	1.54863		r174	1.54861			Cardinality	124	151	45	13	12	7	3	0	0	2
h1496	1.52532		g74	1.56002		p238	1.55037		m822	1.54935		r295	1.54901			Cluster Center	1.5683	1.59954	1.63077	1.662	1.69323	1.72446	1.75569	1.78692	1.81815	1.84938
h289	1.52586		g266	1.5602		p42	1.55074		m811	1.54991		r591	1.55117
h914	1.52588		g90	1.56026		p505	1.55103		m919	1.55075		r629	1.55211			Chimpanzee
h2293	1.52618		g235	1.56084		p242	1.55269		m1097	1.55134		r608	1.55223			Cardinality	19	255	189	54	37	12	12	4	2	3
h2341	1.52759		g126	1.56188		p256	1.55322		m1360	1.55157		r122	1.55299			Cluster Center	1.54507	1.57715	1.60923	1.64131	1.67339	1.70547	1.73754	1.76962	1.8017	1.83378
h282	1.52877		g241	1.56219		p513	1.55514		m115	1.55269		r53	1.55317
h982	1.52903		g196	1.56261		p512	1.55853		m481	1.55285		r491	1.55358			Mouse
h1997	1.52948		g319	1.56289		p281	1.55954		m1665	1.55311		r734	1.55524			Cardinality	28	743	503	246	160	106	73	30	20	6
h2195	1.53136		g245	1.56326		p54	1.55967		m504	1.55509		r641	1.55555			Cluster Center	1.54353	1.57799	1.61244	1.6469	1.68136	1.71582	1.75028	1.78473	1.81919	1.85365
h131	1.53285		g301	1.56342		p272	1.55977		m888	1.55659		r176	1.55597
h2485	1.53326		g179	1.56347		p381	1.56014		m327	1.55813		r159	1.55628			Rat
h2343	1.53326		g84	1.5636		p159	1.56064		m979	1.55854		r537	1.55987			Cardinality	23	368	190	93	42	29	13	4	1	2
h2000	1.53355		g290	1.56477		p539	1.56099		m868	1.55937		r84	1.5601			Cluster Center	1.54606	1.57817	1.61028	1.64239	1.6745	1.70661	1.73872	1.77084	1.80295	1.83506
h966	1.53471		g142	1.56503		p140	1.56154	2	m1672	1.55937		r8	1.56099
h625	1.53497		g310	1.56599		p585	1.56197		m810	1.55959		r104	1.561
h979	1.53643		g59	1.56942		p81	1.56289		m355	1.55979		r538	1.56118
h2348	1.53704		g269	1.56982		p250	1.56457		m1522	1.55987		r204	1.56143
h511	1.53728		g191	1.56987		p525	1.56484		m1769	1.56009		r466	1.56255	2
h584	1.53773		g254	1.56996		p313	1.56543		m241	1.56052		r520	1.56281
h2294	1.53821		g242	1.57002		p5	1.56634		m812	1.56056		r521	1.56353
h2245	1.53895		g270	1.57016		p333	1.56664		m966	1.56075		r536	1.56445
h2028	1.53976		g197	1.57022		p192	1.5669		m525	1.56075		r666	1.5653
h2184	1.53991		g287	1.57022		p204	1.56735		m905	1.56093	2	r182	1.5657
h220	1.54012		g187	1.57023		p575	1.56899		m464	1.56098		r572	1.56662
h92	1.54036		g46	1.57026		p345	1.56937		m644	1.56099		r588	1.56674
h1429	1.54068		g143	1.57037		p580	1.56958		m483	1.56099		r187	1.56681
h1647	1.54087		g279	1.57053		p265	1.56985		m33	1.56102		r175	1.56753
h2210	1.54099		g57	1.5708		p413	1.56989		m1108	1.56109		r298	1.56809
h81	1.54102		g207	1.57101		p168	1.57		m1511	1.56147		r421	1.56847
h1314	1.54129		g221	1.57108		p436	1.57002		m608	1.56157		r412	1.56878
h1069	1.54171		g259	1.57108		p494	1.57002		m1845	1.56164		r618	1.56963
h1274	1.54206		g95	1.57138		p6	1.57005		m922	1.56174		r242	1.56981
h1163	1.54218		g129	1.57144		p161	1.57014		m816	1.56338		r237	1.56989
h806	1.54282		g322	1.57156		p292	1.57016		m1553	1.56446		r35	1.57006
h266	1.54313		g201	1.57172		p450	1.57019		m1812	1.56481		r251	1.57012
h712	1.54335		g320	1.57189		p137	1.57023		m1382	1.56643		r622	1.57016
h850	1.54398		g158	1.57194		p420	1.57023		m1887	1.56645		r387	1.57022
h209	1.54434		g63	1.57206		p199	1.57026		m532	1.56651		r294	1.57026
h2387	1.54473		g79	1.57222		p325	1.57035		m1200	1.56735		r361	1.57033
h2053	1.54739		g135	1.57253		p307	1.57044		m1269	1.56765		r479	1.57033
h860	1.54849		g73	1.57261		p579	1.57048		m1762	1.56816		r307	1.57048
h1286	1.5488		g284	1.57277		p415	1.57054		m796	1.5684		r761	1.57081
h2250	1.5489	2	g125	1.57283		p355	1.57063		m904	1.56854		r470	1.57086
h2375	1.54901		g148	1.57286		p227	1.57075		m1119	1.56938		r401	1.5711
h1326	1.5491		g82	1.57289		p417	1.5708		m1151	1.56947		r651	1.57126
h1425	1.54951		g332	1.57313		p510	1.57102		m147	1.56958		r250	1.57139
h1775	1.54956		g233	1.57314		p356	1.57125		m1140	1.56958		r725	1.5714
h147	1.54958		g132	1.57331		p485	1.57138		m1281	1.56958		r513	1.57158
h2160	1.55024		g256	1.57385		p109	1.57152		m1613	1.56958		r305	1.57164
h452	1.55025		g104	1.57434		p157	1.57156		m1705	1.56958		r42	1.57165
h855	1.55025		g36	1.57462		p558	1.57173		m1482	1.5696		r111	1.57167
h2018	1.55025		g288	1.57491		p11	1.57186		m139	1.56961		r328	1.57168
h1866	1.55037		g37	1.57504		p85	1.57187		m934	1.56963		r490	1.57171
h2100	1.55047		g312	1.57513		p396	1.57189		m1029	1.56964		r196	1.5718
h1485	1.55054		g188	1.57514		p574	1.572		m469	1.56973		r115	1.57208
h1224	1.55068		g227	1.57515		p464	1.57271		m749	1.56974		r413	1.57223
h1469	1.55071		g166	1.57666		p246	1.57277		m1856	1.56976		r259	1.57233
h1092	1.55074		g176	1.57764		p148	1.57289		m278	1.56985		r720	1.57245
h2578	1.55074		g103	1.57765		p180	1.57314		m1463	1.56985		r681	1.57245
h1542	1.55105		g53	1.57808		p271	1.57321		m1595	1.56985		r368	1.57246
h1289	1.55112		g145	1.57815		p519	1.57331		m72	1.56986		r561	1.57274
h1898	1.55123		g238	1.57837		p507	1.57367		m1458	1.56987		r339	1.57282
h553	1.55155		g107	1.57841		p181	1.57431		m624	1.56987		r183	1.57302
h2352	1.55168		g154	1.57857		p319	1.57435		m341	1.56987		r587	1.57303
h1942	1.55185		g92	1.57869		p411	1.5745		m853	1.56987		r498	1.57304
h2062	1.55218		g164	1.57882		p32	1.57462		m663	1.56988		r164	1.57337
h474	1.55224		g317	1.57891		p53	1.57491		m1909	1.56992		r748	1.57353
h2079	1.55237		g156	1.5791		p221	1.57536		m256	1.56997		r559	1.57371
h478	1.55284		g113	1.57913		p111	1.57543		m1388	1.57		r402	1.57374
h492	1.55308		g137	1.57921		p129	1.57576		m709	1.57005		r147	1.57401
h2012	1.55322		g136	1.57923		p516	1.57587		m808	1.57009		r580	1.57402
h2320	1.55326		g81	1.57925		p474	1.5765		m610	1.57014		r373	1.57409
h1202	1.55354		g265	1.57927		p94	1.57708		m1420	1.57015		r311	1.57435
h117	1.55394		g255	1.57929		p541	1.57729		m928	1.57016		r375	1.57451
h1246	1.55431		g151	1.57937		p480	1.57733		m1285	1.5702		r52	1.57457
h396	1.55462		g178	1.57952		p163	1.57765		m1217	1.57023		r379	1.57459
h911	1.55514		g49	1.57953		p581	1.57783		m427	1.57024		r463	1.57471
h1623	1.55569		g19	1.57956		p23	1.57841		m963	1.57024		r253	1.57513
h1660	1.55578		g172	1.57964		p236	1.57861		m500	1.57026		r665	1.57513
h2253	1.55631		g195	1.5797		p90	1.57883		m1434	1.57034		r268	1.57527
h1737	1.55647		g226	1.57972		p492	1.57888		m642	1.57035		r549	1.57542
h384	1.5568		g89	1.57973		p123	1.57891		m233	1.57044		r602	1.57543
h1176	1.55747		g25	1.57993		p269	1.57912		m482	1.57045		r340	1.57569
h1787	1.5584		g100	1.58007		p151	1.57913		m1771	1.57045		r689	1.57584
h1747	1.55853		g165	1.58009		p222	1.57913		m969	1.57053		r501	1.57604
h1971	1.55921		g20	1.58022		p376	1.57921		m359	1.57053		r64	1.57617
h1740	1.55941		g292	1.58024		p439	1.57923		m509	1.57055		r690	1.57623
h1000	1.55954		g169	1.58026		p315	1.57927		m499	1.57055		r287	1.57642
h1506	1.55967		g54	1.58033		p573	1.57927		m164	1.57057		r395	1.57654
h1580	1.55968		g17	1.58049		p231	1.57928		m1740	1.57063		r310	1.57695
h1129	1.55983		g333	1.58055		p120	1.57929		m1882	1.57069		r755	1.57704
h1763	1.55998		g243	1.58069		p276	1.57931		m1056	1.57077		r234	1.57718
h789	1.56		g80	1.58084		p576	1.57933		m1614	1.57079		r502	1.57752
h1790	1.56002		g87	1.58086		p156	1.57934		m678	1.5708		r70	1.57768
h933	1.56006		g286	1.58087		p75	1.57936		m1306	1.57082		r445	1.57771
h2187	1.56011		g353	1.58089		p61	1.57937		m667	1.57107		r243	1.57784
h1329	1.56012		g97	1.58136		p537	1.57941		m834	1.57125		r449	1.57804
h636	1.56014		g215	1.5814		p97	1.57944		m724	1.57137		r527	1.57804
h1502	1.56014		g346	1.58155		p69	1.57947		m126	1.57138		r98	1.57809
h1518	1.56014		g21	1.58173		p388	1.57947		m441	1.57143		r637	1.57823
h1811	1.56019		g219	1.58183		p211	1.5795		m1253	1.57147		r256	1.57832
h62	1.56022		g14	1.58201		p531	1.5795		m300	1.57148		r266	1.57833
h1492	1.56034		g91	1.58203		p251	1.57952		m542	1.57156		r744	1.57846
h1292	1.56043		g150	1.58203		p330	1.57953		m651	1.57156		r200	1.57889
h1728	1.56048		g273	1.58207		p423	1.57956		m988	1.57158		r141	1.57891
h1228	1.56052		g121	1.58208		p259	1.57956		m1069	1.57165		r280	1.57892
h1707	1.56054		g159	1.58214		p477	1.57958		m613	1.57169		r41	1.57895
h716	1.56066		g357	1.58245		p110	1.5796		m817	1.5717		r560	1.57898
h1974	1.56075		g326	1.5826		p260	1.5796		m795	1.5718		r446	1.57903
h2417	1.56099		g289	1.58273		p358	1.5796		m1139	1.57186		r454	1.57905
h1683	1.56141		g223	1.58281		p405	1.5796		m189	1.57187		r460	1.57905
h352	1.56145		g13	1.58296		p91	1.57969		m1307	1.57188		r102	1.57907
h1351	1.56154		g152	1.58333		p321	1.5797		m872	1.57188		r88	1.57907
h1254	1.56166		g183	1.58356		p3	1.57972		m540	1.57189		r676	1.57908
h1302	1.56182		g180	1.58359		p427	1.57973		m679	1.57202		r504	1.57908
h2030	1.56186		g174	1.58375		p392	1.57978		m465	1.57213		r743	1.57909
h2235	1.56197		g34	1.58388		p114	1.57992		m1275	1.57213		r624	1.57909
h2585	1.562		g330	1.58389		p169	1.57993		m831	1.57214		r359	1.57915
h1031	1.56208		g213	1.58421	2	p382	1.58009		m1011	1.57236		r688	1.57915
h529	1.56214		g99	1.58437		p273	1.58022		m1432	1.57239		r489	1.57923
h769	1.56235		g356	1.5846		p317	1.58024		m19	1.57261		r186	1.57924
h1762	1.56305		g2	1.58505		p245	1.58026		m874	1.57277		r558	1.57926
h1352	1.56326		g93	1.58556		p21	1.58067		m851	1.57289		r422	1.57927
h441	1.56358		g160	1.58631		p426	1.58068		m1830	1.57314		r756	1.57927
h1552	1.56389		g161	1.58645		p479	1.58069		m1889	1.57321		r75	1.57931
h799	1.56428		g285	1.58688		p237	1.5807		m1166	1.57329		r619	1.57931
h1786	1.56457		g304	1.58691		p106	1.58082		m1010	1.5734		r274	1.57935
h984	1.56484		g216	1.58694		p208	1.58083		m558	1.57345		r358	1.57941
h219	1.56492		g168	1.58728		p229	1.58083		m1781	1.57346		r297	1.57943
h1516	1.56504		g307	1.58728		p27	1.58086		m1118	1.57347		r9	1.57943
h2130	1.56526		g170	1.58751		p241	1.5809		m1238	1.57353		r352	1.57945
h1026	1.56535		g325	1.58776		p393	1.58091		m1125	1.5737		r300	1.57958
h1948	1.56543		g349	1.58801		p282	1.58094		m1014	1.57371		r57	1.57965
h1659	1.56547		g96	1.58806		p202	1.58104		m450	1.57371		r77	1.57967
h140	1.56664		g1	1.58822		p418	1.58114		m521	1.57373		r749	1.57973
h1344	1.56709		g303	1.58825		p348	1.58131		m848	1.57384		r296	1.57977
h230	1.56724		g186	1.58846		p387	1.58134		m942	1.57385		r363	1.57978
h1043	1.56735		g69	1.58855		p266	1.58139		m1543	1.57395		r447	1.5798
h68	1.56781		g5	1.58886		p419	1.58147		m1102	1.57398		r525	1.57983
h1110	1.56796		g298	1.58895		p194	1.58154		m741	1.57401		r507	1.57991
h2383	1.56813		g239	1.58898		p397	1.58162		m1605	1.57408		r272	1.57995
h306	1.56875		g220	1.58902		p471	1.58169		m287	1.5741		r649	1.57995
h525	1.56875		g124	1.58907		p508	1.58173		m1290	1.57423		r524	1.58002
h301	1.56899		g192	1.58914		p534	1.58173		m494	1.57424		r530	1.58007
h493	1.56913		g232	1.58921		p247	1.58174		m31	1.57436		r719	1.58009
h1236	1.56915		g106	1.58937		p136	1.58185		m1691	1.57446		r31	1.58009
h2288	1.56934		g70	1.58963		p399	1.58189		m440	1.57455		r551	1.58009
h1993	1.56936		g44	1.58977		p487	1.58201		m253	1.57467		r333	1.58011
h726	1.56937		g262	1.58977		p63	1.58203		m1866	1.5749		r437	1.58019
h2024	1.56937		g214	1.59009		p346	1.58203		m1772	1.57496		r433	1.58022
h901	1.5695		g229	1.59012		p363	1.58203		m1148	1.57499		r326	1.58026
h950	1.56952		g29	1.59023		p305	1.58208		m1678	1.57515		r472	1.58026
h61	1.56958		g341	1.59061		p475	1.58208		m898	1.57533		r464	1.58028
h1197	1.56958		g309	1.59071		p88	1.58214		m1326	1.57586		r571	1.58032
h1589	1.56961		g217	1.59089		p339	1.58217		m1546	1.57587		r19	1.58032
h1782	1.56963		g281	1.59089		p389	1.58241		m289	1.57589		r329	1.58034
h2451	1.56968		g231	1.59094		p587	1.58245		m1694	1.57591		r106	1.5804
h1310	1.56971		g250	1.591		p283	1.58247		m846	1.57597		r347	1.58041
h2052	1.56973		g112	1.59147		p463	1.58254		m818	1.57609		r157	1.58045
h1111	1.5698		g264	1.59161		p521	1.58273		m1414	1.57626		r593	1.58047
h462	1.56982		g257	1.59163		p412	1.58274		m1680	1.57639		r712	1.58048
h523	1.56982		g335	1.59171		p117	1.58293		m918	1.57647		r459	1.58049
h889	1.56982		g199	1.59216		p545	1.58296		m463	1.57674		r478	1.58063
h1103	1.56982		g314	1.59233		p465	1.58313		m350	1.57681		r320	1.58066
h683	1.56985		g56	1.59241		p249	1.58333		m1169	1.57703		r392	1.58066
h1232	1.56986		g189	1.59253		p298	1.58348		m650	1.57709		r691	1.5807
h1626	1.56988		g75	1.59261		p350	1.58354		m1874	1.57724		r595	1.58071
h2365	1.56989		g200	1.59282		p300	1.58357		m603	1.57729		r440	1.58072
h1859	1.56992		g140	1.59295		p504	1.58363		m628	1.57739		r462	1.58077
h1016	1.56994		g263	1.59339		p571	1.58366		m1625	1.57761		r497	1.58087
h1926	1.57		g258	1.59347		p103	1.58388		m940	1.57776		r737	1.58087
h2278	1.57001		g101	1.59363		p258	1.58389		m1276	1.57783		r202	1.58101
h2377	1.57002		g321	1.594		p362	1.58394		m1445	1.57797		r701	1.58103
h114	1.57005		g9	1.59428		p49	1.58418		m1460	1.57809		r97	1.58107
h1617	1.57005		g141	1.59433		p51	1.58437		m728	1.57813		r235	1.58107
h322	1.57014		g11	1.59443		p453	1.58437		m762	1.57826		r625	1.5811
h1408	1.57016		g130	1.59443		p483	1.58437		m1838	1.57841		r417	1.58122
h1699	1.57016		g146	1.59443		p217	1.58439		m1652	1.57862		r238	1.58122
h383	1.57017		g157	1.59443		p212	1.58441		m1127	1.57877		r275	1.58139
h956	1.57022		g205	1.59443		p548	1.5846		m1572	1.57886		r354	1.58141
h2183	1.57023		g252	1.59443		p501	1.58466		m1623	1.57888		r282	1.58142
h200	1.57026		g253	1.59443		p209	1.58472		m1581	1.57888		r716	1.5815
h406	1.57026		g306	1.59443		p73	1.58494		m20	1.57889		r74	1.58171
h1946	1.57029		g334	1.59443		p446	1.58505		m182	1.57889		r671	1.58174
h438	1.57032		g83	1.59443		p113	1.58508		m445	1.57889		r760	1.58178
h370	1.57035		g15	1.59448		p155	1.58508		m584	1.57889		r179	1.58178
h1939	1.57035		g167	1.59448		p225	1.58515		m821	1.57889		r410	1.58183
h2379	1.57039		g230	1.59482		p131	1.5854		m1041	1.57889		r708	1.58184
h1054	1.57044		g329	1.59546		p583	1.58542		m1317	1.57889		r432	1.58185
h672	1.57045		g190	1.59546		p497	1.58563		m1722	1.57889		r389	1.58187
h621	1.57045		g47	1.59574		p203	1.58564		m1872	1.57889		r60	1.5819
h2577	1.57048		g300	1.59576		p500	1.58571		m1881	1.57889		r126	1.58195
h653	1.57049		g42	1.59623		p252	1.58582		m630	1.57891		r215	1.58196
h1084	1.57056		g291	1.59649		p67	1.58606		m1892	1.57891		r252	1.58211
h2549	1.57061		g236	1.59652		p82	1.58616		m193	1.57895		r267	1.58221
h695	1.57063		g162	1.59654		p456	1.58622		m1310	1.57895		r469	1.58222
h1418	1.57074		g28	1.59662		p349	1.58624		m1143	1.57895		r218	1.58222
h14	1.57075		g355	1.59667		p454	1.58631		m1412	1.579		r264	1.58226
h1888	1.5708		g343	1.59704		p289	1.58642		m1228	1.57905		r411	1.58227
h2470	1.5708		g88	1.59708		p303	1.58645		m1361	1.57907		r403	1.58235
h1675	1.5708		g210	1.59731		p188	1.58659		m832	1.57909		r260	1.58238
h314	1.57081		g32	1.5974		p36	1.58688		m1230	1.57911		r705	1.58239
h1207	1.5709		g50	1.59769		p435	1.58695		m501	1.57912		r452	1.5824
h2104	1.5709		g316	1.59782		p357	1.58728		m586	1.57913		r656	1.58248
h1439	1.57097		g299	1.59783		p493	1.58753		m1679	1.57913		r644	1.58252
h2530	1.57102		g66	1.5981		p145	1.58754		m198	1.57917		r233	1.58257
h770	1.57102		g280	1.59818		p153	1.58776		m257	1.5792		r40	1.58262
h341	1.57108		g347	1.59839		p421	1.58788		m1189	1.57921		r56	1.58262
h1833	1.57108		g128	1.59851		p228	1.58792		m489	1.57922		r495	1.58262
h1984	1.57108		g6	1.59857		p544	1.58793		m418	1.57925		r151	1.58263
h34	1.5711		g123	1.59891		p569	1.58795		m1047	1.57925		r229	1.58284
h1650	1.5711		g261	1.59906		p379	1.58795		m1439	1.57925		r265	1.58292
h931	1.57125		g337	1.59935		p201	1.58801		m665	1.57926		r366	1.58295
h556	1.57132		g68	1.59936		p568	1.58807		m1528	1.57927		r30	1.58302
h510	1.57137		g155	1.59942		p261	1.58822		m184	1.5793		r69	1.58302
h1901	1.57138		g311	1.59942		p263	1.5884		m1349	1.5793		r245	1.58309
h1584	1.5714		g35	1.59946		p343	1.5884		m1358	1.57931		r132	1.58313
h2049	1.57141		g184	1.59989		p240	1.58846		m867	1.57934		r594	1.58315
h1738	1.57143		g323	1.5999		p141	1.5885		m977	1.57934		r612	1.58316
h718	1.57146		g122	1.60005		p125	1.58855		m396	1.57934		r514	1.58318
h2260	1.57152		g38	1.60035		p406	1.58872		m512	1.57936		r428	1.58321
h1956	1.57156		g45	1.60054		p154	1.58886		m291	1.57937		r25	1.58329
h2556	1.57156		g10	1.60057		p71	1.58886		m1305	1.57937		r219	1.5833
h1395	1.57172		g206	1.60098		p285	1.5889		m1390	1.57941		r660	1.5833
h593	1.57173		g72	1.6011		p45	1.5889		m414	1.57941		r173	1.58331
h2085	1.57178		g133	1.60172		p143	1.58902		m177	1.57941		r197	1.58343
h883	1.5718		g119	1.60192		p533	1.58907		m1628	1.57941		r313	1.58364
h559	1.57185		g60	1.60321		p22	1.5892		m386	1.57942		r96	1.58384
h1219	1.57186		g350	1.60338		p438	1.58921		m2	1.57942		r23	1.58389
h1340	1.57187		g305	1.60343		p462	1.58921		m1873	1.57944		r574	1.58392
h1416	1.57187		g118	1.60349		p296	1.58934		m422	1.57945		r589	1.58395
h1913	1.57189		g3	1.6035		p33	1.58948		m561	1.57945		r503	1.58399
h574	1.57198		g328	1.60381		p267	1.58963		m1484	1.57945		r677	1.58401
h1041	1.572		g208	1.60418		p122	1.58964		m1800	1.57945		r451	1.58409
h2523	1.57201		g247	1.60418		p274	1.58977		m60	1.57947		r526	1.5841
h1816	1.57218		g249	1.60418		p428	1.58977		m776	1.57947		r371	1.58425
h801	1.57219		g352	1.60418		p377	1.59029		m931	1.57949		r240	1.58434
h1065	1.57234		g23	1.60425		p368	1.59037		m1244	1.5795		r283	1.58437
h752	1.5724		g182	1.60505		p469	1.59043		m42	1.5795		r685	1.58454
h78	1.57252		g98	1.60534		p386	1.59048		m1087	1.57951		r717	1.58463
h2105	1.57254		g27	1.60593		p366	1.59054		m747	1.57951		r614	1.58471
h281	1.57263		g209	1.60617		p210	1.5906		m1397	1.57951		r34	1.58471
h1372	1.57268		g228	1.60659		p326	1.59061		m842	1.57951		r539	1.58474
h113	1.57269		g294	1.60689		p455	1.59065		m1255	1.57952		r48	1.58483
h2125	1.57271		g344	1.60703		p34	1.59069		m227	1.57955		r480	1.58492
h1019	1.57289		g225	1.60714		p175	1.59071		m424	1.57956		r746	1.58503
h2392	1.57296		g94	1.6072		p35	1.59078		m92	1.57958		r241	1.58509
h363	1.57296		g139	1.60775		p138	1.59078		m1567	1.5796		r736	1.58524
h376	1.57303		g58	1.60796		p530	1.59085		m1501	1.57964		r394	1.58538
h1663	1.57304		g43	1.60829		p489	1.59085		m1376	1.57969		r120	1.58542
h52	1.57314		g278	1.60832		p430	1.59089		m1480	1.57969		r523	1.58547
h1160	1.5732		g41	1.60867		p108	1.5909		m960	1.5797		r105	1.58566
h1265	1.57321		g240	1.60882		p486	1.591		m1824	1.57971		r721	1.58569
h1225	1.57322		g7	1.60946		p556	1.59125		m1167	1.57972		r72	1.58578
h2112	1.5733		g244	1.60987		p190	1.59139		m845	1.57973		r396	1.58586
h2579	1.5733		g48	1.61023		p523	1.5914		m878	1.57975		r658	1.58587
h453	1.57331		g77	1.61023		p551	1.59171		m1462	1.57978		r473	1.58594
h184	1.57332		g78	1.61099		p72	1.59186		m1791	1.57978		r83	1.58596
h1491	1.57337		g272	1.61149		p391	1.59186		m1078	1.57981		r599	1.58616
h451	1.57346		g248	1.6115		p14	1.59216		m102	1.57982		r133	1.58632
h1233	1.57347		g193	1.61162		p142	1.59228		m208	1.57982		r2	1.58647
h2200	1.57348		g237	1.61171		p332	1.59233		m1320	1.57988		r441	1.58648
h2191	1.57354		g331	1.61179		p373	1.59264		m1843	1.57993		r109	1.58681
h745	1.57364		g24	1.61215		p84	1.59271		m1278	1.57995		r312	1.58697
h1400	1.57367		g31	1.6125		p197	1.59279		m34	1.57997		r273	1.5871
h1606	1.57371		g76	1.61255		p565	1.59279		m611	1.58		r152	1.58712
h588	1.5739		g224	1.6136		p481	1.59282		m551	1.58001		r262	1.58717
h904	1.57395		g293	1.61512		p524	1.59295		m473	1.58004		r465	1.58722
h356	1.57398		g276	1.61514		p441	1.59323	3	m604	1.58008		r236	1.58725
h2426	1.57408		g110	1.6155	3	p171	1.59339		m1743	1.5801		r532	1.58743
h1607	1.57417		g222	1.6155		p360	1.5934		m507	1.58012		r185	1.58753
h1809	1.5742		g268	1.61559		p390	1.59342		m1587	1.58017		r24	1.5876
h1908	1.57424		g52	1.61627		p78	1.59353		m1797	1.58018		r409	1.58761
h2512	1.57426		g246	1.61633		p538	1.59369		m1226	1.58023		r762	1.58765
h1781	1.5743		g131	1.61697		p270	1.59376		m1539	1.58023		r156	1.58765
h1156	1.57431		g354	1.61742		p232	1.59403		m1077	1.58024		r365	1.5877
h1845	1.57435		g315	1.61833		p327	1.59416		m316	1.58026		r210	1.5877
h2581	1.57435		g16	1.62049		p177	1.59416		m1571	1.58029		r316	1.5878
h497	1.57446		g117	1.62078		p367	1.5943		m221	1.5803		r43	1.58784
h2027	1.5745		g39	1.62086		p338	1.59433		m516	1.58031		r337	1.58791
h1334	1.57456		g339	1.62119		p12	1.59443		m698	1.58036		r605	1.58794
h31	1.57459		g109	1.62226		p293	1.59443		m376	1.58038		r659	1.58801
h785	1.5746		g86	1.62286		p198	1.59448		m90	1.58041		r487	1.58805
h1754	1.57466		g275	1.62313		p582	1.59448		m1443	1.58042		r522	1.58808
h840	1.57469		g33	1.62387		p458	1.595		m1770	1.58045		r38	1.5881
h70	1.57478		g302	1.624		p473	1.59518		m434	1.58048		r303	1.58816
h1920	1.5751		g348	1.62493		p216	1.5952		m570	1.5805		r544	1.58817
h2546	1.57525		g30	1.62659		p44	1.59532		m565	1.58052		r155	1.58821
h351	1.57528		g71	1.62659		p93	1.59546		m1416	1.58054		r270	1.58834
h1887	1.57529		g120	1.62667		p99	1.59574		m1663	1.58063		r330	1.58843
h1635	1.57536		g116	1.62746		p4	1.59583		m492	1.58066		r17	1.58846
h824	1.57543		g274	1.62899		p195	1.59623		m1430	1.58067		r603	1.5885
h1249	1.57544		g138	1.62909		p275	1.59632		m951	1.58068		r68	1.58854
h1718	1.57562		g342	1.6293		p434	1.59632		m581	1.58073		r372	1.58862
h2429	1.57562		g65	1.63106		p55	1.59649		m116	1.58073		r286	1.58863
h729	1.57568		g297	1.63187		p119	1.59649		m1793	1.58073		r322	1.58863
h1120	1.57574		g203	1.63334		p410	1.59662		m1406	1.58074		r315	1.5888
h1830	1.57578		g144	1.63391		p470	1.59687		m900	1.58083		r415	1.5888
h480	1.5758		g282	1.63391		p542	1.59694		m921	1.58083		r645	1.58881
h2351	1.57584		g102	1.63513		p440	1.59694		m1868	1.58086		r699	1.58888
h1166	1.57587		g345	1.63899		p1	1.59704		m1300	1.58087		r468	1.58894
h2174	1.5759		g108	1.63911		p24	1.59725		m1081	1.58089		r692	1.58899
h758	1.57591		g251	1.63942		p563	1.59736		m101	1.5809		r15	1.589
h325	1.57601		g177	1.63961		p385	1.5974		m1295	1.58092		r553	1.58901
h715	1.57609		g55	1.64012		p318	1.59757		m1714	1.58097		r633	1.5891
h1992	1.57609		g260	1.64076		p491	1.59757		m1735	1.58102		r620	1.58914
h490	1.57615		g8	1.64189		p394	1.59769		m1136	1.58102		r730	1.58915
h190	1.57617		g351	1.64225		p478	1.59784		m965	1.58104		r346	1.58915
h1642	1.57617		g171	1.64296		p543	1.59789		m1644	1.58108		r81	1.58917
h1639	1.5765		g277	1.64306		p20	1.5981		m275	1.5811		r670	1.58923
h241	1.57666		g211	1.64372		p308	1.59839		m220	1.5811		r89	1.58926
h33	1.5767		g234	1.64511		p431	1.59851		m664	1.58123		r135	1.5893
h2285	1.57672		g175	1.64524		p174	1.59857		m238	1.58127		r158	1.5893
h976	1.57674		g185	1.64564		p38	1.59866		m735	1.58127		r211	1.58934
h2206	1.57677		g283	1.64971	4	p369	1.59869		m1459	1.58132		r406	1.58936
h597	1.57699		g327	1.64988		p461	1.59877		m528	1.58139		r378	1.58938
h1108	1.57706		g194	1.65016		p562	1.59891		m997	1.58139		r130	1.58955
h1277	1.57706		g114	1.65399		p445	1.59919		m1685	1.58139		r652	1.58956
h932	1.57708		g111	1.6561		p448	1.59942		m183	1.58139		r356	1.58959
h1796	1.57729		g338	1.66019		p288	1.59946		m1725	1.58142		r592	1.58973
h849	1.57733		g308	1.66231		p107	1.59972		m1870	1.58146		r206	1.5898
h1712	1.57734		g181	1.6661		p280	1.59982		m1107	1.58147		r647	1.5898
h1748	1.57755		g4	1.66718		p372	1.5999		m936	1.5815		r726	1.58983
h1122	1.57765		g153	1.66718		p149	1.59996		m490	1.58151		r531	1.58984
h709	1.57783		g61	1.66943		p511	1.60002		m442	1.58161		r680	1.58985
h884	1.57841		g267	1.67029		p517	1.60022		m787	1.58163		r722	1.58991
h1620	1.57849		g163	1.67413		p316	1.6003		m1750	1.58163		r90	1.58994
h1394	1.57856		g173	1.67773	5	p105	1.60052		m143	1.58169		r562	1.58998
h938	1.57861		g85	1.67839		p395	1.60057		m1724	1.58169		r382	1.59016
h1284	1.57877		g115	1.67895		p244	1.60069		m589	1.58171		r674	1.5903
h815	1.57881		g296	1.67895		p279	1.601		m748	1.58173		r172	1.59032
h2138	1.57883		g64	1.68132		p167	1.6011		m1898	1.58175		r548	1.59034
h1923	1.57888		g336	1.6864		p57	1.60116		m1147	1.58178		r59	1.59034
h649	1.57888		g218	1.69005		p164	1.60153		m1324	1.58178		r610	1.59034
h1834	1.57891		g340	1.69262		p268	1.6018		m317	1.58179		r11	1.59035
h2220	1.57891		g271	1.69771		p468	1.60187		m187	1.5818		r429	1.59038
h56	1.57892		g313	1.70003		p40	1.60206		m838	1.5818		r494	1.59046
h2203	1.57892		g22	1.70646		p520	1.60264		m720	1.58182		r424	1.59047
h2088	1.57896		g295	1.70734		p294	1.60333		m1827	1.58183		r161	1.59057
h618	1.57896		g134	1.71751	6	p56	1.60338		m295	1.58183		r100	1.59065
h1940	1.57901		g202	1.71761		p506	1.60338		m825	1.58184		r125	1.59068
h476	1.5791		g26	1.72016		p18	1.60349		m1765	1.58186		r383	1.59071
h1827	1.57912		g198	1.72476		p344	1.6035		m191	1.58188		r404	1.59076
h1784	1.57913		g51	1.72829		p309	1.60361		m1339	1.58197		r400	1.5908
h93	1.57914		g40	1.73257		p116	1.60368		m209	1.58199		r567	1.5908
h939	1.57917		g127	1.7341		p561	1.60371		m305	1.58199		r118	1.59083
h750	1.57919		g105	1.74756	7	p301	1.60381		m553	1.58201		r621	1.59086
h1928	1.5792		g147	1.75546		p452	1.60406		m217	1.58203		r461	1.59087
h609	1.57921		g204	1.75591		p328	1.60406		m1126	1.58203		r163	1.59095
h1656	1.57922		g67	1.84982	10	p540	1.60414		m1338	1.58203		r434	1.59103
h974	1.57923		g12	1.865		p560	1.60422		m1487	1.58206		r20	1.59111
h725	1.57926					p515	1.60425		m1001	1.58208		r609	1.59128
h1687	1.57927					p459	1.60429		m50	1.58209		r414	1.59148
h1270	1.57927					p297	1.6045		m1271	1.58211		r331	1.59152
h781	1.57928					p522	1.60463		m961	1.58215		r124	1.59157
h1461	1.57928					p193	1.60475		m395	1.58216		r740	1.59172
h1556	1.57928					p179	1.60497		m234	1.58216		r192	1.59173
h2487	1.57928					p150	1.60504		m1000	1.58217		r325	1.59175
h733	1.57931					p86	1.60505		m575	1.58217		r335	1.59187
h1756	1.57931					p334	1.60542		m1190	1.58219		r388	1.59187
h997	1.57931					p79	1.60573		m1863	1.58222		r393	1.5919
h1543	1.57931					p340	1.60573		m215	1.58223		r601	1.59193
h1749	1.57931					p484	1.60573		m160	1.58225		r597	1.59211
h1336	1.57933					p549	1.60573		m406	1.58225		r534	1.59213
h734	1.57934					p312	1.60576		m444	1.58225		r427	1.59236
h1223	1.57934					p342	1.60582		m1261	1.58226		r573	1.59248
h1671	1.57934					p189	1.60594		m600	1.58234		r733	1.59264
h502	1.57935					p65	1.60603		m1186	1.58234		r216	1.59266
h1899	1.57936					p447	1.60618		m1712	1.58247		r586	1.59278
h1161	1.57936					p518	1.60703		m1796	1.5825		r575	1.59285
h986	1.57936					p31	1.60714		m1322	1.58253		r757	1.59285
h1559	1.57937					p310	1.6072		m329	1.58254		r731	1.59291
h737	1.5794					p352	1.60725		m1483	1.58254		r190	1.59293
h615	1.5794					p19	1.60753		m1450	1.58255		r604	1.59306
h275	1.57941					p83	1.60793		m1316	1.58262		r209	1.5932
h927	1.57941					p60	1.60796		m596	1.58265		r407	1.59323
h488	1.57941					p466	1.60799		m1756	1.58266		r655	1.59331
h1905	1.57942					p567	1.60801		m1509	1.58268		r650	1.59332
h1670	1.57944					p233	1.60829		m429	1.58274		r607	1.59339
h97	1.57944					p584	1.60832		m562	1.58275		r321	1.59347
h1449	1.57945					p577	1.60847		m1386	1.58277		r277	1.59373
h1677	1.57945					p226	1.60867		m1374	1.58279		r232	1.59376
h918	1.57947					p335	1.60872		m781	1.58279		r496	1.59393
h1615	1.57947					p320	1.60897		m1504	1.58282		r29	1.59419
h1051	1.57947					p322	1.609		m1133	1.58282		r590	1.59422
h433	1.57948					p547	1.60902		m1367	1.58283		r351	1.59427	3
h122	1.57949					p219	1.60928		m591	1.58284		r355	1.59431
h595	1.5795					p361	1.60946		m711	1.58296		r568	1.59432
h628	1.57951					p254	1.60987		m1886	1.58299		r116	1.59444
h1512	1.57951					p147	1.61023		m550	1.58301		r426	1.59447
h1214	1.57952					p371	1.61099		m201	1.58302		r745	1.59471
h1205	1.57953					p557	1.61156		m364	1.58302		r750	1.59474
h1261	1.57954					p30	1.61162		m421	1.58302		r576	1.59479
h150	1.57955					p383	1.61171		m1404	1.58302		r112	1.59495
h1185	1.57956					p425	1.61178		m1559	1.58302		r257	1.595
h2366	1.57958					p416	1.61208		m222	1.58305		r146	1.59521
h1563	1.57958					p437	1.61215		m170	1.58309		r582	1.59533
h1141	1.5796					p414	1.6125		m828	1.58309		r418	1.59546
h545	1.5796					p404	1.61255		m654	1.58312		r191	1.59547
h594	1.5796					p490	1.61255		m1075	1.58317		r279	1.59595
h828	1.5796					p185	1.61312		m945	1.58317		r631	1.59601
h1537	1.5796					p532	1.61338		m805	1.58318		r742	1.59602
h1564	1.5796					p306	1.61347		m148	1.5832		r37	1.59604
h1679	1.5796					p341	1.6136		m543	1.5832		r10	1.59605
h1938	1.5796					p101	1.61378		m1629	1.58324		r380	1.59609
h2380	1.5796					p311	1.61381		m1174	1.58324		r46	1.59618
h2472	1.5796					p323	1.61435		m991	1.58328		r167	1.59628
h1442	1.57961					p220	1.6147		m1009	1.58333		r384	1.59642
h279	1.57962					p351	1.61487		m38	1.58334		r628	1.59644
h1562	1.57966					p62	1.615		m243	1.58334		r709	1.59644
h1096	1.57969					p89	1.61512		m207	1.58337		r50	1.59648
h1235	1.57969					p422	1.61528		m403	1.58337		r21	1.59655
h2298	1.5797					p132	1.6155		m56	1.58347		r390	1.59691
h2460	1.5797					p578	1.6155		m479	1.58349		r7	1.59695
h2155	1.57971					p48	1.61559		m252	1.58349		r662	1.59698
h1852	1.57972					p554	1.61559		m380	1.58351		r65	1.59702
h1658	1.57972					p586	1.61566		m1094	1.58356		r119	1.59708
h2514	1.57972					p8	1.61622		m1517	1.58363		r438	1.5971
h295	1.57973					p135	1.61627		m1144	1.58365		r443	1.59715
h754	1.57973					p564	1.61633		m1377	1.58365		r557	1.59718
h674	1.57977					p102	1.61641		m1530	1.58365		r170	1.5973
h570	1.57978					p291	1.61733		m1308	1.5837		r222	1.59741
h2108	1.57978					p196	1.61742		m1813	1.58371		r509	1.59746
h1484	1.57978					p46	1.61787		m877	1.58374		r515	1.59766
h1003	1.57979					p96	1.61787		m1703	1.58374		r555	1.5977
h1017	1.57982					p128	1.61787		m1727	1.58374		r408	1.59775
h83	1.57983					p566	1.61792		m14	1.58382		r546	1.59775
h964	1.57983					p200	1.61802		m1585	1.58385		r543	1.59797
h264	1.57984					p535	1.61804		m693	1.58385		r76	1.59808
h287	1.5799					p26	1.61833		m588	1.58386		r669	1.59824
h1914	1.57992					p178	1.61871		m660	1.58388		r138	1.59826
h1618	1.57993					p384	1.61971		m224	1.58389		r581	1.59829
h2080	1.57999					p184	1.62011		m843	1.58392		r101	1.59842
h310	1.58					p370	1.62017		m948	1.58392		r646	1.59888
h540	1.58003					p134	1.62049		m1831	1.58392		r94	1.59898
h1234	1.58003					p29	1.62056		m1080	1.58394		r1	1.59912
h1385	1.58004					p173	1.62069		m1215	1.58394		r439	1.59912
h1731	1.58004					p43	1.62078		m1622	1.58395		r763	1.59912
h575	1.58006					p121	1.62083		m302	1.584		r114	1.59963
h522	1.58008					p126	1.62086		m64	1.584		r91	1.59975
h1846	1.58009					p433	1.62087		m358	1.58404		r724	1.60008
h1272	1.5801					p124	1.62105		m1905	1.58415		r228	1.60014
h1341	1.58012					p278	1.62126		m361	1.58418		r456	1.60078
h1777	1.58015					p287	1.62148		m1561	1.58418		r578	1.60085
h1959	1.58017					p347	1.62154		m819	1.58422		r129	1.60116
h1044	1.58021					p572	1.62163		m1851	1.58423		r759	1.60118
h2289	1.58022					p37	1.62226		m185	1.58425		r80	1.60125
h2020	1.58023					p80	1.62231		m1861	1.58426		r55	1.6014
h63	1.58023					p146	1.62275		m1558	1.58428		r269	1.60145
h1481	1.58023					p509	1.62286		m1618	1.58434		r611	1.60182
h1124	1.58023					p380	1.62291		m1410	1.58435		r336	1.60183
h2217	1.58023					p299	1.62313		m780	1.58439		r457	1.6019
h1750	1.58024					p243	1.62345		m1764	1.58439		r103	1.60238
h888	1.58024					p17	1.62384		m697	1.58449		r450	1.60245
h106	1.58026					p127	1.62387		m175	1.58452		r499	1.60256
h2373	1.58026					p502	1.624		m713	1.58452		r682	1.60261
h1033	1.58026					p187	1.62441		m1101	1.5846		r217	1.60282
h206	1.58031					p87	1.62587	4	m1688	1.5846		r471	1.60289
h1979	1.58033					p95	1.62587		m493	1.58465		r615	1.60308
h355	1.58034					p495	1.62604		m437	1.58471		r220	1.6031
h2204	1.58036					p529	1.62657		m62	1.58471		r563	1.6034
h1649	1.58036					p409	1.62858		m1661	1.58472		r638	1.60353
h692	1.58037					p499	1.62899		m1557	1.58475		r657	1.60357
h947	1.58037					p255	1.62939		m1574	1.58477		r627	1.60369
h332	1.58042					p66	1.63004		m1323	1.5849		r33	1.60395
h1403	1.58046					p472	1.63019		m1829	1.58491		r289	1.6043
h231	1.58048					p16	1.63097		m1792	1.58494		r686	1.60432
h1135	1.58049					p444	1.63122		m1051	1.58495		r302	1.60436
h2099	1.58053					p401	1.63286		m1485	1.58495		r123	1.60442
h498	1.58054					p546	1.63286		m1707	1.58501		r693	1.60452
h2003	1.58055					p235	1.63319		m1282	1.58503		r510	1.60458
h2328	1.58062					p76	1.63333		m1615	1.58506		r45	1.6047
h1151	1.58063					p139	1.63334		m1163	1.58508		r399	1.60477
h887	1.58065					p59	1.63432		m1343	1.58508		r39	1.6048
h2090	1.58068					p223	1.63596		m1137	1.58516		r710	1.60505
h2089	1.58068					p526	1.63605		m128	1.58516		r467	1.60516
h2321	1.58069					p302	1.63648		m1647	1.58521		r695	1.60542
h170	1.5807					p570	1.63711		m1621	1.58523		r166	1.60548
h2189	1.58071					p28	1.63769		m1650	1.58526		r431	1.60549
h35	1.58071					p162	1.63779		m908	1.58526		r486	1.60562
h1665	1.58072					p239	1.63868		m680	1.58536		r715	1.60581
h1568	1.58073					p47	1.63911		m333	1.58539		r698	1.60598
h171	1.58073					p10	1.63944		m1552	1.5854		r345	1.60612
h1574	1.58074					p15	1.63955		m1160	1.5854		r683	1.60627
h1409	1.58075					p467	1.63971		m338	1.58542		r54	1.60632
h706	1.58079					p488	1.64157		m439	1.58543		r753	1.60659
h1332	1.5808					p50	1.64203		m452	1.58544		r226	1.60688
h2302	1.5808					p170	1.64225		m1477	1.58551		r566	1.60702
h330	1.58082					p166	1.64246		m1415	1.58555		r714	1.60719
h1157	1.58083					p398	1.64309		m66	1.58563		r181	1.60753
h2488	1.58083					p375	1.64372		m1451	1.58563		r239	1.60754
h1758	1.58086					p186	1.64379		m927	1.58565		r207	1.60793
h1634	1.58089					p286	1.64436		m432	1.58566		r528	1.60795
h22	1.5809					p2	1.6452		m1073	1.58577		r545	1.60803
h1705	1.58091					p429	1.64564		m1486	1.58582		r474	1.60828
h1136	1.58094					p314	1.64738		m134	1.58583		r673	1.60837
h2422	1.58094					p115	1.64741		m388	1.58587		r643	1.60867
h1717	1.58094					p337	1.64782		m1436	1.5859		r231	1.60874
h1760	1.58094					p400	1.64782		m1066	1.58592		r569	1.6092
h284	1.58095					p144	1.64986		m281	1.58601		r552	1.60923
h838	1.58096					p295	1.64988		m362	1.58608		r293	1.60932
h761	1.58098					p68	1.65016		m1254	1.58608		r194	1.60934
h2467	1.581					p215	1.65063		m1277	1.58608		r301	1.6097
h1691	1.581					p213	1.65109		m236	1.58616		r140	1.60987
h985	1.581					p329	1.65133		m271	1.58621		r360	1.61036
h128	1.58104					p331	1.65166		m1908	1.58622		r208	1.61046
h132	1.58105					p253	1.65399		m1601	1.58627		r642	1.61075
h2034	1.58108					p77	1.65428		m1177	1.5863		r92	1.61099
h2390	1.58109					p482	1.65524		m213	1.58645		r3	1.61137
h1570	1.5811					p378	1.6561		m1786	1.58646		r145	1.6115
h51	1.58114					p191	1.6566		m448	1.58656		r193	1.61151
h112	1.58119					p264	1.65777	5	m1728	1.58659		r542	1.61192
h1426	1.5812					p284	1.65823		m373	1.58663		r143	1.61201
h277	1.58123					p214	1.65916		m1710	1.58677		r290	1.61225
h1441	1.5813					p172	1.65924		m837	1.58678		r653	1.61225
h124	1.5813					p104	1.66056		m195	1.58679		r703	1.61295
h2559	1.58131					p442	1.66128		m703	1.5868		r212	1.61302
h2259	1.58132					p183	1.66231		m1019	1.58682		r318	1.61314
h2388	1.58134					p248	1.66282		m1737	1.58683		r584	1.61314
h1102	1.58139					p408	1.66363		m1303	1.58688		r425	1.61328
h1949	1.58143					p39	1.66471		m731	1.58688		r22	1.61376
h357	1.58145					p70	1.66663		m777	1.58688		r353	1.61376
h1097	1.58146					p552	1.66663		m366	1.58689		r213	1.61386
h998	1.58147					p336	1.66718		m732	1.58695		r362	1.6144
h1476	1.58147					p528	1.66718		m556	1.58706		r729	1.61461
h1169	1.58151					p230	1.66821		m1823	1.58714		r684	1.61485
h666	1.58152					p496	1.66904		m1638	1.58718		r483	1.61494
h1361	1.58152					p498	1.67052		m1284	1.58721		r606	1.61523
h1048	1.5816					p160	1.67082		m850	1.58728		r718	1.61532
h2311	1.5816					p92	1.67127		m1844	1.58731		r306	1.61552
h668	1.58162					p130	1.67191		m953	1.58737		r739	1.61561
h1147	1.58164					p550	1.67199		m723	1.5874		r381	1.61566
h2304	1.58165					p218	1.67233		m1602	1.58749		r291	1.61568
h1587	1.58169					p152	1.67272		m1519	1.58754		r188	1.61574
h647	1.58169					p555	1.67348		m1706	1.58755		r639	1.61618
h531	1.58173					p424	1.67531		m1773	1.58756		r700	1.61658
h1327	1.58174					p224	1.67595		m1211	1.58757		r78	1.6168
h2395	1.58174					p100	1.67839		m54	1.58763		r668	1.61692
h814	1.58174					p13	1.67895		m629	1.58763		r308	1.61706
h1521	1.58174					p234	1.67895		m722	1.58763		r108	1.61725
h2109	1.58174					p354	1.67895		m1398	1.58767		r67	1.6179
h1764	1.58175					p7	1.68129		m138	1.58768		r732	1.61834
h2140	1.58177					p553	1.68132		m1158	1.58772		r442	1.61851
h1828	1.58178					p365	1.68381		m393	1.58773		r519	1.61871
h503	1.58182					p374	1.68519		m1548	1.58777		r66	1.61877
h1996	1.58183					p176	1.6864		m1497	1.58779		r288	1.61884
h1121	1.58184					p262	1.6877		m408	1.58781		r453	1.61905
h1692	1.58184					p207	1.68787		m1064	1.58781		r168	1.61946
h613	1.58185					p182	1.69005	6	m340	1.58785		r62	1.61951
h703	1.58186					p457	1.69148		m351	1.58785		r630	1.62004
h1045	1.58189					p290	1.69315		m841	1.58785		r475	1.6201
h225	1.58192					p112	1.69771		m478	1.58788		r616	1.6201
h372	1.58194					p514	1.70003		m1099	1.58789		r139	1.62045
h687	1.58198					p364	1.70478		m706	1.5879		r44	1.62047
h1595	1.58199					p443	1.70485		m802	1.58791		r79	1.62196
h404	1.58201					p559	1.70583		m1478	1.58794		r632	1.62221
h1343	1.58201					p403	1.70844		m247	1.58794		r764	1.62241
h2087	1.58201					p359	1.71751		m1302	1.58797		r707	1.62272
h180	1.58203					p432	1.71761		m1806	1.58799		r458	1.62326
h1313	1.58203					p58	1.71833		m1752	1.58801		r214	1.6237
h1844	1.58203					p402	1.72177	7	m627	1.58806		r93	1.62382
h2242	1.58206					p98	1.72221		m381	1.58807		r747	1.62385
h1879	1.58207					p41	1.7224		m587	1.58807		r334	1.62398
h2048	1.58208					p165	1.72242		m344	1.58815		r518	1.62402
h2177	1.58208					p133	1.72313		m1667	1.58817		r435	1.62409
h2178	1.58208					p52	1.72829		m582	1.58825		r357	1.6243
h2228	1.58208					p64	1.73141		m626	1.58828		r332	1.6248
h2440	1.58208					p257	1.73221		m1145	1.58833		r697	1.6248
h2459	1.58208					p353	1.73786		m1839	1.58838		r309	1.62493
h109	1.58208					p118	1.74638		m1112	1.5884		r696	1.62521
h1962	1.58217					p536	1.74714		m59	1.58842		r319	1.62524
h1824	1.58218					p324	1.74959		m1055	1.58843		r136	1.62575
h600	1.58219					p449	1.75674	8	m272	1.58846		r758	1.62582
h1734	1.58219					p9	1.75876		m399	1.5885		r278	1.62602
h1780	1.58219					p74	1.76002		m1877	1.58854		r85	1.62633
h2368	1.58219					p304	1.76083		m1582	1.58855		r323	1.62641	4
h2570	1.58219					p206	1.81572	9	m29	1.58858		r565	1.62718
h1531	1.58222					p476	1.81572		m887	1.58858		r664	1.62766
h1226	1.58224					p527	1.82931	10	m896	1.58858		r28	1.62814
h2538	1.58225					p460	1.83129		m274	1.58858		r82	1.62823
h1509	1.58225					p205	1.84982		m145	1.5886		r517	1.62879
h2207	1.58225								m131	1.58862		r397	1.62921
h1349	1.58225								m980	1.5887		r178	1.62941
h267	1.58228								m1568	1.58871		r706	1.62959
h1688	1.58236								m76	1.58872		r224	1.62961
h708	1.58241								m986	1.58873		r348	1.62966
h1918	1.58244								m25	1.58878		r741	1.62978
h1406	1.58247								m1890	1.58883		r13	1.63029
h1242	1.58247								m113	1.58883		r391	1.63034
h741	1.58249								m1590	1.58883		r16	1.63062
h2033	1.5825								m240	1.58883		r73	1.63062
h1669	1.58252								m1054	1.5889		r654	1.63152
h2433	1.58253								m1470	1.5889		r341	1.63163
h2370	1.58254								m255	1.58891		r343	1.63275
h795	1.58263								m1058	1.58893		r506	1.63279
h1374	1.58264								m938	1.58894		r5	1.63291
h286	1.58269								m132	1.58899		r547	1.63341
h2510	1.58274								m511	1.58907		r675	1.63346
h217	1.58275								m1240	1.58909		r195	1.63361
h576	1.58275								m1117	1.58913		r535	1.63364
h1977	1.58275								m345	1.58914		r223	1.63386
h20	1.58277								m93	1.58916		r529	1.63405
h739	1.58278								m1219	1.5892		r634	1.63415
h1711	1.58279								m745	1.58921		r292	1.63416
h2069	1.58286								m1746	1.58927		r623	1.63417
h1127	1.58288								m518	1.58931		r165	1.63417
h1107	1.5829								m1586	1.58936		r201	1.63453
h1991	1.58292								m1646	1.58939		r117	1.63459
h215	1.58293								m602	1.58941		r244	1.63477
h1903	1.58296								m363	1.58942		r169	1.63479
h2029	1.58298								m1798	1.58943		r585	1.63497
h893	1.58309								m1885	1.58948		r367	1.63536
h154	1.58309								m410	1.58951		r661	1.63547
h1137	1.58311								m307	1.58958		r663	1.63559
h38	1.58312								m251	1.58958		r254	1.63616
h977	1.58313								m97	1.58964		r738	1.63636
h2333	1.58314								m263	1.58965		r137	1.63658
h1040	1.58319								m196	1.58972		r205	1.63673
h1061	1.58319								m472	1.58972		r221	1.63718
h297	1.58325								m517	1.58972		r344	1.63739
h223	1.58328								m1122	1.58975		r58	1.63754
h2316	1.58329								m1711	1.58985		r564	1.63805
h1173	1.58333								m1566	1.58985		r246	1.63817
h1359	1.58337								m1237	1.58992		r107	1.63825
h853	1.58341								m1761	1.58993		r18	1.63847
h514	1.58341								m1542	1.59		r47	1.63867
h80	1.58344								m1867	1.59		r369	1.63941
h1856	1.58344								m1340	1.59006		r679	1.63975
h1034	1.58346								m1062	1.59013		r285	1.63998
h242	1.58347								m616	1.59014		r281	1.64052
h808	1.58347								m1359	1.59021		r198	1.64064
h2148	1.58348								m1013	1.59021		r672	1.64092
h1953	1.58351								m1142	1.59022		r751	1.64132
h1743	1.58353								m1900	1.59023		r12	1.64155
h2132	1.58354								m1768	1.59037		r27	1.64207
h913	1.58356								m326	1.59044		r430	1.64276
h2006	1.58358								m74	1.59048		r171	1.64335
h1294	1.58363								m1205	1.59053		r694	1.64346
h1221	1.58366								m497	1.59054		r342	1.64406
h648	1.58374								m779	1.59055		r600	1.64502
h1255	1.58374								m738	1.59061		r227	1.6452
h1927	1.58387								m767	1.59063		r271	1.6459
h1050	1.58388								m1855	1.59065		r374	1.64599
h2227	1.58389								m1508	1.59067		r127	1.64632
h2517	1.58389								m974	1.59071		r713	1.64651
h1546	1.58389								m742	1.59074		r550	1.64671
h1290	1.5839								m617	1.59082		r420	1.64717
h624	1.58394								m793	1.59086		r648	1.64785
h2254	1.58397								m84	1.59086		r148	1.64871
h1545	1.584								m557	1.59089		r61	1.64894
h680	1.58404								m733	1.59091		r626	1.64975
h479	1.5841								m1820	1.59098		r511	1.6502
h1251	1.58415								m1128	1.59098		r636	1.65036
h807	1.58418								m169	1.59099		r377	1.65037
h1460	1.58426								m206	1.591		r765	1.65067
h222	1.58437								m1025	1.59101		r419	1.65133
h346	1.58437								m480	1.59102		r261	1.65364
h487	1.58437								m1880	1.59112		r121	1.65368
h1947	1.58437								m1749	1.59117		r596	1.65398
h714	1.58438								m984	1.59119		r149	1.65417
h2483	1.58439								m1039	1.59122		r95	1.6545
h1095	1.58439								m635	1.59122		r128	1.6548
h1199	1.5844								m645	1.59132		r144	1.65532
h731	1.58441								m505	1.59134		r386	1.65591
h469	1.58443								m1583	1.59139		r436	1.65738
h691	1.58452								m920	1.5914		r448	1.65741
h2524	1.58452								m279	1.59141		r276	1.65815
h214	1.58456								m1141	1.59141		r516	1.65839
h1519	1.58458								m151	1.59147		r477	1.6587	5
h238	1.5846								m889	1.5915		r687	1.65881
h1009	1.5846								m1154	1.59153		r189	1.65887
h2226	1.58462								m1440	1.59161		r184	1.65932
h1808	1.58463								m1384	1.59163		r350	1.65939
h830	1.58463								m81	1.59168		r131	1.65966
h187	1.58464								m1631	1.59169		r14	1.66134
h2562	1.58466								m1811	1.59173		r338	1.66136
h2520	1.58466								m1222	1.59176		r533	1.66152
h364	1.58472								m1210	1.59178		r87	1.66232
h64	1.58472								m1372	1.59188		r416	1.6625
h2066	1.58474								m907	1.59191		r349	1.66326
h1464	1.58477								m400	1.59198		r99	1.66409
h233	1.58482								m1592	1.59201		r199	1.66472
h1684	1.58483								m226	1.59208		r482	1.66501
h1360	1.58487								m433	1.59216		r26	1.66512
h2083	1.5849								m1429	1.59232		r154	1.66513
h957	1.58491								m246	1.59232		r728	1.66717
h2198	1.58491								m902	1.59233		r484	1.67068
h16	1.58494								m699	1.59243		r134	1.671
h1276	1.58502								m61	1.59246		r324	1.6719
h1530	1.58503								m674	1.59249		r635	1.67277
h417	1.58505								m607	1.59259		r263	1.67305
h59	1.58508								m1299	1.59263		r247	1.67306
h1772	1.58508								m443	1.59264		r554	1.67345
h309	1.58535								m757	1.59266		r51	1.67451
h1838	1.58539								m1387	1.59267		r86	1.67554
h2157	1.58539								m1734	1.59271		r160	1.67624
h11	1.5854								m377	1.59273		r492	1.67639
h328	1.58542								m1213	1.59273		r162	1.67804
h1693	1.58543								m382	1.59274		r727	1.67833
h1258	1.58544								m1016	1.59277		r667	1.67936
h623	1.5855								m890	1.59277		r142	1.67954
h1964	1.58563								m1021	1.59281		r258	1.68113
h1480	1.58564								m809	1.59282		r150	1.6816
h8	1.58567								m423	1.59295		r640	1.68242
h1882	1.58567								m1555	1.59298		r327	1.68398
h1553	1.58568								m1342	1.59311		r304	1.68653
h26	1.58569								m190	1.59312		r541	1.68731
h1413	1.58571								m1037	1.59312		r540	1.68769
h121	1.58571								m1232	1.59314		r579	1.68853
h1739	1.58577								m1854	1.59319		r485	1.68954
h2273	1.58577								m1822	1.59324		r317	1.69212	6
h1414	1.58579								m574	1.59335		r385	1.69344
h193	1.58581								m309	1.59335		r488	1.69344
h2038	1.58582								m1247	1.59337		r702	1.69344
h557	1.58583								m1220	1.59339		r113	1.69374
h1181	1.5859								m1580	1.5934		r500	1.69433
h2036	1.5859								m1218	1.59341		r423	1.69501
h1301	1.58595								m1668	1.59344		r249	1.69642
h2234	1.58601								m1499	1.59344		r63	1.69779
h428	1.58601								m1176	1.59345		r556	1.69808
h1145	1.58601								m1492	1.59347		r752	1.69819
h1680	1.58605								m325	1.5935		r376	1.69853
h603	1.58616								m412	1.59357		r704	1.6988
h155	1.58616								m99	1.59359		r508	1.69893
h285	1.58622								m1131	1.59362		r284	1.69983
h690	1.58624								m592	1.59363		r493	1.70308
h381	1.58627								m537	1.59369		r570	1.70313
h2004	1.5863								m1448	1.59373		r177	1.70449
h1238	1.58635								m156	1.59386		r617	1.70479
h2095	1.58642								m1351	1.59387		r110	1.70508
h2482	1.58645								m1575	1.59392		r364	1.70784
h656	1.58646								m1612	1.59395		r230	1.70865
h1435	1.58659								m1910	1.59399		r735	1.71252
h697	1.58661								m306	1.59401		r754	1.71414
h270	1.58662								m639	1.59403		r398	1.71706
h36	1.58665								m1027	1.59403		r481	1.71781
h255	1.58669								m1495	1.59405		r723	1.72016
h1825	1.5867								m649	1.59416		r32	1.7213
h2202	1.58677								m55	1.59428		r613	1.72152
h148	1.5868								m1689	1.59428		r314	1.72571	7
h1471	1.58687								m167	1.59432		r71	1.72694
h1304	1.58688								m70	1.59433		r49	1.72765
h871	1.5869								m352	1.59433		r255	1.72848
h2071	1.58691								m1809	1.59433		r583	1.72848
h2576	1.58694								m1846	1.59435		r203	1.7304
h1713	1.58695								m1693	1.59438		r598	1.73044
h2122	1.587								m1807	1.59444		r678	1.73044
h930	1.58702								m1059	1.59448		r405	1.73171
h27	1.58714								m426	1.59448		r248	1.73175
h1279	1.58717								m1235	1.59448		r153	1.73944
h1430	1.58722								m455	1.59453		r370	1.74355
h290	1.58723								m315	1.59461		r6	1.75248
h403	1.58725								m930	1.59464		r476	1.76719	8
h1633	1.58728								m1394	1.59464		r512	1.77092
h1715	1.58729								m1754	1.59479		r36	1.78093
h2477	1.58741								m367	1.59482		r4	1.78499
h694	1.58743								m121	1.59487		r444	1.79328	9
h943	1.5875								m168	1.59487		r711	1.84371	10
h1296	1.58753								m37	1.59495		r455	1.85111
h810	1.58754								m223	1.595
h875	1.58767								m270	1.59501
h1641	1.58776								m1319	1.59503
h2209	1.58779								m51	1.59504
h1008	1.58781								m1502	1.59518
h2299	1.58781								m6	1.59518
h268	1.58782								m1111	1.59546	3
h905	1.58782								m891	1.59547
h1397	1.58782								m122	1.59559
h1525	1.58783								m323	1.59563
h2455	1.58784								m835	1.59577
h817	1.58785								m1003	1.59579
h652	1.58788								m41	1.59582
h944	1.58788								m1720	1.59585
h350	1.58792	3							m356	1.59587
h1504	1.58793								m57	1.59596
h2081	1.58793								m1270	1.59599
h2306	1.58795								m1733	1.59602
h345	1.58795								m1751	1.59605
h2569	1.58801								m186	1.59607
h50	1.58801								m564	1.5961
h1144	1.58804								m705	1.59614
h2014	1.58805								m12	1.59616
h1855	1.58807								m486	1.59623
h1907	1.58807								m153	1.59632
h1932	1.58808								m1494	1.59632
h1323	1.58815								m1289	1.59636
h644	1.58826								m232	1.59638
h380	1.58828								m1639	1.59647
h2165	1.5883								m1911	1.59648
h1702	1.58831								m675	1.59649
h334	1.58835								m1816	1.59649
h2225	1.58838								m1594	1.59654
h23	1.5884								m65	1.59662
h869	1.5884								m1004	1.59663
h367	1.5884								m155	1.59675
h2167	1.58842								m1778	1.59676
h2452	1.58846								m993	1.59678
h60	1.5885								m265	1.59679
h302	1.58853								m955	1.59687
h530	1.58855								m1194	1.59692
h1988	1.58857								m1346	1.597
h881	1.5886								m1074	1.59717
h58	1.58863								m36	1.59718
h2283	1.58868								m1657	1.5972
h202	1.58868								m194	1.59725
h622	1.58869								m10	1.59725
h2420	1.58869								m383	1.59736
h1371	1.58872								m1676	1.59737
h1312	1.58872								m656	1.59751
h95	1.58874								m1156	1.59757
h1318	1.58874								m1256	1.59757
h115	1.58875								m524	1.59759
h2531	1.58875								m892	1.59763
h2077	1.58876								m885	1.59768
h859	1.58884								m778	1.59769
h2404	1.58886								m939	1.59775
h188	1.58887								m286	1.59777
h640	1.58888								m96	1.59778
h1222	1.5889								m394	1.59784
h1030	1.5889								m510	1.59785
h515	1.5889								m539	1.59787
h679	1.58893								m1207	1.59789
h256	1.58893								m615	1.59789
h673	1.58895								m288	1.5979
h2443	1.58898								m1251	1.59792
h2010	1.58901								m671	1.59794
h435	1.58909								m970	1.59799
h321	1.58915								m1544	1.59801
h2338	1.58919								m142	1.5981
h1700	1.5892								m454	1.59814
h2037	1.58921								m954	1.59819
h2490	1.58921								m456	1.59827
h2268	1.58924								m1506	1.59831
h1018	1.58925								m297	1.59834
h1588	1.58932								m334	1.59834
h1860	1.58933								m79	1.59839
h1571	1.58934								m178	1.59845
h2548	1.58937								m1859	1.59851
h1805	1.58937								m249	1.59851
h2276	1.58937								m69	1.59852
h844	1.58944								m875	1.59855
h348	1.58947								m567	1.59859
h627	1.58948								m1744	1.59859
h660	1.58948								m1577	1.59869
h1613	1.58949								m324	1.5987
h1912	1.58954								m906	1.59873
h373	1.58958								m100	1.59877
h713	1.58963								m1352	1.5988
h1203	1.58964								m319	1.59883
h2114	1.58965								m1878	1.59883
h2393	1.58966								m1654	1.59884
h780	1.58971								m1381	1.59891
h1445	1.58972								m1825	1.59895
h1456	1.58974								m1150	1.59902
h565	1.58975								m1263	1.59913
h194	1.58977								m1713	1.59916
h2126	1.58978								m419	1.59922
h2305	1.58978								m917	1.59925
h108	1.58979								m3	1.59927
h1463	1.58983								m682	1.59958
h195	1.58991								m1258	1.59962
h1378	1.58992								m1648	1.59971
h1930	1.58993								m1407	1.59975
h827	1.58997								m935	1.59982
h919	1.59006								m783	1.59984
h778	1.59009								m799	1.59986
h2301	1.59013								m1355	1.5999
h829	1.5902								m1662	1.5999
h1171	1.59021								m431	1.59994
h1727	1.59021								m737	1.59995
h1565	1.59031								m1335	1.59996
h1348	1.59034								m1540	1.60001
h1729	1.59034								m750	1.60003
h1757	1.59037								m1159	1.60005
h460	1.59037								m764	1.6001
h1586	1.59041								m601	1.60011
h393	1.59042								m1121	1.6002
h1256	1.59043								m200	1.6002
h882	1.59045								m1842	1.60022
h1308	1.59046								m1894	1.60022
h1483	1.59048								m1686	1.60037
h2142	1.59049								m1523	1.60038
h1189	1.59051								m446	1.60052
h617	1.59054								m1120	1.60052
h1101	1.59055								m365	1.60054
h1053	1.5906								m1168	1.60055
h782	1.59061								m895	1.60055
h839	1.59063								m425	1.60057
h2413	1.59065								m710	1.60057
h843	1.59065								m1636	1.60057
h436	1.59065								m477	1.60078
h179	1.59068								m1747	1.60082
h2261	1.59069								m1250	1.60091
h2218	1.59071								m1677	1.60095
h2212	1.59073								m1378	1.60102
h152	1.59074								m856	1.60107
h1982	1.59075								m262	1.6011
h1672	1.59079								m1598	1.6011
h2445	1.59082								m1234	1.60134
h1023	1.59082								m1425	1.60139
h169	1.59085								m740	1.60152
h1190	1.59085								m1763	1.60156
h1976	1.59089								m1876	1.6018
h2497	1.59089								m1464	1.60181
h7	1.5909								m1619	1.60189
h2349	1.59094								m163	1.60193
h791	1.59097								m1130	1.6021
h541	1.59098								m267	1.60224
h698	1.591								m1408	1.60226
h2441	1.591								m1789	1.60227
h2550	1.591								m700	1.60237
h650	1.59101								m1052	1.60261
h1695	1.59101								m202	1.60278
h486	1.59113								m1452	1.60282
h1981	1.59114								m1369	1.60291
h2185	1.59116								m117	1.60293
h2060	1.59117								m157	1.60293
h2072	1.59117								m1199	1.60294
h1994	1.59121								m1527	1.60295
h1431	1.59122								m13	1.60301
h719	1.59125								m1620	1.60329
h160	1.59127								m548	1.60332
h447	1.5913								m1507	1.60333
h2196	1.59131								m354	1.60352
h925	1.59133								m127	1.60366
h1282	1.59134								m605	1.60367
h2290	1.59134								m1138	1.6037
h461	1.59139								m1294	1.60373
h1213	1.5914								m453	1.60375
h1080	1.5914								m1348	1.6038
h2170	1.59147								m1616	1.60381
h2372	1.59154								m972	1.60388
h449	1.59154								m695	1.604
h313	1.59157								m684	1.60403
h1346	1.59161								m1044	1.60406
h253	1.59161								m638	1.60406
h776	1.59161								m1026	1.6041
h1619	1.59161								m285	1.60416
h2135	1.59161								m1400	1.60422
h2480	1.59161								m1837	1.60422
h2564	1.59161								m1729	1.60442
h1150	1.59168								m683	1.60445
h573	1.59169								m339	1.60465
h630	1.59169								m475	1.60475
h1489	1.5917								m1834	1.60479
h1112	1.59171								m467	1.60494
h2492	1.59176								m459	1.60505
h1911	1.59176								m1875	1.60509
h1890	1.59179								m688	1.60515
h1206	1.59183								m568	1.60525
h1436	1.59184								m1669	1.60532
h1495	1.59186								m108	1.60535
h2180	1.5919								m1185	1.60544
h66	1.59198								m752	1.6055
h611	1.59198								m1579	1.60555
h1119	1.59204								m1515	1.60559
h747	1.59205								m104	1.60559
h797	1.59212								m89	1.60567
h929	1.59214								m303	1.60573
h2144	1.59214								m827	1.60573
h798	1.59216								m994	1.60573
h2151	1.59228								m1815	1.60573
h319	1.59231								m1512	1.60575
h2507	1.59233								m411	1.60577
h1393	1.59237								m1364	1.60586
h1392	1.5924								m1635	1.60596
h1861	1.59241								m513	1.60603
h1681	1.59243								m911	1.60603
h552	1.59253								m1783	1.60604
h119	1.59258								m763	1.6061
h1014	1.59261								m77	1.60625
h1165	1.59264								m647	1.60626
h861	1.5927								m1795	1.60629
h4	1.59271								m1776	1.60647
h711	1.59279								m1556	1.60648
h971	1.59279								m111	1.60659
h2133	1.59281								m173	1.60666
h1578	1.59282								m1312	1.60674
h74	1.59287								m1362	1.60686
h834	1.59289								m1609	1.60691
h546	1.59293								m1537	1.60692
h1547	1.59293								m854	1.60695
h2446	1.59294								m1002	1.60701
h2361	1.59294								m1444	1.60701
h2307	1.59295								m1469	1.60701
h632	1.59301								m1510	1.60701
h333	1.59302								m1767	1.60706
h2257	1.59305								m87	1.60725
h879	1.59306								m929	1.60726
h1152	1.59309								m1891	1.60742
h1975	1.59312								m1801	1.60742
h917	1.59313								m1651	1.60746
h2005	1.59317								m1257	1.60751
h592	1.59323								m661	1.60751
h935	1.5933								m120	1.60753
h1306	1.59334								m1690	1.60754
h538	1.59335								m1742	1.60755
h248	1.59336								m1828	1.6076
h763	1.59337								m712	1.60763
h738	1.59339								m1032	1.60763
h163	1.5934								m248	1.60768
h250	1.59341								m86	1.60768
h1142	1.59342								m1129	1.60782
h1841	1.59343								m428	1.60791
h482	1.59345								m1233	1.60793
h2508	1.59347								m1212	1.60794
h1776	1.59356								m1344	1.60794
h189	1.59359								m1525	1.60797
h2243	1.5936								m559	1.60799
h543	1.59362								m140	1.60827
h2342	1.59363								m555	1.60828
h1507	1.59369								m729	1.60829
h103	1.59375								m1520	1.60829
h43	1.59376								m1008	1.60837
h2539	1.59377								m727	1.60845
h2398	1.59379								m1005	1.60849
h416	1.59383								m496	1.60849
h2500	1.59385								m1403	1.60855
h1697	1.59387								m237	1.60861
h2454	1.59389								m1570	1.60861
h1167	1.5939								m1821	1.60862
h2537	1.59392								m1653	1.60871
h1874	1.59395								m144	1.60875
h311	1.59403								m35	1.60879
h427	1.59405								m746	1.60879
h509	1.59408								m1050	1.60882
h208	1.59416								m1123	1.60898
h1657	1.59416								m1864	1.60901
h1217	1.59425								m753	1.60902
h670	1.59428								m1325	1.60911
h434	1.5943								m244	1.6093
h536	1.59431								m530	1.60947
h564	1.59432								m159	1.60947
h1159	1.59432								m1455	1.60957
h519	1.59433								m1785	1.60963
h1194	1.59434								m1683	1.60974
h802	1.59435								m566	1.60983
h3	1.59443								m1441	1.60993
h468	1.59443								m1578	1.60993
h1086	1.59443								m460	1.61002
h1316	1.59443								m1726	1.61016
h1411	1.59443								m897	1.61021
h1826	1.59443								m563	1.61022
h2192	1.59443								m1884	1.61023
h2527	1.59443								m962	1.61025
h2553	1.59443								m1395	1.61028
h1560	1.59443								m172	1.61028
h2586	1.59444								m296	1.61055
h1466	1.59448								m405	1.61056
h1490	1.59448								m985	1.6107
h2325	1.59453								m1084	1.61079
h1884	1.59454								m1426	1.6109
h466	1.59456								m883	1.61095
h378	1.59461								m1893	1.61112
h2247	1.59469								m1660	1.61113
h1295	1.59471								m672	1.61119
h2094	1.59475								m192	1.61132
h2503	1.5948								m1560	1.61144
h1503	1.59482								m1248	1.61144
h1922	1.59483								m1341	1.61157
h1170	1.59485								m1096	1.61158
h2156	1.59494								m1252	1.61171
h2496	1.59497								m1088	1.61174
h2331	1.595								m1498	1.61181
h1001	1.59515								m1865	1.61186
h646	1.59518								m1449	1.61189
h1022	1.5952								m1259	1.61193
h2369	1.59522								m1197	1.61194
h1321	1.59532								m485	1.61205
h994	1.59538								m1697	1.61206
h1154	1.59544								m58	1.61208
h2575	1.59546								m1045	1.61221
h2435	1.59546								m1175	1.6123
h304	1.59548								m331	1.61246
h1275	1.5955								m784	1.61251
h1876	1.59556								m1195	1.61255
h1736	1.59558								m1472	1.61287
h1458	1.59558								m1471	1.61295
h942	1.59561								m701	1.61299
h336	1.59563								m1684	1.61301
h431	1.59566								m545	1.61306
h389	1.59572								m578	1.61312
h400	1.59574								m44	1.61318
h205	1.59576								m210	1.61319
h765	1.59583								m503	1.61328
h2098	1.59583								m250	1.61334
h252	1.59592								m1624	1.61338
h1541	1.59593								m1840	1.61349
h2131	1.59599								m49	1.61354
h161	1.596								m1046	1.61364
h1528	1.59602								m264	1.61364
h1799	1.59603								m276	1.61372
h1126	1.59606								m78	1.61382
h2215	1.59607								m308	1.61422
h1024	1.59608								m800	1.61447
h1837	1.59614								m1272	1.61451
h1335	1.5962								m1098	1.61461
h369	1.59622								m1903	1.61468
h1220	1.59623								m861	1.6147
h962	1.59623								m1853	1.61471
h2421	1.59627								m946	1.61479
h2568	1.59627								m1717	1.6148
h1146	1.59632								m1913	1.61482
h1630	1.59632								m773	1.61493
h2186	1.59636								m1526	1.61495
h120	1.59638								m1116	1.61498
h1467	1.59641								m1632	1.61507
h961	1.59647								m538	1.61508
h836	1.59649								m1036	1.6151
h2078	1.59649								m1201	1.61512
h398	1.5965								m739	1.61512
h1182	1.59651								m1708	1.61515
h164	1.59654								m1311	1.61519
h1829	1.59662								m1675	1.61525
h1517	1.59674								m1496	1.6154
h1925	1.59679								m1564	1.61541
h845	1.59681								m415	1.61543
h1015	1.59682								m623	1.61544
h2310	1.59683								m123	1.61548
h2031	1.59683								m1596	1.61549
h1539	1.59684								m239	1.61558
h1375	1.59687								m785	1.61563
h2043	1.59687								m1020	1.61596
h110	1.59688								m758	1.61602
h945	1.59703								m245	1.61627
h764	1.59706								m526	1.61633
h2469	1.59707								m1114	1.61633
h951	1.59715								m598	1.61645
h822	1.5972								m80	1.61664
h811	1.59725								m387	1.61666
h344	1.59732								m1153	1.6168
h1478	1.59733								m154	1.61686
h2396	1.59735								m1593	1.61709
h1215	1.59736								m1393	1.6171
h2124	1.59737								m597	1.61714
h1572	1.59742								m1093	1.61722
h157	1.59744								m910	1.61735
h2246	1.59745								m1293	1.61738
h1440	1.59751								m1741	1.61739
h1093	1.59757								m1545	1.61742
h1191	1.59757								m1023	1.61744
h616	1.59762								m15	1.61751
h558	1.59762								m718	1.61759
h338	1.59769								m813	1.61773
h2097	1.59784								m1758	1.61785
h1594	1.59785								m181	1.61787
h475	1.59789								m947	1.61787
h1072	1.59789								m860	1.61808
h766	1.59791								m1826	1.61821
h1357	1.59793								m774	1.61833
h94	1.59799								m40	1.61854
h1410	1.59803								m1808	1.61861
h473	1.5981								m43	1.61867
h1260	1.5981								m1805	1.61889
h2222	1.59814								m1401	1.61895
h1872	1.59814								m1095	1.61925
h296	1.59818								m1915	1.61925
h2171	1.59831								m968	1.61932
h1644	1.59834								m1365	1.61947
h902	1.59839								m1180	1.61957
h226	1.59841								m1206	1.61971
h1741	1.59842								m786	1.61979
h1608	1.59846								m1030	1.61988
h535	1.59846								m488	1.62003
h1889	1.59847								m1246	1.62011
h2319	1.59851								m609	1.62011
h544	1.59856								m1682	1.62016
h1601	1.59864								m1028	1.6203
h1437	1.59866								m1330	1.62038
h1381	1.59869								m797	1.62038
h394	1.59869								m775	1.62052
h1066	1.59871								m506	1.62054
h1020	1.59875								m88	1.62055
h316	1.59877								m1753	1.62065
h1474	1.59881								m22	1.62069
h327	1.59883								m1424	1.62078
h2239	1.59886								m547	1.62078
h1180	1.59891								m1229	1.62079
h1917	1.59891								m941	1.62086
h1513	1.599								m1643	1.62087
h2533	1.59902								m1442	1.6209
h1910	1.59903								m1329	1.62097
h1358	1.59908								m1260	1.621
h2324	1.59913								m937	1.6212
h969	1.59919								m632	1.62129
h167	1.59927								m1533	1.62148
h854	1.59935								m893	1.62151
h1118	1.5994								m1454	1.62154
h1309	1.59942								m18	1.62155
h262	1.59943								m788	1.62165
h1661	1.59944								m402	1.62165
h2344	1.59945								m1347	1.62166
h1263	1.59946								m1641	1.62173
h1059	1.5995								m1757	1.62191
h448	1.59956								m1328	1.62197
h2389	1.59956								m933	1.62218
h467	1.59959								m1879	1.62221
h2536	1.59962								m451	1.62231
h820	1.59966								m1532	1.62242
h2582	1.59971								m24	1.62248
h2101	1.59971								m943	1.62249
h1388	1.59972								m229	1.62259
h439	1.59972								m862	1.62261
h972	1.59977								m1279	1.62271
h1710	1.59982								m730	1.62291
h1472	1.59983								m1435	1.6231
h1500	1.59985								m751	1.62322
h1229	1.59986								m1106	1.62324
h273	1.5999								m133	1.62338
h1241	1.59991								m124	1.62345
h1195	1.59992								m766	1.62354
h1706	1.59996								m1179	1.62355
h1380	1.60001								m1223	1.62358
h645	1.60002								m1428	1.62358
h2158	1.60005								m1604	1.62395
h1849	1.60006								m1264	1.624
h1216	1.6002								m1291	1.624
h720	1.60022								m321	1.62401
h634	1.60022								m508	1.62424
h1071	1.60026								m1524	1.62431
h1317	1.6003								m1239	1.62435
h445	1.60031								m1309	1.62456
h910	1.60035								m594	1.62462
h2050	1.60037								m1089	1.62481
h303	1.60038								m1350	1.62489
h141	1.60046								m515	1.62501
h1902	1.60052								m374	1.62512
h2	1.60052								m1385	1.62525
h245	1.60057								m1070	1.62529
h1328	1.60057								m618	1.62538
h1603	1.60057								m1655	1.62554
h1719	1.60065								m691	1.62568
h405	1.60069								m803	1.62587
h1708	1.60079								m690	1.62587
h2274	1.60087								m1912	1.62587
h1459	1.60087								m1573	1.62596
h1322	1.60097								m1787	1.62611
h2280	1.60107								m1231	1.62653
h1880	1.6011								m137	1.62668
h1363	1.60119								m1637	1.62672
h1106	1.60135								m1649	1.62681
h2168	1.60137								m420	1.62692
h1791	1.60138								m1076	1.62695
h500	1.6015								m1701	1.62713
h1067	1.60153								m259	1.6272
h1283	1.60165								m1849	1.62736
h983	1.60168								m1536	1.6275
h65	1.6017								m136	1.62772
h244	1.60172								m1794	1.62785
h2070	1.60177								m502	1.62804
h2009	1.6018								m1704	1.6281
h1645	1.60184								m91	1.62811
h2237	1.60187								m1318	1.62824
h1573	1.60188								m235	1.62826
h2291	1.6019								m1642	1.62849
h581	1.60204								m390	1.62858
h1602	1.60206								m681	1.62867
h2055	1.60229								m378	1.62868
h1417	1.60241								m1503	1.62871
h1098	1.60264								m1375	1.62881
h2230	1.60264								m1113	1.62899
h2326	1.60266								m641	1.62901
h2075	1.60274								m865	1.62904
h391	1.60285								m416	1.62904
h948	1.60289								m1488	1.62906
h2360	1.60297								m1242	1.6294
h949	1.60297								m28	1.62964
h2555	1.60301								m269	1.62966
h1200	1.60315								m1534	1.62973	4
h1305	1.60317								m1274	1.62989
h1055	1.60332								m1162	1.62993
h71	1.60333								m1814	1.63003
h111	1.60335								m112	1.63004
h1164	1.60338								m1418	1.63008
h481	1.60349								m886	1.63034
h1575	1.6035								m1172	1.63067
h216	1.60354								m471	1.63073
h2434	1.60359								m879	1.63094
h1027	1.60359								m1336	1.63104
h320	1.60361								m320	1.63105
h1590	1.60368								m1550	1.63106
h1625	1.60369								m1006	1.63107
h1511	1.6037								m794	1.63198
h596	1.60371								m1576	1.63203
h2522	1.60375								m1109	1.63205
h790	1.60381								m1085	1.63209
h2486	1.60397								m791	1.63243
h1648	1.604								m1301	1.63248
h2574	1.604								m1421	1.63266
h1540	1.60405								m1214	1.633
h1520	1.60406								m625	1.63309
h1131	1.60406								m1266	1.6331
h2252	1.60414								m1313	1.63326
h1983	1.60415								m1157	1.63338
h1303	1.60422								m7	1.63341
h1240	1.60424								m180	1.63347
h1208	1.60425								m1243	1.63357
h1894	1.60429								m833	1.63378
h562	1.6043								m266	1.63386
h392	1.60435								m549	1.63391
h1438	1.60436								m971	1.63416
h1839	1.60436								m369	1.63424
h1998	1.60439								m859	1.63443
h1522	1.6044								m1626	1.6345
h792	1.60449								m1354	1.63463
h2463	1.6045								m298	1.63479
h2584	1.60457								m1799	1.63483
h2300	1.60463								m487	1.6349
h1058	1.60472								m1565	1.63497
h1624	1.60473								m1473	1.63499
h837	1.60475								m280	1.63513
h2219	1.60479								m871	1.6353
h699	1.6048								m1630	1.63547
h658	1.60484								m268	1.63553
h1664	1.60484								m529	1.63596
h2401	1.60497								m409	1.63605
h96	1.60504								m1402	1.63611
h2176	1.60505								m1356	1.63622
h2357	1.60509								m1906	1.63637
h1761	1.60517								m129	1.63637
h299	1.60521								m1086	1.63652
h1877	1.60524								m1888	1.63654
h847	1.60524								m789	1.63661
h443	1.60535								m1165	1.63667
h2057	1.60541								m989	1.63669
h1198	1.60542								m858	1.63672
h454	1.60544								m1538	1.63682
h1420	1.60551								m696	1.6369
h550	1.60554								m1334	1.63695
h508	1.60568								m1692	1.63704
h1870	1.60568								m5	1.63727
h173	1.60573								m541	1.63731
h1201	1.60573								m956	1.63744
h1836	1.60573								m1286	1.63784
h2481	1.60573								m1067	1.63789
h1720	1.60576								m397	1.6381
h1369	1.60581								m114	1.63821
h243	1.60586								m759	1.63839
h1865	1.60591								m283	1.63847
h898	1.60594								m67	1.63854
h207	1.60596								m633	1.63857
h269	1.60596								m1079	1.63867
h586	1.60604								m1225	1.63873
h851	1.60604								m75	1.63879
h2312	1.60605								m771	1.63885
h24	1.60617								m301	1.63903
h2103	1.60618								m314	1.63944
h663	1.60626								m820	1.63972
h1970	1.6063								m522	1.63979
h2583	1.60638								m992	1.63981
h779	1.60648								m335	1.64079
h856	1.6065								m1288	1.64112
h2127	1.60652								m944	1.64128
h153	1.60652								m1779	1.64143
h1864	1.60659								m1818	1.64166
h1196	1.6066								m899	1.64184
h842	1.60662								m1446	1.64191
h1716	1.60663								m1832	1.64197
h1972	1.6067								m158	1.64215
h1285	1.60672								m990	1.64225
h1704	1.60673								m1007	1.64244
h464	1.60689								m1090	1.64245
h2572	1.607								m299	1.64295
h2545	1.60702								m978	1.64309
h2296	1.60703								m949	1.64321
h682	1.60703								m63	1.64328
h693	1.60703								m523	1.64328
h1643	1.60703								m1065	1.64328
h685	1.60706								m152	1.6435
h2255	1.60708								m1331	1.64364
h2162	1.6072								m105	1.64379
h446	1.60721								m798	1.64388
h2367	1.60722								m583	1.64394
h424	1.60725								m840	1.64429
h1768	1.60744								m1479	1.64431
h704	1.60753								m527	1.64436
h848	1.60761								m1040	1.64441
h1831	1.60766								m912	1.64446
h960	1.60766								m1782	1.64472
h1259	1.60769								m1018	1.64483
h1293	1.60772								m342	1.64506
h1538	1.60772								m371	1.64524
h1732	1.60772								m392	1.64524
h1746	1.60779								m852	1.64524
h1752	1.6078								m1535	1.64524
h1074	1.60789								m1777	1.64524
h261	1.60793								m1869	1.64524
h2547	1.60793								m1759	1.64552
h129	1.60796								m462	1.64589
h937	1.60799								m1516	1.64606
h1549	1.608								m1296	1.6466
h2474	1.60801								m337	1.64662
h1057	1.60802								m82	1.64682
h1832	1.60812								m1155	1.64751
h1813	1.6082								m903	1.64757
h79	1.6082								m1178	1.64765
h2056	1.6082								m717	1.64766
h455	1.60824								m686	1.64782
h2457	1.60829								m1391	1.64782
h477	1.60829								m71	1.64783
h1494	1.60829								m1687	1.6479
h526	1.60834								m1024	1.6479
h857	1.60844								m923	1.64824
h402	1.60845								m1748	1.64839
h757	1.60847								m782	1.64842
h199	1.60857								m882	1.64858
h1789	1.60865								m162	1.64862
h2223	1.60867								m1015	1.64878
h91	1.60872								m1297	1.64885
h867	1.60873								m1721	1.64892
h688	1.60882								m205	1.64916
h1733	1.60883								m125	1.64917
h2315	1.60884								m1513	1.64917
h1820	1.60897								m1100	1.6492
h1252	1.60902								m370	1.64922
h420	1.60906								m573	1.64935
h2431	1.60913								m4	1.64938
h2501	1.60926								m106	1.64986
h2236	1.60928								m866	1.64999
h1753	1.60941								m1438	1.64999
h1465	1.60965								m1224	1.65002
h399	1.6097								m130	1.65003
h1806	1.60973								m179	1.65016
h361	1.60975								m536	1.65048
h732	1.60977								m560	1.6505
h1075	1.60987								m716	1.65081
h2113	1.60988								m1563	1.65099
h612	1.60991								m413	1.65106
h1614	1.60992								m1790	1.65115
h1815	1.60993								m1739	1.65115
h821	1.61								m161	1.65133
h571	1.61002								m389	1.65135
h300	1.6101								m571	1.65174
h213	1.61016								m1736	1.65174
h2017	1.61023								m474	1.65182
h1919	1.61028								m756	1.65183
h1788	1.61032								m282	1.6519
h1798	1.61037								m146	1.65196
h1085	1.61041								m30	1.65199
h1581	1.61045								m1895	1.652
h1070	1.61052								m1467	1.65207
h744	1.61055								m1380	1.6522
h1638	1.61063								m391	1.65236
h1631	1.61068								m1569	1.65243
h1273	1.6107								m925	1.65247
h1091	1.61077								m48	1.6526
h549	1.61084								m219	1.65261
h463	1.61122								m1181	1.6527
h2106	1.61124								m1775	1.65274
h2411	1.61124								m1379	1.653
h2362	1.61126								m1666	1.65308
h629	1.61132								m103	1.65315
h1422	1.61133								m1899	1.65319
h2526	1.61133								m1060	1.65324
h1548	1.61138								m646	1.65324
h125	1.61145								m1273	1.65332
h539	1.61146								m1810	1.65341
h1980	1.61156								m743	1.65341
h2265	1.61162								m1858	1.65351
h2447	1.61165								m1461	1.65394
h1524	1.61165								m662	1.65412
h1013	1.61171								m653	1.65414
h1428	1.61177								m218	1.65419
h2015	1.61178								m379	1.6543
h2385	1.61181								m1124	1.65435
h1604	1.61187								m692	1.65442
h517	1.61194								m926	1.65451
h388	1.61202								m1038	1.65491
h1842	1.61208								m1848	1.65493
h1883	1.61215								m1589	1.65494
h2201	1.61217								m449	1.65506
h2092	1.61221								m47	1.65512
h2145	1.61221								m967	1.6553
h2161	1.61222								m1788	1.65593
h390	1.61222								m830	1.65608
h2504	1.61222								m1068	1.6561
h1896	1.61224								m847	1.65614
h2353	1.61245								m32	1.65632
h1025	1.61254								m1103	1.6566
h2521	1.61255								m1345	1.65689
h495	1.61255								m1723	1.65696
h2534	1.61263								m870	1.65703
h1046	1.61264								m1696	1.65717
h432	1.61287								m1152	1.65785
h1032	1.61292								m857	1.65789
h1036	1.61301								m1671	1.65795
h2461	1.61305								m1192	1.65885
h274	1.61312								m1549	1.65949
h563	1.61312								m1490	1.65959
h1319	1.61314								m792	1.6596
h410	1.61321								m1474	1.6596
h892	1.61323								m1053	1.6596
h2164	1.61324								m225	1.65969
h2587	1.61338								m694	1.65969
h375	1.61347								m1370	1.65976
h1386	1.61354								m1738	1.65993
h2450	1.61358								m881	1.65999
h228	1.6136								m1551	1.66036
h775	1.61371								m621	1.6605
h165	1.61377								m94	1.6611
h1153	1.61378								m1196	1.66183
h1533	1.61381								m1481	1.66204
h1795	1.61396								m46	1.6622
h2118	1.61406								m1191	1.66235
h288	1.61413								m52	1.66268
h895	1.61414								m1022	1.66282
h413	1.61419								m23	1.66304
h2063	1.6142								m1287	1.66313
h1087	1.61427								m1547	1.66316
h308	1.61435								m959	1.66339
h2339	1.61435								m188	1.66355
h1347	1.61436								m1673	1.6639
h265	1.6144								m1366	1.66401
h1801	1.6144								m1850	1.6641
h483	1.61441								m312	1.66418	5
h1532	1.61462								m1161	1.66456
h258	1.61463								m659	1.66515
h1690	1.61463								m554	1.66541
h1077	1.6147								m1695	1.66561
h805	1.61479								m593	1.666
h2542	1.61485								m1817	1.6661
h305	1.61496								m590	1.66652
h1931	1.61498								m349	1.66662
h1281	1.615								m385	1.66663
h2418	1.615								m855	1.66663
h75	1.61507								m1603	1.66682
h2329	1.61512								m577	1.66685
h2428	1.61517								m894	1.66685
h934	1.61528								m595	1.66717
h2506	1.61537								m932	1.66718
h678	1.61543								m1267	1.66718
h955	1.61544								m1399	1.66725
h620	1.6155								m1417	1.66733
h903	1.6155								m1104	1.66734
h922	1.61554								m1184	1.66745
h1869	1.61557								m1315	1.66759
h936	1.61559								m1700	1.66804
h619	1.61563								m622	1.66875
h1857	1.61565								m520	1.66886
h900	1.61566								m438	1.66891
h365	1.61574								m580	1.66904
h1655	1.61588								m1907	1.66917
h1765	1.61611								m1514	1.66946
h1005	1.61615								m1802	1.66966
h2336	1.61621								m1413	1.6699
h1105	1.61621								m304	1.67033
h293	1.61622								m26	1.67066
h2123	1.61627								m1719	1.67081
h276	1.61633								m1640	1.67127
h1554	1.61634								m1760	1.67127
h599	1.61641								m863	1.67128
h1751	1.61641								m719	1.6714
h1774	1.61641								m322	1.67163
h2035	1.61656								m995	1.67176
h2308	1.61672								m1774	1.67207
h657	1.61675								m533	1.6721
h804	1.6168								m790	1.6721
h326	1.61702								m726	1.67221
h485	1.61705								m546	1.67266
h204	1.61722								m1283	1.67329
h2249	1.61729								m1489	1.67345
h197	1.61733								m964	1.67413
h2535	1.61735								m165	1.67414
h1104	1.61742								m1265	1.6742
h963	1.61775								m973	1.6743
h686	1.6178								m1475	1.67434
h387	1.61787								m1611	1.67457
h1338	1.61787								m1584	1.67478
h2318	1.61787								m824	1.67498
h1454	1.61791								m1554	1.67515
h1083	1.61792								m1529	1.67551
h1906	1.61795								m1049	1.67566
h589	1.61802								m1656	1.6759
h1088	1.61804								m1134	1.67621
h1726	1.61808								m68	1.67637
h1188	1.61832								m1208	1.67638
h127	1.61833								m174	1.67699
h2423	1.61833								m715	1.67703
h12	1.61841								m476	1.67784
h1345	1.61848								m1591	1.67801
h527	1.6185								m849	1.67812
h696	1.61855								m1658	1.67832
h2424	1.61855								m1280	1.67855
h2154	1.61856								m1664	1.67874
h2563	1.61856								m836	1.67894
h2275	1.61871								m1204	1.67895
h2058	1.61872								m261	1.67895
h598	1.61889								m585	1.67937
h923	1.61889								m447	1.6795
h885	1.61889								m996	1.67956
h813	1.61891								m407	1.67957
h174	1.61899								m1115	1.67965
h1039	1.61919								m1457	1.67979
h2571	1.6192								m404	1.67994
h2169	1.61937								m119	1.6803
h1473	1.61938								m1017	1.68051
h1038	1.61948								m491	1.68103
h437	1.61953								m228	1.68128
h1807	1.6196								m976	1.68132
h1006	1.6197								m1804	1.68173
h1566	1.61971								m1862	1.68257
h418	1.61971								m1209	1.68265
h669	1.61975								m1183	1.68324
h2309	1.61978								m1841	1.68379
h1755	1.61979								m1803	1.68381
h748	1.61984								m689	1.68387
h542	1.61988								m676	1.68415
h41	1.6199								m11	1.68426
h1133	1.61995								m637	1.68433
h1487	1.62003								m1500	1.68482
h1382	1.62011								m284	1.68486
h123	1.62012								m1268	1.68507
h2458	1.62014								m1187	1.68548
h72	1.62016								m39	1.68603
h665	1.62016								m806	1.68611
h1123	1.62017								m1082	1.68648
h88	1.62027								m21	1.68649
h162	1.62033								m1236	1.68664
h2281	1.62039								m273	1.68671
h1376	1.62049								m1819	1.687
h1278	1.62054								m864	1.68703
h263	1.62056								m498	1.68722
h1593	1.62056								m884	1.68737
h2224	1.62069								m1599	1.6876
h1612	1.62073								m814	1.6877
h787	1.62078								m1298	1.6878
h1407	1.62078								m1327	1.68787
h1793	1.62085								m1755	1.68787
h107	1.62086								m677	1.68796
h1598	1.62087								m826	1.68837
h1262	1.62091								m260	1.68841
h1934	1.62099								m1835	1.68873
h2412	1.621								m1902	1.68879
h2277	1.62108								m983	1.68883
h1804	1.62112								m1396	1.68904
h347	1.6212								m398	1.68909
h518	1.6212								m687	1.68964
h2068	1.62127								m230	1.68994
h2528	1.62129								m844	1.68997
h1778	1.62131								m1072	1.69047
h1047	1.6214								m197	1.69068
h105	1.6214								m1389	1.6908
h2279	1.62142								m135	1.69148
h2146	1.62148								m1422	1.69215
h866	1.62154								m721	1.69256
h77	1.6216								m1431	1.69273
h55	1.62162								m1135	1.69277
h841	1.62163								m987	1.69283
h520	1.62196								m1562	1.69283
h2292	1.62205								m141	1.69315
h1863	1.6222								m204	1.69324
h368	1.62221								m702	1.69354
h2269	1.62225								m1216	1.69373
h722	1.62226								m1383	1.69392
h1668	1.62231								m176	1.69412
h2518	1.62237								m1427	1.69438
h1356	1.62237								m457	1.69462
h689	1.6225								m1784	1.69556
h45	1.62254								m685	1.69567
h809	1.62259								m242	1.69611
h1745	1.62275								m915	1.6963
h2359	1.62281								m1	1.69657
h909	1.62286								m1493	1.69681
h101	1.62291								m952	1.69688
h1212	1.62308								m576	1.69721
h335	1.62309								m1456	1.69722
h602	1.62316								m631	1.69744
h664	1.62332								m552	1.69753
h1632	1.62333								m648	1.69757
h2371	1.62342								m839	1.69762
h84	1.62343								m1353	1.69762
h2262	1.62345								m98	1.69771
h812	1.62346								m655	1.69815
h1686	1.62352								m823	1.69833
h2350	1.62381								m1363	1.69873	6
h1479	1.62384								m1182	1.69885
h1892	1.62385								m1766	1.69894
h315	1.62387								m1063	1.699
h916	1.62399								m634	1.6991
h359	1.624								m1847	1.69912
h1177	1.62413								m1607	1.69931
h159	1.6242								m1337	1.70038
h1029	1.62429								m1262	1.70045
h1081	1.62434								m1333	1.70105
h2032	1.62441								m336	1.7011
h1204	1.62448								m1249	1.70159
h44	1.6245								m544	1.70321
h2120	1.62464								m916	1.70324
h2059	1.62544								m1645	1.70378
h2159	1.62553								m640	1.70475
h926	1.62568								m1419	1.70511
h626	1.62579								m1521	1.70516
h1558	1.62587								m166	1.7054
h2107	1.62587								m1699	1.70544
h2152	1.62588								m958	1.70608
h1536	1.62596								m1600	1.7061
h87	1.62604								m1357	1.70674
h2355	1.62646								m1731	1.70723
h772	1.62657								m670	1.70782
h655	1.62658								m620	1.70823
h2416	1.62666								m914	1.70858
h236	1.62667								m468	1.70885
h967	1.62667								m1061	1.70886
h67	1.62681								m95	1.70909
h831	1.62692	4							m636	1.70919
h2462	1.62695								m211	1.71018
h2023	1.62695								m829	1.71069
h2047	1.62697								m436	1.71099
h2400	1.62699								m83	1.71135
h17	1.62713								m1373	1.71179
h408	1.62713								m199	1.71188
h2453	1.62713								m714	1.71206
h583	1.62716								m1245	1.71224
h1192	1.62729								m1698	1.71256
h1114	1.62735								m293	1.71257
h1812	1.62754								m519	1.71261
h727	1.62759								m815	1.71282
h1973	1.62774								m1132	1.71291
h360	1.62791								m1321	1.71291
h751	1.62801								m1914	1.7132
h1967	1.62829								m998	1.7134
h1843	1.62837								m1057	1.71345
h1891	1.62858								m1608	1.71362
h145	1.62868								m290	1.71379
h2381	1.6288								m1730	1.71403
h2330	1.62883								m1405	1.71413
h1412	1.62899								m1780	1.71432
h472	1.62907								m619	1.71442
h323	1.62938								m277	1.71448
h1551	1.62943								m982	1.71449
h702	1.62974								m1031	1.71497
h2384	1.62994								m1332	1.71518
h176	1.62995								m17	1.71546
h1941	1.63004								m704	1.71563
h794	1.63018								m666	1.71575
h1325	1.63019								m612	1.71576
h677	1.63025								m1896	1.7162
h572	1.63027								m1634	1.71728
h1698	1.63055								m873	1.71732
h1355	1.63063								m669	1.7174
h1140	1.63071								m913	1.71751
h1390	1.63074								m1043	1.71773
h642	1.63077								m614	1.71826
h85	1.63078								m1437	1.71833
h422	1.63091								m514	1.71861
h1253	1.63094								m318	1.71897
h2267	1.63097								m1198	1.71919
h1569	1.63101								m435	1.71921
h1735	1.63102								m1597	1.71922
h1895	1.63106								m1709	1.71956
h1600	1.63108								m643	1.71973
h2402	1.63119								m214	1.72013
h2479	1.63122								m458	1.72123
h1794	1.63138								m1292	1.7213
h2119	1.63146								m1860	1.72196
h1621	1.63161								m708	1.722
h2541	1.63169								m461	1.72204
h2181	1.63178								m216	1.72236
h1488	1.63179								m999	1.72267
h1851	1.63181								m652	1.72368
h1822	1.63183								m330	1.72374
h2543	1.63194								m332	1.72414
h15	1.63197								m1468	1.72435
h637	1.63207								m1833	1.72465
h912	1.63209								m761	1.72559
h1510	1.63214								m1476	1.72601
h2525	1.63243								m149	1.72673
h1209	1.63247								m1716	1.72741
h1342	1.63248								m1092	1.72804
h2136	1.63249								m1466	1.72804
h671	1.63251								m1042	1.72816
h796	1.63252								m1518	1.72826
h1534	1.63267								m765	1.72828
h585	1.6328								m372	1.72878
h1725	1.63286								m353	1.72901
h259	1.6329								m1203	1.72926
h46	1.63293								m1541	1.72943
h53	1.63318								m109	1.73
h591	1.63319								m343	1.73018
h2509	1.63324								m484	1.73146
h13	1.63326								m8	1.73345	7
h2295	1.63333								m417	1.73394
h423	1.63338								m1836	1.73404
h899	1.63341								m1453	1.73409
h158	1.63363								m1012	1.73428
h456	1.63391								m310	1.73449
h873	1.63391								m975	1.73466
h1622	1.63423								m1732	1.7352
h1179	1.63426								m1164	1.7353
h1486	1.63432								m346	1.73557
h2425	1.63445								m384	1.73625
h2376	1.63453								m531	1.73647
h2025	1.63473								m470	1.73718
h676	1.63473								m357	1.73848
h1021	1.6349								m1048	1.73854
h2166	1.63509								m707	1.73863
h858	1.63513								m1610	1.74014
h773	1.63522								m1368	1.74039
h1155	1.63529								m1857	1.74041
h49	1.63537								m107	1.74145
h1035	1.6356								m1411	1.74163
h1508	1.63574								m1409	1.74308
h2408	1.63583								m1702	1.74359
h69	1.63584								m1588	1.74395
h2407	1.63596								m736	1.74428
h1767	1.63599								m53	1.7443
h2317	1.63605								m754	1.74484
h762	1.6362								m258	1.74496
h1990	1.63621								m744	1.7468
h641	1.63647								m909	1.74714
h229	1.63647								m1670	1.74721
h607	1.63648								m328	1.74745
h968	1.63663								m1371	1.74757
h2438	1.63682								m294	1.74766
h1689	1.63698								m1897	1.74788
h1231	1.63699								m1173	1.748
h499	1.63708								m1674	1.74838
h166	1.63711								m734	1.74952
h1582	1.63728								m311	1.75229
h740	1.63729								m73	1.7527
h429	1.63731								m1745	1.75369
h494	1.63734								m401	1.7539
h291	1.63744								m1188	1.75393
h450	1.63744								m668	1.75448
h1873	1.63769								m1033	1.7564
h659	1.63774								m1241	1.7569
h1452	1.63779								m755	1.75745
h457	1.63789								m804	1.75823
h1935	1.638								m203	1.75847
h1678	1.63827								m876	1.75876
h1637	1.63827								m27	1.75994
h868	1.6383								m9	1.75996
h1423	1.63835								m1170	1.7602
h2141	1.63844								m673	1.76029
h144	1.63866								m957	1.76053
h458	1.63868								m110	1.76057
h312	1.63879								m772	1.76083
h1432	1.63885								m1146	1.76093
h1300	1.639								m1852	1.76094
h2173	1.63911								m950	1.76152
h10	1.63925								m769	1.76182
h992	1.63937								m1071	1.76182
h865	1.63939								m579	1.76215
h1868	1.63939								m981	1.76264
h756	1.63941								m569	1.76292
h2153	1.63944								m118	1.76297
h234	1.63946								m495	1.76324
h235	1.63955								m1447	1.76388
h605	1.63956								m212	1.76393
h1987	1.63971								m869	1.76416
h1646	1.63979								m360	1.76525
h1651	1.63979								m1149	1.76591
h1862	1.63989								m292	1.76746
h2086	1.64002								m1083	1.76817	8
h2466	1.64016								m606	1.76882
h1247	1.64017								m1193	1.76965
h2287	1.64017								m1681	1.77066
h921	1.6406								m368	1.77097
h1676	1.64078								m1035	1.77203
h707	1.64083								m807	1.77267
h126	1.64104								m254	1.77286
h2007	1.64104								m1034	1.7739
h1682	1.64112								m1202	1.77403
h524	1.64149								m1392	1.77733
h1605	1.64151								m1883	1.77748
h1280	1.64152								m770	1.77847
h1944	1.64154								m534	1.78076
h54	1.64156								m1314	1.78427
h991	1.64157								m1531	1.78543
h566	1.64167								m1221	1.78611
h1475	1.64187								m313	1.78659
h1493	1.64189								m348	1.7873
h343	1.64192								m171	1.78868
h1576	1.64201								m1718	1.79046
h1076	1.64203								m1715	1.79282
h1958	1.64221								m1304	1.79307
h1099	1.64221								m231	1.79428
h1130	1.64225								m1904	1.79507
h1797	1.64229								m1465	1.79601
h1311	1.64232								m1633	1.79609
h1297	1.64246								m85	1.79776
h2139	1.64262								m801	1.79776
h1785	1.64289								m880	1.8
h168	1.64303								m657	1.80776	9
h959	1.64304								m1617	1.8085
h1945	1.64309								m1901	1.80951
h2175	1.64315								m924	1.81346
h555	1.64325								m1433	1.81346
h29	1.64328								m1491	1.81513
h1462	1.64333								m535	1.81572
h2297	1.6435								m1659	1.81721
h2282	1.64379								m1423	1.8202
h2137	1.64402								m347	1.82087
h2495	1.64406								m1227	1.82087
h1850	1.64436								m572	1.82125
h1125	1.64436								m150	1.8213
h1245	1.64462								m466	1.82203
h560	1.64463								m1627	1.82258
h1929	1.64475								m16	1.82473
h736	1.64483								m599	1.82674
h1610	1.64487								m1505	1.82915
h2405	1.64487								m375	1.83141
h2551	1.6452								m725	1.83205
h2468	1.64522								m1110	1.84982	10
h377	1.64524								m1606	1.85428
h639	1.64524								m1871	1.85428
h1115	1.64524								m1105	1.85437
h1455	1.64524								m1091	1.865
h2415	1.64524								m768	1.87088
h823	1.64526
h149	1.64536
h2082	1.64542
h419	1.64564
h146	1.64575
h548	1.64581
h906	1.64606
h18	1.64607
h1819	1.64613
h2229	1.64613
h2182	1.64644
h1004	1.64649
h1117	1.64658
h777	1.64659
h743	1.6466
h2244	1.64668
h496	1.64676
h1766	1.64692
h989	1.64702
h1421	1.6471
h2471	1.64714
h2046	1.6473
h1012	1.64738
h1419	1.64738
h1900	1.64739
h1134	1.64758
h5	1.64782
h1779	1.64782
h958	1.64813
h1178	1.6482
h1544	1.64823
h201	1.64833
h1333	1.64841
h1264	1.64842
h870	1.64854
h143	1.64857
h1847	1.64859
h183	1.64861
h800	1.6487
h1526	1.64875
h386	1.64889
h816	1.64917
h2335	1.64917
h2419	1.64917
h2111	1.64941
h39	1.64942
h1186	1.64943
h138	1.64966
h2272	1.64974
h954	1.64986
h1116	1.64988
h1995	1.64989
h742	1.65002
h1986	1.65016
h970	1.65063
h2270	1.65063
h1999	1.65067
h2410	1.65088
h1404	1.65109
h1924	1.65133
h1596	1.65136
h2061	1.65161
h366	1.65166
h667	1.65179
h2149	1.65196
h382	1.652
h507	1.652
h2505	1.65207
h1063	1.65209
h2540	1.65209
h1396	1.65218
h1028	1.6523
h2264	1.65232
h21	1.65239
h133	1.65242
h1446	1.65242
h784	1.65243
h1561	1.65255
h331	1.6528
h1853	1.65289
h730	1.65298
h1499	1.653
h2022	1.65304
[truncated: 590 more rows]
