# Supplementary material for: Analysis of Purines and Pyrimidines distribution over miRNAs of Human, Gorilla, Chimpanzee, Mouse and Rat
Source: Sci Rep. 2018 Jul 2;8:9974. doi: 10.1038/s41598-018-28289-x (PMC6028587; doi:10.1038/s41598-018-28289-x)
Supplement: Supplementary file 4 — Dataset 4 [file 41598_2018_28289_MOESM4_ESM.xls]

## Sheet: Sheet1
Human			Gorilla			Chimpanzee			Mouse			Rat				Cardinality and Cluster Center
Seq. Nos.	HE	Clusters	Seq. Nos.	HE	Clusters	Seq. Nos.	HE	Clusters	Seq. Nos.	HE	Clusters	Seq. Nos.	HE	Clusters
h2443	0.265991	1	g117	0.374848	1	p580	0.274517	1	m20	0	1	r758	0.418072	1		Human
h61	0.274517		g211	0.394726		p43	0.374848	2	m182	0		r590	0.422532			Cardinality	3	11	50	173	430	600	671	405	168	76
h1197	0.274517		g162	0.411281		p497	0.389076		m584	0		r351	0.425419			Cluster Center	0.3009	0.3707	0.4405	0.5103	0.5801	0.6499	0.7197	0.7895	0.8593	0.9291
h730	0.340304	2	g250	0.411281		p375	0.394726		m821	0		r573	0.42954
h787	0.374848		g190	0.425419		p486	0.411281		m868	0		r697	0.442176			Gorilla
h2190	0.382767		g206	0.42954		p93	0.425419	3	m1041	0		r245	0.447055			Cardinality	7	13	28	50	69	62	61	30	12	25
h2424	0.388624		g18	0.430407		p242	0.430407		m1317	0		r146	0.452334			Cluster Center	0.404305	0.463219	0.522133	0.581047	0.639961	0.698874	0.757788	0.816702	0.875616	0.93453
h1964	0.389076		g355	0.452334	2	p204	0.433546		m1672	0		r474	0.453752
h540	0.389076		g19	0.458157		p178	0.444056		m1722	0		r57	0.458157			Chimpanzee
h1234	0.389076		g25	0.458157		p329	0.449185		m1872	0		r272	0.458157			Cardinality	1	4	17	40	103	123	134	87	57	21
h2491	0.39794		g81	0.458157		p269	0.456022		m1881	0		r447	0.458157			Cluster Center	0.30874	0.377187	0.445633	0.51408	0.582527	0.650973	0.71942	0.787867	0.856313	0.92476
h558	0.398023		g113	0.458157		p151	0.458157		m915	0.221057	3	r460	0.458157
h312	0.404045		g69	0.458881		p169	0.458157		m54	0.265991		r558	0.458157			Mouse
h1264	0.404045		g77	0.473197		p194	0.458157		m629	0.265991		r743	0.458157			Cardinality	11	0	20	11	74	224	584	618	305	68
h1604	0.405754	3	g90	0.477121		p222	0.458157		m722	0.265991		r607	0.467637			Cluster Center	0.0480126	0.144038	0.240063	0.336088	0.432114	0.528139	0.624164	0.720189	0.816215	0.91224
h2063	0.405754		g212	0.477121		p231	0.458157		m29	0.265991		r120	0.472337
h190	0.406048		g303	0.477616		p259	0.458157		m340	0.265991		r576	0.473197	2		Rat
h110	0.4085		g68	0.482877		p125	0.458881		m351	0.265991		r458	0.486723			Cardinality	16	36	102	107	158	147	101	76	20	2
h164	0.411281		g323	0.486328		p191	0.466669		m841	0.265991		r707	0.487143			Cluster Center	0.445354	0.499918	0.554482	0.609047	0.663611	0.718175	0.772739	0.827304	0.881868	0.936432
h698	0.411281		g243	0.49139		p418	0.472337		m887	0.265991		r529	0.487143
h2441	0.411281		g199	0.492894	3	p281	0.477121		m896	0.265991		r13	0.487731
h356	0.417613		g308	0.493584		p38	0.477616		m341	0.274517		r349	0.489733
h2536	0.422532		g285	0.496174		p308	0.481975	4	m853	0.274517		r527	0.49139
h344	0.425419		g316	0.499415		p542	0.481975		m147	0.274517		r385	0.492045
h972	0.425419		g108	0.50018		p372	0.486328		m1140	0.274517		r488	0.492045
h1911	0.425419		g95	0.500184		p17	0.487143		m1281	0.274517		r702	0.492045
h2575	0.425419		g315	0.51056		p492	0.49139		m1613	0.274517		r511	0.493584
h1915	0.432367		g106	0.512879		p14	0.492894		m41	0.278943		r99	0.493584
h1043	0.433546		g220	0.512879		p183	0.493584		m57	0.278943		r618	0.500184
h1262	0.435699		g182	0.520294		p36	0.496174		m486	0.278943		r443	0.501453
h981	0.437897		g301	0.520696		p401	0.50018		m430	0.284489		r170	0.50353
h1892	0.442176		g228	0.524001		p47	0.50018		m193	0.289065	4	r483	0.509928
h520	0.442176		g231	0.524001		p485	0.500184		m418	0.289065		r166	0.51056
h926	0.442176		g73	0.524493		p284	0.501268		m832	0.289065		r115	0.511656
h1931	0.442176		g288	0.528394		p98	0.505719		m1047	0.289065		r127	0.512269
h46	0.442176		g240	0.533108		p26	0.51056		m1361	0.289065		r596	0.512269
h2275	0.444056		g314	0.533873		p184	0.51056		m1439	0.289065		r7	0.512879
h100	0.44656		g246	0.537075		p80	0.512269		m1800	0.289065		r568	0.513896
h264	0.447055		g175	0.539591		p143	0.512879		m1652	0.299168		r640	0.514671
h450	0.447983		g160	0.540113		p212	0.518722		m1771	0.369416		r348	0.514982
h1924	0.449185		g330	0.540113		p161	0.524493		m1248	0.374411		r428	0.518722
h529	0.44934		g152	0.540113		p221	0.528394		m1424	0.374848		r105	0.518722
h758	0.450856		g237	0.540271		p53	0.528394		m1620	0.384673	5	r329	0.518722
h321	0.450856		g111	0.542703		p90	0.528394		m1359	0.388947		r459	0.518722
h1112	0.452334		g61	0.542703		p118	0.53298		m1600	0.398987		r705	0.518722
h1605	0.452834		g283	0.542703		p8	0.533108		m1441	0.402505		r86	0.520458
h122	0.458157		g66	0.549905		p440	0.533316		m75	0.404045		r239	0.524001
h939	0.458157		g120	0.550259		p332	0.533873		m782	0.404045		r424	0.524001
h1185	0.458157		g204	0.55357	4	p564	0.537075		m1874	0.406048		r610	0.524006
h1556	0.458157		g141	0.555689		p258	0.540113		m206	0.411281		r129	0.524272
h1618	0.458157		g28	0.557886		p454	0.540113		m1594	0.411281		r403	0.524439
h1777	0.458157		g196	0.558485		p249	0.540113		m1102	0.417613		r652	0.524439
h1784	0.458157		g284	0.558533		p471	0.540113		m201	0.42014		r519	0.528115	3
h1928	0.458157		g15	0.562121		p383	0.540271		m215	0.42014		r157	0.528394
h530	0.458881		g167	0.562121		p444	0.540393		m364	0.42014		r254	0.530159
h2239	0.459223		g103	0.562435		p378	0.542703		m421	0.42014		r757	0.530747
h2397	0.460409		g224	0.564547		p550	0.542703		m528	0.42014		r641	0.530948
h1133	0.461441		g154	0.565167		p40	0.543174		m877	0.42014		r695	0.533024
h324	0.466669		g161	0.565739		p353	0.544068		m997	0.42014		r715	0.533108
h1667	0.470899		g185	0.567163		p130	0.544407		m1051	0.42014		r93	0.533108
h691	0.472337		g207	0.569301		p380	0.5449		m1404	0.42014		r515	0.534833
h51	0.472337		g129	0.569301		p575	0.54625		m1485	0.42014		r111	0.536145
h83	0.472337		g290	0.570384		p20	0.549905	5	m1552	0.42014		r29	0.536419
h1195	0.472826		g65	0.574846		p503	0.550779		m1685	0.42014		r168	0.537075
h2541	0.475609	4	g325	0.575552		p39	0.553187		m1703	0.42014		r79	0.537075
h1239	0.477121		g300	0.576782		p451	0.553728		m1727	0.42014		r224	0.537075
h769	0.477121		g136	0.57813		p107	0.554499		m1764	0.42014		r539	0.540113
h1000	0.477121		g137	0.57813		p558	0.555382		m1861	0.42014		r320	0.540113
h579	0.477121		g215	0.57813		p338	0.555689		m291	0.42014		r612	0.540113
h248	0.477616		g265	0.57813		p343	0.555689		m1305	0.42014		r649	0.540113
h943	0.477616		g317	0.57813		p246	0.558533		m656	0.422532		r542	0.540271
h1358	0.477616		g298	0.57986		p413	0.558533		m1258	0.422532		r554	0.542703
h2209	0.47885		g278	0.579982		p397	0.56046		m1111	0.425419		r728	0.542703
h1066	0.47961		g40	0.587841		p198	0.562121		m45	0.430022		r572	0.543567
h902	0.481975		g293	0.591729		p582	0.562121		m247	0.432005		r752	0.544242
h447	0.481975		g258	0.591729		p275	0.562121		m907	0.432005		r35	0.547486
h166	0.485018		g127	0.59187		p434	0.562121		m1200	0.433546		r100	0.549794
h116	0.485329		g125	0.593952		p23	0.562435		m1857	0.433597		r3	0.549905
h2002	0.485329		g82	0.593952		p163	0.562435		m1767	0.441529		r55	0.549905
h273	0.486328		g176	0.593952		p362	0.562435		m1637	0.442176		r505	0.550779
h2056	0.486723		g168	0.593952		p446	0.562435		m840	0.444817		r499	0.55292
h2371	0.486723		g39	0.594246		p341	0.564547		m450	0.446954		r293	0.554499
h1479	0.487143		g101	0.594511		p436	0.565167		m1434	0.446954		r92	0.554499
h1698	0.487143		g48	0.594944		p262	0.565251		m1705	0.446954		r357	0.554499
h1626	0.487488		g232	0.598398		p86	0.565835		m1131	0.447354		r134	0.555205
h2061	0.487731		g20	0.598398		p429	0.567163		m1097	0.447828		r398	0.555205
h1447	0.488638		g62	0.60206		p16	0.567956		m956	0.447983		r540	0.556331
h920	0.489625		g126	0.60206		p6	0.569301		m1906	0.447983		r195	0.557398
h2149	0.489625		g179	0.60206		p325	0.569301		m1326	0.450856		r742	0.557886
h2251	0.489625		g241	0.60206		p543	0.57046		m940	0.450856		r361	0.558533
h2438	0.489625		g51	0.60206		p5	0.574399		m1694	0.450856		r470	0.558533
h1211	0.489733		g337	0.603677		p425	0.574846		m674	0.452334		r622	0.558533
h1477	0.489733		g257	0.603677		p311	0.574846		m1518	0.452435		r346	0.56046
h649	0.49139		g267	0.606989		p95	0.574846		m1704	0.4551		r43	0.56046
h1715	0.49139		g64	0.606989		p153	0.575552		m1750	0.456022		r644	0.56046
h2004	0.49139		g340	0.606989		p154	0.575552		m748	0.456022		r206	0.562121
h1257	0.492045		g305	0.6077		p449	0.577579		m257	0.458157		r501	0.562435
h798	0.492894		g254	0.609834		p460	0.578071		m424	0.458157		r375	0.562435
h987	0.493584		g80	0.610924	5	p123	0.57813		m507	0.458157		r434	0.562435
h830	0.496069		g145	0.610924		p208	0.57813		m586	0.458157		r394	0.564547
h1304	0.496174		g172	0.610924		p211	0.57813		m931	0.458157		r219	0.565167
h1717	0.496174		g310	0.610924		p229	0.57813		m1136	0.458157		r562	0.565739
h1860	0.496174		g1	0.611984		p276	0.57813		m1412	0.458157		r323	0.565835
h154	0.496174		g202	0.612017		p282	0.57813		m1571	0.458157		r174	0.566988
h1406	0.496174		g72	0.612646		p330	0.57813		m1679	0.458157		r493	0.567901
h964	0.496174		g225	0.612646		p376	0.57813		m1843	0.458157		r227	0.567956
h2461	0.497601		g5	0.612646		p399	0.57813		m1582	0.458881		r6	0.568207
h327	0.499415		g124	0.612646		p439	0.57813		m1084	0.461441		r401	0.569301
h2276	0.499415		g83	0.613368		p573	0.57813		m1515	0.465167		r748	0.569301
h1937	0.5		g263	0.613368		p186	0.578254		m32	0.465641		r550	0.569306
h1212	0.50018		g348	0.614613		p235	0.578254		m175	0.472337		r187	0.570384
h1569	0.50018		g324	0.614966		p278	0.578508		m1174	0.472337		r217	0.57046
h1725	0.50018		g121	0.616147		p407	0.579864		m1320	0.472337		r189	0.574018
h1462	0.50018		g49	0.616147		p556	0.579926		m1511	0.477121		r53	0.574399
h1508	0.50018		g239	0.618193		p584	0.579982		m666	0.477121		r431	0.574846
h2173	0.50018		g21	0.621761		p520	0.583685		m1910	0.477616		r332	0.574846
h1901	0.500184		g112	0.621761		p228	0.585421		m79	0.481975	6	r686	0.574846
h1721	0.501268		g156	0.623293		p335	0.58551		m249	0.485916		r66	0.574846
h1301	0.501453		g180	0.623293		p322	0.586324		m1062	0.486328		r334	0.574846
h1535	0.504421		g186	0.625993		p207	0.586642		m1355	0.486328		r1	0.575552
h1073	0.505719		g109	0.627717		p89	0.591729		m1662	0.486328		r439	0.575552
h2573	0.505719		g302	0.630533		p152	0.592632		m321	0.487143		r763	0.575552
h1870	0.509928		g163	0.632721		p148	0.593952		m817	0.487488		r65	0.575552
h2447	0.51056		g181	0.632721		p357	0.593952		m1716	0.488371		r393	0.575552
h127	0.51056		g93	0.633171		p126	0.594246		m1806	0.489769		r655	0.575552
h1382	0.51056		g195	0.633171		p287	0.594246		m1622	0.49139		r75	0.57813
h35	0.511656		g210	0.633646		p147	0.594944		m1623	0.49139		r186	0.57813
h499	0.512269		g335	0.633646		p368	0.598398		m211	0.492045		r265	0.57813
h665	0.512269		g12	0.634832		p438	0.598398		m433	0.492894		r274	0.57813
h1668	0.512269		g351	0.63521		p273	0.598398		m622	0.493584		r333	0.57813
h784	0.512269		g98	0.635445		p393	0.598398		m777	0.496174		r359	0.57813
h1099	0.512269		g10	0.635516		p2	0.601204		m828	0.496174		r478	0.57813
h1929	0.512269		g45	0.636771		p272	0.60206		m1714	0.496174		r489	0.57813
h1781	0.512512		g191	0.637885		p52	0.60206		m1396	0.497011		r525	0.57813
h2492	0.512879		g29	0.63845		p379	0.602135		m1577	0.497601		r530	0.57813
h1718	0.514014		g208	0.640666		p324	0.602459		m114	0.498362		r595	0.57813
h865	0.514982		g247	0.640666		p334	0.603387		m1536	0.498362		r624	0.57813
h1248	0.51569		g249	0.640666		p24	0.60526		m436	0.5		r676	0.57813
h132	0.518722		g276	0.640666		p25	0.605427		m126	0.500184		r688	0.57813
h731	0.518722		g352	0.640666		p374	0.606989		m1665	0.501324		r749	0.57813
h1692	0.518722		g230	0.644284		p553	0.606989		m1059	0.501453		r756	0.57813
h2140	0.518722		g218	0.644927		p200	0.607381		m1205	0.501453		r71	0.578852
h2395	0.518722		g279	0.646839		p450	0.609834		m1256	0.50353		r203	0.578852
h171	0.518722		g57	0.646839		p462	0.610243		m859	0.508214		r432	0.57986
h887	0.518722		g116	0.647557		p351	0.611984		m538	0.509817		r464	0.57986
h2080	0.518722		g328	0.649088		p261	0.611984		m712	0.509817		r708	0.57986
h32	0.518866		g151	0.649527		p435	0.611984		m1032	0.509817		r719	0.57986
h294	0.518866		g165	0.649527		p432	0.612017		m1556	0.509817		r591	0.579864
h2314	0.519378		g169	0.649527		p31	0.612646		m324	0.509928		r295	0.579864
h1513	0.520294		g312	0.650741		p167	0.612646		m1801	0.51056		r608	0.580151
h1932	0.520881		g289	0.650741		p71	0.612646		m609	0.51056		r594	0.581228
h1004	0.523405		g333	0.650741		p84	0.612646		m1711	0.51077		r117	0.581586
h1864	0.524001		g174	0.652317		p533	0.612646		m451	0.512269		r738	0.581586
h2344	0.524001		g140	0.654806		p268	0.612784		m1682	0.512269		r171	0.581586
h1216	0.524001		g271	0.655207		p171	0.613368		m989	0.512269		r374	0.5826	4
h1975	0.524006		g63	0.655608		p7	0.614494		m286	0.512879		r693	0.586324
h322	0.524493		g143	0.655608		p220	0.614613		m567	0.512879		r121	0.586642
h1084	0.524493		g201	0.655608		p244	0.614613		m279	0.513896		r131	0.586642
h1418	0.524493		g135	0.655608		p511	0.614613		m1141	0.513896		r205	0.588303
h1058	0.524688		g197	0.655608		p162	0.614613		m1851	0.514014		r448	0.588303
h352	0.52524		g287	0.655608		p304	0.615115		m731	0.518722		r190	0.588546
h1454	0.525629		g170	0.658766		p82	0.616147		m825	0.518722		r414	0.588546
h1286	0.525957		g343	0.658909		p421	0.616147		m1282	0.518722		r522	0.593863
h306	0.528076		g31	0.660672		p475	0.616147		m1478	0.518722		r124	0.593863
h2523	0.528394		g184	0.662283		p505	0.61644		m1559	0.518722		r192	0.593863
h883	0.528394		g307	0.663932		p411	0.619871	6	m591	0.518722		r70	0.593952
h1635	0.528394		g75	0.66603		p534	0.621761		m838	0.518722		r498	0.593952
h325	0.528394		g356	0.670545	6	p129	0.623293		m322	0.518866		r502	0.593952
h1120	0.528394		g13	0.671188		p474	0.623293		m1719	0.518866		r614	0.593952
h1923	0.528394		g87	0.671188		p581	0.623293		m1505	0.519874		r547	0.594163
h2138	0.528394		g226	0.671188		p210	0.623293		m627	0.520881		r698	0.594246
h795	0.528394		g353	0.671188		p240	0.625993		m802	0.520881		r136	0.594246
h1108	0.528394		g264	0.673692		p37	0.627717		m1092	0.522635		r661	0.594246
h2336	0.528433		g297	0.675295		p452	0.627717		m1658	0.522884		r418	0.594511
h2413	0.528433		g92	0.676523		p124	0.630533		m1104	0.522884		r601	0.594511
h340	0.530159		g200	0.676523		p522	0.630533		m111	0.524001		r200	0.595187
h1497	0.530159		g50	0.676523		p502	0.630533		m1121	0.524001		r299	0.596687
h1421	0.530159		g329	0.678197		p158	0.63093		m1154	0.524001		r664	0.598029
h1384	0.531633		g299	0.679652		p406	0.633171		m70	0.524006		r68	0.598398
h1933	0.531633		g27	0.680171		p283	0.633171		m190	0.524006		r451	0.598398
h292	0.532426		g234	0.680171		p321	0.633171		m505	0.524006		r662	0.598398
h2403	0.53298		g327	0.680171		p75	0.633171		m602	0.524006		r631	0.59877
h293	0.533108		g54	0.680432		p97	0.633171		m1037	0.524006		r533	0.600543
h688	0.533108		g43	0.682416		p551	0.633646		m1677	0.524272		r27	0.601204
h311	0.533873		g114	0.685314		p170	0.63521		m610	0.524493		r104	0.60206
h994	0.533873		g133	0.685712		p331	0.63521		m1149	0.526426		r315	0.602135
h2507	0.533873		g134	0.686376		p395	0.635516		m1188	0.526655		r534	0.602135
h538	0.534833		g60	0.692807		p356	0.635651		m289	0.528394		r481	0.602689
h1295	0.534833		g193	0.693076		p115	0.636133		m1107	0.528394		r476	0.602789
h672	0.536145		g229	0.695067		p35	0.636771		m1813	0.528394		r629	0.602854
h226	0.536419		g281	0.695067		p138	0.636771		m1019	0.528394		r138	0.603387
h1588	0.536419		g295	0.6966		p530	0.636771		m1683	0.528538		r194	0.603677
h2257	0.536419		g214	0.696762		p303	0.63845		m662	0.530159		r165	0.604933
h1566	0.537075		g291	0.696762		p345	0.643254		m129	0.530159		r180	0.605427
h1319	0.537075		g235	0.69897		p182	0.644927		m1715	0.531429		r103	0.606687
h276	0.537075		g52	0.699734		p19	0.646708		m1847	0.531633		r605	0.610243
h2309	0.537075		g339	0.699734		p417	0.646839		m1422	0.531792		r633	0.610243
h2509	0.537075		g320	0.700832		p510	0.646839		m1050	0.533108		r740	0.610243
h2119	0.537075		g36	0.700832		p579	0.646839		m1757	0.533108		r87	0.610437
h2232	0.539591		g147	0.702332		p243	0.647557		m1106	0.533108		r264	0.610924
h2352	0.540059		g347	0.705332		p527	0.647781		m645	0.533873		r23	0.611984
h2227	0.540113		g6	0.707475		p555	0.648193		m902	0.533873		r754	0.612017
h64	0.540113		g9	0.707475		p309	0.649088		m306	0.534833		r597	0.612646
h255	0.540113		g251	0.708276		p190	0.649527		m1010	0.536145		r228	0.612784
h668	0.540113		g342	0.708857		p366	0.649527		m1025	0.536419		r632	0.612784
h838	0.540113		g96	0.708857		p493	0.649527		m1878	0.536419		r54	0.613368
h1378	0.540113		g123	0.709205		p61	0.649527		m1060	0.536562		r161	0.613368
h2268	0.540113		g213	0.709205		p156	0.649527		m605	0.537075		r692	0.613368
h297	0.540113		g17	0.709205		p245	0.649527		m758	0.537075		r289	0.614613
h1034	0.540113		g273	0.709205		p382	0.649527		m1114	0.537075		r569	0.614613
h1173	0.540113		g32	0.709453		p479	0.649527		m1794	0.537075		r244	0.614613
h1290	0.540113		g331	0.710675		p521	0.650741		m320	0.537075		r672	0.614613
h1546	0.540113		g341	0.714484		p173	0.652589		m133	0.537075		r598	0.614787
h647	0.540113		g85	0.715292		p496	0.652589		m1246	0.537075		r678	0.614787
h1013	0.540271		g255	0.718186		p4	0.654806		m1313	0.537075		r444	0.615115
h2534	0.540271		g55	0.719102		p164	0.654806		m1242	0.537075		r727	0.615203
h1323	0.540381		g164	0.719924		p390	0.654806		m404	0.539591		r405	0.615772
h1912	0.540381		g188	0.719924		p410	0.654806		m224	0.540113		r24	0.616147
h1621	0.540393		g332	0.719924		p489	0.654806		m432	0.540113		r19	0.616147
h659	0.540393		g22	0.722662		p524	0.654806		m388	0.540113		r60	0.616147
h1342	0.540393		g8	0.722722		p112	0.655207		m437	0.540113		r262	0.616147
h2479	0.540393		g338	0.723324		p199	0.655608		m493	0.540113		r435	0.617075
h1021	0.54198		g78	0.723591		p355	0.655608		m1339	0.540113		r367	0.617644
h999	0.542552		g242	0.724868		p532	0.65806		m56	0.540113		r407	0.618193
h1339	0.542703		g88	0.725092		p426	0.658766		m295	0.540113		r449	0.619392
h2128	0.542703		g79	0.72732		p1	0.658909		m664	0.540113		r281	0.621647
h40	0.542703		g104	0.72732		p468	0.658909		m1009	0.540113		r89	0.621761
h894	0.542703		g148	0.72732		p517	0.658909		m1724	0.540113		r211	0.621761
h54	0.54301		g46	0.72732		p160	0.660363		m1252	0.540271		r628	0.621761
h1678	0.54301		g58	0.72907	7	p414	0.660672		m1158	0.540381		r287	0.623293
h1602	0.543174		g115	0.729376		p370	0.660827		m131	0.540381		r296	0.623293
h1886	0.544068		g296	0.729376		p512	0.660849		m511	0.540381		r339	0.623293
h257	0.544068		g105	0.731213		p559	0.663171		m1877	0.540381		r379	0.623293
h1950	0.544242		g74	0.734576		p416	0.663913		m1423	0.541066		r410	0.623293
h1579	0.544407		g142	0.734576		p102	0.663913		m715	0.542552		r241	0.623293
h2182	0.544407		g187	0.73459		p535	0.663913		m1068	0.542703		r549	0.623293
h101	0.5449		g221	0.73459		p168	0.6642		m560	0.542703		r721	0.623293
h301	0.54625	5	g238	0.73459		p227	0.6642		m894	0.542703		r44	0.624159
h1581	0.546427		g259	0.73459		p415	0.6642		m1297	0.542703		r703	0.625589
h1253	0.546565		g269	0.73459		p302	0.664453		m39	0.542703		r158	0.625993
h281	0.547486		g344	0.734831		p213	0.664529		m1072	0.542703		r680	0.625993
h1584	0.547486		g236	0.736119		p11	0.66494		m327	0.543839		r338	0.626241
h2278	0.547486		g326	0.736119		p266	0.665266		m1476	0.544242		r276	0.627499
h2169	0.547508		g248	0.736483		p557	0.666549		m1389	0.544242		r492	0.627499
h2179	0.547565		g128	0.736959		p9	0.666975		m1170	0.545025		r88	0.628739
h743	0.548869		g272	0.736959		p29	0.667535		m555	0.546427		r268	0.628739
h1456	0.549794		g177	0.736959		p327	0.670545		m879	0.546565		r513	0.628739
h473	0.549905		g102	0.737048		p473	0.670545		m1882	0.547486		r267	0.629633
h1260	0.549905		g138	0.737752		p548	0.670545		m499	0.547486		r278	0.629755
h1347	0.549905		g256	0.741738		p150	0.670959		m1856	0.547486		r78	0.630533
h1972	0.549905		g274	0.743941		p297	0.670959		m655	0.549751		r291	0.630533
h1807	0.550077		g132	0.74564		p27	0.671188		m1142	0.549794		r139	0.630533
h236	0.550259		g158	0.74564		p106	0.671188		m142	0.549905		r343	0.630533
h1429	0.550779		g322	0.74564		p110	0.671188		m788	0.550259		r506	0.630533
h467	0.550816		g107	0.74564		p260	0.671188		m1425	0.55292		r369	0.630533
h2026	0.551988		g233	0.74564		p392	0.671188		m1540	0.55292		r72	0.633171
h1380	0.55292		g89	0.747222		p477	0.671188		m491	0.553187		r202	0.633171
h252	0.55292		g178	0.747222		p545	0.671188		m318	0.55357		r48	0.633171
h414	0.553187		g219	0.747222		p42	0.671301		m308	0.554499		r411	0.633171
h1269	0.553187		g223	0.747222		p94	0.676523		m597	0.554499		r275	0.633171
h1399	0.553187		g354	0.747864		p481	0.676523		m1175	0.554499		r654	0.63521
h2084	0.553187		g309	0.748952		p571	0.676523		m1498	0.554499		r130	0.636771	5
h1434	0.55357		g91	0.748952		p394	0.676523		m1708	0.554499		r209	0.636771
h2394	0.55357		g150	0.748952		p263	0.676785		m1826	0.554499		r178	0.637705
h492	0.553728		g286	0.748952		p79	0.678197		m1456	0.555205		r98	0.637885
h1326	0.553728		g33	0.750723		p340	0.678197		m256	0.555382		r307	0.637885
h1388	0.554499		g245	0.757052		p484	0.678197		m898	0.555382		r368	0.637885
h2584	0.554499		g336	0.761439		p549	0.678197		m1789	0.555382		r251	0.637885
h2118	0.554499		g346	0.762414		p49	0.678197		m352	0.555689		r761	0.637885
h2093	0.554517		g260	0.762595		p568	0.678197		m1112	0.555689		r304	0.638204
h593	0.555382		g304	0.766389		p280	0.67991		m1809	0.555689		r11	0.63845
h367	0.555689		g2	0.766389		p577	0.680171		m1900	0.555689		r426	0.63845
h519	0.555689		g41	0.766389		p65	0.680171		m636	0.556331		r509	0.63845
h1023	0.555689		g119	0.766389		p306	0.680171		m882	0.557398		r714	0.63845
h196	0.556331		g159	0.766681		p586	0.680171		m1346	0.557886		r330	0.63845
h2313	0.556331		g357	0.766681		p295	0.680171		m1911	0.557886		r430	0.64003
h578	0.556331		g97	0.76761		p570	0.680171		m532	0.558485		r442	0.640666
h2279	0.55695		g192	0.773572		p67	0.680432		m287	0.558533		r650	0.640666
h1320	0.557248		g261	0.773572		p113	0.680432		m874	0.558533		r658	0.640666
h19	0.557248		g244	0.775788		p155	0.680432		m164	0.558533		r331	0.641159
h1785	0.557398		g4	0.776595		p202	0.680432		m1482	0.558533		r711	0.641936
h616	0.557886		g153	0.776595		p456	0.680432		m1909	0.558533		r32	0.642178
h2310	0.557886		g59	0.778151		p367	0.680432		m979	0.558719		r142	0.642178
h1707	0.558485		g319	0.778151		p114	0.680432		m173	0.559318		r667	0.642178
h1344	0.558485		g313	0.781547		p315	0.680432		m883	0.559413		r33	0.643169
h1607	0.558533		g198	0.782648		p316	0.681299		m309	0.559413		r518	0.64362
h1642	0.558533		g294	0.783907		p233	0.682416		m381	0.56046		r302	0.643729
h1589	0.558533		g139	0.786174		p250	0.683424		m62	0.56046		r696	0.643729
h2052	0.558533		g277	0.78705		p76	0.685314	7	m148	0.56046		r214	0.64399
h2365	0.558533		g203	0.787157		p253	0.685314		m543	0.56046		r419	0.64399
h2187	0.559476		g266	0.787512	8	p359	0.686376		m1519	0.56046		r570	0.644927
h2346	0.560385		g149	0.788662		p34	0.686678		m1539	0.56046		r301	0.646708
h623	0.56046		g53	0.788667		p58	0.687108		m153	0.562121		r611	0.646708
h1855	0.56046		g227	0.788667		p290	0.68942		m426	0.562121		r463	0.646839
h1856	0.56046		g183	0.79627		p461	0.69021		m1235	0.562121		r584	0.647557
h2212	0.56046		g292	0.796665		p523	0.69021		m1494	0.562121		r747	0.647557
h2569	0.56046		g345	0.800594		p347	0.692631		m1846	0.562121		r76	0.649527
h309	0.56046		g100	0.801176		p296	0.692807		m1215	0.562435		r164	0.650741
h1808	0.56046		g16	0.805078		p30	0.693076		m1838	0.562435		r561	0.650741
h739	0.56046		g216	0.807296		p92	0.693109		m50	0.562435		r651	0.650741
h1048	0.56046		g44	0.811508		p133	0.693942		m1569	0.564383		r689	0.650741
h1095	0.56046		g262	0.811508		p294	0.694819		m121	0.565167		r34	0.650741
h1481	0.56046		g349	0.811508		p66	0.694819		m1295	0.565167		r77	0.650741
h1545	0.56046		g84	0.815044		p301	0.694819		m1589	0.565251		r373	0.650741
h1241	0.562121		g24	0.817676		p490	0.694819		m814	0.565251		r273	0.650741
h1466	0.562121		g318	0.819545		p149	0.695067		m1176	0.565739		r382	0.650741
h1490	0.562121		g7	0.81982		p69	0.695067		m1207	0.565739		r480	0.650741
h802	0.562121		g30	0.81982		p241	0.695067		m1684	0.565739		r36	0.651402
h1146	0.562121		g71	0.81982		p388	0.695067		m93	0.565739		r623	0.652589
h1630	0.562121		g67	0.820494		p402	0.696056		m1602	0.565739		r467	0.653948
h1736	0.562121		g56	0.823178		p22	0.696762		m857	0.567163		r21	0.654806
h1861	0.562121		g42	0.828919		p55	0.696762		m7	0.567163		r232	0.654806
h624	0.562435		g26	0.833307		p119	0.696762		m1896	0.567901		r726	0.654806
h884	0.562435		g86	0.839637		p28	0.697357		m541	0.567956		r310	0.655608
h1122	0.562435		g110	0.839637		p224	0.69897		m301	0.567956		r387	0.655608
h1940	0.562435		g222	0.839637		p140	0.69897		m881	0.567956		r413	0.655608
h417	0.562435		g14	0.839637		p192	0.69897		m1155	0.567956		r94	0.658766
h2283	0.562435		g194	0.841081		p585	0.69897		m914	0.568079		r212	0.658766
h587	0.564383		g131	0.843847		p135	0.699734		m1012	0.568079		r288	0.660672
h735	0.564383		g76	0.845925		p396	0.700832		m709	0.569301		r370	0.661137
h1020	0.564547		g171	0.848564	9	p32	0.700832		m1306	0.569301		r324	0.661137
h684	0.565251		g268	0.850614		p247	0.704734		m1740	0.569301		r144	0.662676
h2067	0.565251		g275	0.852323		p464	0.704734		m1614	0.569301		r350	0.662676
h2322	0.565251		g217	0.867194		p495	0.704786		m80	0.569306		r423	0.663026
h1259	0.565739		g70	0.868925		p560	0.706335		m409	0.569306		r384	0.663913
h2101	0.565739		g23	0.873269		p101	0.707475		m618	0.569306		r107	0.663913
h2127	0.565739		g3	0.878297		p174	0.707475		m893	0.570872		r63	0.664529
h2434	0.565739		g94	0.878297		p179	0.707475		m1015	0.572872		r553	0.665266
h2176	0.565835		g155	0.878297		p300	0.707475		m1265	0.574018		r733	0.665266
h2354	0.567163		g311	0.878297		p337	0.708276		m159	0.574754		r96	0.665266
h700	0.567163		g173	0.892683		p400	0.708276		m1234	0.574846		r235	0.665266
h921	0.567163		g34	0.903659		p121	0.708857		m365	0.574846		r391	0.665307
h968	0.567163		g321	0.907565	10	p540	0.708857		m1560	0.574846		r639	0.665307
h2082	0.567163		g37	0.909424		p562	0.709205		m1742	0.574846		r491	0.66584
h2141	0.567163		g35	0.914175		p504	0.709205		m1550	0.574846		r615	0.66603
h2554	0.567901		g118	0.914175		p237	0.709205		m1912	0.574846		r494	0.66603
h251	0.567901		g11	0.916314		p385	0.709453		m1150	0.575552		r108	0.666549
h1227	0.567901		g122	0.916314		p561	0.709453		m196	0.575552		r153	0.666975
h429	0.567956		g130	0.916314		p307	0.712397		m400	0.575552		r704	0.670303
h2166	0.567956		g146	0.916314		p457	0.713334		m635	0.575552		r548	0.670545
h2267	0.567956		g157	0.916314		p45	0.714484		m1344	0.576782	7	r106	0.671188
h2194	0.567956		g205	0.916314		p326	0.714484		m1627	0.578071		r126	0.671188
h1070	0.568519		g252	0.916314		p100	0.715292		m38	0.57813		r141	0.671188
h1869	0.568519		g253	0.916314		p264	0.715682		m184	0.57813		r151	0.671188
h451	0.569301		g306	0.916314		p364	0.716665		m187	0.57813		r297	0.671188
h1225	0.569301		g334	0.916314		p467	0.717189		m191	0.57813		r358	0.671188
h1439	0.569301		g350	0.916314		p159	0.718186		m198	0.57813		r366	0.671188
h1617	0.569301		g166	0.918077		p539	0.718186		m221	0.57813		r422	0.671188
h1946	0.569301		g270	0.918319		p109	0.718186		m630	0.57813		r437	0.671188
h2377	0.569301		g38	0.921223		p120	0.718186		m665	0.57813		r441	0.671188
h1939	0.569301		g209	0.924663		p313	0.718186		m900	0.57813		r452	0.671188
h1850	0.569306		g99	0.954243		p333	0.720893		m921	0.57813		r462	0.671188
h1794	0.569339		g47	0.958983		p536	0.722662		m1087	0.57813		r560	0.671188
h1072	0.57046		g189	0.961983		p145	0.722879		m1143	0.57813		r571	0.671188
h123	0.570872		g280	0.961983		p305	0.722879		m1189	0.57813		r589	0.671188
h1793	0.570872		g144	0.963987		p371	0.723591		m1226	0.57813		r593	0.671188
h2358	0.574018		g282	0.963987		p519	0.723826		m1230	0.57813		r656	0.671188
h1900	0.574018					p494	0.724868		m1310	0.57813		r660	0.671188
h310	0.574754					p285	0.725092		m1349	0.57813		r226	0.672428
h2457	0.574754					p218	0.726962		m1358	0.57813		r745	0.672428
h2015	0.574846					p60	0.72907		m1376	0.57813		r119	0.67506
h199	0.574846					p239	0.72907		m1430	0.57813		r128	0.675295
h1098	0.574846					p64	0.729229		m1528	0.57813		r765	0.675295
h1533	0.574846					p13	0.729376		m1567	0.57813		r220	0.676172
h1857	0.574846					p234	0.729376		m1892	0.57813		r52	0.676523
h485	0.574846					p354	0.729376		m549	0.578254		r147	0.676523
h748	0.574846					p403	0.731916		m1288	0.578254		r243	0.676523
h1032	0.574846					p85	0.73459		m105	0.578254		r402	0.676523
h1046	0.574846					p137	0.73459		m716	0.578254		r744	0.676523
h1895	0.574846					p518	0.734831		m1007	0.578254		r473	0.676523
h2107	0.574846					p583	0.736119		m1296	0.578254		r316	0.676785
h1541	0.575552					p531	0.736119		m632	0.578508		r249	0.677551
h2401	0.575552					p77	0.736846		m1503	0.578508		r181	0.678197
h2533	0.575552					p116	0.736959		m1331	0.578508		r269	0.678197
h536	0.575552					p478	0.736959		m1610	0.578852		r50	0.679652
h1431	0.575552					p422	0.736959		m1808	0.579735		r5	0.679652
h1458	0.575552					p431	0.736959		m697	0.57986		r508	0.6797
h1641	0.575552					p214	0.736959		m1756	0.57986		r510	0.67991
h1741	0.575552					p482	0.736959		m358	0.57986		r81	0.67991
h1776	0.575552					p365	0.737048		m1462	0.57986		r582	0.680171
h1825	0.575552					p547	0.737265		m1791	0.57986		r731	0.680171
h2404	0.575552					p206	0.741344		m265	0.579926		r16	0.680171
h142	0.577579					p409	0.741399		m297	0.579926		r73	0.680171
h56	0.57813					p265	0.741738		m334	0.579926		r335	0.680432
h93	0.57813					p187	0.742593		m1820	0.579926		r388	0.680432
h109	0.57813					p499	0.743941		m40	0.579982		r438	0.680432
h112	0.57813					p70	0.743941		m1061	0.580228		r472	0.680432
h295	0.57813					p552	0.743941		m200	0.581228		r326	0.680432
h357	0.57813					p41	0.744823		m1548	0.581228		r433	0.680432
h404	0.57813					p157	0.74564		m949	0.581586		r140	0.681927
h476	0.57813					p180	0.74564		m1446	0.581586		r188	0.682416
h609	0.57813					p319	0.74564		m312	0.581586		r436	0.682416
h628	0.57813					p181	0.74564		m1399	0.581586		r84	0.683424
h674	0.57813					p563	0.74564		m1651	0.586324		r372	0.683553
h725	0.57813					p189	0.746517		m1022	0.586642		r699	0.683553
h737	0.57813					p238	0.747091		m284	0.586642		r496	0.684548
h974	0.57813					p3	0.747222		m1183	0.586642		r753	0.684548
h997	0.57813					p91	0.747222		m1216	0.586642		r256	0.684548
h1045	0.57813					p217	0.747222		m1755	0.586642		r201	0.685314
h1096	0.57813					p251	0.747222		m88	0.588303		r318	0.685712
h1141	0.57813					p252	0.747222		m1243	0.588303		r684	0.685712
h1157	0.57813					p298	0.747222		m1822	0.588546		r739	0.685712
h1205	0.57813					p348	0.747222		m514	0.590627		r197	0.685712
h1270	0.57813					p358	0.747222		m1292	0.590627		r283	0.685712
h1512	0.57813					p405	0.747222		m764	0.5915		r383	0.685712
h1562	0.57813					p423	0.747222		m1201	0.591729		r255	0.686376
h1760	0.57813					p427	0.747222		m232	0.591729		r583	0.686376
h1827	0.57813					p463	0.747222		m319	0.591729		r563	0.686678
h1834	0.57813					p537	0.747222		m197	0.593165		r135	0.686678
h1852	0.57813					p196	0.747864		m720	0.593247		r709	0.687443
h1949	0.57813					p33	0.747864		m795	0.593247		r657	0.687443
h1959	0.57813					p318	0.747864		m132	0.593863		r123	0.68802
h2033	0.57813					p458	0.747864		m1855	0.593863		r248	0.688051
h2099	0.57813					p491	0.747864		m315	0.593863		r113	0.68942
h2203	0.57813					p386	0.748834		m741	0.593952		r600	0.68942
h2220	0.57813					p175	0.748952		m851	0.593952		r95	0.68951
h2487	0.57813					p63	0.748952		m850	0.593952		r453	0.68951
h2488	0.57813					p346	0.748952		m1137	0.593952		r155	0.69021
h2514	0.57813					p363	0.748952		m130	0.594163		r321	0.69021
h456	0.578254					p387	0.748952		m78	0.594163		r159	0.691495	6
h1682	0.578254					p127	0.750723		m163	0.594246		r673	0.691709
h591	0.578254					p466	0.751164		m941	0.594246		r535	0.693109
h846	0.578254					p433	0.753864	8	m1116	0.594246		r80	0.693477
h1652	0.578254					p546	0.755232		m547	0.594246		r710	0.694819
h2272	0.578254					p320	0.757395		m1533	0.594246		r58	0.694819
h2282	0.578254					p50	0.757395		m10	0.594511		r210	0.695067
h2528	0.578508					p144	0.757395		m262	0.594511		r363	0.695067
h2543	0.578508					p197	0.760959		m285	0.594511		r619	0.695067
h547	0.578852					p360	0.761402		m568	0.594511		r177	0.696056
h156	0.578852					p469	0.761402		m592	0.594511		r482	0.696297
h1362	0.579128					p508	0.761402		m639	0.594511		r674	0.696762
h216	0.579657					p176	0.761439		m683	0.594511		r204	0.69897
h673	0.57986					p122	0.762653		m1130	0.594511		r466	0.69897
h1189	0.57986					p223	0.763338		m1575	0.594511		r521	0.69897
h1553	0.57986					p277	0.764178		m1668	0.594511		r223	0.699734
h2196	0.57986					p46	0.765779		m1676	0.594511		r450	0.699734
h2369	0.57986					p96	0.765779		m362	0.594511		r312	0.700832
h2576	0.57986					p128	0.765779		m843	0.594511		r172	0.70321
h267	0.57986					p291	0.765779		m948	0.594511		r221	0.70354
h570	0.57986					p108	0.765779		m1612	0.594511		r285	0.70354
h680	0.57986					p470	0.766389		m1831	0.594511		r85	0.703723
h2108	0.57986					p226	0.766389		m691	0.594686		r314	0.705076
h1425	0.579864					p88	0.766681		m1632	0.594686		r160	0.705076
h2375	0.579864					p136	0.766681		m1884	0.594944		r381	0.707475
h141	0.579926					p587	0.766681		m988	0.597368		r132	0.707475
h2274	0.579926					p141	0.768149		m110	0.598248		r523	0.707475
h719	0.579926					p105	0.768149		m254	0.598248		r729	0.708276
h266	0.580151					p476	0.770685		m317	0.598398		r143	0.708857
h2387	0.580151					p312	0.771038		m745	0.598398		r17	0.709205
h90	0.580228					p165	0.771565		m1436	0.598398		r514	0.709205
h131	0.580846					p257	0.771565		m1470	0.598398		r30	0.709205
h2210	0.580846					p209	0.772769		m1768	0.598398		r69	0.709205
h1648	0.581228					p225	0.772769		m92	0.598398		r260	0.709205
h2574	0.581228					p525	0.773034		m1316	0.598398		r354	0.709205
h874	0.581586					p57	0.773491		m1663	0.598398		r736	0.709205
h2414	0.581586					p21	0.773491		m752	0.599165		r193	0.709453
h1071	0.582311					p286	0.773537		m11	0.599306		r62	0.709453
h137	0.5826					p254	0.775788		m270	0.600464		r475	0.709453
h642	0.5826					p336	0.776595		m1817	0.601204		r616	0.709453
h1897	0.58353					p528	0.776595		m1832	0.601204		r718	0.709453
h2230	0.583685					p81	0.778151		m1274	0.601204		r378	0.709558
h350	0.585421					p279	0.778925		m1287	0.601204		r270	0.709558
h91	0.58551					p352	0.781112		m204	0.60206		r545	0.709558
h2428	0.586324					p514	0.781547		m357	0.60206		r603	0.709558
h331	0.586642					p342	0.78205		m958	0.60206		r4	0.709827
h442	0.586642					p328	0.782165		m1769	0.60206		r485	0.712027
h832	0.586642					p142	0.782272		m736	0.60206		r685	0.712397
h1591	0.586642					p420	0.782272		m255	0.602135		r559	0.712397
h1701	0.586642					p447	0.783092		m1302	0.602135		r25	0.714484
h2432	0.586642					p398	0.783096		m1531	0.602282		r303	0.714484
h2489	0.587439					p270	0.783907		m495	0.602459		r544	0.714484
h524	0.588303					p256	0.785622		m435	0.602459		r586	0.714484
h880	0.588303					p507	0.786174		m118	0.602689		r317	0.714922
h1283	0.588546					p139	0.787157		m707	0.602689		r230	0.715682
h554	0.589177					p572	0.787333		m1368	0.602789		r579	0.715682
h2391	0.589177					p381	0.787512		m1697	0.603387		r512	0.715688
h25	0.589822					p78	0.788667		m757	0.603677		r670	0.715809
h681	0.590105					p419	0.788667		m1384	0.603677		r118	0.715809
h1370	0.590105					p230	0.791638		m348	0.605184		r717	0.716581
h1814	0.590627					p248	0.795481		m194	0.60526		r47	0.716665
h1440	0.5915					p500	0.79596		m1378	0.60526		r347	0.719924
h2329	0.591729					p117	0.79627		m1464	0.60526		r716	0.719924
h120	0.591729					p317	0.796665		m676	0.606537		r720	0.719924
h147	0.592377					p339	0.796665		m146	0.606989		r490	0.719924
h1775	0.592377					p232	0.801176		m1599	0.606989		r681	0.719924
h1898	0.592377					p111	0.801176		m174	0.606989		r176	0.720893
h2250	0.592377					p480	0.801176		m864	0.606989		r555	0.721057
h2258	0.592632					p74	0.801457		m976	0.606989		r400	0.722879
h2233	0.593165					p271	0.805078		m1353	0.606989		r404	0.722879
h503	0.593247					p134	0.805078		m1309	0.607381		r567	0.722879
h2588	0.593373					p255	0.806251		m1029	0.609539		r31	0.722879
h843	0.593863					p445	0.807481		m818	0.609834		r238	0.722879
h378	0.593863					p193	0.807787		m1398	0.610243		r497	0.722879
h1019	0.593952					p373	0.809184		m1038	0.610437		r551	0.722879
h1160	0.593952					p72	0.811508		m1639	0.610924		r327	0.723324
h2191	0.593952					p73	0.811508		m1177	0.610924		r648	0.723591
h2581	0.593952					p201	0.811508		m1410	0.610924		r305	0.723826
h1633	0.593952					p203	0.811508		m1269	0.610924		r468	0.723826
h39	0.594163					p274	0.811508		m1069	0.610924		r352	0.723826
h1114	0.594163					p349	0.811508		m1261	0.610924		r380	0.723826
h2410	0.594163					p391	0.811508		m930	0.611544		r408	0.723826
h107	0.594246					p428	0.811508		m1394	0.611544		r637	0.723826
h153	0.594246					p576	0.811508		m145	0.611646		r630	0.724323
h1118	0.594246					p437	0.817676		m166	0.611779		r543	0.724868
h1478	0.594246					p544	0.818517		m1840	0.611984		r110	0.725086
h472	0.594246					p172	0.819172		m1890	0.611984		r500	0.726962
h1407	0.594246					p389	0.819223		m576	0.612017		r746	0.72732
h1843	0.594246					p361	0.81982		m1236	0.612017		r183	0.72732
h2146	0.594246					p205	0.820494		m572	0.612111		r242	0.72732
h2281	0.594246					p516	0.823178	9	m1304	0.612111		r259	0.72732
h333	0.594511					p15	0.823898		m296	0.612646		r634	0.727889
h945	0.594511					p83	0.823898		m1598	0.612646		r12	0.728959
h1410	0.594511					p455	0.824185		m1194	0.612646		r364	0.729229
h1459	0.594511					p538	0.824185		m1210	0.612646		r208	0.731158
h1608	0.594511					p569	0.824185		m1250	0.612646		r306	0.731158
h2124	0.594511					p185	0.824185		m1495	0.612646		r609	0.731158
h2305	0.594511					p369	0.824185		m1638	0.612646		r45	0.731851
h2342	0.594511					p424	0.824196		m1707	0.612646		r643	0.732847
h2537	0.594511					p513	0.826623		m1734	0.612646		r638	0.73304
h1360	0.594511					p215	0.826659		m1829	0.612646		r538	0.734576
h1805	0.594511					p195	0.828919		m595	0.612683		r574	0.73459
h1874	0.594511					p87	0.831203		m428	0.612784		r42	0.73459
h960	0.594944					p541	0.831203		m513	0.612784		r479	0.73459
h2017	0.594944					p459	0.831614		m1002	0.612784		r116	0.734831
h1689	0.595269					p54	0.834604		m1260	0.612784		r760	0.734831
h590	0.595502					p131	0.834691		m1876	0.612784		r345	0.735321
h2041	0.595875					p443	0.834843		m91	0.612784		r487	0.736119
h460	0.598398					p384	0.83563		m13	0.613368		r557	0.736119
h780	0.598398					p132	0.839637		m1686	0.613368		r300	0.736119
h930	0.598398					p146	0.839637		m1220	0.613368		r440	0.736119
h1282	0.598398					p509	0.839637		m1086	0.613375		r691	0.736119
h2037	0.598398					p529	0.839637		m104	0.614072		r701	0.736119
h1181	0.598398					p578	0.839637		m695	0.614072		r737	0.736119
h575	0.598398					p487	0.839637		m52	0.614082		r617	0.736336
h1161	0.598398					p188	0.840539		m1023	0.614613		r399	0.736959
h1649	0.598398					p68	0.841081		m1512	0.614613		r456	0.736959
h1705	0.598398					p498	0.84404		m681	0.614613		r82	0.736959
h2289	0.598398					p442	0.845395		m1853	0.614613		r566	0.736959
h1398	0.599306					p404	0.845925		m944	0.614613		r675	0.736959
h1708	0.600263					p48	0.850614		m1576	0.614613		r516	0.736959
h88	0.600464					p554	0.850614		m1779	0.614613		r18	0.737048
h513	0.600543					p299	0.852323		m462	0.614613		r344	0.737048
h800	0.600543					p236	0.853317		m673	0.614787		r342	0.737265
h1368	0.601204					p574	0.853317		m612	0.614787		r386	0.737265
h1514	0.601204					p488	0.861947		m1108	0.614966		r606	0.739601
h2551	0.601204					p526	0.864617		m772	0.615115		r277	0.741399
h1769	0.601444					p10	0.865148		m1333	0.615203		r425	0.741399
h221	0.60206					p177	0.867194		m620	0.615772		r759	0.741399
h395	0.60206					p430	0.867194		m643	0.615772		r83	0.741399
h42	0.60206					p441	0.867194		m765	0.615772		r198	0.741478
h1228	0.60206					p465	0.867194		m236	0.616147		r213	0.741478
h1292	0.60206					p267	0.868925		m480	0.616147		r14	0.741596
h1580	0.60206					p289	0.868925		m693	0.616147		r162	0.741596
h1790	0.60206					p104	0.871399		m713	0.616147		r271	0.741596
h1811	0.60206					p166	0.871738		m1749	0.616147		r420	0.741596
h2030	0.60206					p515	0.873269		m570	0.616147		r237	0.741738
h345	0.602135					p314	0.875707		m1644	0.616147		r328	0.741738
h66	0.602135					p310	0.878297		m268	0.617075		r182	0.742545
h409	0.602282					p323	0.878297		m820	0.617075		r520	0.742545
h181	0.602459					p344	0.878297		m1079	0.617075		r536	0.742545
h317	0.602459					p448	0.878297		m138	0.618193		r647	0.743026
h1187	0.602459					p412	0.878297		m706	0.618193		r395	0.743161
h1803	0.602459					p501	0.878297		m151	0.618193		r225	0.744011
h307	0.602577					p219	0.885782		m1542	0.618193		r263	0.744757
h1759	0.602577					p59	0.885878		m847	0.619057		r723	0.744823
h2211	0.602689					p216	0.889064		m463	0.619392		r122	0.745317
h203	0.602689					p103	0.903659	10	m359	0.619392		r725	0.74564	7
h1172	0.602689					p408	0.907565		m469	0.619392		r196	0.74564
h1433	0.602689					p472	0.91381		m624	0.619392		r185	0.74564
h1730	0.602689					p350	0.91381		m304	0.620653		r683	0.746517
h48	0.602786					p18	0.914175		m1603	0.620653		r266	0.746517
h337	0.602789					p288	0.914175		m4	0.621647		r9	0.747222
h1885	0.602789					p12	0.916314		m158	0.621749		r133	0.747222
h1198	0.603387					p56	0.916314		m488	0.621761		r236	0.747222
h125	0.603677					p293	0.916314		m494	0.623293		r252	0.747222
h854	0.603677					p377	0.916314		m1680	0.623293		r337	0.747222
h1106	0.603677					p506	0.916314		m177	0.623293		r389	0.747222
h1363	0.603677					p567	0.916314		m1443	0.623293		r319	0.747864
h827	0.603677					p62	0.916545		m1770	0.623293		r396	0.747864
h386	0.604933					p565	0.916766		m1827	0.623293		r97	0.748952
h773	0.604933					p292	0.918319		m660	0.623293		r173	0.748952
h1778	0.604933					p51	0.954243		m1566	0.623293		r377	0.750471
h811	0.60526					p453	0.954243		m459	0.623926		r486	0.750471
h2421	0.60526					p483	0.954243		m1202	0.625237		r207	0.750506
h982	0.605427					p566	0.958983		m485	0.625589		r308	0.750506
h2195	0.605427					p44	0.958983		m272	0.625993		r184	0.750723
h2293	0.605427					p99	0.958983		m344	0.625993		r682	0.751435
h651	0.605642								m1839	0.625993		r755	0.757052
h89	0.606537								m1667	0.625993		r421	0.757052
h138	0.606537								m1521	0.62625		r114	0.761402
h1063	0.606537								m1780	0.62625		r233	0.761402
h1139	0.606537								m590	0.626389		r409	0.761402
h1871	0.606537								m631	0.626389		r392	0.761402
h2121	0.606537								m836	0.626389		r199	0.761668
h764	0.606687								m839	0.626389		r175	0.762414
h2381	0.606935								m983	0.626389		r412	0.762414
h560	0.606989								m1337	0.626389		r10	0.763338
h278	0.606989								m531	0.626767		r279	0.763338
h1402	0.606989								m909	0.626767		r751	0.763338
h1	0.606989								m1674	0.626767		r284	0.764646
h537	0.606989								m1031	0.626767		r8	0.764907
h1881	0.606989								m593	0.627499		r325	0.765779
h2013	0.606989								m1554	0.627499		r445	0.766389
h589	0.607381								m1172	0.627717		r602	0.766389
h1650	0.609834								m1044	0.627717		r625	0.766389
h875	0.610243								m1670	0.628201		r67	0.766389
h1030	0.610243								m292	0.628472		r167	0.766389
h1702	0.610243								m1904	0.628472		r101	0.766681
h2014	0.610243								m1605	0.628739		r290	0.766681
h2490	0.610243								m934	0.628739		r599	0.766681
h250	0.610243								m718	0.629755		r671	0.766681
h1092	0.610434								m1787	0.629755		r712	0.76761
h667	0.610437								m967	0.629755		r531	0.768149
h671	0.610437								m108	0.630533		r750	0.768149
h961	0.610924								m244	0.630533		r455	0.769191
h351	0.610924								m875	0.630533		r613	0.769408
h1645	0.610954								m1185	0.630533		r635	0.770947
h1818	0.611779								m1408	0.630533		r764	0.772769
h398	0.611984								m515	0.630533		r2	0.772769
h1713	0.611984								m1093	0.630533		r231	0.772769
h1271	0.612017								m1471	0.630533		r90	0.773491
h2241	0.612017								m1573	0.630533		r109	0.773491
h701	0.612017								m1635	0.630533		r179	0.773491
h1904	0.612017								m420	0.630533		r581	0.773491
h57	0.612111								m1264	0.630533		r762	0.773572
h744	0.612646								m1692	0.630533		r38	0.773572
h857	0.612646								m760	0.63093		r578	0.773572
h867	0.612646								m230	0.632721		r154	0.775788
h1273	0.612646								m964	0.632721		r517	0.775788
h1549	0.612646								m1489	0.632721		r663	0.775788
h1638	0.612646								m1738	0.632721		r706	0.776595
h1716	0.612646								m26	0.632721		r246	0.777673
h1880	0.612646								m504	0.632923		r588	0.778151
h4	0.612646								m1232	0.633171		r46	0.778925
h427	0.612646								m582	0.633171		r415	0.781112
h822	0.612646								m767	0.633171		r626	0.782165
h2198	0.612646								m1190	0.633171		r694	0.782165
h361	0.612784								m1342	0.633171		r250	0.782272
h847	0.612784								m1477	0.633171		r646	0.783092
h1281	0.612784								m209	0.633171		r282	0.785239
h1746	0.612784								m395	0.633171		r240	0.786174
h2009	0.612784								m490	0.633171		r446	0.787016
h2522	0.612784								m878	0.633171		r292	0.78705
h1356	0.612784								m960	0.633171		r565	0.787333
h2350	0.612784								m1324	0.633171		r64	0.787512
h738	0.613368								m1712	0.633171		r427	0.788667
h1154	0.613368								m227	0.633171		r587	0.788667
h1560	0.613368								m512	0.633171		r28	0.78876
h1999	0.613375								m1080	0.633171		r642	0.789245
h500	0.614072								m1504	0.633171		r541	0.789245
h635	0.614494								m1873	0.633171		r556	0.789245
h405	0.614613								m393	0.633646		r668	0.790518
h1077	0.614613								m1237	0.633646		r215	0.790518
h645	0.614613								m59	0.633646		r465	0.794968
h1906	0.614613								m169	0.633646		r137	0.795481
h12	0.614613								m1145	0.633646		r341	0.795481
h2255	0.614613								m1091	0.634832		r735	0.795481
h676	0.614613								m968	0.63521		r309	0.79627
h1934	0.614613								m990	0.63521		r336	0.79627
h2468	0.614613								m1534	0.63521		r585	0.79627
h1452	0.614613								m1643	0.63521		r191	0.79627
h1676	0.614613								m601	0.635445		r659	0.79627
h18	0.614613								m415	0.635445		r59	0.796665
h146	0.614613								m1365	0.635516		r216	0.796665
h777	0.614613								m1532	0.635516		r229	0.796665
h1268	0.614787								m425	0.635516		r620	0.796665
h1762	0.614966								m710	0.635516		r653	0.7977
h1909	0.615115	6							m1636	0.635516		r376	0.800373	8
h175	0.615203								m1842	0.635516		r340	0.801176
h210	0.615203								m19	0.635651		r169	0.801334
h878	0.615203								m1457	0.635771		r528	0.803312
h973	0.615203								m637	0.635771		r91	0.807787
h2197	0.615203								m1052	0.636771		r406	0.807787
h654	0.615772								m168	0.636771		r74	0.807787
h2580	0.615772								m742	0.636771		r218	0.807787
h632	0.616147								m916	0.637017		r477	0.809866
h603	0.616147								m1245	0.637017		r669	0.811051
h652	0.616147								m1383	0.637017		r149	0.811051
h1080	0.616147								m1437	0.637017		r362	0.811051
h2060	0.616147								m950	0.637217		r148	0.811077
h2524	0.616147								m633	0.637705		r102	0.811508
h1414	0.616147								m1432	0.637885		r156	0.811508
h2066	0.616147								m1056	0.637885		r280	0.811508
h2177	0.616147								m1285	0.637885		r454	0.811508
h2570	0.616147								m1458	0.637885		r461	0.811508
h1124	0.616147								m1027	0.63845		r503	0.811508
h1731	0.616147								m1289	0.63845		r504	0.811508
h1905	0.616147								m1523	0.63845		r532	0.811508
h2217	0.616147								m1733	0.63845		r677	0.811508
h15	0.617075								m134	0.63845		r636	0.814086
h457	0.617075								m213	0.63845		r356	0.814551
h1094	0.617644								m769	0.638782		r575	0.814551
h1647	0.61797								m1071	0.638782		r577	0.815465
h622	0.618193								m1465	0.638782		r112	0.816012
h1245	0.618271								m813	0.639711		r592	0.817676
h2384	0.618271								m1401	0.639711		r471	0.818517
h31	0.619392								m751	0.63992		r526	0.818517
h976	0.619392								m150	0.640263		r645	0.818619
h1908	0.619392								m100	0.640666		r313	0.818619
h2429	0.619392								m701	0.640666		r507	0.818619
h2027	0.619871								m727	0.640666		r679	0.819223
h2500	0.619871								m1444	0.640666		r371	0.819223
h289	0.620263								m1717	0.640666		r41	0.819545
h9	0.620653								m1193	0.641141		r484	0.822173
h103	0.621319								m240	0.641159		r125	0.823898
h1392	0.621319								m410	0.641159		r687	0.824074
h779	0.621323								m1555	0.641159		r546	0.824185
h243	0.621372								m1164	0.642178		r732	0.824185
h437	0.621647								m1541	0.642178		r51	0.824196
h2535	0.621647								m1298	0.642178		r360	0.82537
h1767	0.621647								m1611	0.642178		r152	0.826659
h2363	0.621647								m1609	0.643169		r741	0.826659
h917	0.621761								m337	0.64362		r700	0.82892
h2031	0.621761								m1100	0.64362		r286	0.829177
h1331	0.622315								m1370	0.64362		r145	0.830106
h638	0.622315								m1347	0.64399		r416	0.830106
h2392	0.623293								m218	0.64399		r26	0.833307
h709	0.623293								m378	0.64399		r429	0.833598
h1033	0.623293								m728	0.644168		r150	0.838321
h1306	0.623293								m1812	0.644168		r163	0.839637
h1639	0.623293								m367	0.644284		r311	0.840539
h372	0.623293								m702	0.644927		r627	0.840539
h611	0.623293								m1049	0.644927		r49	0.840621
h1053	0.623293								m1371	0.646628		r397	0.840621
h633	0.62379								m120	0.646708		r734	0.840953
h566	0.624159								m1893	0.646708		r22	0.841081
h1770	0.625237								m588	0.646708		r353	0.841081
h1372	0.625756								m837	0.646708		r666	0.841373
h2288	0.625756								m1117	0.646708		r247	0.843194
h2452	0.625993								m482	0.646839		r604	0.843564
h650	0.625993								m663	0.646839		r261	0.843564
h1308	0.625993								m678	0.646839		r61	0.844754
h1973	0.626241								m44	0.647557		r724	0.844754
h496	0.626241								m239	0.647557		r253	0.845098
h1936	0.62625								m267	0.647557		r537	0.845098
h133	0.626389								m1270	0.647557		r665	0.845098
h1529	0.626389								m1369	0.647557		r713	0.845099
h2516	0.626389								m1821	0.647557		r298	0.84728
h247	0.627402								m124	0.647557		r417	0.847829
h722	0.627717								m522	0.647557		r234	0.848564
h949	0.627717								m860	0.647557		r690	0.848564
h1520	0.627717								m1045	0.647557		r457	0.849525
h2545	0.627717								m1593	0.647557		r390	0.853317
h2499	0.628201								m96	0.647685		r20	0.858735	9
h186	0.628201								m835	0.647685		r294	0.858735
h114	0.628739								m970	0.647685		r722	0.858735
h1310	0.628739								m1747	0.647685		r39	0.859338
h1782	0.628739								m186	0.649088		r40	0.859338
h69	0.629755								m411	0.649088		r56	0.859338
h1005	0.629755								m1294	0.649088		r469	0.859338
h959	0.629755								m1583	0.649527		r495	0.859338
h443	0.630533								m1592	0.649527		r564	0.862198
h962	0.630533								m90	0.649527		r730	0.864084
h1474	0.630533								m143	0.649527		r621	0.865244
h269	0.630533								m208	0.649527		r37	0.867194
h1345	0.630533								m316	0.649527		r552	0.869224
h2300	0.630533								m434	0.649527		r355	0.870128
h359	0.630533								m550	0.649527		r222	0.872392
h831	0.630533								m680	0.649527		r258	0.877368
h1868	0.630533								m867	0.649527		r257	0.877667
h92	0.63093								m1077	0.649527		r365	0.903076
h979	0.63093								m1078	0.649527		r580	0.90309
h2348	0.63093								m1406	0.649527		r524	0.905211
h1266	0.631943								m1630	0.649875		r322	0.922236	10
h484	0.632721								m822	0.650145		r15	0.963714
h2502	0.632721								m1563	0.6502
h1527	0.632721								m440	0.650741
h641	0.632721								m942	0.650741
h823	0.632721								m1139	0.650741
h343	0.632721								m1772	0.650741
h117	0.632923								m22	0.652589
h1890	0.633171								m1098	0.652589
h839	0.633171								m370	0.652589
h1991	0.633171								m580	0.652589
h2290	0.633171								m1775	0.652589
h1312	0.633171								m1249	0.653213
h2020	0.633171								m854	0.653354
h2185	0.633171								m375	0.653839
h428	0.633171								m1026	0.653948
h1242	0.633171								m405	0.653948
h1476	0.633171								m861	0.654806
h2298	0.633171								m1537	0.654806
h2390	0.633171								m1865	0.654806
h2460	0.633171								m65	0.654806
h97	0.633171								m263	0.654806
h150	0.633171								m423	0.654806
h986	0.633171								m497	0.654806
h1003	0.633171								m783	0.654806
h23	0.633646								m290	0.654918
h584	0.633757								m447	0.654918
h2213	0.633901								m98	0.655207
h1835	0.634832								m465	0.655608
h1130	0.63521								m969	0.655608
h1598	0.63521								m1445	0.655608
h2466	0.63521								m1460	0.655608
h408	0.63521								m427	0.655608
h2453	0.63521								m749	0.655608
h366	0.63521								m963	0.655608
h1148	0.63521								m1463	0.655608
h162	0.635516								m766	0.65806
h2385	0.635516								m1624	0.65806
h245	0.635516								m178	0.658766
h445	0.635516								m237	0.658766
h720	0.635516								m700	0.658766
h1328	0.635516								m1312	0.658766
h1603	0.635516								m951	0.658766
h1031	0.635651								m1894	0.658909
h931	0.635651								m1435	0.65912
h1853	0.635771								m471	0.660672
h1998	0.636771								m1076	0.660672
h2133	0.636771								m1171	0.660849
h2353	0.636771								m670	0.661137
h95	0.636771								m1914	0.661137
h169	0.636771								m260	0.662063
h1695	0.636771								m407	0.662063
h1686	0.636909								m546	0.662063
h907	0.637017								m959	0.662063
h339	0.637577								m1017	0.662063
h21	0.637705								m1268	0.662063
h2111	0.637705								m12	0.662283
h1332	0.637885								m955	0.662283
h956	0.637885								m1257	0.662283
h2549	0.637885								m1776	0.662283
h1324	0.638204								m1366	0.662676
h1629	0.638204								m1695	0.662676
h562	0.63845								m1417	0.662676
h848	0.63845								m1427	0.662676
h1036	0.63845								m176	0.663171
h1528	0.63845								m330	0.663171
h1704	0.63845								m58	0.663913
h2186	0.63845								m1362	0.663913
h2296	0.63845								m1828	0.663913
h2486	0.63845								m266	0.663913
h2542	0.63845								m1156	0.663932
h514	0.63845								m1737	0.663932
h656	0.63845								m1168	0.663932
h2482	0.63845								m1388	0.6642
h860	0.639177								m1797	0.6642
h382	0.63992								m724	0.6642
h856	0.63992								m928	0.6642
h1524	0.64003								m577	0.664529
h1542	0.640592								m464	0.66494
h402	0.640666								m812	0.66494
h439	0.640666								m25	0.665266
h1430	0.640666								m61	0.665266
h115	0.641159								m252	0.665266
h929	0.641159								m737	0.665266
h282	0.641223								m890	0.665266
h2248	0.641936								m1039	0.665266
h2347	0.641936								m1066	0.665266
h271	0.642178								m1706	0.665266
h990	0.642178								m183	0.665266
h1230	0.642178								m589	0.665266
h1951	0.642178								m787	0.665266
h818	0.642178								m1336	0.665307
h139	0.642178								m993	0.665307
h177	0.642178								m925	0.665413
h1383	0.642178								m1011	0.66584
h2188	0.642178								m331	0.66603
h2340	0.642178								m578	0.66603
h2058	0.643169								m1526	0.66603
h1540	0.643169								m617	0.66603
h726	0.643254								m876	0.666975
h2024	0.643254								m1852	0.666975
h2247	0.643729								m1700	0.667282
h1082	0.64399								m1229	0.667535
h145	0.64399								m1502	0.667535
h1503	0.644284								m1891	0.667535
h710	0.644927								m554	0.667774
h1544	0.644927								m63	0.668048
h1802	0.644927								m225	0.668048
h2064	0.646628								m523	0.668048
h1742	0.646628								m694	0.668048
h988	0.646646								m1065	0.668048
h308	0.646708								m1345	0.668048
h390	0.646708								m901	0.668718
h399	0.646708								m1810	0.668908
h432	0.646708								m53	0.670303
h704	0.646708								m1182	0.670303
h1074	0.646708								m1357	0.670303
h1196	0.646708								m6	0.670545
h1896	0.646708								m35	0.670545
h2145	0.646708								m155	0.670545
h2496	0.646708								m455	0.670545
h2504	0.646708								m649	0.670545
h36	0.646708								m906	0.670545
h1016	0.646839								m1506	0.670545
h2546	0.646839								m1101	0.670545
h2470	0.646839								m1688	0.670545
h2530	0.646839								m2	0.671188
h2577	0.646839								m102	0.671188
h79	0.647557								m116	0.671188
h550	0.647557								m220	0.671188
h2131	0.647557								m234	0.671188
h2280	0.647557								m238	0.671188
h323	0.647557								m302	0.671188
h740	0.647557								m403	0.671188
h813	0.647557								m414	0.671188
h1726	0.647557								m422	0.671188
h2262	0.647557								m445	0.671188
h205	0.647685								m473	0.671188
h1594	0.647685								m489	0.671188
h1624	0.647685								m561	0.671188
h915	0.647781								m562	0.671188
h1470	0.648193								m596	0.671188
h1989	0.648533								m600	0.671188
h1437	0.649088								m711	0.671188
h320	0.649088								m747	0.671188
h233	0.649527								m781	0.671188
h461	0.649527								m1081	0.671188
h617	0.649527								m1147	0.671188
h1296	0.649527								m1186	0.671188
h2126	0.649527								m1228	0.671188
h2446	0.649527								m1244	0.671188
h2455	0.649527								m1450	0.671188
h2562	0.649527								m1459	0.671188
h170	0.649527								m1484	0.671188
h231	0.649527								m1501	0.671188
h332	0.649527								m1587	0.671188
h498	0.649527								m1824	0.671188
h888	0.649527								m1868	0.671188
h1223	0.649527								m1905	0.671188
h1846	0.649527								m328	0.671575
h2204	0.649527								m1913	0.672018
h2311	0.649527								m657	0.672184	8
h2321	0.649527								m1633	0.672184
h2373	0.649527								m216	0.67227
h178	0.650229								m1805	0.672428
h1233	0.650741								m1403	0.672428
h706	0.650741								m530	0.673692
h80	0.650741								m945	0.673692
h403	0.650741								m1212	0.673692
h1586	0.650741								m27	0.67379
h1661	0.650741								m599	0.67395
h1427	0.651402								m171	0.67395
h1451	0.651402								m1491	0.67395
h2512	0.652317								m94	0.675295
h2224	0.652589								m1617	0.675786
h2292	0.652589								m669	0.675798
h585	0.652589								m667	0.676523
h1333	0.652589								m1691	0.676523
h1955	0.652589								m253	0.676523
h1990	0.652589								m307	0.676523
h2406	0.652589								m452	0.676523
h2478	0.652589								m809	0.676523
h1143	0.653213								m1074	0.676523
h759	0.653839								m778	0.676523
h630	0.653948								m1016	0.676523
h765	0.654806								m520	0.676634
h778	0.654806								m1752	0.676785
h1067	0.654806								m1761	0.676785
h1119	0.654806								m372	0.677551
h1142	0.654806								m829	0.677551
h1190	0.654806								m1597	0.677551
h1829	0.654806								m1833	0.677551
h2144	0.654806								m303	0.678197
h2307	0.654806								m827	0.678197
h2003	0.654924								m994	0.678197
h1623	0.654924								m1364	0.678197
h1236	0.65497								m1815	0.678197
h2264	0.655077								m281	0.678197
h749	0.655185								m361	0.678197
h1010	0.655207								m587	0.678197
h2383	0.655395								m1089	0.679326
h200	0.655608								m1619	0.679326
h556	0.655608								m615	0.679652
h695	0.655608								m1239	0.679652
h1207	0.655608								m1225	0.679652
h608	0.657732								m294	0.67967
h244	0.657732								m156	0.67991
h74	0.657732								m935	0.67991
h391	0.657732								m1387	0.67991
h1567	0.658006								m1657	0.67991
h1487	0.65806								m1854	0.67991
h821	0.65806								m453	0.680171
h2587	0.65806								m460	0.680171
h118	0.65829								m911	0.680171
h1224	0.658364								m954	0.680171
h1500	0.658766								m1129	0.680171
h1753	0.658766								m774	0.680171
h2089	0.658766								m962	0.680171
h634	0.658909								m759	0.680171
h2237	0.658909								m1279	0.680171
h2508	0.658909								m1467	0.680171
h951	0.658909								m1739	0.680171
h2338	0.658909								m912	0.680306
h2023	0.660672								m288	0.680432
h1555	0.660808								m965	0.680432
h1123	0.660827								m1163	0.680432
h347	0.660827								m1240	0.680432
h1747	0.660849								m1343	0.680432
h259	0.66111								m1908	0.680432
h76	0.661137								m185	0.680432
h1350	0.661137								m516	0.680432
h2215	0.662283								m698	0.680432
h65	0.662283								m842	0.680432
h1453	0.662676								m1278	0.680432
h771	0.662676								m1628	0.680432
h975	0.662676								m1735	0.680432
h1858	0.662676								m1897	0.680541
h1916	0.662676								m454	0.681299
h2117	0.662676								m1162	0.681313
h151	0.662676								m811	0.681513
h470	0.662676								m957	0.681708
h1662	0.662676								m644	0.681881
h1183	0.662676								m1073	0.681927
h864	0.663026								m1849	0.681927
h753	0.663026								m1584	0.682173
h407	0.663171								m1850	0.682173
h1821	0.663171								m729	0.682416
h1842	0.663913								m1520	0.682416
h2098	0.663913								m1538	0.682416
h144	0.663913								m109	0.682429
h1029	0.663913								m33	0.683424
h1081	0.663913								m172	0.684548
h1088	0.663913								m548	0.684548
h1423	0.663913								m625	0.684548
h1751	0.663913								m1525	0.684548
h1774	0.663913								m1713	0.684548
h94	0.663932								m1083	0.684782
h268	0.663932								m5	0.685314
h905	0.663932								m910	0.685314
h1397	0.663932								m719	0.685314
h612	0.663932								m1785	0.685712
h14	0.6642								m1807	0.685712
h480	0.6642								m226	0.685712
h574	0.6642								m1451	0.685712
h1395	0.6642								m1823	0.685712
h1620	0.6642								m1880	0.685712
h1926	0.6642								m770	0.686376
h2174	0.6642								m913	0.686376
h383	0.6642								m721	0.686429
h510	0.6642								m966	0.686504
h607	0.664453								m806	0.687108
h227	0.664529								m1731	0.687108
h661	0.664529								m1744	0.687443
h872	0.664529								m417	0.688051
h1377	0.664529								m141	0.68942
h1404	0.664529								m1006	0.68942
h2129	0.664529								m1214	0.68942
h786	0.664729								m119	0.68951
h1552	0.66494								m47	0.68951
h1219	0.66494								m498	0.68951
h1471	0.665266								m67	0.68951
h2036	0.665266								m1109	0.68951
h2114	0.665266								m1223	0.68951
h983	0.665266								m1649	0.68951
h1464	0.665266								m1488	0.690168
h1739	0.665266								m1741	0.690168
h287	0.665266								m1055	0.69021
h1051	0.665266								m920	0.69021
h1102	0.665266								m1795	0.690574
h2109	0.665266								m1314	0.692161
h304	0.665307								m1901	0.692161
h1305	0.66603								m43	0.692631
h509	0.66603								m235	0.692807
h2445	0.66603								m775	0.692807
h2550	0.66603								m1075	0.692807
h1980	0.666549								m1647	0.692807
h890	0.666803								m180	0.693109
h318	0.666975								m1330	0.693109
h136	0.666975								m1596	0.693109
h567	0.666975								m973	0.693109
h750	0.667061								m1760	0.693109
h2160	0.667061								m763	0.693477
h1523	0.667282								m870	0.693477
h263	0.667535								m972	0.693558
h335	0.667535								m276	0.694819
h1593	0.667535								m1036	0.694819
h336	0.667535								m1507	0.694819
h1194	0.667535								m112	0.694819
h1460	0.667535								m154	0.694819
h1729	0.667535								m739	0.694819
h86	0.667774								m1195	0.694819
h1218	0.667774								m1616	0.694819
h2019	0.66785								m1224	0.694819
h29	0.668048								m556	0.695067
h1167	0.668186								m917	0.695067
h459	0.670303								m1335	0.695067
h1090	0.670303								m1786	0.695067
h601	0.670303								m1870	0.695067
h604	0.670303								m60	0.695067
h208	0.670545								m101	0.695067
h646	0.670545								m776	0.695067
h797	0.670545								m125	0.696056
h1393	0.670545								m726	0.696056
h1930	0.670545								m1513	0.696056
h2325	0.670545								m228	0.696056
h179	0.670545								m544	0.696056
h238	0.670545								m708	0.696056
h1009	0.670545								m982	0.696056
h1127	0.670545								m998	0.696056
h96	0.670959								m1132	0.696362
h2463	0.670959								m869	0.6966
h124	0.671188								m1219	0.696762
h217	0.671188								m1867	0.696762
h286	0.671188								m675	0.696762
h330	0.671188								m1816	0.696762
h488	0.671188								m46	0.697357
h545	0.671188								m379	0.698088
h576	0.671188								m985	0.698555
h734	0.671188								m1496	0.698555
h957	0.671188								m1564	0.698555
h1017	0.671188								m1187	0.69897
h1107	0.671188								m241	0.69897
h1136	0.671188								m355	0.69897
h1147	0.671188								m509	0.69897
h1169	0.671188								m525	0.69897
h1226	0.671188								m810	0.69897
h1251	0.671188								m1522	0.69897
h1336	0.671188								m401	0.69897
h1341	0.671188								m245	0.699734
h1343	0.671188								m1864	0.699734
h1403	0.671188								m1783	0.699734
h1449	0.671188								m824	0.700618
h1484	0.671188								m583	0.700618
h1519	0.671188								m1030	0.700762
h1559	0.671188								m103	0.700762
h1563	0.671188								m1481	0.700762
h1570	0.671188								m300	0.700832
h1634	0.671188								m540	0.700832
h1656	0.671188								m1238	0.700832
h1665	0.671188								m99	0.700832
h1670	0.671188								m1448	0.700832
h1677	0.671188								m1728	0.700832
h1693	0.671188								m1887	0.701152
h1711	0.671188								m652	0.701319
h1758	0.671188								m761	0.701319
h1903	0.671188								m995	0.701319
h1927	0.671188								m510	0.701644
h1977	0.671188								m122	0.70321
h1979	0.671188								m476	0.70354
h2259	0.671188								m1784	0.70354
h2304	0.671188								m1165	0.70354
h2366	0.671188								m1134	0.703865
h2472	0.671188								m642	0.704734
h2477	0.671188								m107	0.704913
h2062	0.671301								m815	0.705076
h2578	0.671301								m86	0.705332
h2011	0.671575								m293	0.705571
h2150	0.671575								m1328	0.706285
h254	0.671625								m1008	0.706335
h825	0.672016								m1400	0.706335
h568	0.672184								m699	0.706335
h2513	0.672184								m1128	0.706335
h2221	0.67227								m1222	0.706335
h539	0.672428								m1146	0.706883
h923	0.672428								m55	0.707475
h2423	0.672428								m897	0.707475
h1322	0.672428								m1689	0.707475
h819	0.67297								m819	0.707475
h859	0.673692								m1773	0.707475
h1583	0.67395								m1675	0.708276
h483	0.675295								m82	0.708276
h2000	0.6753								m152	0.708276
h232	0.675786								m686	0.708276
h1002	0.675786								m798	0.708276
h1109	0.675786								m1090	0.708276
h2076	0.675786								m1391	0.708276
h2386	0.675786								m1438	0.708276
h2540	0.676271								m895	0.708857
h497	0.676523								m274	0.708857
h801	0.676523								m1601	0.708857
h932	0.676523								m354	0.709205
h985	0.676523								m1381	0.709205
h1221	0.676523								m338	0.709205
h1258	0.676523								m1299	0.709205
h1578	0.676523								m1340	0.709205
h2538	0.676523								m1517	0.709205
h338	0.676523								m1585	0.709205
h449	0.676523								m442	0.709205
h1876	0.676523								m492	0.709205
h1346	0.676785								m565	0.709205
h228	0.677239								m936	0.709205
h1443	0.677551								m1099	0.709205
h2565	0.677694								m1322	0.709205
h173	0.678197								m1487	0.709205
h892	0.678197								m1743	0.709205
h942	0.678197								m977	0.709205
h1201	0.678197								m1588	0.709403
h1293	0.678197								m981	0.709403
h1538	0.678197								m1096	0.709453
h1732	0.678197								m696	0.709453
h1836	0.678197								m800	0.709453
h1970	0.678197								m899	0.709453
h2481	0.678197								m557	0.709558
h807	0.678197								m884	0.709565
h1145	0.678197								m1088	0.709583
h1199	0.678197								m1690	0.710675
h1907	0.678197								m371	0.711795
h2005	0.678197								m392	0.711795
h2254	0.678197								m852	0.711795
h2571	0.679326								m1535	0.711795
h475	0.679652								m1777	0.711795
h581	0.679652								m1869	0.711795
h2435	0.679652								m1419	0.711795
h1117	0.679652								m1841	0.711795
h1247	0.679652								m1634	0.712052
h1475	0.679652								m569	0.712052
h1646	0.679652								m1033	0.712109
h2495	0.679652								m457	0.712109
h876	0.6797								m233	0.712397
h958	0.6797								m278	0.712397
h30	0.6797								m872	0.712397
h1330	0.6797								m1307	0.712397
h1703	0.6797								m1420	0.712397
h1710	0.67991								m1866	0.712397
h448	0.680171								m1372	0.712683
h1091	0.680171								m1440	0.712683
h84	0.680171								m135	0.713334
h757	0.680171								m1329	0.714484
h375	0.680171								m1395	0.714484
h2362	0.680171								m1753	0.714484
h388	0.680171								m703	0.714484
h900	0.680171								m738	0.714484
h963	0.680171								m1054	0.714484
h1791	0.680171								m1303	0.714484
h1837	0.680171								m1407	0.714484
h75	0.680171								m1710	0.714484
h2287	0.680171								m21	0.714555
h126	0.680171								m619	0.714555
h1862	0.680171								m1411	0.714555
h1288	0.680171								m273	0.715292
h1116	0.680171								m1475	0.715292
h2068	0.680306								m1666	0.715292
h59	0.680432								m1043	0.715682
h128	0.680432								m1835	0.715682
h285	0.680432								m311	0.715688
h435	0.680432								m325	0.715809
h1436	0.680432								m626	0.715809
h1772	0.680432								m733	0.715809
h1922	0.680432								m889	0.715809
h2122	0.680432								m363	0.715809
h2261	0.680432								m1544	0.716831
h434	0.680432								m1669	0.716831
h206	0.680432								m1005	0.717484
h666	0.680432								m483	0.718186
h692	0.680432								m1024	0.719102
h1327	0.680432								m1283	0.719102
h1361	0.680432								m1153	0.719449
h1671	0.680432								m1466	0.719565
h1687	0.680432								m1103	0.719635
h1914	0.680432								m333	0.719924
h1317	0.681299								m139	0.719924
h2222	0.681299								m1253	0.719924
h1877	0.681313								m117	0.721057
h1176	0.681513								m1003	0.721057
h1289	0.681513								m1818	0.722722
h478	0.681513								m723	0.722879
h1056	0.681708								m581	0.722879
h1515	0.681708								m654	0.722879
h1314	0.681708								m458	0.723324
h966	0.681881								m167	0.723591
h2273	0.681927								m672	0.723591
h298	0.682173								m799	0.723591
h477	0.682416								m933	0.723591
h1494	0.682416								m1014	0.723826
h465	0.682416								m51	0.723826
h2137	0.682846								m1122	0.723826
h1786	0.683424								m1527	0.723826
h950	0.683424								m1469	0.724323
h1748	0.683424								m386	0.724323
h2010	0.683553								m1135	0.725086
h2225	0.683553								m192	0.725092
h1919	0.684548								m564	0.725092
h2113	0.684548								m1825	0.725092
h2439	0.684782								m1013	0.725092
h2295	0.685314	7							m1590	0.725092
h792	0.685712								m594	0.726725
h20	0.685712								m1070	0.726725
h27	0.685712								m165	0.726962
h302	0.685712								m369	0.726962
h871	0.685712								m277	0.726962
h1438	0.685712								m1698	0.726962
h1722	0.686055								m1308	0.72732
h371	0.686376								m1781	0.72732
h1011	0.686376								m1793	0.72732
h1243	0.686376								m500	0.72732
h506	0.686429								m834	0.72732
h362	0.686429								m1166	0.72732
h881	0.686678								m796	0.727889
h1101	0.686678								m1754	0.727889
h2531	0.686678								m573	0.728049
h349	0.687108								m559	0.728959
h980	0.687108								m1726	0.72907
h1961	0.688051								m1551	0.72907
h1179	0.689415								m9	0.729376
h1557	0.689415								m258	0.729376
h1174	0.68942								m332	0.729376
h82	0.68951								m17	0.729376
h67	0.68951								m1204	0.729376
h152	0.690106								m1774	0.729376
h270	0.690106								m1431	0.730398
h486	0.690106								m1354	0.730398
h242	0.690106								m508	0.73081
h2469	0.690106								m658	0.731114
h26	0.690106								m661	0.731158
h2206	0.690106								m1429	0.731158
h219	0.690106								m231	0.731213
h316	0.69021								m502	0.73149
h1014	0.69021								m1418	0.73149
h1059	0.69021								m1701	0.73149
h1213	0.69021								m387	0.731851
h1601	0.69021								m705	0.731851
h2349	0.69021								m826	0.731916
h1740	0.691495								m1836	0.731916
h1804	0.692553								m28	0.732117
h365	0.692631								m1067	0.73304
h866	0.692631								m789	0.734043
h1367	0.692707								m952	0.73419
h1039	0.692807								m905	0.734576
h944	0.692807								m1119	0.734576
h1571	0.692807								m189	0.73459
h2265	0.693076								m679	0.73459
h783	0.693109								m848	0.73459
h852	0.693109								m1169	0.73459
h1049	0.693109								m419	0.734831
h1078	0.693109								m856	0.734831
h1448	0.693109								m1138	0.734831
h1944	0.693109								m1211	0.734831
h2558	0.693109								m1751	0.734831
h1472	0.693477								m1758	0.734831
h130	0.693477								m1561	0.734831
h491	0.693477								m1650	0.734831
h303	0.693495								m1020	0.735321
h2378	0.693942								m1413	0.735321
h2163	0.693942								m1549	0.735321
h610	0.694599								m77	0.736119
h431	0.694819								m412	0.736119
h71	0.694819								m472	0.736119
h1522	0.694819								m537	0.736119
h2092	0.694819								m1247	0.736119
h2120	0.694819								m42	0.736119
h176	0.694819								m1323	0.736119
h204	0.694819								m1725	0.736119
h368	0.694819								m1280	0.73683
h495	0.694819								m1428	0.736959
h790	0.694819								m326	0.736959
h1651	0.694819								m394	0.736959
h1941	0.694819								m1004	0.736959
h291	0.694819								m1510	0.736959
h2355	0.694993								m647	0.736959
h202	0.695067								m1393	0.736959
h381	0.695067								m1479	0.736959
h697	0.695067								m1859	0.736959
h947	0.695067								m342	0.736959
h1279	0.695067								m646	0.736959
h1706	0.695067								m219	0.736959
h2167	0.695067								m743	0.736959
h2226	0.695067								m1181	0.736959
h2539	0.695067								m1402	0.736959
h22	0.695067								m621	0.736959
h918	0.695067								m858	0.736959
h1121	0.695067								m1380	0.736959
h1272	0.695067								m1640	0.736959
h1385	0.695067								m1848	0.736959
h1409	0.695067								m280	0.737048
h1615	0.695067								m299	0.737048
h430	0.696056								m397	0.737048
h816	0.696056								m1803	0.737048
h1193	0.696056								m202	0.737265
h1685	0.696056								m753	0.737265
h2335	0.696056								m1653	0.737265
h2419	0.696056								m797	0.737265
h280	0.696056								m807	0.73803
h1674	0.696056								m987	0.739601
h1848	0.696056								m1562	0.739601
h2359	0.696297								m349	0.739601
h2518	0.696297								m1286	0.739601
h168	0.696297								m1718	0.739686
h1444	0.696297								m1241	0.739686
h1469	0.696486								m1392	0.74016
h1700	0.696762								m461	0.74016
h161	0.696762								m1259	0.740191
h573	0.696762								m579	0.740363
h836	0.696762								m1180	0.741094
h2078	0.696762								m535	0.741344
h1267	0.696944								m880	0.741344
h1873	0.697357								m390	0.741399
h2442	0.697357								m402	0.741399
h501	0.697357								m598	0.741399
h1353	0.69897								m773	0.741399
h441	0.69897								m1123	0.741399
h1254	0.69897								m1199	0.741399
h1351	0.69897								m1319	0.741399
h1763	0.69897								m1452	0.741399
h1974	0.69897								m1844	0.741399
h2235	0.69897								m527	0.741596
h555	0.699027								m1157	0.741596
h955	0.699027								m1895	0.741596
h1832	0.699027								m521	0.741738
h53	0.699734								m1543	0.741738
h2123	0.699734								m1595	0.741738
h111	0.699734								m1125	0.741738
h602	0.700762								m269	0.742593
h2450	0.700762								m1203	0.742994
h723	0.700762								m518	0.743026
h376	0.700832								m888	0.743286
h729	0.700832								m1113	0.743941
h1764	0.700832								m1642	0.743941
h1913	0.700832								m1	0.743941
h2351	0.700832								m385	0.743941
h214	0.700832								m855	0.743941
h1587	0.700832								m1664	0.743941
h189	0.700832								m1301	0.744757
h1872	0.700832								m1208	0.744757
h2324	0.700832								m1373	0.744823
h2396	0.700832								m441	0.74564
h1302	0.701152								m542	0.74564
h1728	0.701152								m651	0.74564
h1491	0.701152								m613	0.74564
h2240	0.701319								m1290	0.74564
h1611	0.701387								m1625	0.74564
h1660	0.701644								m1830	0.74564
h1354	0.702332								m478	0.74564
h2475	0.702332								m1058	0.74564
h2193	0.702517								m1351	0.74564
h1463	0.70321								m383	0.74564
h2334	0.70354								m762	0.746517
h198	0.70354								m64	0.747222
h2039	0.70354								m195	0.747222
h384	0.703914								m207	0.747222
h2184	0.703914								m305	0.747222
h1521	0.704734								m329	0.747222
h34	0.704734								m376	0.747222
h370	0.704734								m380	0.747222
h87	0.704786								m444	0.747222
h2284	0.704913								m551	0.747222
h2021	0.705571								m780	0.747222
h158	0.705961								m845	0.747222
h669	0.706285								m908	0.747222
h775	0.706285								m953	0.747222
h1209	0.706285								m961	0.747222
h2243	0.706285								m986	0.747222
h535	0.706335								m1167	0.747222
h544	0.706335								m1255	0.747222
h1303	0.706335								m1390	0.747222
h541	0.706335								m1416	0.747222
h1489	0.706335								m1480	0.747222
h1681	0.706335								m1483	0.747222
h1170	0.706335								m1486	0.747222
h392	0.707475								m1497	0.747222
h670	0.707475								m1557	0.747222
h1025	0.707475								m1568	0.747222
h1153	0.707475								m1574	0.747222
h1752	0.707475								m685	0.747311
h1865	0.707475								m768	0.7478
h2501	0.707475								m746	0.747864
h2582	0.707475								m1545	0.747864
h1688	0.707475								m223	0.747864
h2242	0.707475								m1885	0.747864
h571	0.708276								m1659	0.748636
h1654	0.708276								m623	0.748834
h2086	0.708276								m74	0.748834
h2297	0.708276								m938	0.748834
h5	0.708276								m974	0.748952
h1779	0.708276								m1875	0.748952
h527	0.708857								m217	0.748952
h599	0.708857								m604	0.748952
h732	0.708857								m1126	0.748952
h2252	0.708857								m1338	0.748952
h781	0.708857								m1034	0.749114
h1461	0.708857								m229	0.749424
h1684	0.708857								m971	0.749424
h2517	0.708857								m786	0.749424
h2548	0.709205								m1263	0.749424
h1180	0.709205								m162	0.749445
h328	0.709205								m84	0.750506
h1294	0.709205								m382	0.750506
h2459	0.709205								m1508	0.750506
h741	0.709205								m205	0.750506
h1137	0.709205								m862	0.750506
h2029	0.709205								m1334	0.750506
h2302	0.709205								m1516	0.750506
h2433	0.709205								m1879	0.750506
h277	0.709205								m1105	0.750508
h1135	0.709205								m571	0.750723
h1691	0.709205								m1799	0.750723
h1879	0.709205								m1192	0.750723
h596	0.709453								m1500	0.750723
h1884	0.709453								m1746	0.751435
h1910	0.709453								m1266	0.751945
h2072	0.709453								m863	0.753864
h45	0.709453								m996	0.755192
h55	0.709453								m1468	0.755192
h1995	0.709453								m467	0.755232
h2249	0.709453								m1382	0.755717
h2376	0.709453								m140	0.757052
h253	0.709558								m1151	0.757052
h348	0.709558								m1553	0.757052
h776	0.709558								m1115	0.757244
h1619	0.709558								m1814	0.757395
h2135	0.709558								m106	0.757395
h2480	0.709558								m188	0.757395
h2564	0.709558								m922	0.758057
h397	0.710736								m1300	0.758057
h377	0.711795								m1461	0.758654
h605	0.711795								m18	0.758937
h639	0.711795								m1272	0.760959
h1115	0.711795								m37	0.761402
h1455	0.711795								m373	0.761402
h2415	0.711795								m735	0.761402
h2175	0.712027								m1120	0.761402
h815	0.712397								m1580	0.761402
h314	0.712397								m1765	0.761402
h621	0.712397								m214	0.761439
h1054	0.712397								m339	0.76183
h1696	0.712702								m1341	0.762414
h1079	0.713334								m1191	0.762595
h1175	0.713334								m1327	0.762595
h1482	0.713334								m1699	0.762595
h1168	0.713334								m1766	0.762595
h2040	0.713334								m97	0.762653
h2323	0.714079								m250	0.763338
h463	0.714484								m529	0.763338
h526	0.714484								m791	0.763338
h1655	0.714484								m1356	0.763338
h1733	0.714484								m1888	0.763338
h2161	0.714484								m83	0.764646
h2219	0.714484								m343	0.764646
h262	0.714484								m346	0.764646
h515	0.714484								m115	0.764686
h747	0.714484								m181	0.765779
h782	0.714484								m947	0.765779
h1040	0.714484								m1275	0.766389
h1061	0.714484								m1581	0.766389
h1240	0.714484								m1415	0.766389
h1348	0.714484								m3	0.766681
h1680	0.714484								m416	0.766681
h1824	0.714484								m545	0.766681
h2202	0.714484								m684	0.766681
h2266	0.714555								m1655	0.766681
h755	0.715292								m1863	0.766681
h1501	0.715292								m1453	0.766972
h1723	0.715292								m1745	0.766972
h182	0.715292								m519	0.766972
h655	0.715389								m1472	0.767039
h885	0.715389								m1021	0.768149
h98	0.715682								m113	0.768149
h149	0.715682								m446	0.768149
h760	0.715682								m477	0.768149
h1128	0.715682								m1631	0.768149
h1766	0.715682								m844	0.768617	9
h1810	0.715682								m298	0.769126
h1823	0.715682								m730	0.769126
h1424	0.715688								m1762	0.769169
h1942	0.715802								m585	0.769408
h188	0.715809								m199	0.769408
h919	0.715809								m1057	0.769408
h935	0.715809								m903	0.770254
h1237	0.716035								m347	0.770685
h597	0.716581								m449	0.770947
h1035	0.716665								m725	0.771375
h239	0.716665								m804	0.771781
h766	0.716831								m1860	0.771781
h1285	0.716831								m484	0.77245
h1987	0.717189								m677	0.77245
h2417	0.718186								m481	0.772481
h1065	0.718186								m1473	0.772769
h1948	0.718186								m76	0.772769
h2260	0.718186								m81	0.772769
h134	0.719102								m128	0.772769
h1287	0.719102								m246	0.772769
h2343	0.719283								m732	0.772769
h1600	0.719449								m1284	0.772769
h953	0.719565								m1661	0.772769
h284	0.719924								m1886	0.772769
h2085	0.719924								m816	0.773034
h840	0.719924								m539	0.773491
h1675	0.719924								m1529	0.773537
h1859	0.719924								m1811	0.773572
h140	0.720893								m682	0.773572
h1492	0.720893								m1778	0.773572
h2246	0.721057								m1837	0.773572
h1138	0.722662								m69	0.774796
h2263	0.722662								m431	0.774796
h2091	0.722662								m1524	0.775788
h1493	0.722722								m282	0.775788
h1847	0.722722								m536	0.775788
h389	0.722879								m992	0.775788
h810	0.722879								m1273	0.775788
h38	0.722879								m1748	0.775788
h63	0.722879								m1759	0.775788
h106	0.722879								m1788	0.775788
h761	0.722879								m794	0.776354
h1568	0.722879								m932	0.776595
h1828	0.722879								m1267	0.776595
h2048	0.722879								m1723	0.776595
h2090	0.722879								m1802	0.777552
h2178	0.722879								m740	0.777673
h2228	0.722879								m892	0.777673
h2440	0.722879								m929	0.777673
h6	0.723324								m1648	0.777673
h1060	0.723324								m384	0.778151
h1184	0.723324								m1606	0.778151
h374	0.723324								m1871	0.778151
h2436	0.723324								m608	0.778151
h1057	0.723591								m89	0.778925
h1159	0.723591								m1492	0.778925
h265	0.723591								m353	0.780815
h794	0.723591								m653	0.780815
h989	0.723591								m23	0.78111
h1280	0.723591								m36	0.781112
h1637	0.723591								m87	0.781112
h2007	0.723591								m1046	0.781112
h453	0.723826								m1414	0.781112
h490	0.723826								m1447	0.781547
h1394	0.723826								m885	0.78205
h1606	0.723826								m984	0.78205
h1920	0.723826								m1736	0.782165
h108	0.723826								m261	0.782165
h1625	0.723826								m792	0.782165
h446	0.724323								m1474	0.782165
h1547	0.724323								m1782	0.782165
h119	0.724323								m1217	0.782272
h433	0.724323								m1607	0.782648
h1712	0.724323								m1042	0.782648
h1496	0.724532								m71	0.783096
h1993	0.724868								m978	0.783096
h2130	0.724868								m85	0.783154
h2294	0.725086								m801	0.783154
h521	0.725086								m360	0.783154
h454	0.725092								m634	0.783154
h1055	0.725092								m756	0.783907
h1983	0.725092								m1490	0.783907
h565	0.725092								m1858	0.783907
h829	0.725092								m641	0.784329
h1222	0.725092								m242	0.784409
h62	0.725154								m1124	0.784409
h77	0.726725								m1915	0.784409
h507	0.726962								m865	0.786048
h662	0.726962								m1455	0.786048
h1396	0.726962								m831	0.786174
h2025	0.726962								m127	0.786174
h2205	0.726962								m606	0.786948
h99	0.726962								m1311	0.78705
h385	0.726962								m1604	0.78705
h746	0.726962								m533	0.78705
h2074	0.726962								m1673	0.78705
h102	0.727314								m1179	0.787157
h184	0.72732								m1082	0.787157
h715	0.72732								m210	0.787333
h406	0.72732								m891	0.787333
h588	0.72732								m1048	0.787341
h752	0.72732								m918	0.787512
h493	0.727889								m506	0.787661
h572	0.727889								m937	0.787661
h2572	0.72801								m946	0.787661
h1390	0.728049								m350	0.787706
h105	0.72907								m439	0.787706
h129	0.72907								m750	0.787877
h213	0.72907								m48	0.787877
h299	0.72907								m1161	0.787877
h2431	0.72907								m1196	0.787877
h458	0.72907								m1035	0.787964
h135	0.729376								m808	0.788667
h896	0.729376								m1763	0.78876
h260	0.729376								m566	0.790518
h2016	0.729376								m1350	0.790518
h2214	0.729376								m1796	0.790518
h2448	0.729376								m1898	0.790518
h2465	0.729376								m714	0.790719
h582	0.730398								m919	0.793626
h2073	0.730398								m1360	0.793626
h396	0.731114								m688	0.793963
h416	0.731158								m1629	0.794968
h1018	0.731158								m558	0.794968
h1335	0.731158								m1579	0.795333
h1640	0.731213								m1053	0.795333
h174	0.73149								m1656	0.795333
h637	0.731851								m1804	0.795333
h1935	0.731851								m310	0.795481
h2333	0.731851								m614	0.795481
h2456	0.731916								m999	0.795481
h283	0.731916								m1332	0.795481
h1867	0.731916								m1709	0.795481
h2430	0.731916								m24	0.79627
h835	0.731988								m264	0.79627
h2245	0.732487								m1454	0.79627
h525	0.733783								m1903	0.79627
h1561	0.734043								m251	0.79627
h745	0.734576								m517	0.79627
h33	0.73459								m805	0.79627
h113	0.73459								m1094	0.79627
h341	0.73459								m784	0.796665
h438	0.73459								m793	0.796665
h1249	0.73459								m1000	0.796665
h1416	0.73459								m1271	0.796665
h1833	0.73459								m980	0.7977
h1984	0.73459								m1178	0.797751
h2125	0.73459								m1834	0.799625
h462	0.73459								m391	0.799625
h523	0.73459								m830	0.799625
h889	0.73459								m923	0.799625
h1103	0.73459								m1883	0.800373
h1111	0.73459								m671	0.800594
h1340	0.73459								m771	0.800594
h2105	0.73459								m72	0.801176
h2112	0.73459								m1509	0.801176
h2579	0.73459								m1615	0.801176
h682	0.734831								m1902	0.801288
h693	0.734831								m283	0.801334
h1206	0.734831								m1085	0.801334
h1511	0.734831								m1907	0.801334
h1643	0.734831								m368	0.801457
h2077	0.734831								m744	0.801457
h868	0.735321								m1845	0.801523
h249	0.735321								m275	0.801523
h788	0.735321								m1862	0.801786
h2001	0.735321								m754	0.802307
h2400	0.735321								m1702	0.802307
h1110	0.735486								m137	0.802786
h1755	0.735486								m1693	0.802786
h2462	0.735486								m149	0.802832
h564	0.736119								m336	0.804218
h763	0.736119								m1889	0.805078
h1126	0.736119								m574	0.805078
h1994	0.736119								m1325	0.805078
h2168	0.736119								m1449	0.805078
h595	0.736119								m1654	0.805078
h1953	0.736119								m823	0.805159
h2083	0.736119								m30	0.805159
h444	0.736336								m1591	0.806251
h1609	0.736336								m66	0.807296
h469	0.736483								m628	0.807296
h1965	0.73683								m31	0.807296
h2506	0.73683								m611	0.807296
h2143	0.736846								m1127	0.807296
h1590	0.736959								m1572	0.807296
h2097	0.736959								m49	0.807787
h934	0.736959								m475	0.807787
h663	0.736959								m563	0.807787
h1178	0.736959								m1367	0.807787
h1576	0.736959								m438	0.807931
h1582	0.736959								m443	0.809184
h2319	0.736959								m1040	0.809454
h2360	0.736959								m1315	0.809866
h2555	0.736959								m616	0.811051
h569	0.736959								m1586	0.811051
h1446	0.736959								m161	0.811051
h183	0.736959								m1732	0.811155
h897	0.736959								m14	0.811508
h1628	0.736959								m34	0.811508
h201	0.736959								m927	0.811508
h212	0.736959								m1001	0.811508
h774	0.736959								m1397	0.811508
h993	0.736959								m1558	0.811508
h858	0.737048								m1792	0.811508
h916	0.737048								m1095	0.812561
h192	0.737048								m833	0.814086
h2045	0.737048								m73	0.81449
h1252	0.737265								m704	0.81449
h1532	0.737265								m1198	0.814671
h1300	0.737265								m904	0.815044
h2345	0.73803								m552	0.816012
h598	0.738116								m690	0.816706
h803	0.738167								m1442	0.817676
h305	0.738887								m456	0.817676
h2057	0.738887								m1352	0.817676
h924	0.739601								m1426	0.818517
h240	0.739601								m1641	0.818517
h1037	0.739601								m1251	0.818619
h1709	0.739686								m335	0.819223
h1068	0.74016								m1110	0.820494
h717	0.74016								m687	0.821178
h2044	0.74016								m1184	0.822173
h2519	0.74016								m1133	0.823178
h258	0.740191								m1276	0.823178
h1690	0.740191								m1546	0.823178
h1792	0.740197								m248	0.823898
h471	0.740363								m638	0.823898
h1158	0.741344								m1233	0.823898
h44	0.741399								m1720	0.823898
h300	0.741399								m1227	0.823915
h1473	0.741399								m496	0.824074
h1735	0.741399								m943	0.824074
h1891	0.741399								m1063	0.824943
h694	0.741399								m1262	0.824943
h1719	0.741399								m1730	0.824943
h657	0.741478								m136	0.824943
h1585	0.741596								m1028	0.825513
h683	0.741738								m16	0.827456
h904	0.741738								m468	0.82821
h1277	0.741738								m448	0.829177
h1334	0.741738								m803	0.831203
h1992	0.741738								m603	0.831203
h1659	0.742545								m345	0.831859
h1849	0.742593								m356	0.831859
h2032	0.742593								m389	0.831859
h1364	0.742994								m1899	0.831859
h237	0.742994								m659	0.831859
h1229	0.743026								m1696	0.831859
h1831	0.743026								m1209	0.831859
h2451	0.743161								m1375	0.832044
h2088	0.743286								m1213	0.832044
h1246	0.743286								m849	0.833307
h421	0.743927								m785	0.834017
h631	0.743927								m479	0.834691
h2139	0.743941								m1160	0.834691
h49	0.743941								m1206	0.83563
h423	0.743941								m1231	0.83563
h1412	0.743941								m212	0.836902
h548	0.743941								m1405	0.836991
h1007	0.743941								m1293	0.839637
h1673	0.743941								m553	0.839637
h2046	0.743941								m179	0.841081
h2557	0.743941								m648	0.841081
h2364	0.74446								m1514	0.841081
h833	0.744757								m1819	0.841081
h577	0.744823								m871	0.841373
h728	0.744823								m374	0.842268
h995	0.744823								m534	0.842635
h712	0.745317								m68	0.843194
h1485	0.745317								m1379	0.843194
h1738	0.74564								m975	0.843194
h1956	0.74564								m526	0.84325
h2285	0.74564								m668	0.843495
h2556	0.74564								m1547	0.843564
h52	0.74564								m873	0.843847
h559	0.74564								m1221	0.844013
h1284	0.74564								m1681	0.844013
h1845	0.74564								m886	0.844754
h1988	0.74564								m846	0.845098
h2328	0.74564								m734	0.845395
h546	0.74564								m779	0.84728
h1156	0.74564								m1687	0.847742
h1697	0.74564								m323	0.847829
h1001	0.74564								m501	0.847829
h1215	0.74564								m640	0.848187
h898	0.746517								m259	0.848187
h967	0.746517								m692	0.848564
h1536	0.746517								m1144	0.849525
h1866	0.747091								m1377	0.849525
h8	0.747222								m1530	0.849525
h121	0.747222								m1291	0.850614
h155	0.747222								m1721	0.850702
h225	0.747222								m144	0.850702
h275	0.747222								m474	0.852323
h479	0.747222								m377	0.852323
h557	0.747222								m717	0.853861
h594	0.747222								m1671	0.853861
h618	0.747222								m1118	0.857219
h733	0.747222								m123	0.859338
h754	0.747222								m396	0.859338
h828	0.747222								m866	0.861947
h1214	0.747222								m575	0.864084
h1235	0.747222								m1678	0.864084
h1349	0.747222								m314	0.865148	10
h1359	0.747222								m1608	0.865148
h1537	0.747222								m650	0.865244
h1543	0.747222								m160	0.867194
h1564	0.747222								m399	0.867194
h1595	0.747222								m406	0.867194
h1658	0.747222								m524	0.867194
h1679	0.747222								m1277	0.867194
h1749	0.747222								m1621	0.867194
h1756	0.747222								m1646	0.867194
h1882	0.747222								m1159	0.868925
h1938	0.747222								m1386	0.868925
h2038	0.747222								m1152	0.870128
h2148	0.747222								m924	0.87146
h2189	0.747222								m1433	0.87146
h2234	0.747222								m1385	0.871861
h2370	0.747222								m1318	0.872392
h2380	0.747222								m790	0.872392
h2422	0.747222								m398	0.872392
h2483	0.747222								m1570	0.873269
h2559	0.747222								m203	0.874168
h1498	0.747311								m313	0.875061
h1089	0.7478								m689	0.875707
h1100	0.7478								m95	0.875707
h326	0.747864								m1363	0.877368
h842	0.747864								m1348	0.878297
h1104	0.747864								m366	0.878297
h2416	0.747864								m429	0.878297
h380	0.747864								m1421	0.879308
h627	0.747864								m487	0.883576
h660	0.747864								m1197	0.883576
h820	0.747864								m1565	0.883576
h1093	0.747864								m170	0.883576
h1144	0.747864								m1790	0.888184
h1191	0.747864								m413	0.891668
h1217	0.747864								m1729	0.891668
h1813	0.747864								m8	0.895582
h1982	0.747864								m755	0.895582
h2331	0.747864								m1645	0.895988
h2361	0.747864								m466	0.897243
h1483	0.748834								m470	0.901082
h455	0.748952								m1148	0.903076
h1238	0.748952								m1626	0.903076
h1889	0.748952								m991	0.906124
h2218	0.748952								m1660	0.90614
h2357	0.748952								m607	0.907565
h180	0.748952								m1409	0.907567
h522	0.748952								m939	0.909397
h600	0.748952								m157	0.909424
h814	0.748952								m1499	0.909424
h1313	0.748952								m1321	0.910748
h1734	0.748952								m1493	0.910748
h1780	0.748952								m1578	0.91381
h1844	0.748952								m271	0.91381
h2368	0.748952								m1618	0.91381
h2388	0.748952								m222	0.916314
h908	0.749114								m408	0.916314
h978	0.749114								m1064	0.916314
h426	0.749114								m1018	0.916545
h2464	0.749114								m1218	0.921223
h1839	0.749424								m15	0.921223
h464	0.749478								m503	0.922236
h2075	0.749478								m1374	0.923323
h412	0.750471								m1173	0.927505
h2170	0.750506								m926	0.931801
h689	0.750506								m1798	0.952978
h756	0.750506								m243	0.960253
h906	0.750506								m1254	0.960253
h912	0.750506
h1765	0.750506
h2458	0.750506
h315	0.750723
h619	0.750723
h1551	0.750723
h1788	0.750723
h401	0.750723
h705	0.750723
h793	0.750723
h941	0.750723
h1610	0.750723
h2147	0.750723
h2405	0.750723
h2409	0.750723
h996	0.751118
h937	0.751164
h2389	0.751164
h1967	0.751331
h2420	0.751435
h1417	0.751435
h1274	0.753096
h899	0.753864
h28	0.755192	8
h2271	0.755192
h762	0.755232
h940	0.75565
h2253	0.755717
h2100	0.755717
h877	0.755734
h1744	0.755734
h1800	0.755734
h2484	0.755734
h2115	0.756042
h2065	0.756253
h809	0.757074
h844	0.757083
h41	0.757144
h1548	0.757395
h1631	0.757395
h2408	0.757395
h1820	0.757395
h954	0.757395
h1076	0.757395
h2102	0.757453
h505	0.760571
h532	0.760571
h1978	0.760571
h711	0.760959
h834	0.761402
h2	0.761402
h163	0.761402
h644	0.761402
h1256	0.761402
h1467	0.761402
h502	0.761402
h531	0.761402
h703	0.761402
h1151	0.761402
h1261	0.761402
h2034	0.761402
h172	0.761439
h1299	0.761439
h2544	0.761439
h2560	0.761439
h1457	0.761556
h1311	0.761668
h288	0.762414
h928	0.762595
h1960	0.762595
h2096	0.762595
h2356	0.762595
h1525	0.762653
h1203	0.762653
h1572	0.762653
h512	0.762873
h845	0.763338
h2291	0.763338
h626	0.763338
h2407	0.763338
h891	0.76359
h452	0.764178
h2018	0.764178
[truncated: 590 more rows]

## Sheet: Sheet2
		HE	HE	HE	HE	HE
		0.265991	0.374848	0.274517	0	0.418072
		0.274517	0.394726	0.374848	0	0.422532
		0.274517	0.411281	0.389076	0	0.425419
		0.340304	0.411281	0.394726	0	0.42954
		0.374848	0.425419	0.411281	0	0.442176
		0.382767	0.42954	0.425419	0	0.447055
		0.388624	0.430407	0.430407	0	0.452334
		0.389076	0.452334	0.433546	0	0.453752
		0.389076	0.458157	0.444056	0	0.458157
		0.389076	0.458157	0.449185	0	0.458157
		0.39794	0.458157	0.456022	0	0.458157
		0.398023	0.458157	0.458157	0.221057	0.458157
		0.404045	0.458881	0.458157	0.265991	0.458157
		0.404045	0.473197	0.458157	0.265991	0.458157
		0.405754	0.477121	0.458157	0.265991	0.467637
		0.405754	0.477121	0.458157	0.265991	0.472337
		0.406048	0.477616	0.458157	0.265991	0.473197
		0.4085	0.482877	0.458881	0.265991	0.486723
		0.411281	0.486328	0.466669	0.265991	0.487143
		0.411281	0.49139	0.472337	0.265991	0.487143
		0.411281	0.492894	0.477121	0.265991	0.487731
		0.417613	0.493584	0.477616	0.274517	0.489733
		0.422532	0.496174	0.481975	0.274517	0.49139
		0.425419	0.499415	0.481975	0.274517	0.492045
		0.425419	0.50018	0.486328	0.274517	0.492045
		0.425419	0.500184	0.487143	0.274517	0.492045
		0.425419	0.51056	0.49139	0.274517	0.493584
		0.432367	0.512879	0.492894	0.278943	0.493584
		0.433546	0.512879	0.493584	0.278943	0.500184
		0.435699	0.520294	0.496174	0.278943	0.501453
		0.437897	0.520696	0.50018	0.284489	0.50353
		0.442176	0.524001	0.50018	0.289065	0.509928
		0.442176	0.524001	0.500184	0.289065	0.51056
		0.442176	0.524493	0.501268	0.289065	0.511656
		0.442176	0.528394	0.505719	0.289065	0.512269
		0.442176	0.533108	0.51056	0.289065	0.512269
		0.444056	0.533873	0.51056	0.289065	0.512879
		0.44656	0.537075	0.512269	0.289065	0.513896
		0.447055	0.539591	0.512879	0.299168	0.514671
		0.447983	0.540113	0.518722	0.369416	0.514982
		0.449185	0.540113	0.524493	0.374411	0.518722
		0.44934	0.540113	0.528394	0.374848	0.518722
		0.450856	0.540271	0.528394	0.384673	0.518722
		0.450856	0.542703	0.528394	0.388947	0.518722
		0.452334	0.542703	0.53298	0.398987	0.518722
		0.452834	0.542703	0.533108	0.402505	0.520458
		0.458157	0.549905	0.533316	0.404045	0.524001
		0.458157	0.550259	0.533873	0.404045	0.524001
		0.458157	0.55357	0.537075	0.406048	0.524006
		0.458157	0.555689	0.540113	0.411281	0.524272
		0.458157	0.557886	0.540113	0.411281	0.524439
		0.458157	0.558485	0.540113	0.417613	0.524439
		0.458157	0.558533	0.540113	0.42014	0.528115
		0.458157	0.562121	0.540271	0.42014	0.528394
		0.458881	0.562121	0.540393	0.42014	0.530159
		0.459223	0.562435	0.542703	0.42014	0.530747
		0.460409	0.564547	0.542703	0.42014	0.530948
		0.461441	0.565167	0.543174	0.42014	0.533024
		0.466669	0.565739	0.544068	0.42014	0.533108
		0.470899	0.567163	0.544407	0.42014	0.533108
		0.472337	0.569301	0.5449	0.42014	0.534833
		0.472337	0.569301	0.54625	0.42014	0.536145
		0.472337	0.570384	0.549905	0.42014	0.536419
		0.472826	0.574846	0.550779	0.42014	0.537075
		0.475609	0.575552	0.553187	0.42014	0.537075
		0.477121	0.576782	0.553728	0.42014	0.537075
		0.477121	0.57813	0.554499	0.42014	0.540113
		0.477121	0.57813	0.555382	0.42014	0.540113
		0.477121	0.57813	0.555689	0.42014	0.540113
		0.477616	0.57813	0.555689	0.42014	0.540113
		0.477616	0.57813	0.558533	0.422532	0.540271
		0.477616	0.57986	0.558533	0.422532	0.542703
		0.47885	0.579982	0.56046	0.425419	0.542703
		0.47961	0.587841	0.562121	0.430022	0.543567
		0.481975	0.591729	0.562121	0.432005	0.544242
		0.481975	0.591729	0.562121	0.432005	0.547486
		0.485018	0.59187	0.562121	0.433546	0.549794
		0.485329	0.593952	0.562435	0.433597	0.549905
		0.485329	0.593952	0.562435	0.441529	0.549905
		0.486328	0.593952	0.562435	0.442176	0.550779
		0.486723	0.593952	0.562435	0.444817	0.55292
		0.486723	0.594246	0.564547	0.446954	0.554499
		0.487143	0.594511	0.565167	0.446954	0.554499
		0.487143	0.594944	0.565251	0.446954	0.554499
		0.487488	0.598398	0.565835	0.447354	0.555205
		0.487731	0.598398	0.567163	0.447828	0.555205
		0.488638	0.60206	0.567956	0.447983	0.556331
		0.489625	0.60206	0.569301	0.447983	0.557398
		0.489625	0.60206	0.569301	0.450856	0.557886
		0.489625	0.60206	0.57046	0.450856	0.558533
		0.489625	0.60206	0.574399	0.450856	0.558533
		0.489733	0.603677	0.574846	0.452334	0.558533
		0.489733	0.603677	0.574846	0.452435	0.56046
		0.49139	0.606989	0.574846	0.4551	0.56046
		0.49139	0.606989	0.575552	0.456022	0.56046
		0.49139	0.606989	0.575552	0.456022	0.562121
		0.492045	0.6077	0.577579	0.458157	0.562435
		0.492894	0.609834	0.578071	0.458157	0.562435
		0.493584	0.610924	0.57813	0.458157	0.562435
		0.496069	0.610924	0.57813	0.458157	0.564547
		0.496174	0.610924	0.57813	0.458157	0.565167
		0.496174	0.610924	0.57813	0.458157	0.565739
		0.496174	0.611984	0.57813	0.458157	0.565835
		0.496174	0.612017	0.57813	0.458157	0.566988
		0.496174	0.612646	0.57813	0.458157	0.567901
		0.496174	0.612646	0.57813	0.458157	0.567956
		0.497601	0.612646	0.57813	0.458881	0.568207
		0.499415	0.612646	0.57813	0.461441	0.569301
		0.499415	0.613368	0.57813	0.465167	0.569301
		0.5	0.613368	0.578254	0.465641	0.569306
		0.50018	0.614613	0.578254	0.472337	0.570384
		0.50018	0.614966	0.578508	0.472337	0.57046
		0.50018	0.616147	0.579864	0.472337	0.574018
		0.50018	0.616147	0.579926	0.477121	0.574399
		0.50018	0.618193	0.579982	0.477121	0.574846
		0.50018	0.621761	0.583685	0.477616	0.574846
		0.500184	0.621761	0.585421	0.481975	0.574846
		0.501268	0.623293	0.58551	0.485916	0.574846
		0.501453	0.623293	0.586324	0.486328	0.574846
		0.504421	0.625993	0.586642	0.486328	0.575552
		0.505719	0.627717	0.591729	0.486328	0.575552
		0.505719	0.630533	0.592632	0.487143	0.575552
		0.509928	0.632721	0.593952	0.487488	0.575552
		0.51056	0.632721	0.593952	0.488371	0.575552
		0.51056	0.633171	0.594246	0.489769	0.575552
		0.51056	0.633171	0.594246	0.49139	0.57813
		0.511656	0.633646	0.594944	0.49139	0.57813
		0.512269	0.633646	0.598398	0.492045	0.57813
		0.512269	0.634832	0.598398	0.492894	0.57813
		0.512269	0.63521	0.598398	0.493584	0.57813
		0.512269	0.635445	0.598398	0.496174	0.57813
		0.512269	0.635516	0.601204	0.496174	0.57813
		0.512269	0.636771	0.60206	0.496174	0.57813
		0.512512	0.637885	0.60206	0.497011	0.57813
		0.512879	0.63845	0.602135	0.497601	0.57813
		0.514014	0.640666	0.602459	0.498362	0.57813
		0.514982	0.640666	0.603387	0.498362	0.57813
		0.51569	0.640666	0.60526	0.5	0.57813
		0.518722	0.640666	0.605427	0.500184	0.57813
		0.518722	0.640666	0.606989	0.501324	0.57813
		0.518722	0.644284	0.606989	0.501453	0.57813
		0.518722	0.644927	0.607381	0.501453	0.578852
		0.518722	0.646839	0.609834	0.50353	0.578852
		0.518722	0.646839	0.610243	0.508214	0.57986
		0.518722	0.647557	0.611984	0.509817	0.57986
		0.518722	0.649088	0.611984	0.509817	0.57986
		0.518866	0.649527	0.611984	0.509817	0.57986
		0.518866	0.649527	0.612017	0.509817	0.579864
		0.519378	0.649527	0.612646	0.509928	0.579864
		0.520294	0.650741	0.612646	0.51056	0.580151
		0.520881	0.650741	0.612646	0.51056	0.581228
		0.523405	0.650741	0.612646	0.51077	0.581586
		0.524001	0.652317	0.612646	0.512269	0.581586
		0.524001	0.654806	0.612784	0.512269	0.581586
		0.524001	0.655207	0.613368	0.512269	0.5826
		0.524006	0.655608	0.614494	0.512879	0.586324
		0.524493	0.655608	0.614613	0.512879	0.586642
		0.524493	0.655608	0.614613	0.513896	0.586642
		0.524493	0.655608	0.614613	0.513896	0.588303
		0.524688	0.655608	0.614613	0.514014	0.588303
		0.52524	0.655608	0.615115	0.518722	0.588546
		0.525629	0.658766	0.616147	0.518722	0.588546
		0.525957	0.658909	0.616147	0.518722	0.593863
		0.528076	0.660672	0.616147	0.518722	0.593863
		0.528394	0.662283	0.61644	0.518722	0.593863
		0.528394	0.663932	0.619871	0.518722	0.593952
		0.528394	0.66603	0.621761	0.518722	0.593952
		0.528394	0.670545	0.623293	0.518866	0.593952
		0.528394	0.671188	0.623293	0.518866	0.593952
		0.528394	0.671188	0.623293	0.519874	0.594163
		0.528394	0.671188	0.623293	0.520881	0.594246
		0.528394	0.671188	0.625993	0.520881	0.594246
		0.528394	0.673692	0.627717	0.522635	0.594246
		0.528433	0.675295	0.627717	0.522884	0.594511
		0.528433	0.676523	0.630533	0.522884	0.594511
		0.530159	0.676523	0.630533	0.524001	0.595187
		0.530159	0.676523	0.630533	0.524001	0.596687
		0.530159	0.678197	0.63093	0.524001	0.598029
		0.531633	0.679652	0.633171	0.524006	0.598398
		0.531633	0.680171	0.633171	0.524006	0.598398
		0.532426	0.680171	0.633171	0.524006	0.598398
		0.53298	0.680171	0.633171	0.524006	0.59877
		0.533108	0.680432	0.633171	0.524006	0.600543
		0.533108	0.682416	0.633646	0.524272	0.601204
		0.533873	0.685314	0.63521	0.524493	0.60206
		0.533873	0.685712	0.63521	0.526426	0.602135
		0.533873	0.686376	0.635516	0.526655	0.602135
		0.534833	0.692807	0.635651	0.528394	0.602689
		0.534833	0.693076	0.636133	0.528394	0.602789
		0.536145	0.695067	0.636771	0.528394	0.602854
		0.536419	0.695067	0.636771	0.528394	0.603387
		0.536419	0.6966	0.636771	0.528538	0.603677
		0.536419	0.696762	0.63845	0.530159	0.604933
		0.537075	0.696762	0.643254	0.530159	0.605427
		0.537075	0.69897	0.644927	0.531429	0.606687
		0.537075	0.699734	0.646708	0.531633	0.610243
		0.537075	0.699734	0.646839	0.531792	0.610243
		0.537075	0.700832	0.646839	0.533108	0.610243
		0.537075	0.700832	0.646839	0.533108	0.610437
		0.539591	0.702332	0.647557	0.533108	0.610924
		0.540059	0.705332	0.647781	0.533873	0.611984
		0.540113	0.707475	0.648193	0.533873	0.612017
		0.540113	0.707475	0.649088	0.534833	0.612646
		0.540113	0.708276	0.649527	0.536145	0.612784
		0.540113	0.708857	0.649527	0.536419	0.612784
		0.540113	0.708857	0.649527	0.536419	0.613368
		0.540113	0.709205	0.649527	0.536562	0.613368
		0.540113	0.709205	0.649527	0.537075	0.613368
		0.540113	0.709205	0.649527	0.537075	0.614613
		0.540113	0.709205	0.649527	0.537075	0.614613
		0.540113	0.709453	0.649527	0.537075	0.614613
		0.540113	0.710675	0.650741	0.537075	0.614613
		0.540113	0.714484	0.652589	0.537075	0.614787
		0.540113	0.715292	0.652589	0.537075	0.614787
		0.540271	0.718186	0.654806	0.537075	0.615115
		0.540271	0.719102	0.654806	0.537075	0.615203
		0.540381	0.719924	0.654806	0.539591	0.615772
		0.540381	0.719924	0.654806	0.540113	0.616147
		0.540393	0.719924	0.654806	0.540113	0.616147
		0.540393	0.722662	0.654806	0.540113	0.616147
		0.540393	0.722722	0.655207	0.540113	0.616147
		0.540393	0.723324	0.655608	0.540113	0.617075
		0.54198	0.723591	0.655608	0.540113	0.617644
		0.542552	0.724868	0.65806	0.540113	0.618193
		0.542703	0.725092	0.658766	0.540113	0.619392
		0.542703	0.72732	0.658909	0.540113	0.621647
		0.542703	0.72732	0.658909	0.540113	0.621761
		0.542703	0.72732	0.658909	0.540113	0.621761
		0.54301	0.72732	0.660363	0.540271	0.621761
		0.54301	0.72907	0.660672	0.540381	0.623293
		0.543174	0.729376	0.660827	0.540381	0.623293
		0.544068	0.729376	0.660849	0.540381	0.623293
		0.544068	0.731213	0.663171	0.540381	0.623293
		0.544242	0.734576	0.663913	0.541066	0.623293
		0.544407	0.734576	0.663913	0.542552	0.623293
		0.544407	0.73459	0.663913	0.542703	0.623293
		0.5449	0.73459	0.6642	0.542703	0.623293
		0.54625	0.73459	0.6642	0.542703	0.624159
		0.546427	0.73459	0.6642	0.542703	0.625589
		0.546565	0.73459	0.664453	0.542703	0.625993
		0.547486	0.734831	0.664529	0.542703	0.625993
		0.547486	0.736119	0.66494	0.543839	0.626241
		0.547486	0.736119	0.665266	0.544242	0.627499
		0.547508	0.736483	0.666549	0.544242	0.627499
		0.547565	0.736959	0.666975	0.545025	0.628739
		0.548869	0.736959	0.667535	0.546427	0.628739
		0.549794	0.736959	0.670545	0.546565	0.628739
		0.549905	0.737048	0.670545	0.547486	0.629633
		0.549905	0.737752	0.670545	0.547486	0.629755
		0.549905	0.741738	0.670959	0.547486	0.630533
		0.549905	0.743941	0.670959	0.549751	0.630533
		0.550077	0.74564	0.671188	0.549794	0.630533
		0.550259	0.74564	0.671188	0.549905	0.630533
		0.550779	0.74564	0.671188	0.550259	0.630533
		0.550816	0.74564	0.671188	0.55292	0.630533
		0.551988	0.74564	0.671188	0.55292	0.633171
		0.55292	0.747222	0.671188	0.553187	0.633171
		0.55292	0.747222	0.671188	0.55357	0.633171
		0.553187	0.747222	0.671301	0.554499	0.633171
		0.553187	0.747222	0.676523	0.554499	0.633171
		0.553187	0.747864	0.676523	0.554499	0.63521
		0.553187	0.748952	0.676523	0.554499	0.636771
		0.55357	0.748952	0.676523	0.554499	0.636771
		0.55357	0.748952	0.676785	0.554499	0.637705
		0.553728	0.748952	0.678197	0.555205	0.637885
		0.553728	0.750723	0.678197	0.555382	0.637885
		0.554499	0.757052	0.678197	0.555382	0.637885
		0.554499	0.761439	0.678197	0.555382	0.637885
		0.554499	0.762414	0.678197	0.555689	0.637885
		0.554517	0.762595	0.678197	0.555689	0.638204
		0.555382	0.766389	0.67991	0.555689	0.63845
		0.555689	0.766389	0.680171	0.555689	0.63845
		0.555689	0.766389	0.680171	0.556331	0.63845
		0.555689	0.766389	0.680171	0.557398	0.63845
		0.556331	0.766681	0.680171	0.557886	0.63845
		0.556331	0.766681	0.680171	0.557886	0.64003
		0.556331	0.76761	0.680171	0.558485	0.640666
		0.55695	0.773572	0.680432	0.558533	0.640666
		0.557248	0.773572	0.680432	0.558533	0.640666
		0.557248	0.775788	0.680432	0.558533	0.641159
		0.557398	0.776595	0.680432	0.558533	0.641936
		0.557886	0.776595	0.680432	0.558533	0.642178
		0.557886	0.778151	0.680432	0.558719	0.642178
		0.558485	0.778151	0.680432	0.559318	0.642178
		0.558485	0.781547	0.680432	0.559413	0.643169
		0.558533	0.782648	0.681299	0.559413	0.64362
		0.558533	0.783907	0.682416	0.56046	0.643729
		0.558533	0.786174	0.683424	0.56046	0.643729
		0.558533	0.78705	0.685314	0.56046	0.64399
		0.558533	0.787157	0.685314	0.56046	0.64399
		0.559476	0.787512	0.686376	0.56046	0.644927
		0.560385	0.788662	0.686678	0.56046	0.646708
		0.56046	0.788667	0.687108	0.562121	0.646708
		0.56046	0.788667	0.68942	0.562121	0.646839
		0.56046	0.79627	0.69021	0.562121	0.647557
		0.56046	0.796665	0.69021	0.562121	0.647557
		0.56046	0.800594	0.692631	0.562121	0.649527
		0.56046	0.801176	0.692807	0.562435	0.650741
		0.56046	0.805078	0.693076	0.562435	0.650741
		0.56046	0.807296	0.693109	0.562435	0.650741
		0.56046	0.811508	0.693942	0.564383	0.650741
		0.56046	0.811508	0.694819	0.565167	0.650741
		0.56046	0.811508	0.694819	0.565167	0.650741
		0.56046	0.815044	0.694819	0.565251	0.650741
		0.562121	0.817676	0.694819	0.565251	0.650741
		0.562121	0.819545	0.695067	0.565739	0.650741
		0.562121	0.81982	0.695067	0.565739	0.650741
		0.562121	0.81982	0.695067	0.565739	0.651402
		0.562121	0.81982	0.695067	0.565739	0.652589
		0.562121	0.820494	0.696056	0.565739	0.653948
		0.562121	0.823178	0.696762	0.567163	0.654806
		0.562121	0.828919	0.696762	0.567163	0.654806
		0.562435	0.833307	0.696762	0.567901	0.654806
		0.562435	0.839637	0.697357	0.567956	0.655608
		0.562435	0.839637	0.69897	0.567956	0.655608
		0.562435	0.839637	0.69897	0.567956	0.655608
		0.562435	0.839637	0.69897	0.567956	0.658766
		0.562435	0.841081	0.69897	0.568079	0.658766
		0.564383	0.843847	0.699734	0.568079	0.660672
		0.564383	0.845925	0.700832	0.569301	0.661137
		0.564547	0.848564	0.700832	0.569301	0.661137
		0.565251	0.850614	0.704734	0.569301	0.662676
		0.565251	0.852323	0.704734	0.569301	0.662676
		0.565251	0.867194	0.704786	0.569306	0.663026
		0.565739	0.868925	0.706335	0.569306	0.663913
		0.565739	0.873269	0.707475	0.569306	0.663913
		0.565739	0.878297	0.707475	0.570872	0.664529
		0.565739	0.878297	0.707475	0.572872	0.665266
		0.565835	0.878297	0.707475	0.574018	0.665266
		0.567163	0.878297	0.708276	0.574754	0.665266
		0.567163	0.892683	0.708276	0.574846	0.665266
		0.567163	0.903659	0.708857	0.574846	0.665307
		0.567163	0.907565	0.708857	0.574846	0.665307
		0.567163	0.909424	0.709205	0.574846	0.66584
		0.567163	0.914175	0.709205	0.574846	0.66603
		0.567901	0.914175	0.709205	0.574846	0.66603
		0.567901	0.916314	0.709453	0.575552	0.666549
		0.567901	0.916314	0.709453	0.575552	0.666975
		0.567956	0.916314	0.712397	0.575552	0.670303
		0.567956	0.916314	0.713334	0.575552	0.670545
		0.567956	0.916314	0.714484	0.576782	0.671188
		0.567956	0.916314	0.714484	0.578071	0.671188
		0.568519	0.916314	0.715292	0.57813	0.671188
		0.568519	0.916314	0.715682	0.57813	0.671188
		0.569301	0.916314	0.716665	0.57813	0.671188
		0.569301	0.916314	0.717189	0.57813	0.671188
		0.569301	0.916314	0.718186	0.57813	0.671188
		0.569301	0.918077	0.718186	0.57813	0.671188
		0.569301	0.918319	0.718186	0.57813	0.671188
		0.569301	0.921223	0.718186	0.57813	0.671188
		0.569301	0.924663	0.718186	0.57813	0.671188
		0.569306	0.954243	0.720893	0.57813	0.671188
		0.569339	0.958983	0.722662	0.57813	0.671188
		0.57046	0.961983	0.722879	0.57813	0.671188
		0.570872	0.961983	0.722879	0.57813	0.671188
		0.570872	0.963987	0.723591	0.57813	0.671188
		0.574018	0.963987	0.723826	0.57813	0.671188
		0.574018		0.724868	0.57813	0.671188
		0.574754		0.725092	0.57813	0.672428
		0.574754		0.726962	0.57813	0.672428
		0.574846		0.72907	0.57813	0.67506
		0.574846		0.72907	0.57813	0.675295
		0.574846		0.729229	0.57813	0.675295
		0.574846		0.729376	0.57813	0.676172
		0.574846		0.729376	0.57813	0.676523
		0.574846		0.729376	0.578254	0.676523
		0.574846		0.731916	0.578254	0.676523
		0.574846		0.73459	0.578254	0.676523
		0.574846		0.73459	0.578254	0.676523
		0.574846		0.734831	0.578254	0.676523
		0.574846		0.736119	0.578254	0.676785
		0.575552		0.736119	0.578508	0.677551
		0.575552		0.736846	0.578508	0.678197
		0.575552		0.736959	0.578508	0.678197
		0.575552		0.736959	0.578852	0.679652
		0.575552		0.736959	0.579735	0.679652
		0.575552		0.736959	0.57986	0.6797
		0.575552		0.736959	0.57986	0.67991
		0.575552		0.736959	0.57986	0.67991
		0.575552		0.737048	0.57986	0.680171
		0.575552		0.737265	0.57986	0.680171
		0.575552		0.741344	0.579926	0.680171
		0.577579		0.741399	0.579926	0.680171
		0.57813		0.741738	0.579926	0.680432
		0.57813		0.742593	0.579926	0.680432
		0.57813		0.743941	0.579982	0.680432
		0.57813		0.743941	0.580228	0.680432
		0.57813		0.743941	0.581228	0.680432
		0.57813		0.744823	0.581228	0.680432
		0.57813		0.74564	0.581586	0.681927
		0.57813		0.74564	0.581586	0.682416
		0.57813		0.74564	0.581586	0.682416
		0.57813		0.74564	0.581586	0.683424
		0.57813		0.74564	0.586324	0.683553
		0.57813		0.746517	0.586642	0.683553
		0.57813		0.747091	0.586642	0.684548
		0.57813		0.747222	0.586642	0.684548
		0.57813		0.747222	0.586642	0.684548
		0.57813		0.747222	0.586642	0.685314
		0.57813		0.747222	0.588303	0.685712
		0.57813		0.747222	0.588303	0.685712
		0.57813		0.747222	0.588546	0.685712
		0.57813		0.747222	0.590627	0.685712
		0.57813		0.747222	0.590627	0.685712
		0.57813		0.747222	0.5915	0.685712
		0.57813		0.747222	0.591729	0.686376
		0.57813		0.747222	0.591729	0.686376
		0.57813		0.747222	0.591729	0.686678
		0.57813		0.747222	0.593165	0.686678
		0.57813		0.747864	0.593247	0.687443
		0.57813		0.747864	0.593247	0.687443
		0.57813		0.747864	0.593863	0.68802
		0.57813		0.747864	0.593863	0.688051
		0.57813		0.747864	0.593863	0.68942
		0.57813		0.748834	0.593952	0.68942
		0.57813		0.748952	0.593952	0.68951
		0.57813		0.748952	0.593952	0.68951
		0.57813		0.748952	0.593952	0.69021
		0.57813		0.748952	0.594163	0.69021
		0.578254		0.748952	0.594163	0.691495
		0.578254		0.750723	0.594246	0.691709
		0.578254		0.751164	0.594246	0.693109
		0.578254		0.753864	0.594246	0.693477
		0.578254		0.755232	0.594246	0.694819
		0.578254		0.757395	0.594246	0.694819
		0.578254		0.757395	0.594511	0.695067
		0.578508		0.757395	0.594511	0.695067
		0.578508		0.760959	0.594511	0.695067
		0.578852		0.761402	0.594511	0.696056
		0.578852		0.761402	0.594511	0.696297
		0.579128		0.761402	0.594511	0.696762
		0.579657		0.761439	0.594511	0.69897
		0.57986		0.762653	0.594511	0.69897
		0.57986		0.763338	0.594511	0.69897
		0.57986		0.764178	0.594511	0.699734
		0.57986		0.765779	0.594511	0.699734
		0.57986		0.765779	0.594511	0.700832
		0.57986		0.765779	0.594511	0.70321
		0.57986		0.765779	0.594511	0.70354
		0.57986		0.765779	0.594511	0.70354
		0.57986		0.766389	0.594511	0.703723
		0.57986		0.766389	0.594686	0.705076
		0.579864		0.766681	0.594686	0.705076
		0.579864		0.766681	0.594944	0.707475
		0.579926		0.766681	0.597368	0.707475
		0.579926		0.768149	0.598248	0.707475
		0.579926		0.768149	0.598248	0.708276
		0.580151		0.770685	0.598398	0.708857
		0.580151		0.771038	0.598398	0.709205
		0.580228		0.771565	0.598398	0.709205
		0.580846		0.771565	0.598398	0.709205
		0.580846		0.772769	0.598398	0.709205
		0.581228		0.772769	0.598398	0.709205
		0.581228		0.773034	0.598398	0.709205
		0.581586		0.773491	0.598398	0.709205
		0.581586		0.773491	0.599165	0.709453
		0.582311		0.773537	0.599306	0.709453
		0.5826		0.775788	0.600464	0.709453
		0.5826		0.776595	0.601204	0.709453
		0.58353		0.776595	0.601204	0.709453
		0.583685		0.778151	0.601204	0.709558
		0.585421		0.778925	0.601204	0.709558
		0.58551		0.781112	0.60206	0.709558
		0.586324		0.781547	0.60206	0.709558
		0.586642		0.78205	0.60206	0.709827
		0.586642		0.782165	0.60206	0.712027
		0.586642		0.782272	0.60206	0.712397
		0.586642		0.782272	0.602135	0.712397
		0.586642		0.783092	0.602135	0.714484
		0.586642		0.783096	0.602282	0.714484
		0.587439		0.783907	0.602459	0.714484
		0.588303		0.785622	0.602459	0.714484
		0.588303		0.786174	0.602689	0.714922
		0.588546		0.787157	0.602689	0.715682
		0.589177		0.787333	0.602789	0.715682
		0.589177		0.787512	0.603387	0.715688
		0.589822		0.788667	0.603677	0.715809
		0.590105		0.788667	0.603677	0.715809
		0.590105		0.791638	0.605184	0.716581
		0.590627		0.795481	0.60526	0.716665
		0.5915		0.79596	0.60526	0.719924
		0.591729		0.79627	0.60526	0.719924
		0.591729		0.796665	0.606537	0.719924
		0.592377		0.796665	0.606989	0.719924
		0.592377		0.801176	0.606989	0.719924
		0.592377		0.801176	0.606989	0.720893
		0.592377		0.801176	0.606989	0.721057
		0.592632		0.801457	0.606989	0.722879
		0.593165		0.805078	0.606989	0.722879
		0.593247		0.805078	0.607381	0.722879
		0.593373		0.806251	0.609539	0.722879
		0.593863		0.807481	0.609834	0.722879
		0.593863		0.807787	0.610243	0.722879
		0.593952		0.809184	0.610437	0.722879
		0.593952		0.811508	0.610924	0.723324
		0.593952		0.811508	0.610924	0.723591
		0.593952		0.811508	0.610924	0.723826
		0.593952		0.811508	0.610924	0.723826
		0.594163		0.811508	0.610924	0.723826
		0.594163		0.811508	0.610924	0.723826
		0.594163		0.811508	0.611544	0.723826
		0.594246		0.811508	0.611544	0.723826
		0.594246		0.811508	0.611646	0.724323
		0.594246		0.817676	0.611779	0.724868
		0.594246		0.818517	0.611984	0.725086
		0.594246		0.819172	0.611984	0.726962
		0.594246		0.819223	0.612017	0.72732
		0.594246		0.81982	0.612017	0.72732
		0.594246		0.820494	0.612111	0.72732
		0.594246		0.823178	0.612111	0.72732
		0.594511		0.823898	0.612646	0.727889
		0.594511		0.823898	0.612646	0.728959
		0.594511		0.824185	0.612646	0.729229
		0.594511		0.824185	0.612646	0.731158
		0.594511		0.824185	0.612646	0.731158
		0.594511		0.824185	0.612646	0.731158
		0.594511		0.824185	0.612646	0.731851
		0.594511		0.824196	0.612646	0.732847
		0.594511		0.826623	0.612646	0.73304
		0.594511		0.826659	0.612646	0.734576
		0.594511		0.828919	0.612683	0.73459
		0.594511		0.831203	0.612784	0.73459
		0.594944		0.831203	0.612784	0.73459
		0.594944		0.831614	0.612784	0.734831
		0.595269		0.834604	0.612784	0.734831
		0.595502		0.834691	0.612784	0.735321
		0.595875		0.834843	0.612784	0.736119
		0.598398		0.83563	0.613368	0.736119
		0.598398		0.839637	0.613368	0.736119
		0.598398		0.839637	0.613368	0.736119
		0.598398		0.839637	0.613375	0.736119
		0.598398		0.839637	0.614072	0.736119
		0.598398		0.839637	0.614072	0.736119
		0.598398		0.839637	0.614082	0.736336
		0.598398		0.840539	0.614613	0.736959
		0.598398		0.841081	0.614613	0.736959
		0.598398		0.84404	0.614613	0.736959
		0.598398		0.845395	0.614613	0.736959
		0.599306		0.845925	0.614613	0.736959
		0.600263		0.850614	0.614613	0.736959
		0.600464		0.850614	0.614613	0.737048
		0.600543		0.852323	0.614613	0.737048
		0.600543		0.853317	0.614787	0.737265
		0.601204		0.853317	0.614787	0.737265
		0.601204		0.861947	0.614966	0.739601
		0.601204		0.864617	0.615115	0.741399
		0.601444		0.865148	0.615203	0.741399
		0.60206		0.867194	0.615772	0.741399
		0.60206		0.867194	0.615772	0.741399
		0.60206		0.867194	0.615772	0.741478
		0.60206		0.867194	0.616147	0.741478
		0.60206		0.868925	0.616147	0.741596
		0.60206		0.868925	0.616147	0.741596
		0.60206		0.871399	0.616147	0.741596
		0.60206		0.871738	0.616147	0.741596
		0.60206		0.873269	0.616147	0.741738
		0.602135		0.875707	0.616147	0.741738
		0.602135		0.878297	0.617075	0.742545
		0.602282		0.878297	0.617075	0.742545
		0.602459		0.878297	0.617075	0.742545
		0.602459		0.878297	0.618193	0.743026
		0.602459		0.878297	0.618193	0.743161
		0.602459		0.878297	0.618193	0.744011
		0.602577		0.885782	0.618193	0.744757
		0.602577		0.885878	0.619057	0.744823
		0.602689		0.889064	0.619392	0.745317
		0.602689		0.903659	0.619392	0.74564
		0.602689		0.907565	0.619392	0.74564
		0.602689		0.91381	0.619392	0.74564
		0.602689		0.91381	0.620653	0.746517
		0.602786		0.914175	0.620653	0.746517
		0.602789		0.914175	0.621647	0.747222
		0.602789		0.916314	0.621749	0.747222
		0.603387		0.916314	0.621761	0.747222
		0.603677		0.916314	0.623293	0.747222
		0.603677		0.916314	0.623293	0.747222
		0.603677		0.916314	0.623293	0.747222
		0.603677		0.916314	0.623293	0.747864
		0.603677		0.916545	0.623293	0.747864
		0.604933		0.916766	0.623293	0.748952
		0.604933		0.918319	0.623293	0.748952
		0.604933		0.954243	0.623293	0.750471
		0.60526		0.954243	0.623926	0.750471
		0.60526		0.954243	0.625237	0.750506
		0.605427		0.958983	0.625589	0.750506
		0.605427		0.958983	0.625993	0.750723
		0.605427		0.958983	0.625993	0.751435
		0.605642			0.625993	0.757052
		0.606537			0.625993	0.757052
		0.606537			0.62625	0.761402
		0.606537			0.62625	0.761402
		0.606537			0.626389	0.761402
		0.606537			0.626389	0.761402
		0.606537			0.626389	0.761668
		0.606687			0.626389	0.762414
		0.606935			0.626389	0.762414
		0.606989			0.626389	0.763338
		0.606989			0.626767	0.763338
		0.606989			0.626767	0.763338
		0.606989			0.626767	0.764646
		0.606989			0.626767	0.764907
		0.606989			0.627499	0.765779
		0.606989			0.627499	0.766389
		0.607381			0.627717	0.766389
		0.609834			0.627717	0.766389
		0.610243			0.628201	0.766389
		0.610243			0.628472	0.766389
		0.610243			0.628472	0.766681
		0.610243			0.628739	0.766681
		0.610243			0.628739	0.766681
		0.610243			0.629755	0.766681
		0.610434			0.629755	0.76761
		0.610437			0.629755	0.768149
		0.610437			0.630533	0.768149
		0.610924			0.630533	0.769191
		0.610924			0.630533	0.769408
		0.610954			0.630533	0.770947
		0.611779			0.630533	0.772769
		0.611984			0.630533	0.772769
		0.611984			0.630533	0.772769
		0.612017			0.630533	0.773491
		0.612017			0.630533	0.773491
		0.612017			0.630533	0.773491
		0.612017			0.630533	0.773491
		0.612111			0.630533	0.773572
		0.612646			0.630533	0.773572
		0.612646			0.63093	0.773572
		0.612646			0.632721	0.775788
		0.612646			0.632721	0.775788
		0.612646			0.632721	0.775788
		0.612646			0.632721	0.776595
		0.612646			0.632721	0.777673
		0.612646			0.632923	0.778151
		0.612646			0.633171	0.778925
		0.612646			0.633171	0.781112
		0.612646			0.633171	0.782165
		0.612646			0.633171	0.782165
		0.612784			0.633171	0.782272
		0.612784			0.633171	0.783092
		0.612784			0.633171	0.785239
		0.612784			0.633171	0.786174
		0.612784			0.633171	0.787016
		0.612784			0.633171	0.78705
		0.612784			0.633171	0.787333
		0.612784			0.633171	0.787512
		0.613368			0.633171	0.788667
		0.613368			0.633171	0.788667
		0.613368			0.633171	0.78876
		0.613375			0.633171	0.789245
		0.614072			0.633171	0.789245
		0.614494			0.633171	0.789245
		0.614613			0.633646	0.790518
		0.614613			0.633646	0.790518
		0.614613			0.633646	0.794968
		0.614613			0.633646	0.795481
		0.614613			0.633646	0.795481
		0.614613			0.634832	0.795481
		0.614613			0.63521	0.79627
		0.614613			0.63521	0.79627
		0.614613			0.63521	0.79627
		0.614613			0.63521	0.79627
		0.614613			0.635445	0.79627
		0.614613			0.635445	0.796665
		0.614613			0.635516	0.796665
		0.614613			0.635516	0.796665
		0.614787			0.635516	0.796665
		0.614966			0.635516	0.7977
		0.615115			0.635516	0.800373
		0.615203			0.635516	0.801176
		0.615203			0.635651	0.801334
		0.615203			0.635771	0.803312
		0.615203			0.635771	0.807787
		0.615203			0.636771	0.807787
		0.615772			0.636771	0.807787
		0.615772			0.636771	0.807787
		0.616147			0.637017	0.809866
		0.616147			0.637017	0.811051
		0.616147			0.637017	0.811051
		0.616147			0.637017	0.811051
		0.616147			0.637217	0.811077
		0.616147			0.637705	0.811508
		0.616147			0.637885	0.811508
		0.616147			0.637885	0.811508
		0.616147			0.637885	0.811508
		0.616147			0.637885	0.811508
		0.616147			0.63845	0.811508
		0.616147			0.63845	0.811508
		0.616147			0.63845	0.811508
		0.616147			0.63845	0.811508
		0.617075			0.63845	0.814086
		0.617075			0.63845	0.814551
		0.617644			0.638782	0.814551
		0.61797			0.638782	0.815465
		0.618193			0.638782	0.816012
		0.618271			0.639711	0.817676
		0.618271			0.639711	0.818517
		0.619392			0.63992	0.818517
		0.619392			0.640263	0.818619
		0.619392			0.640666	0.818619
		0.619392			0.640666	0.818619
		0.619871			0.640666	0.819223
		0.619871			0.640666	0.819223
		0.620263			0.640666	0.819545
		0.620653			0.641141	0.822173
		0.621319			0.641159	0.823898
		0.621319			0.641159	0.824074
		0.621323			0.641159	0.824185
		0.621372			0.642178	0.824185
		0.621647			0.642178	0.824196
		0.621647			0.642178	0.82537
		0.621647			0.642178	0.826659
		0.621647			0.643169	0.826659
		0.621761			0.64362	0.82892
		0.621761			0.64362	0.829177
		0.622315			0.64362	0.830106
		0.622315			0.64399	0.830106
		0.623293			0.64399	0.833307
		0.623293			0.64399	0.833598
		0.623293			0.644168	0.838321
		0.623293			0.644168	0.839637
		0.623293			0.644284	0.840539
		0.623293			0.644927	0.840539
		0.623293			0.644927	0.840621
		0.623293			0.646628	0.840621
		0.62379			0.646708	0.840953
		0.624159			0.646708	0.841081
		0.625237			0.646708	0.841081
		0.625756			0.646708	0.841373
		0.625756			0.646708	0.843194
		0.625993			0.646839	0.843564
		0.625993			0.646839	0.843564
		0.625993			0.646839	0.844754
		0.626241			0.647557	0.844754
		0.626241			0.647557	0.845098
		0.62625			0.647557	0.845098
		0.626389			0.647557	0.845098
		0.626389			0.647557	0.845099
		0.626389			0.647557	0.84728
		0.627402			0.647557	0.847829
		0.627717			0.647557	0.848564
		0.627717			0.647557	0.848564
		0.627717			0.647557	0.849525
		0.627717			0.647557	0.853317
		0.628201			0.647685	0.858735
		0.628201			0.647685	0.858735
		0.628739			0.647685	0.858735
		0.628739			0.647685	0.859338
		0.628739			0.649088	0.859338
		0.629755			0.649088	0.859338
		0.629755			0.649088	0.859338
		0.629755			0.649527	0.859338
		0.630533			0.649527	0.862198
		0.630533			0.649527	0.864084
		0.630533			0.649527	0.865244
		0.630533			0.649527	0.867194
		0.630533			0.649527	0.869224
		0.630533			0.649527	0.870128
		0.630533			0.649527	0.872392
		0.630533			0.649527	0.877368
		0.630533			0.649527	0.877667
		0.63093			0.649527	0.903076
		0.63093			0.649527	0.90309
		0.63093			0.649527	0.905211
		0.631943			0.649875	0.922236
		0.632721			0.650145	0.963714
		0.632721			0.6502
		0.632721			0.650741
		0.632721			0.650741
		0.632721			0.650741
		0.632721			0.650741
		0.632923			0.652589
		0.633171			0.652589
		0.633171			0.652589
		0.633171			0.652589
		0.633171			0.652589
		0.633171			0.653213
		0.633171			0.653354
		0.633171			0.653839
		0.633171			0.653948
		0.633171			0.653948
		0.633171			0.654806
		0.633171			0.654806
		0.633171			0.654806
		0.633171			0.654806
		0.633171			0.654806
		0.633171			0.654806
		0.633171			0.654806
		0.633171			0.654806
		0.633646			0.654918
		0.633757			0.654918
		0.633901			0.655207
		0.634832			0.655608
		0.63521			0.655608
		0.63521			0.655608
		0.63521			0.655608
		0.63521			0.655608
		0.63521			0.655608
		0.63521			0.655608
		0.63521			0.655608
		0.635516			0.65806
		0.635516			0.65806
		0.635516			0.658766
		0.635516			0.658766
		0.635516			0.658766
		0.635516			0.658766
		0.635516			0.658766
		0.635651			0.658909
		0.635651			0.65912
		0.635771			0.660672
		0.636771			0.660672
		0.636771			0.660849
		0.636771			0.661137
		0.636771			0.661137
		0.636771			0.662063
		0.636771			0.662063
		0.636909			0.662063
		0.637017			0.662063
		0.637577			0.662063
		0.637705			0.662063
		0.637705			0.662283
		0.637885			0.662283
		0.637885			0.662283
		0.637885			0.662283
		0.638204			0.662676
		0.638204			0.662676
		0.63845			0.662676
		0.63845			0.662676
		0.63845			0.663171
		0.63845			0.663171
		0.63845			0.663913
		0.63845			0.663913
		0.63845			0.663913
		0.63845			0.663913
		0.63845			0.663932
		0.63845			0.663932
		0.63845			0.663932
		0.63845			0.6642
		0.639177			0.6642
		0.63992			0.6642
		0.63992			0.6642
		0.64003			0.664529
		0.640592			0.66494
		0.640666			0.66494
		0.640666			0.665266
		0.640666			0.665266
		0.641159			0.665266
		0.641159			0.665266
		0.641223			0.665266
		0.641936			0.665266
		0.641936			0.665266
		0.642178			0.665266
		0.642178			0.665266
		0.642178			0.665266
		0.642178			0.665266
		0.642178			0.665307
		0.642178			0.665307
		0.642178			0.665413
		0.642178			0.66584
		0.642178			0.66603
		0.642178			0.66603
		0.643169			0.66603
		0.643169			0.66603
		0.643254			0.666975
		0.643254			0.666975
		0.643729			0.667282
		0.64399			0.667535
		0.64399			0.667535
		0.644284			0.667535
		0.644927			0.667774
		0.644927			0.668048
		0.644927			0.668048
		0.646628			0.668048
		0.646628			0.668048
		0.646646			0.668048
		0.646708			0.668048
		0.646708			0.668718
		0.646708			0.668908
		0.646708			0.670303
		0.646708			0.670303
		0.646708			0.670303
		0.646708			0.670545
		0.646708			0.670545
		0.646708			0.670545
		0.646708			0.670545
		0.646708			0.670545
		0.646708			0.670545
		0.646839			0.670545
		0.646839			0.670545
		0.646839			0.670545
		0.646839			0.671188
		0.646839			0.671188
		0.647557			0.671188
		0.647557			0.671188
		0.647557			0.671188
		0.647557			0.671188
		0.647557			0.671188
		0.647557			0.671188
		0.647557			0.671188
		0.647557			0.671188
		0.647557			0.671188
		0.647685			0.671188
		0.647685			0.671188
		0.647685			0.671188
		0.647781			0.671188
		0.648193			0.671188
		0.648533			0.671188
		0.649088			0.671188
		0.649088			0.671188
		0.649527			0.671188
		0.649527			0.671188
		0.649527			0.671188
		0.649527			0.671188
		0.649527			0.671188
		0.649527			0.671188
		0.649527			0.671188
		0.649527			0.671188
		0.649527			0.671188
		0.649527			0.671188
		0.649527			0.671188
		0.649527			0.671188
		0.649527			0.671188
		0.649527			0.671188
		0.649527			0.671575
		0.649527			0.672018
		0.649527			0.672184
		0.649527			0.672184
		0.649527			0.67227
		0.650229			0.672428
		0.650741			0.672428
		0.650741			0.673692
		0.650741			0.673692
		0.650741			0.673692
		0.650741			0.67379
		0.650741			0.67395
		0.651402			0.67395
		0.651402			0.67395
		0.652317			0.675295
		0.652589			0.675786
		0.652589			0.675798
		0.652589			0.676523
		0.652589			0.676523
		0.652589			0.676523
		0.652589			0.676523
		0.652589			0.676523
		0.652589			0.676523
		0.653213			0.676523
		0.653839			0.676523
		0.653948			0.676523
		0.654806			0.676634
		0.654806			0.676785
		0.654806			0.676785
		0.654806			0.677551
		0.654806			0.677551
		0.654806			0.677551
		0.654806			0.677551
		0.654806			0.678197
		0.654806			0.678197
		0.654924			0.678197
		0.654924			0.678197
		0.65497			0.678197
		0.655077			0.678197
		0.655185			0.678197
		0.655207			0.678197
		0.655395			0.679326
		0.655608			0.679326
		0.655608			0.679652
		0.655608			0.679652
		0.655608			0.679652
		0.657732			0.67967
		0.657732			0.67991
		0.657732			0.67991
		0.657732			0.67991
		0.658006			0.67991
		0.65806			0.67991
		0.65806			0.680171
		0.65806			0.680171
		0.65829			0.680171
		0.658364			0.680171
		0.658766			0.680171
		0.658766			0.680171
		0.658766			0.680171
		0.658909			0.680171
		0.658909			0.680171
		0.658909			0.680171
		0.658909			0.680171
		0.658909			0.680306
		0.660672			0.680432
		0.660808			0.680432
		0.660827			0.680432
		0.660827			0.680432
		0.660849			0.680432
		0.66111			0.680432
		0.661137			0.680432
		0.661137			0.680432
		0.662283			0.680432
		0.662283			0.680432
		0.662676			0.680432
		0.662676			0.680432
		0.662676			0.680432
		0.662676			0.680541
		0.662676			0.681299
		0.662676			0.681313
		0.662676			0.681513
		0.662676			0.681708
		0.662676			0.681881
		0.662676			0.681927
		0.663026			0.681927
		0.663026			0.682173
		0.663171			0.682173
		0.663171			0.682416
		0.663913			0.682416
		0.663913			0.682416
		0.663913			0.682429
		0.663913			0.683424
		0.663913			0.684548
		0.663913			0.684548
		0.663913			0.684548
		0.663913			0.684548
		0.663913			0.684548
		0.663932			0.684782
		0.663932			0.685314
		0.663932			0.685314
		0.663932			0.685314
		0.663932			0.685712
		0.6642			0.685712
		0.6642			0.685712
		0.6642			0.685712
		0.6642			0.685712
		0.6642			0.685712
		0.6642			0.686376
		0.6642			0.686376
		0.6642			0.686429
		0.6642			0.686504
		0.664453			0.687108
		0.664529			0.687108
		0.664529			0.687443
		0.664529			0.688051
		0.664529			0.68942
		0.664529			0.68942
		0.664529			0.68942
		0.664729			0.68951
		0.66494			0.68951
		0.66494			0.68951
		0.665266			0.68951
		0.665266			0.68951
		0.665266			0.68951
		0.665266			0.68951
		0.665266			0.690168
		0.665266			0.690168
		0.665266			0.69021
		0.665266			0.69021
		0.665266			0.690574
		0.665266			0.692161
		0.665307			0.692161
		0.66603			0.692631
		0.66603			0.692807
		0.66603			0.692807
		0.66603			0.692807
		0.666549			0.692807
		0.666803			0.693109
		0.666975			0.693109
		0.666975			0.693109
		0.666975			0.693109
		0.667061			0.693109
		0.667061			0.693477
		0.667282			0.693477
		0.667535			0.693558
		0.667535			0.694819
		0.667535			0.694819
		0.667535			0.694819
		0.667535			0.694819
		0.667535			0.694819
		0.667535			0.694819
		0.667774			0.694819
		0.667774			0.694819
		0.66785			0.694819
		0.668048			0.695067
		0.668186			0.695067
		0.670303			0.695067
		0.670303			0.695067
		0.670303			0.695067
		0.670303			0.695067
		0.670545			0.695067
		0.670545			0.695067
		0.670545			0.696056
		0.670545			0.696056
		0.670545			0.696056
		0.670545			0.696056
		0.670545			0.696056
		0.670545			0.696056
		0.670545			0.696056
		0.670545			0.696056
		0.670959			0.696362
		0.670959			0.6966
		0.671188			0.696762
		0.671188			0.696762
		0.671188			0.696762
		0.671188			0.696762
		0.671188			0.697357
		0.671188			0.698088
		0.671188			0.698555
		0.671188			0.698555
		0.671188			0.698555
		0.671188			0.69897
		0.671188			0.69897
		0.671188			0.69897
		0.671188			0.69897
		0.671188			0.69897
		0.671188			0.69897
		0.671188			0.69897
		0.671188			0.69897
		0.671188			0.699734
		0.671188			0.699734
		0.671188			0.699734
		0.671188			0.700618
		0.671188			0.700618
		0.671188			0.700762
		0.671188			0.700762
		0.671188			0.700762
		0.671188			0.700832
		0.671188			0.700832
		0.671188			0.700832
		0.671188			0.700832
		0.671188			0.700832
		0.671188			0.700832
		0.671188			0.701152
		0.671188			0.701319
		0.671188			0.701319
		0.671188			0.701319
		0.671188			0.701644
		0.671188			0.70321
		0.671188			0.70354
		0.671188			0.70354
		0.671188			0.70354
		0.671188			0.703865
		0.671188			0.704734
		0.671188			0.704913
		0.671301			0.705076
		0.671301			0.705332
		0.671575			0.705571
		0.671575			0.706285
		0.671625			0.706335
		0.672016			0.706335
		0.672184			0.706335
		0.672184			0.706335
		0.67227			0.706335
		0.672428			0.706883
		0.672428			0.707475
		0.672428			0.707475
		0.672428			0.707475
		0.67297			0.707475
		0.673692			0.707475
		0.67395			0.708276
		0.675295			0.708276
		0.6753			0.708276
		0.675786			0.708276
		0.675786			0.708276
		0.675786			0.708276
		0.675786			0.708276
		0.675786			0.708276
		0.676271			0.708857
		0.676523			0.708857
		0.676523			0.708857
		0.676523			0.709205
		0.676523			0.709205
		0.676523			0.709205
		0.676523			0.709205
		0.676523			0.709205
		0.676523			0.709205
		0.676523			0.709205
		0.676523			0.709205
		0.676523			0.709205
		0.676785			0.709205
		0.677239			0.709205
		0.677551			0.709205
		0.677694			0.709205
		0.678197			0.709205
		0.678197			0.709205
		0.678197			0.709205
		0.678197			0.709403
		0.678197			0.709403
		0.678197			0.709453
		0.678197			0.709453
		0.678197			0.709453
		0.678197			0.709453
		0.678197			0.709558
		0.678197			0.709565
		0.678197			0.709583
		0.678197			0.710675
		0.678197			0.711795
		0.678197			0.711795
		0.678197			0.711795
		0.679326			0.711795
		0.679652			0.711795
		0.679652			0.711795
		0.679652			0.711795
		0.679652			0.711795
		0.679652			0.712052
		0.679652			0.712052
		0.679652			0.712109
		0.679652			0.712109
		0.6797			0.712397
		0.6797			0.712397
		0.6797			0.712397
		0.6797			0.712397
		0.6797			0.712397
		0.67991			0.712397
		0.680171			0.712683
		0.680171			0.712683
		0.680171			0.713334
		0.680171			0.714484
		0.680171			0.714484
		0.680171			0.714484
		0.680171			0.714484
		0.680171			0.714484
		0.680171			0.714484
		0.680171			0.714484
		0.680171			0.714484
		0.680171			0.714484
		0.680171			0.714555
		0.680171			0.714555
		0.680171			0.714555
		0.680171			0.715292
		0.680171			0.715292
		0.680306			0.715292
		0.680432			0.715682
		0.680432			0.715682
		0.680432			0.715688
		0.680432			0.715809
		0.680432			0.715809
		0.680432			0.715809
		0.680432			0.715809
		0.680432			0.715809
		0.680432			0.716831
		0.680432			0.716831
		0.680432			0.717484
		0.680432			0.718186
		0.680432			0.719102
		0.680432			0.719102
		0.680432			0.719449
		0.680432			0.719565
		0.680432			0.719635
		0.680432			0.719924
		0.681299			0.719924
		0.681299			0.719924
		0.681313			0.721057
		0.681513			0.721057
		0.681513			0.722722
		0.681513			0.722879
		0.681708			0.722879
		0.681708			0.722879
		0.681708			0.723324
		0.681881			0.723591
		0.681927			0.723591
		0.682173			0.723591
		0.682416			0.723591
		0.682416			0.723826
		0.682416			0.723826
		0.682846			0.723826
		0.683424			0.723826
		0.683424			0.724323
		0.683424			0.724323
		0.683553			0.725086
		0.683553			0.725092
		0.684548			0.725092
		0.684548			0.725092
		0.684782			0.725092
		0.685314			0.725092
		0.685712			0.726725
		0.685712			0.726725
		0.685712			0.726962
		0.685712			0.726962
		0.685712			0.726962
		0.685712			0.726962
		0.686055			0.72732
		0.686376			0.72732
		0.686376			0.72732
		0.686376			0.72732
		0.686429			0.72732
		0.686429			0.72732
		0.686678			0.727889
		0.686678			0.727889
		0.686678			0.728049
		0.687108			0.728959
		0.687108			0.72907
		0.688051			0.72907
		0.689415			0.729376
		0.689415			0.729376
		0.68942			0.729376
		0.68951			0.729376
		0.68951			0.729376
		0.690106			0.729376
		0.690106			0.730398
		0.690106			0.730398
		0.690106			0.73081
		0.690106			0.731114
		0.690106			0.731158
		0.690106			0.731158
		0.690106			0.731213
		0.69021			0.73149
		0.69021			0.73149
		0.69021			0.73149
		0.69021			0.731851
		0.69021			0.731851
		0.69021			0.731916
		0.691495			0.731916
		0.692553			0.732117
		0.692631			0.73304
		0.692631			0.734043
		0.692707			0.73419
		0.692807			0.734576
		0.692807			0.734576
		0.692807			0.73459
		0.693076			0.73459
		0.693109			0.73459
		0.693109			0.73459
		0.693109			0.734831
		0.693109			0.734831
		0.693109			0.734831
		0.693109			0.734831
		0.693109			0.734831
		0.693477			0.734831
		0.693477			0.734831
		0.693477			0.734831
		0.693495			0.735321
		0.693942			0.735321
		0.693942			0.735321
		0.694599			0.736119
		0.694819			0.736119
		0.694819			0.736119
		0.694819			0.736119
		0.694819			0.736119
		0.694819			0.736119
		0.694819			0.736119
		0.694819			0.736119
		0.694819			0.73683
		0.694819			0.736959
		0.694819			0.736959
		0.694819			0.736959
		0.694819			0.736959
		0.694819			0.736959
		0.694993			0.736959
		0.695067			0.736959
		0.695067			0.736959
		0.695067			0.736959
		0.695067			0.736959
		0.695067			0.736959
		0.695067			0.736959
		0.695067			0.736959
		0.695067			0.736959
		0.695067			0.736959
		0.695067			0.736959
		0.695067			0.736959
		0.695067			0.736959
		0.695067			0.736959
		0.695067			0.736959
		0.695067			0.737048
		0.695067			0.737048
		0.696056			0.737048
		0.696056			0.737048
		0.696056			0.737265
		0.696056			0.737265
		0.696056			0.737265
		0.696056			0.737265
		0.696056			0.73803
		0.696056			0.739601
		0.696056			0.739601
		0.696297			0.739601
		0.696297			0.739601
		0.696297			0.739686
		0.696297			0.739686
		0.696486			0.74016
		0.696762			0.74016
		0.696762			0.740191
		0.696762			0.740363
		0.696762			0.741094
		0.696762			0.741344
		0.696944			0.741344
		0.697357			0.741399
		0.697357			0.741399
		0.697357			0.741399
		0.69897			0.741399
		0.69897			0.741399
		0.69897			0.741399
		0.69897			0.741399
		0.69897			0.741399
		0.69897			0.741399
		0.69897			0.741596
		0.699027			0.741596
		0.699027			0.741596
		0.699027			0.741738
		0.699734			0.741738
		0.699734			0.741738
		0.699734			0.741738
		0.700762			0.742593
		0.700762			0.742994
		0.700762			0.743026
		0.700832			0.743286
		0.700832			0.743941
		0.700832			0.743941
		0.700832			0.743941
		0.700832			0.743941
		0.700832			0.743941
		0.700832			0.743941
		0.700832			0.744757
		0.700832			0.744757
		0.700832			0.744823
		0.700832			0.74564
		0.701152			0.74564
		0.701152			0.74564
		0.701152			0.74564
		0.701319			0.74564
		0.701387			0.74564
		0.701644			0.74564
		0.702332			0.74564
		0.702332			0.74564
		0.702517			0.74564
		0.70321			0.74564
		0.70354			0.746517
		0.70354			0.747222
		0.70354			0.747222
		0.703914			0.747222
		0.703914			0.747222
		0.704734			0.747222
		0.704734			0.747222
		0.704734			0.747222
		0.704786			0.747222
		0.704913			0.747222
		0.705571			0.747222
		0.705961			0.747222
		0.706285			0.747222
		0.706285			0.747222
		0.706285			0.747222
		0.706285			0.747222
		0.706335			0.747222
		0.706335			0.747222
		0.706335			0.747222
		0.706335			0.747222
		0.706335			0.747222
		0.706335			0.747222
		0.706335			0.747222
		0.707475			0.747222
		0.707475			0.747222
		0.707475			0.747222
		0.707475			0.747222
		0.707475			0.747311
		0.707475			0.7478
		0.707475			0.747864
		0.707475			0.747864
		0.707475			0.747864
		0.707475			0.747864
		0.708276			0.748636
		0.708276			0.748834
		0.708276			0.748834
		0.708276			0.748834
		0.708276			0.748952
		0.708276			0.748952
		0.708857			0.748952
		0.708857			0.748952
		0.708857			0.748952
		0.708857			0.748952
		0.708857			0.749114
		0.708857			0.749424
		0.708857			0.749424
		0.708857			0.749424
		0.709205			0.749424
		0.709205			0.749445
		0.709205			0.750506
		0.709205			0.750506
		0.709205			0.750506
		0.709205			0.750506
		0.709205			0.750506
		0.709205			0.750506
		0.709205			0.750506
		0.709205			0.750506
		0.709205			0.750508
		0.709205			0.750723
		0.709205			0.750723
		0.709205			0.750723
		0.709453			0.750723
		0.709453			0.751435
		0.709453			0.751945
		0.709453			0.753864
		0.709453			0.755192
		0.709453			0.755192
		0.709453			0.755232
		0.709453			0.755717
		0.709453			0.757052
		0.709558			0.757052
		0.709558			0.757052
		0.709558			0.757244
		0.709558			0.757395
		0.709558			0.757395
		0.709558			0.757395
		0.709558			0.758057
		0.710736			0.758057
		0.711795			0.758654
		0.711795			0.758937
		0.711795			0.760959
		0.711795			0.761402
		0.711795			0.761402
		0.711795			0.761402
		0.712027			0.761402
		0.712397			0.761402
		0.712397			0.761402
		0.712397			0.761439
		0.712397			0.76183
		0.712702			0.762414
		0.713334			0.762595
		0.713334			0.762595
		0.713334			0.762595
		0.713334			0.762595
		0.713334			0.762653
		0.714079			0.763338
		0.714484			0.763338
		0.714484			0.763338
		0.714484			0.763338
		0.714484			0.763338
		0.714484			0.764646
		0.714484			0.764646
		0.714484			0.764646
		0.714484			0.764686
		0.714484			0.765779
		0.714484			0.765779
		0.714484			0.766389
		0.714484			0.766389
		0.714484			0.766389
		0.714484			0.766681
		0.714484			0.766681
		0.714484			0.766681
		0.714484			0.766681
		0.714555			0.766681
		0.715292			0.766681
		0.715292			0.766972
		0.715292			0.766972
		0.715292			0.766972
		0.715389			0.767039
		0.715389			0.768149
		0.715682			0.768149
		0.715682			0.768149
		0.715682			0.768149
		0.715682			0.768149
		0.715682			0.768617
		0.715682			0.769126
		0.715682			0.769126
		0.715688			0.769169
		0.715802			0.769408
		0.715809			0.769408
		0.715809			0.769408
		0.715809			0.770254
		0.716035			0.770685
		0.716581			0.770947
		0.716665			0.771375
		0.716665			0.771781
		0.716831			0.771781
		0.716831			0.77245
		0.717189			0.77245
		0.718186			0.772481
		0.718186			0.772769
		0.718186			0.772769
		0.718186			0.772769
		0.719102			0.772769
		0.719102			0.772769
		0.719283			0.772769
		0.719449			0.772769
		0.719565			0.772769
		0.719924			0.772769
		0.719924			0.773034
		0.719924			0.773491
		0.719924			0.773537
		0.719924			0.773572
		0.720893			0.773572
		0.720893			0.773572
		0.721057			0.773572
		0.722662			0.774796
		0.722662			0.774796
		0.722662			0.775788
		0.722722			0.775788
		0.722722			0.775788
		0.722879			0.775788
		0.722879			0.775788
		0.722879			0.775788
		0.722879			0.775788
		0.722879			0.775788
		0.722879			0.776354
		0.722879			0.776595
		0.722879			0.776595
		0.722879			0.776595
		0.722879			0.777552
		0.722879			0.777673
		0.722879			0.777673
		0.722879			0.777673
		0.723324			0.777673
		0.723324			0.778151
		0.723324			0.778151
		0.723324			0.778151
		0.723324			0.778151
		0.723591			0.778925
		0.723591			0.778925
		0.723591			0.780815
		0.723591			0.780815
		0.723591			0.78111
		0.723591			0.781112
		0.723591			0.781112
		0.723591			0.781112
		0.723826			0.781112
		0.723826			0.781547
		0.723826			0.78205
		0.723826			0.78205
		0.723826			0.782165
		0.723826			0.782165
		0.723826			0.782165
		0.724323			0.782165
		0.724323			0.782165
		0.724323			0.782272
		0.724323			0.782648
		0.724323			0.782648
		0.724532			0.783096
		0.724868			0.783096
		0.724868			0.783154
		0.725086			0.783154
		0.725086			0.783154
		0.725092			0.783154
		0.725092			0.783907
		0.725092			0.783907
		0.725092			0.783907
		0.725092			0.784329
		0.725092			0.784409
		0.725154			0.784409
		0.726725			0.784409
		0.726962			0.786048
		0.726962			0.786048
		0.726962			0.786174
		0.726962			0.786174
		0.726962			0.786948
		0.726962			0.78705
		0.726962			0.78705
		0.726962			0.78705
		0.726962			0.78705
		0.727314			0.787157
		0.72732			0.787157
		0.72732			0.787333
		0.72732			0.787333
		0.72732			0.787341
		0.72732			0.787512
		0.727889			0.787661
		0.727889			0.787661
		0.72801			0.787661
		0.728049			0.787706
		0.72907			0.787706
		0.72907			0.787877
		0.72907			0.787877
		0.72907			0.787877
		0.72907			0.787877
		0.72907			0.787964
		0.729376			0.788667
		0.729376			0.78876
		0.729376			0.790518
		0.729376			0.790518
		0.729376			0.790518
		0.729376			0.790518
		0.729376			0.790719
		0.730398			0.793626
		0.730398			0.793626
		0.731114			0.793963
		0.731158			0.794968
		0.731158			0.794968
		0.731158			0.795333
		0.731213			0.795333
		0.73149			0.795333
		0.731851			0.795333
		0.731851			0.795481
		0.731851			0.795481
		0.731916			0.795481
		0.731916			0.795481
		0.731916			0.795481
		0.731916			0.79627
		0.731988			0.79627
		0.732487			0.79627
		0.733783			0.79627
		0.734043			0.79627
		0.734576			0.79627
		0.73459			0.79627
		0.73459			0.79627
		0.73459			0.796665
		0.73459			0.796665
		0.73459			0.796665
		0.73459			0.796665
		0.73459			0.7977
		0.73459			0.797751
		0.73459			0.799625
		0.73459			0.799625
		0.73459			0.799625
		0.73459			0.799625
		0.73459			0.800373
		0.73459			0.800594
		0.73459			0.800594
		0.73459			0.801176
		0.73459			0.801176
		0.73459			0.801176
		0.734831			0.801288
		0.734831			0.801334
		0.734831			0.801334
		0.734831			0.801334
		0.734831			0.801457
		0.734831			0.801457
		0.735321			0.801523
		0.735321			0.801523
		0.735321			0.801786
		0.735321			0.802307
		0.735321			0.802307
		0.735486			0.802786
		0.735486			0.802786
		0.735486			0.802832
		0.736119			0.804218
		0.736119			0.805078
		0.736119			0.805078
		0.736119			0.805078
		0.736119			0.805078
		0.736119			0.805078
		0.736119			0.805159
		0.736119			0.805159
		0.736336			0.806251
		0.736336			0.807296
		0.736483			0.807296
		0.73683			0.807296
		0.73683			0.807296
		0.736846			0.807296
		0.736959			0.807296
		0.736959			0.807787
		0.736959			0.807787
		0.736959			0.807787
		0.736959			0.807787
		0.736959			0.807931
		0.736959			0.809184
		0.736959			0.809454
		0.736959			0.809866
		0.736959			0.811051
		0.736959			0.811051
		0.736959			0.811051
		0.736959			0.811155
		0.736959			0.811508
		0.736959			0.811508
		0.736959			0.811508
		0.736959			0.811508
		0.736959			0.811508
		0.736959			0.811508
		0.737048			0.811508
		0.737048			0.812561
		0.737048			0.814086
		0.737048			0.81449
		0.737265			0.81449
		0.737265			0.814671
		0.737265			0.815044
		0.73803			0.816012
		0.738116			0.816706
		0.738167			0.817676
		0.738887			0.817676
		0.738887			0.817676
		0.739601			0.818517
		0.739601			0.818517
		0.739601			0.818619
		0.739686			0.819223
		0.74016			0.820494
		0.74016			0.821178
		0.74016			0.822173
		0.74016			0.823178
		0.740191			0.823178
		0.740191			0.823178
		0.740197			0.823898
		0.740363			0.823898
		0.741344			0.823898
		0.741399			0.823898
		0.741399			0.823915
		0.741399			0.824074
		0.741399			0.824074
		0.741399			0.824943
		0.741399			0.824943
		0.741399			0.824943
		0.741478			0.824943
		0.741596			0.825513
		0.741738			0.827456
		0.741738			0.82821
		0.741738			0.829177
		0.741738			0.831203
		0.741738			0.831203
		0.742545			0.831859
		0.742593			0.831859
		0.742593			0.831859
		0.742994			0.831859
		0.742994			0.831859
		0.743026			0.831859
		0.743026			0.831859
		0.743161			0.832044
		0.743286			0.832044
		0.743286			0.833307
		0.743927			0.834017
		0.743927			0.834691
		0.743941			0.834691
		0.743941			0.83563
		0.743941			0.83563
		0.743941			0.836902
		0.743941			0.836991
		0.743941			0.839637
		0.743941			0.839637
		0.743941			0.841081
		0.743941			0.841081
		0.74446			0.841081
		0.744757			0.841081
		0.744823			0.841373
		0.744823			0.842268
		0.744823			0.842635
		0.745317			0.843194
		0.745317			0.843194
		0.74564			0.843194
		0.74564			0.84325
		0.74564			0.843495
		0.74564			0.843564
		0.74564			0.843847
		0.74564			0.844013
		0.74564			0.844013
		0.74564			0.844754
		0.74564			0.845098
		0.74564			0.845395
		0.74564			0.84728
		0.74564			0.847742
		0.74564			0.847829
		0.74564			0.847829
		0.74564			0.848187
		0.746517			0.848187
		0.746517			0.848564
		0.746517			0.849525
		0.747091			0.849525
		0.747222			0.849525
		0.747222			0.850614
		0.747222			0.850702
		0.747222			0.850702
		0.747222			0.852323
		0.747222			0.852323
		0.747222			0.853861
		0.747222			0.853861
		0.747222			0.857219
		0.747222			0.859338
		0.747222			0.859338
		0.747222			0.861947
		0.747222			0.864084
		0.747222			0.864084
		0.747222			0.865148
		0.747222			0.865148
		0.747222			0.865244
		0.747222			0.867194
		0.747222			0.867194
		0.747222			0.867194
		0.747222			0.867194
		0.747222			0.867194
		0.747222			0.867194
		0.747222			0.867194
		0.747222			0.868925
		0.747222			0.868925
		0.747222			0.870128
		0.747222			0.87146
		0.747222			0.87146
		0.747222			0.871861
		0.747222			0.872392
		0.747222			0.872392
		0.747222			0.872392
		0.747222			0.873269
		0.747222			0.874168
		0.747311			0.875061
		0.7478			0.875707
		0.7478			0.875707
		0.747864			0.877368
		0.747864			0.878297
		0.747864			0.878297
		0.747864			0.878297
		0.747864			0.879308
		0.747864			0.883576
		0.747864			0.883576
		0.747864			0.883576
		0.747864			0.883576
		0.747864			0.888184
		0.747864			0.891668
		0.747864			0.891668
		0.747864			0.895582
		0.747864			0.895582
		0.747864			0.895988
		0.747864			0.897243
		0.748834			0.901082
		0.748952			0.903076
		0.748952			0.903076
		0.748952			0.906124
		0.748952			0.90614
		0.748952			0.907565
		0.748952			0.907567
		0.748952			0.909397
		0.748952			0.909424
		0.748952			0.909424
		0.748952			0.910748
		0.748952			0.910748
		0.748952			0.91381
		0.748952			0.91381
		0.748952			0.91381
		0.748952			0.916314
		0.749114			0.916314
		0.749114			0.916314
		0.749114			0.916545
		0.749114			0.921223
		0.749424			0.921223
		0.749478			0.922236
		0.749478			0.923323
		0.750471			0.927505
		0.750506			0.931801
		0.750506			0.952978
		0.750506			0.960253
		0.750506			0.960253
		0.750506
		0.750506
		0.750506
		0.750723
		0.750723
		0.750723
		0.750723
		0.750723
		0.750723
		0.750723
		0.750723
		0.750723
		0.750723
		0.750723
		0.750723
		0.751118
		0.751164
		0.751164
		0.751331
		0.751435
		0.751435
		0.753096
		0.753864
		0.755192
		0.755192
		0.755232
		0.75565
		0.755717
		0.755717
		0.755734
		0.755734
		0.755734
		0.755734
		0.756042
		0.756253
		0.757074
		0.757083
		0.757144
		0.757395
		0.757395
		0.757395
		0.757395
		0.757395
		0.757395
		0.757453
		0.760571
		0.760571
		0.760571
		0.760959
		0.761402
		0.761402
		0.761402
		0.761402
		0.761402
		0.761402
		0.761402
		0.761402
		0.761402
		0.761402
		0.761402
		0.761402
		0.761439
		0.761439
		0.761439
		0.761439
		0.761556
		0.761668
		0.762414
		0.762595
		0.762595
		0.762595
		0.762595
		0.762653
		0.762653
		0.762653
		0.762873
		0.763338
		0.763338
		0.763338
		0.763338
		0.76359
		0.764178
		0.764178
		0.764178
[truncated: 589 more rows]
