# Supplementary material for: Analysis of Purines and Pyrimidines distribution over miRNAs of Human, Gorilla, Chimpanzee, Mouse and Rat
Source: Sci Rep. 2018 Jul 2;8:9974. doi: 10.1038/s41598-018-28289-x (PMC6028587; doi:10.1038/s41598-018-28289-x)
Supplement: Supplementary file 5 — Dataset 5 [file 41598_2018_28289_MOESM5_ESM.xlsx]

## Sheet: Sheet1
								Pair-wise hamming distance matrix of miRNAs of human: HD(hi,hj)
	h1	h2	h3	h4	h5	h6	h7	h8	h9	h10	h11	h12	h13	h14	h15	h16	h17	h18	h19	h20	h21	h22	h23	h24	h25	h26	h27	h28	h29	h30	h31	h32	h33	h34	h35	h36	h37	h38	h39	h40	h41	h42	h43	h44	h45	h46	h47	h48	h49
h1	0	14	13	11	15	17	7	9	8	9	9	12	10	10	7	9	8	9	5	11	13	14	10	10	5	8	13	3	11	8	9	14	8	9	5	11	8	14	12	16	8	12	9	15	12	9	9	8	15
h2	14	0	13	13	9	8	15	11	9	11	12	11	8	11	9	15	10	8	9	17	7	10	12	13	9	9	13	14	13	14	10	10	9	10	8	15	12	14	9	12	8	9	8	9	14	10	9	12	9
h3	13	13	0	12	12	11	7	12	12	7	5	9	11	8	12	8	7	8	9	10	11	9	9	0	6	5	14	9	10	13	9	11	11	12	8	10	11	9	9	11	13	10	11	12	11	9	13	9	12
h4	11	13	12	0	10	8	10	12	8	12	11	4	12	11	6	12	13	8	12	6	8	13	11	11	9	12	10	12	8	11	10	11	9	11	10	12	11	13	8	11	10	6	6	10	11	9	10	11	8
h5	15	9	12	10	0	9	10	10	13	13	9	8	8	11	16	14	11	11	13	10	11	13	11	12	11	10	10	13	10	15	9	9	7	8	10	10	15	11	7	11	9	7	8	10	11	8	12	13	6
h6	17	8	11	8	9	0	11	13	12	12	10	8	9	9	11	12	13	11	14	10	4	9	11	11	13	9	8	15	7	12	10	7	12	12	12	9	12	8	6	5	8	5	9	7	8	15	12	14	7
h7	7	15	7	10	10	11	0	9	14	10	6	8	10	8	12	4	12	8	11	8	16	8	9	6	8	4	12	8	10	12	9	10	10	8	7	7	12	10	9	12	12	7	10	9	9	9	16	9	12
h8	9	11	12	12	10	13	9	0	9	8	10	9	4	8	10	12	9	12	8	10	8	13	12	12	10	4	12	10	10	11	9	15	11	11	7	12	15	11	9	13	5	7	10	6	13	10	12	9	12
h9	8	9	12	8	13	12	14	9	0	11	7	10	12	9	4	12	11	6	7	12	9	9	10	14	6	8	11	11	12	6	6	11	7	11	6	12	6	12	8	12	9	10	8	10	10	7	8	7	11
h10	9	11	7	12	13	12	10	8	11	0	6	8	8	7	9	5	7	9	6	10	11	9	10	9	5	6	11	8	12	8	8	10	11	11	6	11	7	10	9	10	13	9	8	8	8	7	8	10	13
h11	9	12	5	11	9	10	6	10	7	6	0	9	9	8	9	5	7	9	9	6	7	8	6	5	9	7	7	6	9	5	8	10	12	8	10	9	9	6	11	7	7	11	10	10	8	8	9	7	10
h12	12	11	9	4	8	8	8	9	10	8	9	0	13	11	8	10	10	9	11	8	7	9	7	7	11	10	8	13	9	9	12	5	12	14	10	9	12	7	7	1	8	7	8	9	10	9	11	11	8
h13	10	8	11	12	8	9	10	4	12	8	9	13	0	10	12	9	8	16	10	9	7	10	8	11	12	8	7	11	10	11	11	8	13	7	8	10	15	5	9	6	4	9	7	6	12	14	9	11	10
h14	10	11	8	11	11	9	8	8	9	7	8	11	10	0	10	9	10	10	10	7	9	8	5	8	8	6	5	10	8	7	13	8	9	9	7	7	13	9	12	12	7	9	10	6	11	14	13	7	10
h15	7	9	12	6	16	11	12	10	4	9	9	8	12	10	0	10	7	7	6	12	8	13	11	11	5	8	12	10	12	7	10	13	11	13	7	14	9	13	12	13	10	11	8	12	11	9	8	7	12
h16	9	15	8	12	14	12	4	12	12	5	5	10	9	9	10	0	7	11	9	8	11	9	7	5	7	7	10	7	10	9	10	11	14	10	6	12	11	9	9	11	10	8	11	14	9	9	10	9	14
h17	8	10	7	13	11	13	12	9	11	7	7	10	8	10	7	7	0	6	7	9	14	8	11	9	5	7	13	8	18	10	9	10	11	9	7	11	12	10	10	12	13	10	9	11	10	8	10	7	13
h18	9	8	8	8	11	11	8	12	6	9	9	9	16	10	7	11	6	0	6	9	11	10	9	8	4	7	13	8	8	8	11	10	9	15	10	7	7	8	10	10	11	10	7	10	7	6	8	5	11
h19	5	9	9	12	13	14	11	8	7	6	9	11	10	10	6	9	7	6	0	11	15	10	14	11	3	7	11	7	15	9	10	14	9	9	6	13	7	12	10	14	12	13	7	12	8	6	7	6	14
h20	11	17	10	6	10	10	8	10	12	10	6	8	9	7	12	8	9	9	11	0	12	9	9	7	8	9	8	8	8	11	10	13	10	8	7	12	13	9	7	9	11	7	6	10	11	9	10	11	12
h21	13	7	11	8	11	4	16	8	9	11	7	7	7	9	8	11	14	11	15	12	0	11	13	11	11	8	8	20	12	10	10	10	11	11	10	9	12	8	6	7	8	4	11	7	10	12	12	13	8
h22	14	10	9	13	13	9	8	13	9	9	8	9	10	8	13	9	8	10	10	9	11	0	10	6	9	8	9	11	9	10	7	8	11	9	4	13	12	14	10	10	9	8	10	11	14	10	11	8	9
h23	10	12	9	11	11	11	9	12	10	10	6	7	8	5	11	7	11	9	14	9	13	10	0	9	7	7	7	11	11	8	7	8	8	9	8	8	10	9	8	8	8	10	7	12	9	8	13	10	7
h24	10	13	0	11	12	11	6	12	14	9	5	7	11	8	11	5	9	8	11	7	11	6	9	0	6	5	9	10	10	8	9	10	11	11	8	7	10	9	9	8	15	10	11	12	10	8	13	11	11
h25	5	9	6	9	11	13	8	10	6	5	9	11	12	8	5	7	5	4	3	8	11	9	7	6	0	8	8	3	11	4	7	12	6	9	7	9	3	9	11	12	9	13	5	11	6	6	4	4	11
h26	8	9	5	12	10	9	4	4	8	6	7	10	8	6	8	7	7	7	7	9	8	8	7	5	8	0	8	7	9	7	11	9	11	10	9	8	10	9	14	10	6	12	13	9	10	9	8	6	9
h27	13	13	14	10	10	8	12	12	11	11	7	8	7	5	12	10	13	13	11	8	8	9	7	9	8	8	0	14	10	7	10	11	8	8	8	10	13	11	11	7	6	10	4	10	11	11	11	11	6
h28	3	14	9	12	13	15	8	10	11	8	6	13	11	10	10	7	8	8	7	8	20	11	11	10	3	7	14	0	12	8	7	14	7	8	6	10	6	10	11	15	13	13	7	13	10	6	10	7	16
h29	11	13	10	8	10	7	10	10	12	12	9	9	10	8	12	10	18	8	15	8	12	9	11	10	11	9	10	12	0	11	10	7	8	9	6	6	11	11	8	11	9	6	11	10	15	12	18	11	8
h30	8	14	13	11	15	12	12	11	6	8	5	9	11	7	7	9	10	8	9	11	10	10	8	8	4	7	7	8	11	0	8	12	11	12	5	9	8	10	11	10	7	12	8	13	12	8	10	6	11
h31	9	10	9	10	9	10	9	9	6	8	8	12	11	13	10	10	9	11	10	10	10	7	7	9	7	11	10	7	10	8	0	9	14	16	7	10	8	11	7	7	7	9	10	11	8	9	10	9	10
h32	14	10	11	11	9	7	10	15	11	10	10	5	8	8	13	11	10	10	14	13	10	8	8	10	12	9	11	14	7	12	9	0	9	11	9	9	14	12	6	6	7	4	9	15	14	10	13	12	7
h33	8	9	11	9	7	12	10	11	7	11	12	12	13	9	11	14	11	9	9	10	11	11	8	11	6	11	8	7	8	11	14	9	0	6	7	8	10	11	11	11	6	11	6	9	9	11	8	8	7
h34	9	10	12	11	8	12	8	11	11	11	8	14	7	9	13	10	9	15	9	8	11	9	9	11	9	10	8	8	9	12	16	11	6	0	6	7	10	8	9	11	6	11	7	9	9	13	8	6	9
h35	5	8	8	10	10	12	7	7	6	6	10	10	8	7	7	6	7	10	6	7	10	4	8	8	7	9	8	6	6	5	7	9	7	6	0	8	9	5	12	9	6	10	8	6	6	9	7	6	10
h36	11	15	10	12	10	9	7	12	12	11	9	9	10	7	14	12	11	7	13	12	9	13	8	7	9	8	10	10	6	9	10	9	8	7	8	0	13	7	9	9	9	10	9	10	11	9	13	9	12
h37	8	12	11	11	15	12	12	15	6	7	9	12	15	13	9	11	12	7	7	13	12	12	10	10	3	10	13	6	11	8	8	14	10	10	9	13	0	14	10	14	12	12	7	13	8	7	6	6	13
h38	14	14	9	13	11	8	10	11	12	10	6	7	5	9	13	9	10	8	12	9	8	14	9	9	9	9	11	10	11	10	11	12	11	8	5	7	14	0	9	6	10	9	6	11	8	10	10	10	15
h39	12	9	9	8	7	6	9	9	8	9	11	7	9	12	12	9	10	10	10	7	6	10	8	9	11	14	11	11	8	11	7	6	11	9	12	9	10	9	0	6	7	6	11	9	6	10	9	11	8
h40	16	12	11	11	11	5	12	13	12	10	7	1	6	12	13	11	12	10	14	9	7	10	8	8	12	10	7	15	11	10	7	6	11	11	9	9	14	6	6	0	8	7	7	13	10	10	12	14	9
h41	8	8	13	10	9	8	12	5	9	13	7	8	4	7	10	10	13	11	12	11	8	9	8	15	9	6	6	13	9	7	7	7	6	6	6	9	12	10	7	8	0	8	7	7	12	10	11	11	8
h42	12	9	10	6	7	5	7	7	10	9	11	7	9	9	11	8	10	10	13	7	4	8	10	10	13	12	10	13	6	12	9	4	11	11	10	10	12	9	6	7	8	0	13	9	10	12	12	13	7
h43	9	8	11	6	8	9	10	10	8	8	10	8	7	10	8	11	9	7	7	6	11	10	7	11	5	13	4	7	11	8	10	9	6	7	8	9	7	6	11	7	7	13	0	8	6	7	3	6	7
h44	15	9	12	10	10	7	9	6	10	8	10	9	6	6	12	14	11	10	12	10	7	11	12	12	11	9	10	13	10	13	11	15	9	9	6	10	13	11	9	13	7	9	8	0	13	12	11	9	12
h45	12	14	11	11	11	8	9	13	10	8	8	10	12	11	11	9	10	7	8	11	10	14	9	10	6	10	11	10	15	12	8	14	9	9	6	11	8	8	6	10	12	10	6	13	0	9	7	8	13
h46	9	10	9	9	8	15	9	10	7	7	8	9	14	14	9	9	8	6	6	9	12	10	8	8	6	9	11	6	12	8	9	10	11	13	9	9	7	10	10	10	10	12	7	12	9	0	6	7	7
h47	9	9	13	10	12	12	16	12	8	8	9	11	9	13	8	10	10	8	7	10	12	11	13	13	4	8	11	10	18	10	10	13	8	8	7	13	6	10	9	12	11	12	3	11	7	6	0	9	13
h48	8	12	9	11	13	14	9	9	7	10	7	11	11	7	7	9	7	5	6	11	13	8	10	11	4	6	11	7	11	6	9	12	8	6	6	9	6	10	11	14	11	13	6	9	8	7	9	0	11
h49	15	9	12	8	6	7	12	12	11	13	10	8	10	10	12	14	13	11	14	12	8	9	7	11	11	9	6	16	8	11	10	7	7	9	10	12	13	15	8	9	8	7	7	12	13	7	13	11	0
h50	7	9	18	8	12	10	12	10	9	12	10	9	7	11	8	14	11	12	10	12	8	17	10	15	9	13	10	10	12	11	10	13	7	8	8	12	11	11	9	11	7	9	6	10	11	10	7	13	12
h51	8	12	13	11	13	9	10	13	9	10	10	9	9	6	9	13	8	8	10	13	13	12	11	12	7	7	13	9	11	10	10	6	8	8	8	7	10	10	9	10	8	7	8	13	12	10	10	10	13
h52	11	13	9	9	9	8	6	11	12	10	4	12	9	5	13	8	12	13	11	10	6	9	8	7	11	6	6	11	7	10	14	9	10	6	8	7	10	8	11	9	6	8	10	9	9	13	12	8	7
h53	10	10	7	14	7	10	10	11	13	10	8	12	10	8	13	9	10	10	9	10	12	7	11	7	6	7	10	10	14	12	6	13	8	7	5	9	9	12	9	11	13	9	8	11	9	7	10	9	10
h54	11	8	7	8	5	6	7	9	9	9	11	7	7	10	10	7	9	9	12	7	6	5	7	7	11	10	9	12	7	11	11	6	9	8	11	8	12	5	6	6	7	8	9	6	7	10	9	10	7
h55	10	10	7	9	9	12	11	11	10	7	8	10	10	11	9	13	6	9	8	9	13	12	8	7	4	9	13	7	13	12	7	12	10	11	7	13	10	12	10	12	12	9	7	11	12	6	8	8	11
h56	13	11	8	10	8	11	10	10	8	7	8	6	9	8	10	10	7	6	10	12	11	11	8	8	8	5	14	11	10	11	12	5	7	12	7	10	15	9	7	9	9	8	7	14	11	8	10	7	10
h57	13	9	12	7	5	7	9	10	12	13	13	5	8	10	12	11	12	14	15	9	4	10	10	10	15	12	7	14	6	13	13	6	9	9	10	6	17	9	6	4	7	6	11	8	13	14	14	15	6
h58	11	11	12	8	10	8	10	10	9	14	10	10	12	7	10	14	11	7	11	10	8	11	14	9	9	9	10	12	6	13	9	15	8	9	8	12	11	15	8	13	11	6	10	10	9	9	14	11	8
h59	8	6	13	11	11	11	11	9	7	11	10	9	8	8	7	13	6	10	7	13	11	12	11	12	6	8	13	9	13	12	9	12	7	11	7	13	14	14	12	16	8	12	8	9	14	8	9	10	13
h60	7	11	10	8	12	13	11	8	7	12	8	5	11	7	6	10	9	10	8	10	11	9	10	9	8	8	10	11	11	5	9	11	6	8	6	10	13	13	11	13	7	11	12	10	15	9	13	10	10
h61	8	10	9	6	10	9	7	8	10	10	9	15	8	12	6	7	10	12	8	9	10	6	8	8	8	8	9	10	9	10	7	6	11	11	8	8	11	9	8	6	10	8	7	10	9	14	10	9	8
h62	9	8	6	9	8	9	5	5	9	6	8	7	7	5	9	4	6	8	8	7	7	7	6	6	13	9	5	9	8	6	9	6	9	10	8	8	9	8	7	7	6	8	9	7	10	7	10	8	8
h63	12	14	7	15	9	11	7	11	14	9	5	10	7	8	17	9	10	10	12	11	10	14	5	7	8	8	13	8	9	14	9	12	9	8	7	7	14	4	8	10	10	10	6	11	8	10	10	10	15
h64	14	8	9	11	11	8	12	15	7	10	8	8	10	7	9	13	10	7	10	15	10	10	11	9	7	6	13	13	11	12	13	6	6	10	9	11	12	10	10	10	8	9	6	15	10	8	9	8	9
h65	13	10	9	10	9	8	10	10	16	11	5	10	9	7	12	10	12	9	11	8	11	5	12	14	8	7	9	12	7	12	8	10	6	6	5	9	8	8	8	10	10	7	8	8	10	11	11	9	7
h66	10	9	12	12	8	11	12	10	11	14	8	10	8	7	12	12	10	9	11	11	14	7	9	12	7	7	7	12	12	9	12	7	5	3	6	10	13	8	12	12	8	11	7	10	10	7	14	7	8
h67	11	11	6	7	8	9	5	10	13	10	7	5	10	12	11	7	9	12	12	7	8	8	6	6	11	10	7	12	9	12	11	8	9	11	10	10	13	8	8	4	8	6	9	10	10	12	11	11	6
h68	6	6	5	8	9	9	4	6	6	2	9	10	7	6	4	5	4	7	5	6	8	7	6	5	5	7	9	4	9	7	8	9	8	8	7	8	7	6	9	9	6	10	6	6	7	5	6	7	10
h69	7	12	8	12	10	13	9	8	10	9	5	12	8	9	12	9	9	9	8	10	15	8	12	11	6	6	13	5	13	8	9	12	9	9	6	9	7	10	9	12	12	10	8	10	11	8	11	8	13
h70	9	6	9	8	10	13	8	6	9	8	8	11	8	12	9	9	6	8	8	7	9	10	9	9	9	8	13	8	9	10	9	10	13	15	7	9	13	8	7	10	9	9	11	6	13	10	10	9	14
h71	16	14	9	9	9	6	6	13	10	10	6	8	11	9	15	11	14	9	12	9	8	8	9	8	11	9	9	14	9	14	9	8	11	9	7	11	10	14	7	10	10	5	9	9	8	10	11	10	7
h72	13	9	8	14	14	11	11	8	7	5	6	9	6	6	8	10	7	8	8	14	7	11	8	8	6	5	12	9	14	7	9	13	13	13	8	12	11	7	9	11	8	11	8	8	11	10	9	7	14
h73	13	8	11	9	11	7	10	8	9	8	10	7	8	14	9	9	10	12	12	9	5	10	8	11	13	11	11	12	8	11	9	6	17	15	10	11	11	8	3	6	6	5	12	6	11	12	11	12	9
h74	6	7	7	5	9	9	7	9	2	5	6	8	10	10	6	7	6	6	7	6	6	9	6	7	4	9	7	4	10	6	2	9	6	6	10	9	5	7	6	7	7	9	4	8	6	6	4	5	8
h75	12	9	9	7	11	9	12	8	9	7	9	9	8	12	7	11	8	8	7	9	8	10	8	9	5	8	7	10	12	7	9	10	13	11	9	12	9	7	10	8	8	13	4	8	7	8	5	7	9
h76	7	13	12	14	12	14	9	10	7	9	7	10	10	11	10	12	7	7	7	10	15	13	10	11	4	6	14	4	14	7	8	13	9	9	7	10	9	7	10	11	9	14	7	14	9	7	8	7	16
h77	10	5	12	9	9	7	12	3	11	10	10	6	5	9	9	10	8	11	9	10	10	9	11	17	9	7	8	12	10	9	9	9	10	10	8	10	13	9	7	7	7	8	9	7	13	9	10	16	11
h78	11	11	3	9	11	8	6	11	10	7	6	10	11	9	11	6	9	9	10	8	8	5	9	3	8	7	12	9	8	10	10	9	10	12	9	9	10	9	9	11	11	7	12	11	9	13	12	10	11
h79	14	12	9	9	9	7	8	11	10	12	9	8	12	10	11	15	12	7	12	11	8	14	12	8	9	8	11	13	9	12	6	10	10	9	8	5	12	10	7	8	10	8	10	9	10	11	14	10	9
h80	10	9	10	10	8	9	8	12	9	10	9	15	10	10	11	9	11	12	8	11	7	10	10	10	8	7	9	8	8	11	9	12	11	9	7	10	7	9	11	10	10	10	9	10	6	12	7	7	8
h81	7	6	5	9	8	8	5	4	7	4	5	7	4	6	7	4	4	8	5	4	8	6	3	5	7	6	8	6	6	7	8	6	8	6	7	6	8	5	9	8	5	9	7	5	8	8	7	8	9
h82	13	9	11	4	9	5	9	12	8	12	12	9	12	12	8	11	12	10	12	9	7	8	10	10	11	10	11	14	8	12	13	6	11	13	10	8	11	9	6	8	7	4	10	10	8	14	12	11	6
h83	6	10	13	9	13	11	11	11	9	11	8	11	8	10	7	11	10	10	10	9	9	10	6	10	8	10	9	9	7	10	9	10	9	9	5	13	10	16	10	12	6	10	7	13	16	10	11	10	9
h84	5	10	8	12	13	15	7	8	8	6	10	13	10	12	8	5	6	10	6	11	10	8	6	8	6	10	11	5	9	7	9	10	11	11	5	9	7	10	10	12	8	12	9	10	12	12	7	7	13
h85	10	6	11	10	5	9	11	6	8	9	13	11	6	12	8	9	8	12	10	11	9	10	10	11	11	9	9	12	9	10	9	8	11	13	8	10	15	9	6	8	8	8	8	8	11	12	10	9	8
h86	14	6	10	9	7	6	8	9	9	9	13	10	9	13	11	10	9	9	13	10	8	9	11	10	12	10	12	13	7	15	10	7	12	14	9	10	12	10	5	9	9	5	11	7	11	11	12	12	8
h87	9	8	7	6	10	7	5	10	11	11	8	7	10	8	6	7	8	5	11	8	8	6	9	7	8	6	11	11	7	11	7	6	9	9	5	7	9	7	7	9	13	5	10	9	7	9	11	10	9
h88	4	7	6	8	9	9	6	4	5	4	5	8	7	5	5	4	6	5	4	5	8	7	4	6	4	2	6	3	6	4	8	8	4	4	6	4	4	6	10	9	6	10	5	8	7	6	5	3	8
h89	7	9	9	9	9	12	8	11	9	7	8	11	10	10	10	7	7	9	5	8	11	9	7	9	4	11	8	5	12	8	8	11	8	7	5	10	7	6	11	10	7	13	6	12	3	4	5	6	9
h90	11	6	9	10	9	8	8	9	12	10	10	12	9	9	11	10	10	15	12	8	7	7	9	9	12	9	8	11	7	12	6	9	12	12	7	9	14	11	7	7	6	7	14	7	12	13	14	13	8
h91	6	9	7	8	10	10	6	7	8	5	7	8	8	8	10	5	6	10	4	6	9	7	5	7	8	8	7	5	9	7	6	9	10	6	7	8	6	8	8	9	6	11	6	8	5	8	6	5	9
h92	9	6	9	7	7	6	8	6	7	8	8	5	7	5	7	7	9	8	8	6	6	8	6	9	10	6	6	9	6	8	9	6	7	7	11	8	7	8	6	6	5	8	7	3	4	6	5	8	5
h93	13	9	10	10	10	7	12	12	9	12	10	11	10	10	10	16	11	9	9	12	10	13	12	10	7	5	10	12	12	15	10	13	5	7	8	14	13	11	8	11	9	8	7	12	9	5	9	9	8
h94	9	9	9	6	9	8	7	11	7	6	10	10	11	11	7	9	9	9	8	8	9	7	8	9	7	11	9	6	9	7	6	9	10	10	8	10	3	10	11	9	10	11	8	9	6	9	5	6	8
h95	10	10	9	7	11	7	12	9	8	13	9	11	12	8	7	9	12	8	11	9	12	8	13	9	7	8	11	12	14	12	5	10	7	9	8	11	10	12	7	10	9	6	10	11	10	6	12	11	9
h96	5	9	11	5	8	10	8	9	6	9	11	9	9	9	7	9	7	8	5	6	7	9	7	9	6	12	6	5	8	4	7	8	6	5	5	7	6	8	11	8	7	11	5	10	7	6	4	5	7
h97	6	10	13	11	11	13	9	11	9	8	8	11	8	8	9	9	8	12	10	11	9	10	8	10	9	10	9	9	9	10	11	8	7	7	8	9	12	14	10	12	4	10	9	13	14	8	9	10	11
h98	6	8	12	11	9	12	10	8	7	9	10	11	8	8	7	11	8	8	6	12	11	11	6	11	6	7	9	7	10	6	8	10	6	8	8	9	9	8	15	11	6	15	10	10	9	6	5	5	11
h99	14	8	13	11	9	5	11	11	10	12	11	6	10	11	11	13	10	10	12	13	7	12	11	12	12	10	11	15	9	14	11	8	8	10	10	11	16	10	6	6	8	4	10	13	10	12	13	12	9
h100	15	8	8	10	6	4	8	11	12	10	9	8	7	11	13	8	10	15	14	10	4	9	9	8	14	9	8	15	7	14	10	7	14	10	12	7	14	8	5	5	8	5	11	7	10	13	13	14	6
h101	12	10	10	11	8	7	7	10	20	9	7	7	6	10	13	7	11	10	12	9	11	10	12	12	9	10	9	11	11	12	5	10	7	5	6	10	10	8	5	6	12	7	7	8	8	8	11	17	10
h102	5	9	10	10	14	13	12	8	6	9	6	11	10	10	6	10	8	6	7	12	12	13	11	14	2	7	12	8	14	5	9	15	9	9	6	12	7	9	11	13	13	13	6	10	5	8	6	5	14
h103	13	13	7	9	13	6	12	12	11	9	5	6	11	7	10	6	12	9	13	8	8	9	11	7	9	9	8	14	12	7	8	10	12	10	8	11	8	9	7	7	11	6	8	9	8	9	10	13	11
h104	18	6	11	13	7	5	12	11	12	11	11	6	6	12	15	13	8	12	12	11	8	8	11	11	12	10	11	15	11	16	9	8	10	10	9	13	16	10	6	6	10	6	8	9	12	11	11	14	9
h105	8	12	9	9	9	12	9	11	12	9	6	10	9	10	11	9	13	7	10	7	17	12	8	12	6	8	11	5	9	10	7	12	10	6	7	9	10	8	10	12	12	11	4	11	10	7	9	8	11
h106	10	10	9	9	13	11	7	15	10	11	7	7	12	10	9	9	8	8	11	11	11	10	6	6	7	10	11	9	11	10	7	10	9	11	8	13	12	12	10	10	11	8	9	15	12	6	11	12	9
h107	12	12	11	7	9	7	7	13	10	9	9	8	12	12	11	9	10	10	12	9	9	12	11	10	10	12	11	13	9	14	11	10	8	8	8	11	12	10	6	8	10	4	8	13	8	9	10	10	11
h108	8	10	7	10	11	15	8	6	6	8	11	11	8	12	8	9	6	10	5	5	10	8	10	7	6	8	7	7	8	8	11	8	11	11	3	8	13	7	12	10	8	12	7	8	12	10	9	7	11
h109	9	15	12	12	10	11	8	8	11	8	9	11	8	8	14	8	11	14	9	10	9	13	10	11	9	10	10	9	8	13	9	15	11	9	6	10	11	13	8	15	9	7	10	8	9	12	11	9	12
h110	8	10	10	7	11	9	9	7	12	11	9	6	7	9	7	9	12	9	8	11	11	7	10	12	8	8	11	10	10	10	7	7	10	10	7	8	10	9	8	7	10	8	7	9	10	6	11	13	9
h111	11	11	10	8	12	9	12	10	7	11	7	6	9	8	6	10	8	7	11	10	10	9	7	11	6	8	10	12	16	7	7	11	10	10	8	10	11	7	10	9	10	12	7	10	9	7	10	7	10
h112	11	11	10	12	12	10	7	12	11	8	8	13	9	8	14	12	9	8	10	8	13	7	11	7	7	8	12	8	8	13	7	15	7	8	4	14	9	13	9	15	11	9	7	8	13	8	12	9	12
h113	11	8	10	7	13	7	8	12	7	10	12	9	14	10	7	11	12	8	10	11	5	10	11	8	9	9	9	12	8	8	11	10	11	13	8	7	7	8	9	8	9	9	10	8	9	14	9	9	9
h114	8	11	9	9	7	13	7	10	9	8	11	9	10	12	10	9	7	12	11	7	10	12	8	9	7	12	9	7	12	10	7	10	9	9	8	8	11	8	8	8	8	10	7	8	7	10	8	10	10
h115	11	8	11	11	9	7	14	10	10	9	11	10	8	8	10	10	10	11	9	13	12	10	11	11	7	9	12	14	14	14	9	6	8	7	8	14	10	13	7	12	10	7	9	12	5	8	8	9	9
h116	6	12	10	10	10	13	7	10	9	8	7	15	10	8	10	9	8	10	4	11	11	10	7	10	4	6	11	5	11	9	11	12	7	7	7	10	7	9	13	14	11	12	8	10	6	12	7	5	10
h117	4	5	8	5	7	11	6	5	6	7	9	9	9	10	6	7	6	7	7	8	5	8	9	8	6	10	8	5	10	8	9	8	8	7	7	9	8	8	7	8	6	7	7	8	7	6	6	7	9
h118	8	12	7	9	11	11	11	9	6	7	7	10	11	8	5	7	8	7	7	9	10	8	8	8	3	8	9	7	11	6	4	12	12	10	6	13	6	12	10	12	11	11	7	11	8	5	8	9	13
h119	8	8	9	12	9	14	8	7	10	7	8	12	9	7	10	8	7	11	7	8	12	11	8	9	7	9	8	7	10	10	10	9	10	10	6	8	10	10	11	13	7	12	7	9	9	7	8	8	12
h120	8	9	11	9	9	14	8	11	9	9	10	10	11	15	10	10	7	9	5	8	11	9	9	11	6	11	8	7	10	11	10	9	6	10	7	10	10	11	9	9	10	9	6	11	9	7	4	8	11
h121	13	13	4	12	8	12	7	12	10	8	7	10	11	8	14	10	7	8	7	10	11	9	8	4	7	7	12	9	10	13	10	11	7	11	6	8	13	11	9	13	11	10	11	10	11	8	13	9	12
h122	11	9	12	12	16	8	12	10	8	8	8	10	9	11	8	10	7	9	10	12	8	11	12	11	9	8	12	12	12	13	12	11	10	10	5	14	13	9	8	9	7	9	8	12	9	11	8	11	14
h123	9	10	12	10	10	9	13	10	12	11	10	9	9	8	10	10	11	10	10	10	11	11	8	14	6	9	10	8	10	9	6	10	7	5	6	10	6	11	9	10	9	9	6	10	7	8	5	13	11
h124	7	11	12	16	12	12	8	10	12	7	7	12	9	7	12	8	9	13	7	12	10	11	10	9	8	8	8	8	12	11	8	13	8	8	7	8	13	11	7	11	7	10	10	12	9	9	10	11	14
h125	11	11	10	10	14	8	12	12	9	9	8	10	9	9	6	10	7	7	10	12	11	11	9	9	5	9	10	9	12	7	6	11	10	12	6	10	11	9	9	9	10	10	7	12	9	9	9	7	10
h126	10	10	6	10	12	11	7	10	7	6	6	9	14	12	9	7	6	6	5	7	11	8	9	6	4	9	13	6	12	11	11	12	9	11	9	11	7	6	7	10	13	9	7	10	5	8	7	6	13
h127	14	14	11	13	11	5	8	13	12	9	6	9	7	11	15	9	12	13	12	9	8	10	8	10	10	9	9	10	9	12	8	10	12	8	7	11	10	8	5	8	8	7	8	11	10	11	12	12	9
h128	12	12	7	15	11	12	6	11	10	9	8	11	9	7	15	11	10	11	10	11	8	10	9	7	9	7	11	8	7	10	8	12	11	12	6	9	12	10	8	12	9	10	13	9	16	10	14	10	13
h129	8	6	11	9	11	11	15	9	8	7	9	11	9	10	7	11	9	9	8	11	13	8	12	14	6	8	11	11	13	10	7	12	8	6	4	13	10	8	8	12	9	8	7	7	8	9	9	6	11
h130	5	8	5	8	9	8	6	8	3	4	5	9	11	7	5	5	5	5	5	7	7	6	6	5	5	8	9	2	9	5	5	10	5	7	7	7	3	7	8	8	8	9	7	9	4	5	6	4	10
h131	7	7	5	5	5	6	6	5	8	6	5	5	8	4	7	5	8	8	9	6	4	6	3	5	10	7	6	7	5	5	8	5	4	7	7	7	8	8	5	4	4	7	8	6	7	7	8	7	4
h132	12	10	11	15	11	10	6	11	10	9	6	12	10	7	17	11	12	11	11	11	10	6	9	8	9	9	11	10	9	12	10	12	8	9	4	11	10	14	10	14	10	9	9	7	14	8	11	10	13
h133	8	16	11	11	11	14	10	7	6	7	8	10	9	9	11	11	8	11	6	7	12	14	9	10	5	7	9	7	11	8	10	16	10	10	6	13	10	10	10	12	10	11	7	11	10	7	8	8	13
h134	10	8	11	9	7	5	8	8	10	9	13	7	7	11	12	10	11	13	10	9	4	8	8	10	14	10	7	11	7	11	7	6	11	10	10	8	10	9	6	6	5	6	13	7	8	9	10	11	4
h135	15	5	12	10	10	5	12	10	12	11	9	8	6	8	10	12	13	13	14	14	4	11	9	11	13	8	8	18	10	15	11	9	11	9	10	14	15	13	8	9	7	6	9	8	13	11	12	15	6
h136	10	12	9	13	15	12	12	9	7	6	8	12	10	8	7	9	8	7	4	11	11	10	12	9	4	5	9	8	15	8	10	16	10	9	4	13	8	10	12	12	10	13	5	11	6	9	6	4	13
h137	5	8	5	8	7	10	6	7	7	4	6	7	9	7	5	3	5	4	4	7	9	6	7	5	6	4	6	5	10	4	7	8	7	7	8	5	5	7	10	8	7	11	7	8	6	3	5	4	8
h138	5	6	10	9	10	13	9	9	4	6	12	11	11	9	5	10	7	6	4	8	9	9	10	10	5	9	8	3	9	4	12	12	6	7	4	8	7	10	15	12	7	15	6	7	10	9	5	4	11
h139	13	15	10	6	10	6	8	14	12	12	8	6	9	7	12	8	11	11	13	4	10	9	9	7	12	11	6	12	6	11	10	9	10	10	9	8	15	9	7	7	8	7	10	10	13	11	14	13	10
h140	7	6	6	7	5	5	6	5	8	7	6	3	3	7	7	6	7	8	8	5	5	7	5	6	9	6	5	7	6	8	6	5	6	6	9	6	10	4	6	4	5	6	5	5	7	8	7	9	5
h141	12	8	11	11	11	8	14	8	11	13	9	8	9	5	9	12	12	9	13	10	10	9	15	12	9	7	10	14	10	10	10	8	8	10	7	9	10	10	9	8	9	6	9	8	11	11	16	11	7
h142	12	8	10	5	5	7	8	8	12	10	12	3	8	10	11	10	11	11	13	8	5	8	9	9	14	13	6	13	7	12	10	6	10	10	9	7	15	8	5	2	8	7	10	8	11	11	12	14	7
h143	7	12	8	9	10	14	6	13	10	9	10	14	15	11	9	8	8	9	9	6	11	9	9	5	4	11	10	5	9	9	8	11	8	8	7	8	6	11	9	11	10	11	8	13	6	9	9	8	11
h144	8	12	7	9	7	12	7	9	10	9	8	9	11	11	9	11	6	6	7	9	15	14	10	7	5	7	15	6	11	12	6	14	9	11	7	13	10	12	10	16	12	9	7	13	10	4	11	8	11
h145	9	13	10	10	12	9	8	10	11	12	9	9	9	6	10	10	11	10	13	10	10	13	12	9	11	8	10	10	6	11	12	13	9	8	8	6	15	7	9	11	7	8	12	10	13	14	15	11	12
h146	11	11	8	9	10	6	8	9	10	7	7	10	7	13	11	8	10	15	11	8	4	9	9	8	11	10	10	11	7	12	10	5	16	10	11	9	10	9	4	7	7	4	11	9	10	15	12	11	9
h147	8	7	9	5	8	9	8	5	6	9	11	5	12	6	6	9	8	7	7	7	5	8	7	7	8	8	8	8	5	7	7	6	8	11	9	7	6	9	8	6	8	7	10	8	8	6	7	9	7
h148	11	13	12	16	12	10	9	10	12	6	5	12	4	10	14	8	9	13	7	10	11	9	9	12	9	8	8	7	10	11	11	11	11	5	4	12	11	9	10	11	8	10	5	10	11	11	7	9	12
h149	9	8	8	10	11	10	7	8	7	6	8	10	7	7	7	8	6	9	5	8	9	8	8	8	7	7	6	6	13	6	10	9	10	8	10	9	7	6	11	9	9	15	8	7	6	8	5	6	11
h150	10	12	9	11	11	8	9	13	8	5	7	12	11	7	11	11	10	11	8	13	12	12	11	9	8	8	15	8	9	14	8	10	10	10	7	11	8	12	7	14	9	6	11	11	10	11	10	8	13
h151	16	8	7	9	9	6	9	13	11	9	7	8	8	11	11	9	8	8	12	9	10	8	10	7	11	7	13	14	7	16	11	8	12	10	10	15	14	10	6	10	9	5	11	11	14	10	13	12	9
h152	9	8	6	7	10	8	8	12	8	7	11	9	13	10	8	8	7	5	9	7	8	8	9	6	5	10	11	7	7	8	5	8	9	10	8	8	4	9	8	8	11	10	11	10	6	9	8	7	11
h153	12	10	9	11	11	7	9	13	10	8	8	9	6	8	9	7	10	12	10	11	10	10	8	9	10	4	9	10	9	10	9	8	13	11	7	11	12	10	7	10	5	8	10	11	14	10	14	12	11
h154	16	12	9	7	11	7	10	13	9	11	8	8	10	8	11	13	14	9	10	7	8	10	10	9	9	7	7	14	9	12	9	12	10	9	8	13	10	12	9	10	9	9	6	7	12	10	10	8	9
h155	9	13	10	10	10	12	8	14	12	10	10	12	11	9	12	10	9	7	9	6	15	11	9	9	6	11	12	6	10	13	8	13	8	8	6	12	11	11	7	13	11	9	6	14	11	7	10	9	12
h156	8	16	11	13	15	13	9	13	8	7	6	13	11	9	11	7	10	8	6	9	12	12	9	10	3	7	11	4	13	8	10	16	10	8	4	13	6	8	11	14	11	13	7	13	6	8	6	6	17
h157	9	11	12	10	6	8	9	12	14	15	8	10	9	8	14	10	13	11	10	10	13	9	10	12	8	8	6	9	9	7	10	9	6	6	7	4	11	11	7	9	11	9	8	12	9	7	9	13	8
h158	5	6	7	8	11	12	7	5	5	5	10	10	9	7	3	8	5	7	4	7	8	6	7	7	5	7	9	3	10	5	9	10	7	8	6	10	8	8	13	11	7	12	7	7	6	7	6	6	12
h159	11	11	6	10	12	11	7	12	8	8	7	10	12	9	10	10	9	7	8	10	13	7	11	5	5	7	14	8	10	13	9	13	8	10	6	12	9	15	10	17	13	10	8	10	11	7	10	5	10
h160	12	12	13	11	13	6	11	11	9	9	9	10	11	7	11	9	14	9	11	13	6	10	13	10	10	8	9	14	7	10	14	12	10	8	8	11	10	12	10	12	6	4	11	11	10	13	12	10	9
h161	8	7	14	11	8	10	9	6	11	11	12	10	6	9	11	9	13	11	12	13	11	11	14	15	9	8	11	11	11	10	9	10	7	9	6	7	11	10	9	12	8	8	10	8	12	10	11	12	10
h162	14	9	10	7	11	5	13	11	9	10	7	5	8	6	9	9	13	9	12	9	7	11	10	10	10	9	7	17	11	10	7	7	10	11	9	9	11	9	4	7	7	7	8	7	10	8	11	10	8
h163	12	14	9	13	13	9	4	9	8	9	6	10	12	8	13	11	10	6	9	11	10	8	9	8	8	3	15	8	11	10	8	10	10	12	7	11	10	10	9	12	8	7	12	11	10	9	13	8	13
h164	11	13	12	6	10	9	8	6	9	10	9	6	8	7	8	8	11	11	10	8	8	13	11	9	10	8	8	13	10	11	9	15	11	11	8	14	13	13	8	13	9	6	9	8	9	9	12	9	8
h165	6	8	13	11	9	10	13	5	7	12	11	10	7	9	7	11	11	9	8	13	13	12	12	19	8	8	13	9	11	8	8	10	8	6	7	11	10	12	8	12	8	8	9	9	10	9	9	10	11
h166	7	8	8	8	7	10	9	11	7	7	13	11	11	10	6	8	8	8	4	7	10	8	9	8	5	12	9	6	10	7	9	10	7	8	8	10	6	9	8	10	9	12	7	10	7	10	6	7	10
h167	5	11	16	12	12	13	10	10	8	13	10	11	11	6	10	12	13	10	8	14	10	11	10	11	8	9	8	8	8	7	12	13	6	6	6	8	11	15	13	15	7	11	10	12	13	11	11	9	10
h168	8	9	12	12	11	11	12	8	11	13	10	9	8	8	10	11	12	12	13	13	10	10	9	12	12	9	9	12	8	9	10	9	9	7	5	8	14	13	10	11	7	7	12	9	16	12	16	13	8
h169	5	8	13	10	10	12	13	8	10	11	11	11	6	10	8	12	9	9	10	12	13	12	14	14	8	9	12	9	13	10	9	10	9	9	6	9	9	10	10	10	8	10	8	10	14	8	11	10	10
h170	12	8	13	9	11	7	11	15	9	11	12	9	10	8	7	9	10	8	10	13	8	14	12	12	7	9	9	12	11	10	10	14	8	10	8	11	10	10	8	12	10	9	7	11	8	11	8	10	11
h171	12	12	9	13	9	10	10	11	10	9	8	10	9	9	15	15	10	11	8	11	11	10	9	9	7	5	9	9	9	12	10	12	6	6	6	7	12	10	9	10	8	11	7	9	12	9	8	8	11
h172	10	6	13	8	7	8	8	8	9	8	16	9	8	10	10	9	11	12	12	8	7	11	11	11	12	15	9	11	6	12	8	7	8	11	9	8	13	10	7	8	6	7	12	8	11	10	11	14	7
h173	9	13	10	12	12	14	11	8	7	10	9	10	9	7	10	12	9	9	7	8	10	13	10	9	5	8	8	8	12	9	8	15	8	10	7	10	13	9	11	9	9	9	8	10	11	9	9	9	14
h174	10	9	6	10	10	11	12	7	8	9	6	8	8	6	7	9	8	8	9	11	12	9	11	9	5	5	10	12	12	8	10	11	7	11	6	10	12	8	9	10	11	9	7	10	10	7	12	7	8
h175	12	8	9	7	7	8	8	13	11	13	10	8	9	11	11	10	11	11	14	8	8	11	9	9	12	11	12	11	7	14	12	7	10	10	9	7	14	8	7	9	7	7	10	11	11	11	11	12	9
h176	14	10	9	11	9	9	9	9	7	9	9	9	8	8	11	7	10	11	10	11	8	10	13	9	11	7	11	12	7	14	14	10	8	10	7	11	16	10	9	12	6	5	11	9	12	11	12	10	11
h177	7	11	14	8	12	13	12	10	6	8	10	11	12	12	8	14	9	6	4	10	12	9	12	13	4	7	14	6	10	9	9	13	7	7	5	14	7	15	11	15	11	11	7	12	11	8	6	5	12
h178	6	12	9	9	13	10	12	9	8	8	5	10	9	6	7	9	8	7	9	7	11	10	6	10	2	6	9	8	11	6	9	12	9	8	5	7	6	8	10	12	13	12	6	9	8	5	8	8	9
h179	9	9	12	12	16	11	12	10	8	8	9	12	8	8	8	10	9	10	8	12	8	9	12	11	8	7	10	10	12	9	11	13	9	6	6	12	11	9	12	11	7	12	7	10	13	11	7	7	14
h180	12	8	13	11	5	8	11	9	10	9	9	11	7	14	11	11	10	10	9	11	12	16	10	13	8	9	13	8	13	14	6	12	9	7	7	15	10	10	7	12	10	8	6	11	8	7	7	10	11
h181	8	8	10	8	13	12	11	11	4	8	8	10	13	13	4	12	7	7	6	12	11	11	9	10	2	9	12	7	13	6	6	13	12	14	7	11	6	10	11	11	11	14	7	13	7	7	5	6	12
h182	14	10	11	10	5	7	8	10	9	10	10	9	10	14	14	9	10	10	13	9	7	8	10	10	11	11	11	12	8	13	9	6	13	13	10	9	11	9	2	6	7	4	10	10	8	10	10	11	7
h183	8	10	10	12	10	11	9	10	8	10	9	17	10	10	10	11	10	10	5	11	12	6	10	10	6	6	9	8	11	9	9	10	7	7	7	10	7	11	10	10	9	12	7	10	7	10	7	5	9
h184	12	11	9	7	10	6	10	15	8	11	9	8	15	13	9	10	11	7	11	10	10	9	9	9	7	13	10	11	9	10	10	9	10	12	10	10	6	9	6	7	12	8	6	13	6	11	6	10	9
h185	8	10	7	15	13	15	9	13	8	8	5	13	12	10	11	9	8	8	7	13	13	8	6	6	3	7	11	6	11	8	7	12	9	11	6	13	8	14	13	14	12	14	9	15	12	6	9	6	11
h186	16	8	10	7	8	4	15	9	12	12	9	5	5	9	11	10	13	12	18	11	3	10	10	10	13	10	8	21	11	13	9	7	10	10	11	10	13	9	4	5	9	4	10	8	11	10	13	14	5
h187	10	16	7	13	13	10	6	15	14	10	5	9	11	8	15	9	12	11	10	9	12	8	8	4	8	7	9	9	5	10	10	10	10	8	8	7	8	10	8	10	10	9	11	13	12	10	14	8	11
h188	9	12	9	10	14	9	9	8	10	9	10	11	12	10	10	9	11	8	12	10	11	6	14	7	7	7	13	11	11	11	5	10	11	11	6	10	9	11	7	11	11	6	13	11	9	12	15	10	12
h189	13	11	7	9	8	9	7	10	9	7	5	11	12	10	11	7	7	8	9	7	9	10	7	7	7	8	11	8	8	11	9	12	9	9	9	11	7	6	9	10	9	11	5	8	3	8	8	7	11
h190	12	10	9	10	7	10	5	9	8	9	8	10	9	13	8	10	10	11	8	8	8	9	9	9	9	9	10	9	9	10	6	9	14	14	6	12	10	8	9	7	7	9	10	7	9	7	10	10	8
h191	14	8	11	11	9	8	15	5	11	9	7	10	5	9	11	9	11	11	12	11	11	10	16	14	12	6	11	13	9	14	10	10	10	8	8	11	14	8	8	10	8	6	9	5	14	13	13	12	11
h192	7	11	12	10	12	14	10	12	10	10	8	12	11	11	10	12	7	7	8	8	12	9	10	9	4	9	12	4	14	11	10	13	4	8	5	12	9	13	9	13	9	13	4	12	9	7	4	9	14
h193	11	11	12	12	6	12	10	12	13	13	8	10	11	11	16	12	13	11	13	10	10	13	9	9	9	11	10	11	8	13	8	9	8	6	8	10	11	11	8	9	9	9	8	14	11	5	10	13	10
h194	9	7	18	10	12	9	12	12	9	12	10	9	8	11	8	12	11	10	10	14	8	15	10	15	9	12	10	12	12	9	11	11	9	8	7	12	11	9	9	9	7	10	5	12	11	11	7	11	12
h195	11	7	11	10	9	8	11	11	8	9	14	12	13	13	9	12	11	11	9	14	8	7	11	11	10	9	12	9	6	11	6	9	10	16	6	10	10	13	9	11	9	6	11	9	11	11	10	10	8
h196	15	13	10	12	10	5	9	14	15	13	7	6	6	9	16	12	15	13	15	10	7	13	9	9	13	8	8	14	8	13	10	9	11	7	10	6	13	5	5	5	9	8	9	10	11	13	13	13	10
h197	10	6	13	11	9	7	12	5	11	12	12	9	7	8	11	10	12	11	15	12	8	14	13	16	10	9	10	12	12	9	8	11	10	9	8	6	12	7	8	9	9	7	9	7	11	9	12	15	11
h198	16	6	11	11	6	4	15	8	12	10	8	8	6	7	11	12	15	12	14	12	5	11	12	12	12	7	7	19	9	13	10	8	10	9	9	12	13	9	5	8	8	3	8	8	12	10	13	14	5
h199	8	8	13	9	9	11	9	13	11	11	10	9	10	10	9	11	10	10	12	11	9	14	10	12	9	10	11	11	9	12	9	10	7	9	8	9	12	12	8	12	6	10	8	11	14	8	11	12	13
h200	8	9	7	10	10	13	7	8	11	8	7	13	8	12	10	7	9	14	8	9	9	10	6	7	9	7	9	8	6	10	9	8	15	11	6	10	9	11	9	10	6	10	11	10	12	10	11	9	10
h201	11	5	12	9	8	8	11	9	7	11	14	10	11	13	7	12	9	9	11	12	7	9	11	11	11	11	12	13	7	11	8	7	12	16	7	8	12	11	7	9	9	7	11	9	12	11	12	12	6
h202	12	6	15	11	9	11	12	9	9	11	12	11	8	8	11	15	8	10	11	11	9	10	11	14	8	11	9	11	13	12	9	12	7	9	5	11	14	14	10	12	8	10	7	5	14	10	9	10	11
h203	8	12	9	13	11	15	11	11	7	6	9	10	12	10	9	9	6	7	4	11	13	10	10	8	3	8	11	6	13	6	10	12	8	11	6	11	8	12	11	12	12	13	8	15	10	3	7	4	13
h204	10	10	11	9	15	9	11	9	8	9	10	7	10	12	7	9	8	12	11	9	7	8	8	10	11	9	11	12	9	10	5	8	15	15	8	15	12	14	7	8	6	5	12	11	16	12	13	10	11
h205	9	7	10	8	10	8	9	10	15	14	10	10	10	11	8	10	10	6	11	10	10	9	12	13	7	9	12	11	13	11	9	9	8	9	7	10	7	9	7	11	11	5	9	8	9	9	11	14	12
h206	12	12	11	11	7	12	10	11	11	7	8	12	9	11	15	13	12	11	10	11	10	14	11	11	9	10	11	8	7	14	10	12	8	6	7	9	10	12	9	14	10	9	8	7	12	9	6	8	11
h207	7	11	10	10	12	11	11	8	9	10	6	9	9	6	6	10	11	7	10	8	11	11	12	11	5	7	8	9	13	7	8	11	10	8	7	10	13	9	11	11	8	11	6	10	11	9	11	10	14
h208	11	9	12	12	12	11	9	8	10	10	8	11	7	6	12	12	11	10	10	10	8	5	9	9	10	6	8	12	6	9	9	11	11	8	5	14	13	15	11	13	6	9	10	8	19	10	14	11	8
h209	7	9	5	7	6	6	7	8	6	6	3	5	6	6	7	6	4	5	7	5	7	8	5	5	7	7	6	7	8	5	5	8	9	7	11	5	8	5	8	6	8	7	5	7	6	8	7	8	7
h210	8	10	10	10	11	13	8	12	8	8	7	13	10	8	10	9	8	8	7	9	11	10	9	10	4	8	9	5	11	7	13	12	7	7	7	8	7	7	12	12	9	13	5	12	6	12	7	3	10
h211	6	9	6	8	10	10	6	9	5	4	6	10	12	6	6	6	5	4	5	6	9	7	6	4	4	6	8	5	9	5	7	9	7	8	9	7	3	8	11	11	9	11	8	10	5	5	6	3	8
h212	7	12	5	10	11	15	9	10	6	7	7	11	14	12	8	5	7	6	7	7	10	6	8	5	4	6	9	6	8	6	13	10	11	11	7	10	9	10	12	12	9	12	10	10	9	6	8	5	9
h213	8	12	7	9	9	9	6	9	12	9	8	9	6	8	9	7	10	6	11	7	14	8	9	8	10	7	9	10	10	12	11	8	9	9	7	5	16	6	9	8	10	8	9	9	10	8	16	13	9
h214	14	9	12	10	5	8	9	9	10	11	8	12	7	13	10	12	11	11	10	8	8	11	10	12	9	9	6	11	12	12	8	9	10	10	6	12	12	6	9	5	8	9	6	5	8	9	8	10	9
h215	11	11	12	12	10	11	9	6	7	6	8	9	8	12	12	12	5	10	8	8	12	9	10	12	8	5	14	8	10	11	7	13	11	11	5	14	11	11	7	11	9	9	7	8	11	8	8	9	14
h216	9	8	8	10	10	7	11	10	12	10	7	9	9	8	9	9	7	8	10	10	10	7	9	11	8	6	10	10	6	9	9	10	9	6	5	6	9	9	9	9	12	6	10	8	11	8	10	10	10
h217	13	11	10	12	10	10	10	10	8	6	10	12	9	9	12	8	9	10	7	10	9	11	12	10	8	10	12	9	10	15	11	13	9	10	7	12	13	11	7	13	9	7	10	8	9	10	9	9	14
h218	12	9	13	9	12	7	14	7	9	8	11	8	7	10	9	11	12	13	15	11	8	11	13	14	12	10	11	14	10	12	7	10	11	11	9	10	11	11	6	8	7	4	11	6	13	11	14	15	9
h219	7	10	6	9	7	10	7	9	9	7	9	7	9	7	10	6	9	9	11	7	6	7	5	6	11	12	6	8	5	6	11	8	9	8	10	6	10	9	10	8	7	8	11	8	10	10	10	8	7
h220	8	5	7	7	7	9	8	9	4	4	10	8	7	8	6	7	6	6	7	7	6	9	6	7	6	9	7	6	10	7	6	7	3	4	8	6	6	8	4	7	6	9	6	6	5	6	6	7	8
h221	13	7	8	10	6	5	7	8	11	9	9	6	6	5	12	9	8	12	12	7	6	5	8	8	13	8	8	13	6	12	9	5	9	9	8	6	14	5	10	7	8	8	11	3	9	11	11	12	6
h222	11	9	8	14	12	10	8	8	12	8	8	10	9	9	10	8	5	7	10	10	10	7	9	7	9	7	12	10	10	11	10	11	12	10	6	14	15	9	9	9	9	7	11	14	13	9	14	9	10
h223	11	11	12	10	12	9	12	10	9	4	8	9	8	12	10	10	9	10	9	8	11	15	12	12	7	11	14	9	12	13	11	15	11	9	9	14	9	7	7	11	11	9	4	8	9	8	6	11	18
h224	15	9	12	6	8	4	12	14	10	14	12	7	11	11	10	12	13	9	15	10	8	11	11	11	12	11	10	16	6	13	12	7	9	11	9	10	13	11	6	7	10	5	10	12	13	12	13	15	6
h225	11	11	10	12	10	9	11	6	9	8	10	9	10	6	12	12	9	10	11	10	8	15	10	10	9	9	12	10	10	11	9	17	11	11	8	8	13	7	9	11	7	9	8	6	11	8	11	11	16
h226	11	9	9	5	11	7	7	10	9	8	12	7	12	12	8	7	9	10	12	7	6	6	10	8	10	11	9	12	6	10	11	8	13	13	8	10	11	9	6	6	8	5	10	8	10	14	11	9	8
h227	5	10	11	9	11	11	8	8	7	6	8	10	11	9	5	9	8	9	4	10	9	7	9	9	7	9	8	4	10	7	8	11	8	9	6	9	3	10	13	11	9	11	10	11	5	8	7	6	10
h228	7	6	7	5	5	4	7	6	8	8	6	3	6	5	7	7	7	8	11	7	4	6	6	7	11	7	5	8	3	7	8	3	4	5	9	6	8	7	5	2	2	5	8	5	7	9	8	9	4
h229	11	9	9	9	5	8	6	10	10	11	10	10	10	10	12	9	11	12	12	10	7	6	9	7	14	11	7	12	5	12	10	6	8	7	9	8	11	12	9	9	5	7	12	8	9	10	13	11	5
h230	5	5	12	5	8	6	8	9	8	8	10	7	7	9	6	9	5	9	9	8	5	10	8	12	10	14	6	7	8	8	9	8	8	9	11	6	8	6	8	6	7	9	5	6	8	8	6	7	9
h231	10	14	11	13	11	9	8	7	10	6	9	11	10	10	11	7	8	8	10	11	10	12	11	8	10	5	11	8	9	10	7	10	11	9	5	9	12	10	8	10	6	7	12	11	8	8	13	8	13
h232	15	9	10	7	8	4	9	9	11	11	11	6	9	11	11	10	11	11	14	8	4	9	11	10	14	10	12	15	7	14	12	5	14	14	11	9	14	8	5	7	8	1	13	9	11	13	13	14	8
h233	10	14	9	9	11	11	10	13	8	10	8	8	14	13	11	11	10	7	10	11	10	16	9	8	6	11	13	10	9	12	6	10	10	9	9	9	8	12	7	10	12	9	8	13	8	7	9	10	13
h234	6	12	8	12	12	13	7	8	10	13	5	10	9	4	10	8	10	9	8	8	12	9	5	10	5	6	6	8	12	5	9	9	10	9	4	10	10	11	10	11	9	11	6	8	10	8	12	7	10
h235	7	11	10	8	10	14	6	14	10	10	8	10	13	9	10	10	9	5	8	8	12	9	11	7	4	9	12	6	10	11	12	13	4	6	7	12	9	13	11	15	9	11	6	14	11	7	8	7	12
h236	7	10	12	12	12	12	9	8	10	8	6	11	8	8	8	9	11	7	8	12	13	10	12	11	6	8	10	9	13	7	7	12	10	7	5	8	9	10	10	12	8	10	7	10	10	9	11	6	12
h237	7	12	11	12	13	14	11	8	10	11	5	13	9	6	8	11	11	9	10	10	13	10	12	11	3	6	8	7	13	5	8	14	8	7	6	9	9	9	12	13	8	14	4	10	10	8	11	6	12
h238	11	11	10	12	12	8	9	12	11	10	10	12	11	9	10	8	9	9	11	10	11	9	9	7	8	9	12	9	10	11	6	11	10	10	7	10	11	11	5	11	11	7	9	12	11	11	14	11	10
h239	10	7	10	8	6	6	8	4	8	7	10	4	4	6	10	9	10	11	11	8	5	9	7	10	16	8	7	11	6	9	8	3	10	10	11	8	10	8	4	5	2	5	10	4	10	10	10	11	7
h240	9	10	9	8	12	10	8	13	6	8	9	10	15	11	9	8	8	9	7	8	10	7	7	7	5	10	10	7	11	8	8	9	12	12	7	11	4	10	9	11	11	10	8	13	3	9	7	6	9
h241	10	12	1	10	11	10	5	11	10	6	4	8	13	7	10	6	7	7	10	8	10	7	7	1	8	7	10	9	7	8	8	9	12	14	9	8	10	7	9	9	10	9	10	11	10	9	13	10	10
h242	8	8	7	10	9	8	7	8	8	5	13	11	8	8	7	6	6	8	8	7	10	6	9	7	9	10	11	9	8	13	9	10	9	9	6	8	10	9	8	10	10	6	11	5	10	10	10	9	9
h243	8	9	12	7	6	10	10	6	12	11	9	9	6	8	7	9	9	9	9	9	12	10	10	14	9	7	10	10	8	10	6	6	9	9	6	8	8	13	8	10	9	6	9	6	11	10	12	10	10
h244	8	7	10	5	4	7	5	7	6	9	8	8	5	9	6	7	9	10	9	7	4	7	8	10	10	10	5	9	6	9	6	5	5	6	7	8	10	6	6	5	5	6	8	5	7	8	8	10	6
h245	8	7	13	12	8	12	12	8	8	11	11	12	8	9	9	11	12	10	9	12	10	9	13	13	8	8	10	12	14	10	9	10	6	8	3	9	10	10	10	12	9	10	7	6	10	8	6	9	10
h246	11	13	10	10	14	10	11	12	7	9	9	11	15	9	8	10	11	6	9	12	9	11	11	7	5	8	10	9	10	7	7	13	11	10	8	10	5	13	8	11	11	10	8	12	7	8	9	5	10
h247	9	5	9	7	5	4	9	5	9	8	8	5	5	7	9	9	9	9	10	6	4	8	7	9	13	8	7	10	4	8	8	2	9	9	11	7	9	8	4	4	3	5	9	5	8	8	9	10	5
h248	13	13	12	14	12	9	11	14	9	10	9	12	8	6	14	10	13	9	9	12	7	11	8	11	8	7	8	9	8	9	11	13	6	8	7	8	11	7	10	11	7	11	7	10	9	9	7	9	14
h249	9	11	8	10	14	9	11	12	10	6	6	9	9	8	8	6	7	8	8	10	15	7	8	8	4	7	10	9	15	9	6	11	11	10	6	14	7	11	10	11	10	10	8	14	5	7	9	8	10
h250	10	12	6	8	8	10	10	11	8	11	7	6	10	8	7	9	12	6	11	9	14	9	9	9	7	7	9	12	8	8	9	9	5	10	7	8	10	10	8	8	10	10	9	10	10	9	12	7	8
h251	15	11	8	8	8	6	9	9	10	9	9	6	9	15	12	8	10	11	14	6	6	9	9	8	12	10	10	13	7	12	8	5	16	14	11	11	12	8	1	5	7	4	11	9	8	11	11	12	8
h252	9	9	9	11	13	11	15	11	12	9	9	10	9	9	10	8	11	10	14	9	13	9	8	10	7	8	11	9	11	9	7	9	10	6	7	9	7	8	9	10	8	10	7	9	13	10	9	12	12
h253	9	8	9	12	10	9	13	0	9	8	8	9	4	8	9	9	9	12	8	10	11	8	14	12	8	4	9	11	11	10	9	8	11	11	7	12	14	10	9	10	6	7	8	6	13	10	13	10	11
h254	8	6	9	3	4	4	8	4	7	8	9	4	2	7	7	8	8	9	9	7	3	8	6	8	10	8	6	10	5	9	6	4	6	5	8	5	10	5	3	3	4	4	6	3	7	7	8	10	4
h255	10	12	9	11	11	11	10	9	11	7	8	10	9	12	11	11	8	9	10	9	11	12	10	9	6	8	13	7	13	14	8	12	9	7	7	11	12	10	7	10	10	10	7	13	8	8	7	10	11
h256	12	9	10	5	8	6	12	13	10	13	9	7	11	11	7	11	12	6	11	9	12	11	11	12	8	9	11	14	12	10	10	9	7	9	8	10	8	9	7	9	12	9	5	12	6	8	10	11	9
h257	7	9	7	9	10	13	8	8	5	6	11	10	12	9	6	10	5	3	5	9	10	9	9	7	4	6	9	6	11	5	9	11	7	8	7	8	6	9	14	11	9	16	7	9	8	5	5	2	10
h258	7	9	10	8	10	7	9	0	12	9	10	9	4	8	8	7	9	10	11	10	9	10	5	12	10	4	11	10	8	10	9	8	11	11	7	9	11	9	7	9	9	7	8	6	12	8	12	13	10
h259	10	10	7	7	10	9	9	8	8	6	9	7	8	9	6	8	7	6	6	7	8	8	7	7	6	8	9	7	11	6	7	12	9	9	8	10	8	5	10	8	9	12	7	9	4	8	5	6	11
h260	13	9	10	12	12	8	9	10	10	11	8	8	11	7	12	10	11	11	14	14	6	9	10	7	13	8	10	15	6	13	10	9	10	12	9	8	15	13	9	11	7	6	14	8	13	13	16	13	10
h261	9	19	8	12	12	14	5	8	11	6	4	11	9	8	14	6	9	9	9	6	11	11	8	7	8	5	10	5	8	9	10	13	12	7	5	10	11	9	10	13	9	10	10	10	11	9	11	7	14
h262	11	17	6	10	12	11	9	10	9	8	5	7	10	8	12	10	9	8	9	8	11	11	6	6	6	6	10	8	10	9	11	11	7	9	7	8	13	7	10	9	7	11	8	12	11	10	9	7	12
h263	13	9	11	7	9	7	11	6	9	8	13	9	10	10	9	11	9	10	11	7	7	10	7	11	10	11	9	12	8	12	11	10	9	11	8	10	13	7	7	8	9	7	9	6	7	14	10	11	10
h264	12	12	9	13	11	10	8	9	10	9	10	8	11	11	15	17	12	9	10	11	9	12	9	9	7	7	13	9	11	14	8	12	10	10	8	9	10	10	7	8	8	9	7	9	10	9	8	10	13
h265	6	12	15	9	15	12	11	13	5	11	12	10	14	8	7	13	10	8	7	13	13	10	9	12	5	9	13	7	11	8	8	10	7	9	7	9	10	14	11	14	9	9	10	13	12	11	10	8	13
h266	6	6	8	6	7	7	6	7	4	6	9	6	11	5	6	7	6	6	5	6	8	7	6	6	6	8	8	7	6	7	5	7	8	10	6	8	6	7	8	7	8	8	8	6	8	4	7	7	8
h267	14	12	9	11	7	11	10	11	10	6	5	8	8	12	13	7	8	7	10	9	10	10	8	9	8	8	11	8	11	10	10	8	12	7	9	11	10	10	7	10	11	9	8	11	10	3	7	6	11
h268	7	8	10	9	10	11	10	11	6	6	12	14	10	9	8	9	9	8	6	10	11	9	6	10	5	11	11	6	10	11	8	9	6	6	8	8	5	10	9	9	8	11	10	9	7	7	5	6	8
h269	12	10	11	13	9	12	11	9	8	9	7	12	11	9	13	13	8	9	7	13	11	8	9	11	8	6	11	10	11	10	8	12	8	6	6	13	10	12	9	12	9	10	7	11	10	9	8	4	9
h270	9	6	12	7	8	8	11	7	6	9	15	8	9	7	8	12	9	10	11	7	6	10	7	12	9	12	9	10	7	9	9	5	7	8	8	8	12	9	12	9	6	10	11	7	9	11	10	10	6
h271	15	9	14	8	12	4	12	14	10	13	9	6	9	9	10	10	13	11	15	10	6	9	11	11	13	9	8	17	8	11	10	7	12	12	10	12	13	11	6	7	6	5	11	10	13	11	12	15	10
h272	12	8	15	10	7	7	12	6	8	10	12	11	6	8	10	11	10	12	10	9	7	10	9	14	13	9	7	14	8	11	15	8	11	9	8	11	13	9	9	8	5	5	10	6	11	14	9	11	9
h273	8	8	12	12	9	14	9	7	7	9	10	16	9	11	10	12	7	9	7	8	11	9	10	11	7	9	10	7	11	10	8	13	8	10	4	10	10	8	11	9	8	13	8	7	9	9	7	6	11
h274	13	11	8	10	8	10	7	10	10	11	10	6	9	7	12	10	7	7	13	8	11	9	10	8	10	9	12	10	10	11	10	9	10	10	7	6	17	9	9	11	9	9	10	8	15	9	14	11	12
h275	11	11	6	14	12	11	7	8	9	8	8	9	12	8	14	12	7	10	10	12	10	9	6	6	8	6	16	8	10	13	9	11	11	11	7	10	13	11	8	11	9	9	10	10	13	10	12	9	14
h276	10	10	10	11	11	11	10	10	7	6	9	11	10	14	9	9	8	12	3	11	11	10	10	10	7	10	9	8	11	9	9	10	9	9	8	10	7	10	7	10	9	11	6	10	6	10	7	6	9
h277	10	10	13	15	9	10	9	11	10	6	7	10	7	7	13	9	10	13	8	15	10	12	9	13	10	8	11	10	11	12	12	8	12	8	7	13	10	12	6	12	7	8	9	13	10	9	9	8	11
h278	8	8	11	11	13	13	12	11	5	9	10	11	11	9	7	13	6	7	6	13	11	12	11	11	4	7	13	7	15	12	10	14	7	9	6	11	10	14	9	16	8	13	6	9	10	9	5	6	15
h279	8	10	9	10	12	10	8	7	10	7	5	8	9	7	10	6	9	13	11	6	7	9	6	7	11	11	6	9	9	6	12	9	14	10	9	9	10	8	9	7	8	8	9	9	11	13	9	11	11
h280	6	14	11	13	15	13	9	11	8	8	6	13	12	8	9	9	10	10	6	11	11	12	9	8	4	7	7	7	13	8	7	16	9	9	6	11	8	12	10	12	10	12	7	13	6	10	8	8	13
h281	10	10	7	6	7	11	7	8	8	8	8	9	8	14	8	9	7	10	8	5	9	8	8	7	9	7	11	9	10	10	13	8	11	11	8	10	13	7	6	10	9	7	8	12	8	10	8	7	8
h282	7	8	5	2	5	6	5	7	6	7	5	4	8	8	4	6	6	7	7	3	5	6	6	5	8	7	6	8	6	7	5	6	8	7	7	5	8	5	5	3	6	5	6	6	7	7	7	7	6
h283	15	9	12	8	6	4	9	9	10	10	11	6	7	11	12	12	12	13	12	10	4	9	9	11	14	8	8	15	9	12	10	5	12	12	11	9	14	8	5	5	5	5	9	7	9	13	12	12	5
h284	11	10	6	11	7	10	8	13	9	8	5	12	11	9	11	8	8	9	8	10	8	7	9	6	8	5	10	7	9	11	12	7	10	10	8	10	10	10	11	13	9	9	9	11	7	7	10	8	8
h285	10	12	11	13	11	13	10	7	8	10	8	9	8	8	11	13	8	8	8	9	9	14	9	10	6	8	9	9	13	10	7	14	9	9	8	9	14	8	10	8	8	10	9	9	10	8	10	10	15
h286	15	13	10	14	10	10	9	12	10	9	6	12	7	5	14	6	11	9	9	10	7	7	10	9	9	5	6	9	8	9	12	11	8	8	6	10	13	9	11	11	8	8	7	10	9	9	11	7	10
h287	8	12	11	9	13	11	11	9	11	10	8	9	10	8	7	9	6	8	12	9	9	16	10	10	8	11	11	9	11	10	5	14	9	7	8	7	12	8	8	10	8	10	8	9	10	10	11	10	15
h288	6	8	4	9	10	11	7	8	7	6	5	9	10	6	8	6	6	6	6	9	9	5	6	4	9	5	7	4	7	3	6	7	9	8	10	7	6	7	10	8	6	11	11	9	7	9	9	4	8
h289	5	7	9	5	4	5	5	7	6	6	5	6	8	7	6	7	7	5	7	7	6	6	6	7	7	7	6	6	7	5	6	6	6	5	10	7	5	5	7	6	8	7	6	7	4	5	6	6	6
h290	8	10	13	11	9	13	9	9	11	9	7	10	4	9	11	9	10	11	9	9	13	10	6	12	9	7	9	9	9	10	13	10	10	7	6	13	14	12	11	14	4	10	7	11	18	9	11	10	9
h291	10	14	9	9	11	11	9	15	10	9	8	9	10	12	9	9	8	6	8	7	14	14	10	9	4	10	13	6	13	10	9	12	9	9	6	11	10	6	9	10	13	9	7	15	8	8	8	10	15
h292	7	10	9	11	14	12	15	10	6	6	8	11	12	9	5	9	9	6	6	12	13	12	10	10	1	9	13	7	13	7	7	12	10	11	4	13	5	11	11	13	12	12	8	13	8	6	7	8	13
h293	12	8	11	13	11	7	11	13	10	8	8	7	6	8	9	9	8	12	12	15	8	12	6	11	10	8	11	12	7	10	9	4	11	11	7	11	14	10	7	8	7	7	10	15	14	10	13	12	9
h294	8	8	13	15	11	11	10	11	7	8	9	13	10	8	9	11	6	8	5	15	14	10	11	12	5	6	13	6	13	10	9	10	7	9	7	13	10	14	13	16	10	12	8	13	10	8	7	6	13
h295	11	9	12	18	10	8	9	10	11	8	8	12	7	11	14	10	9	13	7	14	11	11	11	12	8	8	12	9	10	15	8	9	10	8	5	14	13	11	8	11	9	8	9	14	9	9	10	11	12
h296	10	18	5	11	13	11	6	13	12	8	5	7	14	8	13	7	10	8	10	7	11	8	8	0	7	8	9	9	7	8	9	10	11	11	8	7	10	10	10	8	10	10	13	15	10	8	15	10	11
h297	14	10	7	13	7	8	7	13	11	8	7	9	8	7	13	9	8	9	8	13	10	12	9	7	9	7	15	10	11	16	12	8	8	10	8	11	14	8	6	12	10	7	8	13	8	9	11	8	13
h298	11	10	10	13	9	8	11	7	12	11	8	10	6	7	12	10	13	11	14	9	11	8	10	11	12	7	8	13	5	11	10	9	10	10	6	10	14	9	8	9	6	6	10	7	15	10	19	14	8
h299	8	8	13	13	9	12	11	7	9	11	11	12	7	9	9	11	13	11	10	13	11	10	12	14	8	8	11	11	13	10	10	10	6	8	3	9	10	10	10	12	8	10	7	5	10	9	7	8	11
h300	15	13	14	10	14	5	11	12	9	12	8	6	8	10	12	12	13	9	15	10	5	13	10	11	12	11	8	13	10	9	7	11	13	9	9	10	9	7	6	5	7	8	9	8	9	11	9	13	12
h301	7	6	9	9	7	10	6	8	7	8	10	11	9	9	7	9	9	9	8	10	7	9	10	9	10	11	11	8	7	10	4	10	10	8	9	7	9	8	9	9	7	11	12	6	9	9	9	9	10
h302	15	9	12	10	8	9	13	12	9	10	10	9	9	12	12	14	9	6	10	12	11	11	8	12	6	9	12	11	14	13	8	9	7	10	8	12	11	11	8	9	11	9	3	10	7	8	5	7	10
h303	11	10	11	6	8	6	10	11	12	17	6	8	11	7	10	10	16	10	15	8	8	8	7	12	8	5	4	14	8	7	10	6	5	7	8	7	10	11	9	8	9	9	6	9	10	9	12	13	6
h304	9	9	10	12	6	8	9	10	15	13	6	12	7	9	14	10	11	11	10	8	17	7	12	11	10	9	10	9	11	13	10	9	6	6	5	10	13	11	7	13	12	7	8	12	9	9	13	12	8
h305	8	9	6	11	9	11	11	13	14	11	7	9	12	8	9	9	10	7	10	9	11	8	11	6	7	4	9	8	11	8	9	10	7	9	7	7	8	10	8	8	14	9	7	12	8	4	11	13	9
h306	7	6	7	7	8	8	7	7	7	5	7	7	8	4	7	7	7	5	6	4	7	6	5	7	7	7	5	6	6	6	6	6	7	7	9	9	6	5	8	8	8	9	5	7	5	6	7	6	7
h307	8	9	9	9	12	11	15	14	8	9	8	10	12	10	7	11	13	4	8	12	11	11	10	10	4	7	11	11	11	7	8	12	8	11	7	13	3	11	9	12	13	11	6	12	8	6	7	8	11
h308	13	9	10	12	10	7	11	8	11	8	10	9	10	8	14	14	11	10	13	10	6	13	12	10	10	9	12	12	8	13	9	15	11	11	8	10	11	9	7	9	9	8	8	6	13	8	11	13	14
h309	12	10	11	11	9	11	11	11	4	8	6	7	12	11	11	11	10	10	11	13	8	12	6	10	6	11	9	12	11	8	6	10	10	13	9	13	10	14	7	10	10	9	8	13	10	6	9	8	7
h310	4	7	7	5	8	9	7	6	4	6	10	8	8	8	2	7	6	6	5	8	6	7	6	7	4	7	7	4	9	5	6	9	3	6	7	8	5	8	8	9	6	10	6	10	3	6	4	7	8
h311	13	9	10	10	3	6	12	9	11	13	10	9	8	9	12	13	12	9	13	10	10	12	11	11	8	9	9	12	14	12	8	10	6	9	9	9	13	9	9	10	11	7	8	8	9	8	12	11	7
h312	13	7	12	12	12	6	8	14	11	12	10	10	9	9	10	8	11	9	12	14	7	11	11	9	11	7	10	13	8	13	10	11	10	10	8	14	13	11	8	11	8	6	11	12	11	11	13	13	10
h313	12	6	17	9	11	8	16	9	8	11	13	10	9	13	9	17	12	9	9	13	7	14	13	17	10	12	13	13	13	12	10	12	10	10	9	15	10	12	8	10	8	8	7	9	12	9	6	12	11
h314	9	12	8	9	13	9	6	10	9	10	10	11	12	6	9	7	12	10	10	9	7	8	7	8	8	8	7	11	7	7	11	10	9	11	7	7	9	11	10	10	8	9	11	8	10	16	11	9	8
h315	11	9	10	10	10	10	10	10	10	12	10	10	7	7	10	12	9	11	11	8	8	9	11	10	10	7	8	10	8	13	12	11	8	6	8	10	17	9	9	9	5	9	8	10	15	13	13	11	10
h316	9	11	9	10	10	11	6	12	14	10	5	11	10	7	12	10	14	7	11	7	18	9	13	8	6	9	10	8	10	12	11	10	4	4	7	9	8	10	8	12	11	9	7	12	9	9	12	7	11
h317	9	10	10	10	11	12	10	11	8	5	7	14	11	11	10	8	8	9	5	8	12	9	10	10	4	8	10	5	13	9	10	13	10	8	6	12	4	10	10	13	11	12	5	11	5	9	4	6	11
h318	14	10	13	11	9	7	9	11	11	10	10	7	6	8	13	9	10	12	14	11	9	8	9	12	14	9	9	15	9	14	11	4	9	9	9	9	18	10	7	6	7	4	9	11	12	12	13	14	9
h319	10	10	5	11	9	11	8	11	14	12	7	9	10	8	11	9	8	8	11	9	14	4	11	5	7	8	11	10	14	12	9	10	7	7	4	7	10	8	8	12	13	10	9	11	12	10	12	11	11
h320	8	11	10	9	10	10	11	11	12	11	8	10	11	9	11	9	11	9	10	11	9	10	10	12	6	9	9	7	9	9	7	10	8	8	6	7	5	10	7	11	13	7	10	12	10	6	9	13	7
h321	9	10	10	10	10	11	8	10	7	8	7	11	10	12	9	11	10	10	9	9	9	8	6	10	6	8	7	10	9	8	9	10	9	13	5	8	11	7	10	8	9	12	5	10	6	12	9	5	6
h322	7	7	11	9	8	15	7	10	10	10	13	11	10	16	11	11	9	14	9	9	8	8	8	10	7	12	7	8	8	10	9	8	9	9	4	10	11	11	10	10	6	10	7	10	10	8	7	11	8
h323	12	12	7	7	13	8	11	11	6	9	9	9	12	9	5	11	8	5	8	9	11	12	13	7	5	5	13	10	11	10	9	14	10	12	6	13	10	8	10	12	11	10	9	11	8	8	10	6	13
h324	8	8	9	13	13	12	10	9	6	9	7	10	11	7	9	15	8	9	5	17	11	14	9	9	5	7	17	8	11	12	8	12	10	12	6	13	8	14	10	16	10	12	9	11	12	5	8	8	13
h325	8	10	10	10	9	13	7	6	7	8	8	9	14	8	10	9	9	10	6	11	11	10	5	10	7	7	13	8	7	8	13	6	7	11	4	9	11	10	11	10	7	9	8	6	10	10	9	7	10
h326	13	9	12	12	12	7	11	8	10	9	10	9	8	6	12	12	11	12	12	14	6	9	8	11	12	7	8	14	10	11	11	11	11	9	6	8	13	13	10	11	5	9	10	4	13	12	11	11	10
h327	8	7	10	7	10	12	10	11	5	10	10	8	13	11	5	10	9	7	7	10	9	11	9	10	5	7	8	7	10	5	14	9	6	12	8	9	12	9	13	9	6	12	7	11	11	9	8	6	9
h328	12	14	11	9	11	8	10	11	8	9	10	8	11	10	9	9	12	10	8	9	8	12	10	8	8	7	9	12	7	10	10	10	12	11	7	13	10	12	7	10	9	5	9	13	10	10	13	10	9
h329	5	10	6	12	12	12	7	5	7	4	6	12	7	6	8	6	6	9	4	10	9	5	9	6	7	3	7	4	10	6	10	11	10	9	6	9	9	8	15	11	7	13	10	10	7	9	7	4	10
h330	13	11	10	10	10	7	11	16	10	8	8	9	12	12	14	12	11	8	11	10	11	9	12	10	7	10	14	10	8	13	11	9	9	9	7	10	9	11	7	11	11	7	8	12	13	8	9	11	12
h331	14	10	11	11	11	7	10	11	9	13	7	9	10	6	13	11	12	10	14	11	7	10	11	10	12	7	9	15	7	14	13	10	7	9	9	9	16	10	8	10	4	7	11	9	12	12	13	12	11
h332	12	10	13	13	7	11	11	7	8	8	10	8	8	10	11	11	8	10	8	11	9	14	11	12	7	8	9	12	13	10	10	12	8	10	6	13	14	8	7	8	8	7	8	13	8	7	9	8	11
h333	11	11	8	10	8	11	7	8	8	8	11	8	10	8	12	12	9	8	9	10	12	11	10	8	9	6	16	10	10	17	11	11	8	11	6	10	15	13	8	15	9	6	10	8	11	10	12	11	14
h334	13	11	8	14	12	10	8	12	10	7	7	8	5	7	12	6	5	9	9	10	11	7	8	8	9	8	12	10	12	13	12	7	10	10	8	10	17	7	8	9	9	7	8	12	11	11	10	11	14
h335	8	8	7	10	9	14	6	11	8	8	8	10	11	13	10	8	6	13	8	10	11	9	3	7	4	9	10	7	11	9	6	11	12	12	7	11	8	10	11	11	9	11	8	13	7	7	8	8	9
h336	9	7	10	10	7	11	7	10	10	10	9	9	8	12	10	9	8	12	12	9	6	10	6	10	11	12	9	8	9	11	11	8	9	9	8	10	13	10	8	8	6	10	7	12	12	10	8	13	9
h337	7	10	9	13	11	12	13	11	9	8	9	13	11	11	8	10	7	7	6	12	15	10	12	10	2	8	12	7	15	9	8	13	8	8	6	12	7	12	11	14	14	12	6	13	6	6	7	6	11
h338	11	7	10	10	8	8	9	5	8	8	9	8	7	9	10	10	10	11	11	10	6	9	8	10	12	4	10	11	9	9	10	9	12	12	9	10	12	7	6	7	5	8	11	5	8	13	12	9	9
h339	5	10	7	9	11	14	10	11	7	6	8	11	13	9	7	9	5	5	4	10	13	7	8	7	2	9	10	3	11	4	8	13	8	8	7	9	5	8	15	12	9	15	8	10	8	7	5	3	11
h340	5	11	11	11	10	14	8	11	6	8	10	12	11	13	9	8	7	11	6	10	13	7	7	9	5	11	8	6	10	8	6	9	8	10	5	10	8	11	9	11	10	11	6	11	6	9	6	5	11
h341	12	7	7	11	10	9	9	10	8	7	8	9	8	8	8	9	7	12	7	11	9	8	8	7	8	4	9	10	10	10	13	8	11	11	7	10	13	9	13	10	5	10	8	8	10	10	9	9	9
h342	12	4	14	8	8	6	10	9	7	11	14	10	9	11	7	12	9	11	11	10	5	9	11	13	12	11	8	13	7	11	10	7	12	14	9	11	12	10	7	7	7	7	9	7	11	13	10	10	7
h343	7	9	10	9	12	12	10	11	5	7	11	16	13	9	7	10	9	7	5	12	12	11	12	10	3	8	14	6	11	11	14	13	8	8	8	10	6	11	10	15	10	10	9	11	9	11	8	6	14
h344	11	11	12	14	10	8	7	10	9	10	9	11	9	7	12	12	9	8	8	12	11	11	10	11	7	4	14	7	12	11	9	13	7	10	8	12	11	9	10	15	10	10	9	10	9	8	12	7	14
h345	11	11	10	10	10	8	14	8	9	10	8	10	8	7	10	10	16	10	11	10	10	9	11	11	10	5	8	14	6	9	9	9	8	8	6	10	9	9	9	9	7	9	9	6	11	8	14	9	8
h346	7	10	2	10	11	12	3	9	9	5	7	8	11	7	9	3	4	9	8	7	10	5	7	2	7	8	10	6	7	8	9	9	11	10	8	8	10	9	10	9	8	10	13	11	9	10	11	7	11
h347	7	9	9	12	9	10	10	8	13	10	6	10	7	5	10	8	11	8	9	10	7	8	5	11	7	5	6	8	8	7	9	9	7	5	7	7	9	8	11	11	12	10	6	7	10	8	10	8	10
h348	10	8	9	9	11	9	12	9	8	9	8	8	8	8	7	9	8	7	9	9	12	12	15	12	7	7	13	10	14	10	10	12	10	9	6	9	12	6	10	10	9	9	8	9	10	7	10	9	15
h349	12	9	9	6	7	8	8	13	10	12	10	4	13	13	12	12	13	9	13	8	7	11	7	7	12	13	8	13	8	11	8	7	10	14	11	6	12	7	5	3	9	7	8	11	10	9	12	14	7
h350	9	7	12	8	7	10	11	11	11	13	10	8	10	6	8	11	11	9	10	5	15	11	14	11	7	9	9	11	11	12	9	9	6	7	7	9	11	10	8	12	10	8	7	11	10	10	11	10	10
h351	8	6	8	8	10	10	9	9	5	5	13	11	10	10	5	6	7	9	5	9	12	8	9	8	6	12	12	6	10	10	9	12	9	8	8	10	6	9	12	10	10	10	9	8	8	11	8	7	11
h352	6	6	5	5	8	9	6	5	4	5	5	5	7	3	5	4	6	6	5	6	8	7	5	5	5	4	8	5	9	7	6	7	6	7	6	5	5	5	6	6	6	8	5	5	5	3	4	4	7
h353	17	7	14	8	8	4	14	10	8	13	12	7	7	9	10	14	11	10	13	10	6	9	12	14	12	9	8	16	10	13	12	9	7	7	10	12	17	9	9	7	5	7	7	8	11	12	10	11	8
h354	8	12	8	11	11	12	13	10	9	10	7	11	11	5	9	10	11	8	10	10	11	7	12	8	5	4	6	11	11	7	11	12	5	7	5	9	11	10	14	12	8	12	7	10	10	8	11	6	9
h355	14	14	7	11	11	8	10	11	10	8	5	6	7	9	11	9	8	7	10	9	8	14	9	7	8	8	13	10	11	10	12	12	12	10	7	9	12	2	7	8	10	9	7	11	8	9	10	8	15
h356	9	7	9	7	10	11	10	6	7	8	10	11	10	10	7	11	7	12	8	9	8	8	9	9	10	7	9	11	6	10	11	12	11	9	9	10	9	10	9	10	8	9	10	8	11	12	11	7	10
h357	9	9	10	16	10	12	7	10	11	10	8	14	9	9	14	10	7	11	9	12	13	11	11	9	7	10	14	7	10	15	4	13	6	6	8	10	11	13	7	15	9	10	9	10	11	9	10	9	14
h358	11	6	8	8	4	4	9	7	10	10	8	6	5	7	11	8	8	10	11	7	7	9	4	8	13	7	7	11	7	11	10	5	7	6	12	8	12	5	8	5	6	7	8	5	10	11	11	11	6
h359	14	8	11	11	11	7	12	9	9	8	10	9	8	7	11	11	10	11	12	13	5	8	9	10	12	7	7	15	11	12	11	10	10	10	6	9	14	14	9	10	6	9	10	5	12	11	11	10	9
h360	12	7	11	9	9	7	9	10	9	8	11	7	8	14	8	9	6	12	12	9	8	10	6	11	11	13	11	12	10	11	7	8	15	15	9	12	11	9	4	6	8	7	8	10	10	12	8	11	10
h361	8	12	11	7	15	9	9	11	10	9	8	7	8	12	7	9	10	12	12	7	7	12	6	10	10	11	9	11	9	12	9	10	13	11	8	15	12	12	8	8	8	6	9	13	14	10	11	14	11
h362	14	10	7	11	7	7	10	9	16	11	5	9	6	5	15	9	14	12	15	5	10	8	11	10	12	9	7	12	8	12	9	8	10	7	7	9	14	8	7	8	10	7	9	7	12	10	14	15	9
h363	6	7	10	8	6	9	8	8	6	8	7	8	7	8	6	8	7	6	7	8	8	7	8	10	7	8	5	6	9	6	8	7	5	4	7	8	6	6	10	9	6	10	4	6	6	5	4	5	8
h364	11	9	12	12	14	9	13	14	5	10	10	9	12	8	10	14	13	10	9	16	8	9	10	11	9	7	10	13	8	9	7	9	9	9	8	12	7	15	7	11	6	9	10	12	13	10	9	7	10
h365	9	4	10	5	8	6	7	8	7	9	11	6	11	9	9	10	10	7	10	6	5	9	9	8	11	9	9	11	4	10	8	5	9	9	12	6	9	8	7	7	7	5	11	7	7	9	8	10	8
h366	15	9	10	12	10	6	10	12	13	8	8	7	7	11	12	8	7	11	11	10	9	7	7	9	11	9	8	14	8	13	10	9	13	9	9	14	13	11	6	7	10	5	8	12	11	11	12	13	6
h367	11	13	12	12	6	10	7	10	12	11	8	10	7	9	16	12	11	11	9	8	14	9	8	11	10	5	10	10	12	15	10	7	8	8	5	12	15	13	9	11	9	7	10	12	11	9	10	11	10
h368	18	8	11	11	5	4	11	11	13	10	7	9	6	9	13	11	10	10	12	11	8	10	12	11	11	5	9	14	11	14	12	10	9	8	8	13	14	8	8	10	9	6	7	9	8	10	11	10	7
h369	11	11	14	8	10	6	11	16	11	14	9	9	11	9	12	16	15	10	14	12	11	15	10	13	9	12	12	12	10	13	9	9	7	9	12	10	9	11	7	11	10	8	7	12	11	8	11	11	10
h370	10	13	10	10	8	9	5	10	11	10	5	13	10	6	14	9	11	14	10	9	7	10	7	8	10	7	7	10	8	11	13	10	9	5	7	8	9	9	10	10	7	9	10	8	8	12	11	7	8
h371	16	8	11	13	7	7	10	11	14	11	9	9	6	8	17	11	12	14	14	9	8	10	10	11	13	11	9	14	9	16	9	10	11	9	9	11	16	10	6	8	10	6	10	7	14	10	13	16	11
h372	9	10	11	11	7	8	7	11	8	11	10	12	9	9	12	10	12	13	11	12	4	11	9	11	11	9	8	9	7	10	6	9	14	12	10	10	8	10	8	9	7	8	12	9	9	11	10	10	9
h373	12	12	9	9	11	9	8	13	13	11	5	5	10	10	13	7	14	8	13	7	10	8	7	6	9	8	7	14	14	10	7	8	11	9	8	11	8	12	8	6	11	8	9	13	8	10	10	13	9
h374	10	8	13	9	8	10	8	7	10	11	11	8	7	11	11	10	11	15	13	10	5	11	7	13	14	11	8	13	6	11	10	7	12	12	8	10	14	11	6	7	5	7	11	9	15	13	12	14	7
h375	15	6	10	8	7	4	11	13	10	10	10	10	11	9	11	12	12	11	13	10	6	9	9	9	11	7	6	13	7	11	8	7	12	12	10	9	10	10	7	7	9	9	9	9	9	11	10	12	5
h376	7	9	11	11	9	15	9	10	9	8	10	13	12	16	11	11	11	12	8	11	11	8	6	10	7	11	11	8	8	10	11	10	11	9	5	9	7	12	9	12	7	11	10	10	10	6	7	9	7
h377	16	12	7	11	9	9	10	11	14	11	7	5	6	10	15	11	10	12	14	7	9	8	6	7	11	8	7	13	9	12	7	8	9	11	9	11	16	8	8	4	8	6	9	11	14	10	12	12	7
h378	10	10	9	7	7	10	10	11	11	13	7	7	8	11	11	9	10	5	13	9	12	12	9	12	6	9	9	10	16	8	7	10	9	9	7	9	10	6	8	6	13	9	5	7	6	7	10	11	11
h379	14	8	11	8	9	5	10	8	11	10	10	7	8	12	11	9	12	12	14	9	5	10	10	11	14	9	11	14	6	13	11	6	15	13	12	11	13	8	3	6	6	3	12	8	11	14	13	14	9
h380	7	11	12	12	12	11	10	10	7	9	10	9	14	12	10	10	11	6	8	14	10	13	12	9	6	9	16	9	8	9	9	11	11	13	7	10	7	13	7	13	11	7	10	14	11	6	10	9	14
h381	10	12	11	13	13	11	6	5	8	7	8	10	8	9	11	9	8	9	9	9	10	10	12	10	9	5	15	8	9	10	9	12	12	12	6	13	12	10	7	12	6	6	11	9	14	10	13	10	15
h382	12	9	9	8	6	4	7	9	10	9	9	7	8	10	8	8	10	8	12	7	6	6	9	9	11	10	11	11	8	12	7	8	11	11	8	10	12	5	6	6	8	4	11	5	6	11	10	11	10
h383	9	9	11	9	9	10	9	9	8	7	9	10	13	9	10	10	9	7	7	10	8	9	8	11	8	6	12	7	9	11	10	7	12	14	7	8	8	11	8	11	9	6	9	9	10	7	10	9	10
h384	6	5	9	5	6	7	7	7	6	6	10	8	5	9	4	7	8	8	7	8	2	7	6	9	8	9	6	7	5	7	7	7	5	7	7	8	8	8	8	7	7	6	10	8	7	9	8	9	6
h385	16	8	11	9	5	7	9	11	11	9	9	7	8	11	13	11	8	10	12	9	10	10	11	11	12	9	13	14	9	16	11	8	10	10	9	13	16	10	4	10	9	5	9	9	12	9	11	12	11
h386	9	11	10	10	10	9	13	10	11	9	8	10	7	11	8	10	7	8	10	10	15	9	12	12	5	8	10	9	15	9	9	11	8	6	6	12	9	9	8	11	12	11	4	12	7	5	9	10	8
h387	9	4	13	10	8	9	16	8	11	10	11	12	4	11	10	10	10	11	9	10	10	10	15	13	10	10	8	14	12	14	9	8	10	7	7	11	12	14	8	12	9	6	7	9	11	9	10	13	8
h388	8	8	9	8	11	12	6	9	8	9	12	8	11	11	9	8	8	15	11	8	5	9	7	9	10	11	10	9	7	11	10	7	12	12	7	9	12	12	11	9	7	5	14	11	13	11	13	11	9
h389	10	10	13	15	13	9	10	9	8	9	11	9	9	10	13	13	10	12	11	15	9	12	9	12	10	7	13	10	9	12	6	8	12	12	6	11	10	12	6	8	4	7	10	11	12	10	10	12	13
h390	7	13	10	14	10	14	8	14	11	9	6	12	10	7	14	10	9	12	9	12	15	9	7	9	7	9	10	6	10	9	9	9	9	8	6	8	9	13	11	13	9	12	9	14	13	9	11	9	10
h391	6	8	8	6	9	9	7	9	6	8	5	8	10	8	6	8	8	4	5	6	8	7	5	6	7	7	6	6	8	5	6	9	6	6	9	4	4	5	10	9	7	10	6	8	4	5	6	5	6
h392	11	9	12	8	10	8	12	14	12	12	12	9	10	13	10	14	11	11	11	10	10	13	9	12	9	9	10	10	10	15	9	11	9	9	9	12	11	13	4	9	11	6	7	12	11	9	9	13	8
h393	12	6	7	11	10	9	15	7	9	9	8	9	6	8	7	10	9	8	12	12	5	10	14	8	8	5	11	15	11	9	10	11	10	10	7	8	13	7	7	11	9	7	10	6	13	8	13	10	9
h394	12	8	13	9	13	9	14	11	5	9	10	9	8	10	5	11	6	7	8	11	10	12	12	13	6	9	11	11	15	10	12	12	10	9	7	13	12	10	10	12	8	11	5	9	10	10	5	8	13
h395	5	9	10	10	11	13	9	8	6	7	11	11	11	13	8	8	8	7	5	9	10	10	8	10	6	10	10	5	11	7	9	10	9	9	7	9	4	11	12	12	9	12	9	8	6	6	6	5	9
h396	7	5	6	7	7	7	7	8	4	8	6	7	10	7	5	7	7	5	6	8	6	5	5	4	7	6	8	6	7	4	5	7	7	6	7	6	3	8	6	7	7	7	7	9	4	6	7	5	6
h397	6	10	8	11	14	13	11	9	10	3	8	11	11	10	7	6	6	7	3	11	14	10	11	10	2	7	12	5	13	9	7	13	10	10	5	11	6	10	10	13	16	11	7	11	7	7	7	9	14
h398	6	8	11	12	11	14	10	9	8	7	5	14	9	11	10	10	9	13	7	8	10	11	7	9	8	11	8	7	10	8	8	13	10	8	8	11	8	10	10	9	6	13	7	11	9	11	7	10	11
h399	7	9	10	14	12	14	9	12	10	8	10	14	9	11	12	10	7	11	7	10	14	7	7	9	6	10	12	6	12	13	8	11	8	8	4	14	9	17	9	15	9	11	8	12	15	9	8	9	12
h400	10	5	14	10	8	12	12	7	9	7	13	10	7	15	8	12	7	11	7	10	10	13	11	14	10	12	10	10	12	11	12	11	10	10	7	10	12	9	8	9	7	10	7	7	11	9	6	11	12
h401	13	9	10	12	12	7	9	8	11	10	9	9	6	8	12	14	11	14	13	12	8	11	11	10	12	8	12	12	8	15	9	11	11	11	9	10	13	11	6	9	7	7	11	6	13	12	13	13	10
h402	13	8	11	7	6	9	11	10	9	11	9	7	10	16	9	11	11	12	11	9	8	12	8	10	10	10	9	12	10	12	9	6	11	11	11	12	11	8	8	6	8	7	9	10	9	6	10	11	5
h403	11	9	8	9	8	8	10	9	9	5	11	10	9	11	7	8	7	11	10	10	10	9	9	8	9	11	10	10	10	11	10	9	10	12	8	9	12	8	7	9	10	8	7	7	9	15	10	10	9
h404	13	15	14	8	12	5	11	8	9	10	9	7	10	8	10	10	11	8	12	8	7	13	10	11	8	9	10	12	10	9	11	15	11	11	8	10	11	7	5	9	9	6	7	8	5	12	10	11	12
h405	7	7	10	11	14	11	9	12	9	4	10	15	12	14	9	7	8	10	6	9	11	10	8	10	5	11	11	6	10	11	9	12	13	11	8	13	5	12	9	10	11	9	8	8	8	10	5	9	13
h406	10	11	3	8	10	9	7	8	10	6	6	11	8	12	8	7	5	10	8	5	7	8	10	3	7	6	13	8	8	12	11	8	15	11	8	10	11	7	8	10	10	7	10	10	10	10	10	9	11
h407	7	9	11	8	12	12	12	11	7	12	7	12	11	9	6	10	10	5	7	10	12	11	9	15	2	7	8	8	14	5	8	13	6	9	7	9	5	10	11	12	11	11	5	11	8	6	4	8	12
h408	11	11	12	12	14	12	11	10	5	6	9	10	8	10	10	12	9	9	8	10	11	9	8	12	6	8	10	7	14	7	3	13	12	12	5	14	9	11	9	11	6	10	9	8	13	9	7	7	14
h409	13	11	12	10	10	6	7	8	13	12	11	9	7	9	14	14	13	13	16	10	8	11	12	11	15	9	12	14	6	15	9	9	9	11	10	8	15	11	6	9	5	4	13	6	15	14	17	15	10
h410	10	12	15	11	11	10	11	7	9	7	9	12	5	11	11	9	12	15	9	11	10	10	12	14	12	8	9	12	9	12	12	10	12	8	7	13	12	14	8	12	7	6	9	9	12	13	10	10	9
h411	13	7	13	8	10	6	11	7	8	9	11	6	7	11	8	10	11	13	11	12	6	9	9	13	14	8	8	13	8	10	10	7	14	14	9	12	12	9	6	5	3	6	11	7	12	13	10	11	8
h412	9	9	8	6	12	12	13	8	8	13	6	10	7	7	6	10	7	6	8	8	11	9	10	12	3	6	8	9	15	7	8	13	8	7	6	10	9	7	10	9	11	12	6	8	9	8	7	9	12
h413	8	7	12	11	13	11	15	9	8	6	8	8	9	12	7	7	7	10	6	9	11	11	12	12	6	10	11	11	17	10	8	11	11	11	8	15	7	10	8	10	12	9	6	10	6	8	5	10	14
h414	15	9	9	9	9	6	14	10	11	11	8	6	9	9	10	8	14	11	17	9	6	11	11	9	12	9	10	16	8	11	8	8	12	10	10	9	12	9	5	7	9	4	10	7	11	11	14	15	9
h415	5	9	4	11	12	14	6	8	6	4	10	12	10	10	6	5	2	8	4	8	11	7	9	4	4	9	13	3	11	9	8	12	10	9	5	11	7	8	11	13	11	11	10	10	7	8	6	4	14
h416	11	5	12	12	10	9	15	6	8	10	11	10	6	10	6	12	7	9	10	12	9	13	12	14	7	8	12	11	17	9	9	9	10	9	7	10	13	9	9	11	9	9	9	8	9	9	9	10	14
h417	12	7	11	10	7	8	7	7	8	9	11	14	9	7	8	12	11	9	11	10	8	9	8	11	9	7	10	11	9	12	10	13	8	10	8	8	10	9	11	11	8	9	11	5	10	13	10	10	11
h418	11	11	8	10	12	8	6	10	11	7	8	6	9	7	8	6	7	9	12	10	10	11	10	7	10	7	14	11	10	11	10	9	12	14	8	10	15	7	7	9	10	7	12	12	11	11	14	11	14
h419	17	9	12	8	8	4	13	16	10	13	11	7	11	10	12	14	15	8	15	14	7	11	12	11	12	9	10	17	8	13	12	5	7	10	11	8	11	11	7	7	9	6	7	12	9	10	11	13	6
h420	9	11	14	10	12	8	10	16	11	12	10	10	13	13	10	12	13	9	10	12	12	11	9	11	7	11	10	10	12	11	8	9	8	8	6	14	7	13	8	9	11	8	6	18	7	7	7	9	8
h421	15	7	12	6	6	5	12	8	11	14	11	5	6	8	12	11	15	12	14	9	7	10	11	13	13	10	9	17	9	14	8	5	9	9	9	10	15	8	3	5	9	5	9	4	11	10	13	16	6
h422	4	6	4	6	8	8	5	5	3	2	2	6	7	5	2	4	3	4	2	6	7	6	5	4	4	5	6	2	6	2	6	9	7	7	4	7	5	5	8	7	6	9	6	7	4	4	6	3	6
h423	9	11	10	8	12	12	10	14	8	6	8	9	11	14	8	10	7	8	7	8	14	11	11	10	4	11	14	6	14	13	10	11	9	9	8	14	9	11	7	11	13	9	5	14	9	8	4	9	14
h424	5	11	7	9	14	14	8	9	8	5	8	14	11	9	7	6	5	9	7	10	12	5	9	7	6	9	12	5	8	8	8	11	14	14	6	8	8	11	10	11	10	10	12	9	12	11	10	6	14
h425	17	9	12	8	8	2	12	12	12	13	12	5	9	11	12	12	13	11	15	10	6	11	13	11	14	11	10	18	6	15	12	7	11	11	11	10	15	9	5	5	9	3	11	10	11	12	14	15	8
h426	14	8	12	8	5	5	10	10	10	12	12	7	10	12	12	11	12	10	13	9	7	10	10	10	13	11	11	15	6	13	13	6	11	11	12	9	13	10	3	6	9	2	11	10	9	12	12	14	5
h427	11	11	10	12	8	8	8	10	13	8	8	12	7	11	14	10	9	11	11	10	12	15	10	10	10	9	12	9	10	17	8	11	8	6	6	12	13	9	7	11	9	7	8	10	9	9	9	13	14
h428	12	10	13	13	9	7	9	11	12	10	8	11	8	10	13	11	10	10	9	11	13	10	9	12	8	7	11	10	15	14	9	10	7	7	5	15	12	10	9	10	10	9	5	13	6	8	7	8	11
h429	5	11	14	14	12	14	9	10	8	10	11	13	9	9	10	12	7	8	6	12	16	11	12	13	5	6	16	4	12	11	12	11	5	8	7	10	11	11	10	15	7	10	9	14	11	9	8	7	16
h430	12	10	11	13	13	7	11	13	13	10	8	7	6	10	13	9	10	14	12	11	7	10	8	10	13	7	7	13	9	14	11	8	11	7	10	9	14	10	4	6	8	8	9	11	12	12	11	14	11
h431	6	10	13	11	11	14	12	3	9	9	9	10	5	9	7	13	8	9	7	11	9	16	12	13	7	7	13	7	11	10	8	16	8	8	6	11	12	10	10	14	4	10	7	9	12	9	9	8	13
h432	11	11	12	12	12	10	10	14	9	10	6	10	13	9	12	8	9	7	10	10	11	9	10	9	5	11	12	9	12	9	10	11	10	10	8	12	9	11	9	11	11	10	7	14	9	5	6	9	14
h433	11	11	7	8	8	11	7	8	8	10	9	11	8	8	10	9	7	12	10	7	10	6	9	7	9	6	7	10	8	10	15	10	7	7	6	4	15	5	12	10	7	10	9	10	10	14	12	9	6
h434	10	10	13	15	11	9	9	9	12	7	8	13	6	13	15	9	10	11	9	11	12	12	12	12	9	9	15	8	11	16	9	12	8	8	6	15	10	10	7	12	8	7	9	11	10	10	9	12	15
h435	12	10	15	15	11	9	10	11	6	10	7	9	9	8	13	11	12	11	11	15	6	10	7	12	10	7	9	12	9	8	8	8	11	11	9	13	12	12	6	10	5	6	12	13	12	9	13	10	9
h436	12	9	16	11	8	6	14	11	9	13	11	12	7	11	11	13	14	11	11	13	12	9	13	16	10	8	9	12	14	12	9	7	7	8	8	12	8	10	8	11	9	8	7	9	6	8	10	11	8
h437	8	8	11	13	7	11	13	5	10	8	10	11	7	10	9	10	9	10	8	12	11	11	14	14	5	7	12	9	13	9	4	11	9	9	5	10	11	11	11	13	8	9	8	11	10	6	9	10	11
h438	8	13	8	10	9	13	7	8	10	8	7	9	10	6	10	5	8	12	9	7	10	8	8	8	8	10	9	7	6	9	15	10	11	7	7	7	11	9	8	10	8	9	10	10	12	12	11	8	11
h439	7	6	10	9	11	12	10	9	5	7	12	16	9	9	5	10	7	11	5	10	11	9	11	10	5	7	12	5	12	11	10	13	8	10	6	9	12	8	13	11	9	11	8	9	9	13	8	8	11
h440	15	9	12	12	10	6	10	12	14	9	9	8	3	9	12	6	9	13	13	10	7	11	9	11	13	9	8	13	10	13	10	9	12	8	10	10	15	7	6	7	8	6	9	8	11	11	12	15	12
h441	7	10	10	6	9	11	7	9	8	8	13	7	11	11	8	8	10	9	9	7	6	9	6	6	9	12	9	8	5	7	7	6	11	11	10	8	8	11	8	8	5	10	13	10	6	7	9	9	6
h442	18	8	7	9	9	5	10	11	11	11	10	9	10	6	13	13	10	10	14	9	7	6	12	7	12	6	9	15	7	14	9	12	10	10	7	11	14	12	9	10	10	7	10	5	14	12	14	12	7
h443	12	12	11	11	11	7	7	13	12	9	8	9	10	12	13	7	8	10	12	7	12	10	8	8	9	12	11	10	11	14	7	12	11	11	8	15	10	10	4	8	10	3	9	13	8	10	11	14	11
h444	6	10	15	9	11	12	11	9	6	12	7	8	9	9	7	13	13	6	8	13	13	12	10	15	5	9	11	9	13	6	8	12	9	10	6	9	8	10	10	12	10	12	5	9	8	5	9	8	11
h445	11	11	6	12	10	7	9	8	13	6	6	7	7	6	10	8	9	8	10	8	13	9	10	9	9	8	12	11	13	13	10	7	12	10	4	8	11	9	7	9	10	6	9	10	9	7	13	12	10
h446	11	7	6	9	9	10	9	11	6	8	7	8	11	13	9	8	7	5	8	6	8	11	9	6	6	8	12	7	13	9	8	11	12	14	9	10	8	5	7	9	11	11	7	11	6	7	7	8	12
h447	12	10	9	9	11	8	12	11	12	10	8	9	9	8	9	9	12	9	13	11	12	10	15	9	8	9	9	12	10	12	6	8	8	9	8	9	10	8	7	10	12	7	6	9	10	8	12	9	7
h448	10	8	9	9	11	13	10	6	7	8	8	9	8	14	7	9	8	10	6	7	10	10	8	9	7	7	7	8	10	6	11	8	13	11	6	11	9	8	9	8	6	11	6	8	11	8	5	6	9
h449	12	12	7	6	10	9	9	12	7	9	8	9	14	12	8	9	9	6	10	7	9	8	8	7	7	8	9	8	10	6	9	10	13	15	8	11	7	9	6	10	9	9	8	10	8	8	9	5	8
h450	13	15	10	10	12	6	9	14	13	12	8	8	8	10	14	12	15	13	13	8	9	13	9	9	11	8	8	12	8	13	9	11	11	7	8	8	11	7	5	7	9	7	8	10	11	12	11	11	10
h451	9	8	9	9	9	10	8	13	9	9	12	10	11	11	9	8	9	11	8	10	10	11	9	9	6	11	12	8	9	12	10	9	8	10	8	9	10	10	9	11	9	9	8	11	7	11	8	10	9
h452	8	7	7	11	9	9	8	0	8	7	7	9	4	6	8	7	7	11	7	6	7	7	7	7	10	4	7	6	8	8	9	8	6	5	7	7	11	6	13	8	4	10	8	6	9	10	8	8	9
h453	11	9	13	3	11	9	13	10	5	9	13	7	12	12	5	13	10	8	8	7	6	10	9	12	7	11	7	10	10	8	9	10	11	13	9	11	9	10	9	6	8	9	7	8	7	8	7	8	9
h454	7	13	11	10	14	10	13	10	8	12	3	9	11	5	8	11	15	9	14	11	9	8	8	9	7	6	5	11	7	4	8	11	6	10	4	6	10	11	12	10	7	10	9	11	13	11	15	10	9
h455	12	8	13	17	11	8	11	11	10	7	9	10	7	11	15	9	10	13	10	15	8	10	10	12	10	10	11	12	11	14	10	10	12	8	9	13	10	12	6	10	10	6	9	11	10	11	9	12	11
h456	11	13	12	8	10	8	8	12	8	11	11	6	11	9	10	8	7	7	12	10	11	11	10	11	10	8	14	11	8	13	12	5	10	10	9	8	15	11	7	11	10	3	12	12	11	11	12	11	12
h457	9	15	12	10	12	11	11	10	7	7	6	7	12	8	10	10	11	8	10	12	9	13	6	9	7	8	8	10	10	5	11	11	9	9	8	8	9	11	11	11	7	11	8	12	9	8	8	7	10
h458	7	11	5	10	11	13	11	8	8	6	7	8	10	9	4	6	5	7	6	10	13	8	8	9	5	6	12	9	13	7	7	10	8	12	6	11	9	10	8	10	12	10	8	12	10	7	11	6	12
h459	13	13	12	8	12	6	9	12	11	10	9	8	9	11	12	10	13	12	14	8	9	9	11	11	13	10	12	13	6	13	7	7	13	12	9	12	13	11	6	9	6	2	13	10	15	12	15	15	10
h460	10	12	9	9	9	12	10	7	9	11	9	10	11	10	9	15	10	8	10	9	9	12	10	8	6	7	11	9	9	10	8	12	8	11	6	11	12	12	9	10	8	9	8	13	12	6	12	8	7
h461	8	10	13	11	11	9	11	13	10	11	11	11	8	10	11	13	12	13	11	13	12	14	6	13	10	11	11	10	7	12	8	8	11	10	7	13	10	14	8	12	7	8	9	13	16	7	10	12	9
h462	9	11	10	12	10	14	7	3	10	7	8	12	5	11	10	6	7	11	9	8	9	9	5	10	10	5	8	8	11	8	10	9	14	10	5	10	12	8	8	9	5	10	10	5	12	9	9	8	10
h463	11	13	16	12	12	7	9	10	9	10	10	10	9	8	12	10	11	11	13	10	7	13	11	11	10	12	10	11	8	9	8	11	11	7	5	8	11	9	4	9	9	5	9	10	11	11	12	11	12
h464	12	8	13	9	5	5	11	9	14	11	10	8	5	10	9	9	10	10	13	9	8	10	11	14	9	9	9	13	11	12	8	8	7	5	7	11	10	8	6	8	11	8	6	9	6	9	8	15	9
h465	14	6	12	9	10	6	16	10	12	12	11	8	8	10	9	11	14	9	17	10	10	11	15	13	11	8	11	14	8	12	9	9	9	9	8	8	10	7	8	7	7	6	9	8	13	11	14	13	7
h466	12	12	11	13	11	8	9	9	10	6	7	8	7	7	11	7	6	11	10	11	8	10	9	10	11	8	11	11	9	10	12	10	14	10	8	11	14	8	8	10	9	5	10	11	10	11	11	10	11
h467	9	9	8	12	12	10	8	9	14	9	6	10	8	7	10	8	8	9	9	9	13	8	12	12	7	7	11	7	9	9	9	11	6	9	4	8	7	8	9	10	12	9	8	8	11	8	13	11	12
h468	13	13	0	12	12	11	7	12	12	7	5	9	11	8	12	8	7	8	9	10	11	9	9	0	6	5	14	9	10	13	9	11	11	12	8	10	11	9	9	11	13	10	11	12	11	9	13	9	12
h469	9	8	11	9	9	10	10	12	3	8	8	10	9	13	9	10	9	9	8	8	9	10	6	11	7	13	10	6	11	9	6	9	8	4	10	10	5	8	7	9	9	11	6	9	6	5	5	6	8
h470	10	12	13	13	13	11	11	13	10	8	7	9	8	12	11	9	8	8	6	9	13	10	9	12	5	9	9	8	17	10	9	12	9	7	6	15	8	10	9	10	11	12	5	13	6	6	3	8	15
h471	8	9	10	8	10	11	11	9	6	7	9	9	10	9	6	10	6	4	5	7	12	11	6	10	2	12	7	6	12	7	9	10	7	9	9	10	6	7	12	10	10	12	3	9	5	7	3	6	10
h472	10	12	9	11	13	11	11	11	6	8	8	10	12	8	9	11	10	9	8	13	7	12	7	8	6	5	7	11	11	8	9	14	6	10	5	9	10	12	11	10	8	11	8	11	8	9	8	8	11
h473	11	9	12	10	10	9	10	8	9	10	8	11	8	4	12	12	14	10	9	8	12	9	13	12	8	7	6	12	10	9	9	9	9	7	7	10	9	9	8	13	8	9	5	6	9	10	12	5	10
h474	6	9	3	8	9	9	6	5	8	3	5	6	5	3	6	5	4	7	7	3	7	7	4	3	7	7	7	5	5	5	7	7	10	9	7	7	8	6	10	7	6	9	8	5	8	6	7	7	10
h475	14	14	7	9	11	9	8	11	12	9	7	5	8	12	13	11	10	10	12	5	11	8	6	7	9	8	9	11	11	12	5	8	11	11	8	13	14	10	8	6	8	6	9	11	14	8	12	10	9
h476	11	13	8	12	12	11	9	6	9	5	9	9	9	8	10	10	7	8	9	12	8	13	8	8	9	6	10	11	10	11	7	11	11	10	6	8	13	11	10	9	7	10	11	8	9	10	11	7	12
h477	10	10	9	9	9	9	8	11	10	14	9	11	8	6	11	11	12	8	13	7	12	6	11	9	9	8	9	12	12	12	9	10	7	9	4	9	14	10	8	10	10	8	9	5	12	10	14	11	9
h478	5	4	10	5	4	5	7	7	7	7	9	9	7	8	5	8	9	9	8	7	7	9	9	10	11	9	7	6	8	9	5	7	9	5	10	8	8	8	7	8	6	10	7	7	8	7	6	8	10
h479	11	9	8	14	12	12	8	12	10	8	6	10	9	7	12	8	7	9	9	12	11	9	8	7	7	7	12	9	12	13	10	13	8	10	6	10	13	11	9	15	9	11	9	8	11	9	10	9	16
h480	7	10	9	13	10	12	9	7	7	7	10	14	7	11	9	8	9	13	6	10	9	7	7	9	9	9	8	8	9	8	10	7	10	8	6	7	10	10	9	9	7	11	8	11	11	13	10	8	8
h481	10	5	15	9	7	9	13	8	9	10	14	11	8	10	8	13	10	14	10	9	8	14	11	15	10	11	9	10	11	10	13	10	9	7	8	10	11	10	9	10	6	11	6	6	11	12	7	11	10
h482	9	14	6	7	12	10	6	11	11	7	6	12	11	9	9	6	8	9	9	6	10	7	9	3	6	9	10	8	9	8	10	9	14	10	5	9	8	6	9	7	11	9	10	9	8	11	9	8	11
h483	12	10	11	11	11	8	11	9	8	11	8	8	10	10	9	9	13	5	12	11	9	12	12	13	6	7	9	13	13	8	8	12	10	9	7	9	8	8	8	8	11	9	6	9	4	9	11	10	11
h484	13	7	11	8	10	5	10	10	8	10	9	9	8	12	9	11	10	10	12	9	7	8	12	11	12	8	11	14	8	13	13	8	13	13	9	10	13	7	8	6	7	4	10	6	10	12	10	11	9
h485	14	8	11	15	9	7	11	13	12	12	9	9	6	10	13	11	12	10	10	13	8	14	12	11	10	8	11	12	9	14	9	10	9	9	7	11	14	6	7	8	10	7	9	13	10	10	12	12	13
h486	11	4	10	9	6	7	9	7	10	7	11	8	7	7	10	10	7	12	10	5	8	10	6	10	9	12	9	10	9	10	9	5	9	8	8	8	12	5	10	6	8	10	9	5	7	9	9	11	8
h487	7	10	2	10	11	12	3	9	9	5	7	8	11	7	9	3	4	9	8	7	10	5	7	2	7	8	10	6	7	8	9	9	11	10	8	8	10	9	10	9	8	10	13	11	9	10	11	7	11
h488	13	13	10	14	10	9	10	12	11	10	7	8	6	10	14	10	9	9	11	10	9	15	8	10	8	10	12	9	12	11	10	13	10	9	6	8	13	1	8	7	11	10	5	12	7	9	9	9	16
h489	4	8	9	7	9	10	8	7	3	5	8	9	10	6	5	7	7	5	3	8	9	8	5	5	3	5	6	4	9	1	7	10	4	5	6	7	1	9	9	10	7	13	4	9	4	5	2	2	9
h490	12	10	9	9	11	9	10	10	7	6	7	5	8	14	7	9	8	10	7	7	7	10	6	9	7	9	9	10	12	7	9	8	15	13	8	10	9	7	8	6	8	10	6	12	8	8	6	8	9
h491	6	8	5	8	9	12	4	6	4	6	5	7	8	8	5	4	4	5	4	7	7	8	5	5	3	7	6	4	10	3	5	8	8	7	7	7	5	7	10	8	7	11	5	8	6	6	5	4	9
h492	8	7	6	8	7	8	6	7	8	8	7	5	6	8	7	7	7	6	7	6	7	8	7	6	8	6	6	9	7	9	9	6	8	6	13	7	9	6	7	6	7	6	7	8	8	8	7	9	7
h493	6	8	6	6	3	3	4	7	8	8	5	4	5	7	8	7	7	8	9	6	4	7	6	6	10	7	8	8	5	7	7	7	10	8	11	6	9	4	6	5	7	6	8	6	6	7	9	9	8
h494	12	8	13	7	9	8	12	9	8	11	12	6	11	11	11	17	14	9	11	13	7	14	11	12	11	11	15	13	9	14	8	12	8	12	10	11	10	14	6	12	8	5	8	7	12	9	12	14	9
h495	10	12	11	15	9	9	8	7	12	8	7	10	6	6	13	9	12	13	12	13	8	14	10	10	11	5	9	10	7	10	7	12	10	8	7	7	14	8	10	12	6	6	11	9	12	12	16	10	11
h496	9	9	14	12	8	8	9	10	11	12	11	11	7	11	14	14	13	10	12	12	12	13	11	11	11	11	14	10	8	15	6	11	5	9	10	10	11	13	6	13	7	7	9	10	13	10	14	13	10
h497	9	10	10	10	8	14	8	5	10	6	10	12	9	9	12	8	8	13	8	6	9	9	8	9	10	9	8	9	9	10	8	11	10	10	6	8	14	10	9	9	4	11	12	9	10	9	11	9	8
h498	12	12	9	11	9	10	10	13	12	9	8	10	11	13	15	15	12	9	12	11	12	16	11	9	6	9	15	9	11	16	8	12	8	6	9	9	8	8	5	10	12	9	5	11	8	9	6	10	13
h499	15	7	10	10	10	5	10	12	11	9	8	8	10	8	10	10	9	7	12	12	8	7	11	7	11	6	12	15	6	13	10	9	10	11	10	14	11	13	7	11	10	5	10	10	11	11	12	11	8
h500	9	8	11	11	6	9	12	6	8	13	10	9	8	8	9	11	10	8	8	9	11	6	12	12	6	6	9	11	11	9	9	11	7	7	6	10	12	10	7	10	11	9	6	9	10	8	10	11	10
h501	9	9	6	10	11	10	11	7	7	10	7	9	11	7	6	8	9	6	7	8	12	7	12	9	4	3	10	8	13	7	8	9	7	10	4	10	9	9	11	11	12	12	7	9	8	7	10	8	10
h502	10	10	11	15	9	12	10	5	10	7	8	12	7	9	15	11	8	13	9	11	9	10	9	11	10	7	11	9	11	12	10	14	10	8	5	11	12	12	10	12	8	10	9	7	12	7	9	10	13
h503	8	9	7	8	9	12	7	8	6	7	10	10	10	9	9	7	6	6	8	10	9	6	8	7	8	9	9	7	8	8	8	9	8	7	7	7	7	8	13	9	8	15	10	7	10	6	8	5	9
h504	10	12	9	13	13	11	7	13	11	9	8	13	12	6	11	7	6	6	8	9	13	8	11	6	3	8	11	7	13	10	11	16	7	7	6	11	10	8	9	12	12	11	7	13	6	8	9	6	15
h505	5	7	6	6	9	11	6	9	5	7	5	9	11	6	6	8	7	5	4	7	9	7	7	6	4	5	7	4	8	4	5	9	5	6	5	8	2	7	9	9	9	10	6	10	5	4	5	1	8
h506	5	12	9	12	13	13	11	8	6	8	8	11	10	6	8	9	9	9	8	13	13	8	8	10	4	6	12	7	13	6	8	10	11	9	5	11	7	12	10	12	10	12	10	12	9	6	11	6	12
h507	16	10	9	9	7	6	10	9	10	10	7	7	11	9	13	13	12	10	15	11	5	10	10	8	12	9	9	16	7	12	8	10	11	12	11	11	12	12	6	8	6	6	11	9	10	10	15	12	5
h508	10	8	15	11	9	9	11	9	12	9	10	10	6	12	11	13	8	11	9	11	13	14	11	15	9	9	15	9	13	14	10	10	8	9	8	13	14	8	7	10	8	7	6	11	12	9	8	12	13
h509	11	7	12	10	10	7	15	10	9	10	9	10	6	8	8	12	13	8	12	8	11	11	12	16	8	9	6	11	13	9	9	9	9	7	6	12	11	9	10	9	9	10	5	10	9	9	7	12	10
h510	11	9	8	10	8	9	9	12	8	10	9	13	10	6	10	11	10	10	10	9	11	8	9	8	7	8	9	8	7	12	13	8	3	7	6	8	11	9	12	12	7	12	7	8	8	14	9	9	6
h511	4	8	5	5	6	6	5	5	4	7	6	5	10	6	4	6	6	5	5	5	6	6	6	5	6	7	9	6	6	6	4	6	8	9	7	7	6	4	7	6	6	6	8	8	5	6	7	7	7
h512	6	9	5	6	10	10	7	6	4	4	5	8	7	7	4	6	4	5	3	8	9	7	6	5	5	5	9	4	10	5	6	11	8	6	8	9	6	5	9	9	8	12	6	8	5	5	3	3	10
h513	5	7	8	8	8	10	7	8	6	4	7	8	10	8	4	8	6	4	5	6	10	7	4	8	3	5	9	4	8	5	6	9	6	8	8	7	4	7	10	9	7	12	6	10	5	5	4	5	10
h514	9	17	12	6	10	10	6	12	11	10	8	8	11	9	12	8	9	11	11	2	12	11	9	7	8	11	8	8	8	11	8	13	10	10	7	12	11	11	7	9	11	5	6	12	9	9	10	13	12
h515	13	7	12	10	10	10	14	14	8	12	11	9	11	13	10	14	13	9	10	14	8	11	11	12	8	8	10	13	10	11	10	9	5	9	7	14	9	13	8	9	9	9	5	14	11	8	5	9	8
h516	8	8	9	11	13	12	11	7	9	8	6	10	7	8	9	7	9	8	6	7	11	10	8	13	5	7	9	7	9	6	10	10	9	8	6	11	8	8	12	12	12	10	6	9	8	9	9	8	13
h517	11	7	14	12	8	10	12	10	12	10	12	12	5	11	12	12	7	13	11	10	12	13	9	14	9	12	10	10	12	15	8	11	8	6	8	12	15	11	7	11	7	9	6	8	13	11	8	13	12
h518	15	11	9	9	7	4	12	11	14	11	8	8	9	9	14	10	16	11	13	9	10	8	13	9	11	8	8	16	10	13	11	7	8	8	7	10	11	9	6	7	11	7	8	9	7	8	12	11	5
h519	17	11	6	12	10	7	7	10	10	10	10	9	9	9	12	12	9	8	9	10	7	9	13	6	8	7	12	11	10	13	8	11	11	12	8	10	13	9	8	9	11	7	10	8	11	11	13	9	10
h520	10	9	9	7	11	8	9	7	10	9	9	12	9	11	10	8	9	11	11	8	8	9	10	9	11	9	12	12	7	12	12	7	10	10	10	9	10	9	8	9	8	5	12	7	12	17	12	12	9
h521	4	8	5	9	11	13	6	6	7	5	7	9	8	6	5	6	4	6	4	6	9	8	5	5	2	6	8	2	10	3	7	10	6	6	4	8	5	7	11	10	6	13	5	8	6	6	4	4	11
h522	10	12	13	15	13	12	8	5	10	7	8	11	6	9	13	9	6	10	9	9	11	8	11	12	9	5	11	8	13	10	10	12	10	8	6	11	12	10	7	10	6	9	10	7	12	8	9	8	15
h523	9	11	10	12	10	14	7	3	10	7	8	12	5	11	10	6	7	11	9	8	9	9	5	10	10	5	8	8	11	8	10	9	14	10	5	10	12	8	8	9	5	10	10	5	12	9	9	8	10
h524	9	9	12	10	12	12	11	10	6	9	9	12	8	9	8	12	7	8	7	10	10	9	11	11	6	8	10	8	12	11	11	13	6	6	5	12	9	15	10	15	7	12	5	8	11	8	4	5	12
h525	7	6	6	8	5	8	8	5	5	6	7	9	3	6	7	7	7	11	8	6	7	6	5	6	11	6	4	9	5	8	9	8	6	5	7	8	11	5	9	6	3	7	9	6	8	9	7	8	6
h526	9	7	16	12	10	8	10	12	11	10	13	12	7	13	10	10	11	11	10	12	12	11	7	13	10	11	10	11	10	13	8	9	10	10	8	16	11	15	7	11	9	6	7	14	13	9	10	13	8
h527	7	12	8	10	10	14	8	9	11	7	8	12	9	13	11	6	6	11	6	6	11	9	7	8	6	9	10	4	11	10	10	9	10	6	5	11	8	8	7	11	9	9	8	11	8	9	7	7	12
h528	13	7	12	9	6	6	12	7	9	10	13	8	5	11	9	10	9	13	12	10	7	9	11	12	14	10	8	15	9	13	12	7	12	12	10	11	16	8	7	7	6	5	9	7	12	13	11	12	8
h529	6	10	11	11	8	10	8	7	9	6	10	11	6	6	9	9	7	11	8	10	7	7	7	9	10	9	5	8	8	7	8	7	8	6	7	9	9	8	11	9	6	9	12	10	9	9	9	7	8
h530	12	8	10	10	6	9	6	8	9	10	9	9	8	10	11	11	10	10	11	9	7	10	8	10	10	6	11	11	9	11	9	6	9	13	7	8	13	7	8	10	8	8	9	10	8	12	12	9	6
h531	12	12	11	13	9	10	8	9	8	7	9	10	9	9	13	11	10	9	8	13	8	14	9	11	9	6	15	8	9	14	12	10	10	10	8	11	12	10	6	14	8	6	11	9	10	9	10	10	15
h532	9	5	7	6	5	4	5	5	10	7	7	5	5	6	8	6	7	9	11	5	3	6	5	7	12	8	5	10	4	9	7	5	8	8	7	6	11	5	5	4	4	3	10	4	9	10	9	11	6
h533	9	13	10	10	12	11	11	10	9	6	4	8	10	8	8	6	11	6	10	12	9	9	8	7	5	7	8	11	13	5	9	11	9	10	6	8	7	9	11	9	9	11	9	12	9	6	9	8	10
h534	12	8	12	6	6	6	14	8	8	12	11	8	6	9	10	12	14	11	13	8	10	12	17	15	12	10	10	14	8	12	10	10	9	8	9	9	14	10	7	8	9	6	7	6	12	11	12	11	8
h535	7	10	9	8	12	11	11	6	5	9	10	10	10	8	6	9	9	8	8	8	15	8	14	10	6	7	12	9	11	11	10	8	9	11	7	11	13	12	10	13	10	8	9	10	13	9	11	10	13
h536	9	7	16	12	8	10	8	10	11	11	9	8	7	9	10	10	11	11	10	14	10	13	9	11	8	9	8	12	10	11	8	11	8	8	7	12	15	13	11	13	7	8	8	12	11	9	10	13	8
h537	8	12	11	11	13	13	9	9	9	7	8	13	9	8	9	9	8	10	6	9	11	12	11	10	5	7	9	7	15	12	10	18	8	6	6	15	10	12	9	14	8	11	6	11	6	8	5	8	13
h538	7	15	12	10	12	12	8	12	7	10	9	9	12	9	10	10	9	9	8	12	13	13	6	11	6	6	14	7	8	9	7	7	8	12	5	10	11	11	8	11	8	8	9	16	11	8	9	9	12
h539	11	8	8	12	12	9	11	10	13	11	8	9	8	8	9	9	9	8	14	11	11	10	12	10	10	6	12	13	9	11	9	10	11	11	6	8	13	8	9	10	10	7	11	10	14	10	17	12	8
h540	8	9	7	10	6	7	7	8	8	8	9	10	9	7	8	10	7	7	7	9	6	10	7	7	7	4	10	7	10	10	9	7	7	10	8	10	8	7	12	10	10	10	11	7	7	7	7	6	10
h541	9	8	14	11	7	11	13	7	9	11	10	9	7	8	10	12	11	11	10	11	11	12	12	14	7	11	9	13	13	11	8	7	8	9	6	10	9	11	7	11	9	9	6	7	10	8	7	10	9
h542	10	8	11	10	8	11	9	8	11	8	9	11	6	12	11	11	6	14	12	9	8	10	6	11	11	11	11	10	10	13	11	8	11	7	9	11	13	6	8	10	6	8	8	8	11	10	9	11	11
h543	8	12	7	10	11	15	7	6	8	4	7	11	8	12	10	5	6	10	7	5	12	8	8	7	8	6	9	7	11	9	11	8	11	11	5	10	13	7	10	10	9	10	9	10	10	10	8	5	12
h544	10	6	13	9	7	9	16	9	8	15	10	9	10	8	5	13	8	8	11	11	10	10	15	14	9	10	9	14	14	8	11	10	6	8	8	9	14	12	10	10	9	8	8	9	12	9	12	11	9
h545	11	13	12	16	10	12	5	6	11	9	8	12	5	8	16	12	9	11	9	10	11	9	10	11	11	5	8	9	10	11	10	11	9	5	5	8	13	11	10	11	5	10	8	6	13	9	11	9	12
h546	7	12	8	9	11	15	7	8	8	8	11	9	12	10	7	7	6	6	6	7	10	10	7	8	5	6	13	5	10	9	11	12	9	11	6	9	11	9	8	10	9	10	9	10	9	8	8	8	13
h547	8	10	11	13	13	12	11	13	6	6	10	13	12	9	7	9	8	9	4	15	12	10	10	10	4	7	11	6	13	8	8	12	10	11	6	13	6	16	12	16	11	13	7	13	8	8	7	4	11
h548	15	11	10	14	8	9	7	8	13	11	8	8	4	7	16	14	11	11	13	10	9	9	8	10	11	7	8	12	10	11	9	9	10	9	8	6	17	7	10	7	7	10	9	6	15	11	13	13	10
h549	13	9	16	16	10	8	11	10	7	11	8	10	8	9	14	12	13	12	12	16	5	11	8	13	11	8	8	13	8	9	9	9	10	10	9	12	13	11	7	9	6	5	11	12	11	10	13	11	8
h550	8	10	13	11	13	10	10	11	6	11	7	10	11	9	9	13	12	7	9	13	10	14	12	10	6	10	13	9	9	10	6	16	8	10	6	11	6	14	9	16	10	10	5	9	10	9	9	6	13
h551	14	10	13	13	9	6	10	7	10	9	9	8	7	9	13	9	12	11	13	13	4	12	12	12	13	8	11	14	7	12	10	10	14	12	8	11	14	10	6	10	8	0	13	9	12	13	15	14	9
h552	12	14	1	13	13	11	6	13	13	8	5	9	10	8	13	7	8	8	10	9	12	8	8	1	7	6	13	8	9	12	9	10	11	11	8	9	12	8	10	10	12	10	11	13	12	10	14	10	13
h553	9	8	4	8	10	9	5	10	7	6	6	7	10	10	10	6	6	8	9	5	6	7	5	4	11	11	8	8	7	7	7	5	9	8	8	7	7	9	6	7	6	6	10	9	8	9	11	8	8
h554	16	10	11	6	8	4	13	10	13	13	10	5	8	9	12	11	13	10	16	7	7	10	14	11	13	11	8	17	11	14	10	8	10	10	8	10	15	6	6	4	10	5	8	4	9	10	13	14	8
h555	7	11	10	10	8	12	11	9	12	9	7	11	9	7	8	8	9	8	6	9	13	9	10	12	5	6	7	9	13	7	8	11	7	6	6	9	9	10	10	10	9	12	7	7	9	6	7	9	12
h556	11	10	10	9	6	10	10	11	9	10	9	12	11	13	9	6	11	11	10	10	10	9	9	9	7	9	6	9	10	9	12	9	10	8	10	9	8	10	8	7	9	11	5	11	8	9	7	8	8
h557	11	13	8	14	8	10	7	10	13	8	6	12	9	11	16	10	9	9	9	8	14	11	10	8	8	7	12	7	14	15	6	13	6	6	7	10	11	9	7	11	9	9	8	10	7	7	10	11	14
h558	8	9	9	6	12	10	9	9	7	8	8	8	13	11	4	10	7	5	7	10	7	9	9	9	7	8	10	9	7	6	10	11	10	14	9	10	8	9	10	7	8	11	8	9	8	9	8	6	8
h559	10	10	9	7	8	10	8	13	11	11	8	10	11	11	11	10	9	7	13	6	9	11	7	9	8	13	10	7	9	12	12	11	8	8	11	8	10	7	7	9	8	11	4	9	8	9	7	10	11
h560	12	8	11	11	5	11	9	9	12	13	11	9	10	10	15	13	10	8	13	9	9	10	10	10	11	10	13	11	9	14	7	10	7	11	10	11	14	12	6	10	8	6	9	11	14	8	13	14	9
h561	7	13	12	8	12	13	10	12	5	9	10	10	16	10	6	12	9	6	6	12	12	11	10	9	4	7	12	8	12	7	8	11	7	11	7	12	7	15	11	13	12	11	9	16	7	7	8	5	10
h562	15	11	12	6	12	4	12	14	10	10	10	9	9	9	8	10	11	10	11	8	9	11	13	11	9	9	8	14	10	13	10	13	10	9	9	12	11	9	5	9	10	7	6	8	7	13	9	11	10
h563	10	8	13	9	7	8	11	9	10	11	11	8	7	11	11	11	15	9	12	11	11	14	12	17	10	9	11	13	9	10	10	8	10	10	8	11	10	10	6	10	10	6	7	9	10	7	11	12	9
h564	12	10	11	9	13	9	10	15	7	11	11	11	14	8	9	13	10	6	10	9	12	8	13	10	5	10	13	9	11	10	7	12	9	13	6	11	10	12	9	12	13	9	9	11	12	10	11	10	13
h565	12	8	7	9	9	9	12	11	12	12	8	9	8	6	11	9	10	6	15	9	10	8	15	7	8	6	9	12	12	10	10	10	7	8	6	5	10	6	9	8	11	9	9	11	10	8	12	11	7
h566	9	8	10	6	5	6	7	7	7	8	12	7	7	6	7	8	10	11	10	9	6	6	7	10	13	7	7	11	7	10	8	6	7	6	10	7	11	9	9	6	5	6	9	3	10	11	9	10	6
h567	16	10	9	11	7	7	8	11	13	13	9	7	8	8	15	11	10	10	16	9	8	10	10	9	13	10	11	13	7	14	9	8	9	9	8	7	18	8	6	8	10	6	11	9	14	12	15	14	9
h568	16	8	9	9	7	4	11	9	13	12	11	6	9	9	12	10	13	11	16	11	5	10	14	10	14	10	11	19	9	15	10	7	11	12	11	9	16	9	5	7	10	1	13	7	11	13	17	16	7
h569	12	6	12	9	9	6	10	11	9	11	10	10	9	15	10	12	9	9	13	10	6	9	11	12	11	11	10	13	9	13	10	9	12	14	9	12	12	8	5	5	10	7	7	5	9	11	9	10	9
h570	10	10	11	9	13	9	9	13	10	7	10	11	10	8	9	9	10	12	10	9	11	10	10	8	8	8	9	10	11	12	7	14	9	11	5	13	10	14	8	14	9	8	8	7	12	12	11	10	13
h571	13	9	10	8	10	8	11	10	10	15	8	6	13	7	10	14	11	7	14	10	6	11	12	9	10	9	12	12	10	11	10	11	8	12	9	8	15	9	9	9	9	9	10	10	13	11	14	13	10
h572	4	9	6	4	7	8	6	9	6	8	5	8	12	7	6	6	7	4	5	6	7	7	6	6	6	6	8	5	6	5	6	9	6	8	10	6	4	8	9	7	9	10	6	10	5	6	6	3	8
h573	13	9	6	10	10	7	10	10	11	11	7	9	11	6	10	10	14	5	11	12	10	9	11	7	8	4	10	14	10	11	9	11	11	9	7	8	7	9	8	11	11	7	10	10	9	7	14	7	8
h574	12	8	9	8	7	7	11	12	7	9	8	7	10	14	10	9	10	8	11	7	7	10	8	9	9	11	9	10	12	10	7	8	13	13	11	9	9	6	4	6	10	9	6	10	5	8	8	10	9
h575	10	12	11	13	13	7	8	11	10	8	6	9	10	10	9	9	10	10	8	11	10	12	10	8	8	6	11	10	9	10	7	10	11	9	7	11	10	10	9	10	8	7	10	13	10	10	13	10	13
h576	13	11	10	12	10	10	10	10	8	6	10	12	9	9	12	8	9	10	7	10	9	11	12	10	8	10	12	9	10	15	11	13	9	10	7	12	13	11	7	13	9	7	10	8	9	10	9	9	14
h577	13	9	14	12	8	6	11	10	11	13	11	8	7	11	14	14	13	15	13	12	8	13	9	13	13	11	8	15	8	15	8	7	10	10	9	12	15	13	6	7	5	5	10	10	13	11	13	15	8
h578	5	15	12	14	12	16	9	12	10	8	8	14	9	10	12	10	9	11	5	10	15	13	9	11	5	9	10	4	10	9	10	13	8	5	6	10	9	11	11	15	9	14	6	14	11	8	7	5	14
h579	7	10	7	10	12	12	9	10	8	3	9	13	11	8	8	7	7	7	5	7	12	8	7	7	2	8	11	5	11	8	9	10	7	8	5	9	4	9	12	10	11	12	9	9	7	6	4	5	11
h580	12	8	11	13	7	8	11	7	12	10	8	8	3	9	11	9	13	13	12	11	9	12	10	15	12	8	7	15	9	12	12	10	10	8	9	9	14	8	8	8	7	4	8	5	12	11	13	12	9
h581	8	14	13	11	9	12	11	11	10	10	8	10	11	11	13	11	12	13	10	11	11	14	8	10	8	10	7	9	9	8	10	12	8	8	6	9	8	12	10	10	10	11	7	13	10	7	6	10	9
h582	13	6	9	8	9	7	11	7	9	10	11	6	8	9	8	8	9	10	12	10	7	8	14	12	12	8	12	17	11	13	11	8	10	12	8	11	15	10	6	8	9	4	11	8	11	12	15	12	9
h583	7	11	1	11	11	12	5	10	10	9	6	9	12	8	8	7	9	7	10	8	11	7	8	3	5	6	10	7	9	5	8	7	10	9	6	8	7	10	10	11	15	10	10	12	10	8	13	8	8
h584	8	8	8	6	8	8	5	7	6	6	6	6	7	7	8	6	8	8	6	7	8	7	4	6	9	8	7	9	7	6	5	7	7	7	7	5	8	6	4	5	4	6	8	8	6	8	8	7	4
h585	13	13	8	12	8	8	8	10	13	12	6	9	6	7	14	10	11	12	13	10	9	13	10	8	11	6	10	11	6	13	12	11	8	8	6	8	17	5	10	11	8	8	10	10	13	10	13	11	10
h586	13	11	10	10	14	7	9	10	8	10	12	9	12	8	10	12	13	10	10	14	7	9	12	9	10	8	14	13	8	13	9	11	11	11	9	10	11	13	9	13	9	5	14	8	11	12	13	11	10
h587	7	11	9	12	11	10	14	7	7	7	9	12	11	9	8	8	10	11	7	12	12	9	11	9	4	7	10	8	14	9	6	11	10	10	6	11	7	14	10	13	9	10	9	11	9	7	8	7	11
h588	11	10	4	10	10	9	6	12	9	8	7	11	12	10	12	7	8	8	9	9	9	8	8	4	7	10	13	8	7	11	9	8	9	13	9	9	9	9	8	10	11	8	9	12	6	12	11	7	10
h589	9	7	12	8	8	7	12	10	10	13	8	9	7	7	9	12	9	8	11	10	10	10	10	14	8	7	8	10	10	7	9	8	8	7	6	9	8	10	7	8	10	9	6	10	9	6	8	10	8
h590	6	11	11	9	11	13	11	11	8	10	7	11	11	8	8	10	9	6	6	9	13	10	10	12	3	5	9	7	13	5	9	12	6	8	5	11	3	10	11	12	11	13	6	13	8	6	5	7	11
h591	9	13	10	10	14	9	8	14	12	10	8	8	9	7	12	10	13	12	13	10	10	9	9	9	11	8	10	10	6	13	11	7	10	6	9	10	13	11	7	9	8	6	11	14	15	12	13	11	10
h592	11	13	6	14	14	11	7	10	13	8	5	11	11	6	14	8	9	8	10	10	11	7	10	3	7	6	12	8	10	11	10	15	9	8	8	10	11	9	10	13	11	10	11	10	11	10	13	9	12
h593	5	8	10	8	8	11	9	7	7	6	10	8	9	9	7	10	6	8	6	9	8	9	6	10	9	9	8	7	9	6	7	9	5	9	6	9	7	7	11	9	5	12	8	8	6	5	6	6	8
h594	9	13	12	14	12	13	7	4	11	8	8	12	5	8	14	10	7	11	10	8	10	9	10	11	10	5	10	8	12	11	10	13	9	7	5	10	13	11	8	11	5	10	10	6	13	9	10	9	14
h595	16	8	11	13	9	8	12	15	10	9	9	12	9	11	15	13	14	11	11	15	6	10	11	11	9	8	11	10	7	12	10	10	8	10	9	11	8	12	8	12	9	10	7	9	12	9	6	10	9
h596	10	10	13	9	15	9	13	13	6	9	10	8	14	13	7	11	8	7	9	13	9	12	9	12	7	11	13	11	13	10	9	10	10	13	9	13	8	14	8	10	10	9	8	13	8	9	5	8	13
h597	5	8	8	8	7	9	7	8	5	8	9	9	10	9	7	8	10	8	6	9	9	5	8	8	9	9	6	4	5	6	4	7	7	8	10	8	5	9	10	8	7	9	9	9	5	9	7	6	8
h598	9	8	7	8	8	8	8	9	11	8	6	8	7	5	9	7	10	5	11	6	6	7	9	7	8	7	4	8	8	7	9	8	6	7	6	4	10	6	7	8	11	6	8	8	11	7	12	12	8
h599	6	10	11	8	10	14	10	9	6	8	10	10	15	7	7	12	9	7	7	8	7	9	6	9	6	9	10	5	9	7	10	9	6	12	5	8	10	13	13	11	8	13	8	11	10	7	9	8	10
h600	12	8	9	13	11	9	11	11	9	8	8	9	4	8	9	9	8	12	8	11	11	8	8	9	8	4	9	10	11	10	9	8	11	11	7	13	14	10	9	10	5	10	8	11	16	10	12	10	11
h601	5	15	10	10	18	14	11	12	7	9	6	11	12	7	6	10	7	7	8	12	12	13	8	9	3	7	10	6	10	5	9	13	10	9	6	8	7	11	13	13	10	14	8	12	11	10	7	5	14
h602	7	9	12	10	12	14	12	8	4	8	13	10	12	12	6	12	5	6	6	12	10	13	12	12	6	7	16	8	14	11	11	11	9	12	7	12	11	13	10	13	9	10	9	12	11	6	6	7	16
h603	10	10	9	13	9	12	11	11	9	9	8	12	9	10	11	11	12	10	8	13	11	12	8	9	7	5	9	11	7	12	10	10	6	7	6	11	12	12	11	12	8	9	6	15	12	8	10	8	7
h604	13	11	10	10	12	6	10	10	11	11	8	6	11	9	10	10	11	9	15	10	6	11	12	7	12	10	12	14	8	11	10	9	12	14	9	8	15	7	7	5	9	5	12	12	11	11	16	13	12
h605	16	10	9	11	7	7	8	9	11	12	9	7	8	6	13	13	12	8	14	11	8	10	9	9	11	6	9	14	9	12	11	10	7	11	10	7	18	8	10	10	8	8	11	7	12	12	16	12	9
h606	6	10	9	11	13	15	12	11	8	11	7	10	11	6	7	9	8	8	7	11	14	8	11	9	3	6	9	8	14	6	11	12	7	7	5	9	10	10	12	14	9	15	7	13	12	8	8	7	13
h607	8	7	8	10	11	9	7	5	10	7	7	9	9	4	8	7	8	7	8	10	8	7	7	10	6	4	8	7	10	7	8	11	7	7	6	6	9	8	8	11	9	8	8	7	8	7	10	7	8
h608	4	8	7	9	10	11	7	9	4	5	6	10	10	8	6	7	4	4	3	7	10	7	7	7	3	7	9	2	9	5	6	11	6	6	7	7	4	7	10	11	7	12	6	9	5	5	2	3	12
h609	13	7	12	12	10	10	12	14	10	12	10	10	9	13	12	12	11	11	10	14	10	9	9	12	9	10	10	11	8	11	8	7	6	10	6	14	11	13	8	9	8	8	6	14	13	9	7	9	8
h610	6	9	6	10	9	10	6	9	6	5	5	10	10	8	6	7	5	3	4	8	9	8	5	6	4	6	10	3	9	4	7	10	8	7	9	9	5	6	11	10	9	11	7	9	4	4	5	4	9
h611	9	10	7	9	10	13	7	12	9	9	8	7	14	16	9	9	9	8	8	7	10	8	6	6	6	8	9	8	8	6	9	8	13	15	5	11	7	10	8	8	10	11	8	12	10	4	9	7	7
h612	7	6	11	8	8	7	9	8	7	11	12	7	10	7	7	11	11	10	12	10	3	11	8	9	12	11	7	9	6	8	10	8	8	11	9	7	11	8	11	8	5	11	12	8	11	12	11	10	7
h613	9	7	14	10	16	9	13	12	6	10	10	11	10	8	6	14	9	10	8	16	8	11	13	13	9	9	14	12	10	11	11	9	9	11	8	12	7	15	9	13	9	7	10	10	13	12	8	9	12
h614	12	10	11	9	9	8	13	7	10	12	9	6	6	6	11	11	15	14	16	11	7	10	8	12	13	9	7	17	9	10	10	8	11	9	8	11	14	10	4	6	4	6	11	7	14	11	13	14	7
h615	8	12	11	11	11	14	8	1	8	7	9	8	5	9	9	11	8	11	7	9	9	12	11	11	9	3	13	9	9	10	10	14	12	12	6	13	14	12	10	14	6	8	9	7	14	9	11	8	13
h616	12	10	10	9	5	7	11	9	11	14	8	8	9	7	8	10	11	9	10	9	7	6	12	11	10	8	9	13	7	10	8	8	6	8	7	7	11	8	8	9	9	7	8	11	9	9	9	8	7
h617	10	16	11	13	11	13	6	9	9	8	7	9	8	8	13	9	8	8	6	7	12	10	9	8	8	6	7	9	11	10	11	10	9	5	6	9	14	10	10	10	8	10	7	11	10	8	9	8	13
h618	11	9	8	10	12	11	8	10	6	8	7	8	8	6	8	8	9	11	8	12	10	9	10	8	9	6	10	12	10	13	14	11	7	7	7	14	15	13	12	15	5	10	9	10	13	9	10	9	10
h619	15	13	6	12	12	6	8	16	13	7	5	4	7	9	14	6	9	9	13	10	9	9	7	6	10	10	12	11	10	13	8	5	14	10	9	10	11	7	5	5	10	5	8	14	9	9	12	13	12
h620	13	9	16	10	10	8	11	10	10	14	10	10	7	10	12	18	13	11	14	12	8	13	11	15	11	9	8	14	8	11	11	9	8	7	8	10	13	11	10	9	7	10	6	8	15	10	9	11	8
h621	11	9	8	10	12	10	9	7	6	6	11	8	11	9	7	8	7	9	6	10	8	7	9	8	8	7	8	9	10	7	10	9	12	16	7	10	12	10	11	9	6	9	9	9	11	11	10	6	10
h622	10	8	9	10	7	9	13	6	12	10	9	7	8	8	11	11	11	10	12	8	11	13	12	12	7	8	10	9	11	9	7	10	9	9	6	8	12	7	7	9	8	8	7	10	11	6	11	12	10
h623	12	8	7	13	11	8	10	9	9	9	10	12	7	9	11	13	10	13	8	13	9	10	10	7	9	5	11	12	9	16	10	10	10	9	7	13	12	14	9	12	8	9	8	9	14	10	10	10	9
h624	10	12	8	10	14	9	8	10	9	6	7	13	10	6	10	7	10	10	9	9	9	6	9	8	8	7	7	8	9	7	11	12	13	11	6	9	7	9	10	8	7	9	9	6	10	12	9	5	11
h625	4	6	7	7	6	7	5	6	8	5	5	8	8	5	8	5	6	6	5	8	6	4	7	5	9	5	4	5	5	7	6	7	4	4	6	4	7	7	9	8	4	8	6	7	7	7	8	5	5
h626	10	12	11	11	9	12	10	9	7	11	10	13	11	6	11	13	12	9	6	11	11	12	13	10	7	7	9	10	11	12	10	16	6	8	6	11	10	14	11	16	8	11	8	9	8	9	10	6	11
h627	13	9	10	16	10	10	9	10	10	9	9	10	7	9	14	10	11	13	9	12	10	5	9	9	10	7	8	11	8	11	10	7	10	10	7	12	13	13	10	9	7	8	9	12	15	9	13	9	8
h628	13	9	10	10	12	9	10	14	7	9	9	7	11	10	10	10	11	11	10	14	8	9	8	10	10	10	10	13	10	11	6	7	9	11	7	16	9	15	4	9	6	7	9	14	11	9	9	9	8
h629	9	14	8	10	13	9	11	10	10	8	5	7	12	8	9	7	11	8	10	9	11	10	14	5	6	8	9	9	9	4	7	10	9	11	5	9	7	10	8	8	12	9	7	10	7	6	13	10	11
h630	11	8	5	5	7	6	6	7	9	8	6	8	7	6	10	7	7	9	10	2	5	8	9	5	11	7	9	10	7	11	12	5	10	10	10	9	11	6	11	9	9	5	10	6	9	10	10	9	8
h631	7	10	10	12	11	14	12	10	9	12	6	11	10	7	8	10	8	7	7	12	12	11	11	13	2	6	9	8	12	5	8	11	6	8	5	10	8	9	11	13	11	13	6	11	9	7	8	8	11
h632	8	8	9	11	11	13	11	13	10	11	8	9	10	12	9	13	10	8	10	11	9	12	6	9	5	9	11	9	11	10	9	10	9	11	6	13	10	12	9	10	8	10	9	15	16	8	10	10	11
h633	9	9	9	11	12	12	13	10	6	8	7	10	11	10	7	10	5	6	4	9	13	10	12	10	2	7	11	9	19	8	7	13	10	10	7	14	7	10	12	12	14	12	7	12	6	6	7	4	13
h634	9	9	12	10	10	7	13	12	9	10	11	8	11	6	8	12	11	8	10	8	15	11	8	14	6	9	10	11	13	9	8	7	7	10	7	12	9	13	8	9	10	8	7	14	7	7	9	10	10
h635	7	9	8	7	11	10	9	9	8	11	8	9	11	9	5	9	10	6	7	7	12	9	8	9	4	5	9	7	12	8	7	9	5	9	6	8	6	8	8	10	12	9	5	10	5	4	8	7	9
h636	9	7	7	11	9	9	8	8	8	7	8	9	7	6	8	7	7	11	7	6	9	7	7	7	8	9	8	7	9	10	12	8	6	5	7	7	11	6	13	9	5	11	8	8	9	10	9	9	9
h637	8	10	7	10	12	12	8	11	9	6	8	12	13	7	7	8	7	9	9	6	9	5	7	7	6	9	8	5	8	7	8	11	8	12	3	8	10	11	13	11	10	13	8	11	10	11	8	6	9
h638	7	11	10	16	12	15	10	10	7	7	8	13	10	8	10	10	7	8	3	14	13	11	12	10	5	5	12	7	10	9	13	13	9	7	6	12	9	11	11	15	9	11	10	14	11	8	9	3	14
h639	16	12	7	11	9	9	10	11	14	11	7	5	6	10	15	11	10	12	14	7	9	8	6	7	11	8	7	13	9	12	7	8	9	11	9	11	16	8	8	4	8	6	9	11	14	10	12	12	7
h640	10	12	5	11	11	11	6	9	12	9	7	9	8	8	11	7	8	6	11	7	14	10	9	7	7	6	11	8	14	12	9	12	9	9	8	9	14	8	8	10	12	8	9	9	10	8	12	11	13
h641	9	9	12	8	8	14	10	9	8	8	11	10	11	15	8	12	7	7	5	10	11	11	9	11	6	8	10	7	13	9	8	11	10	12	8	10	8	11	9	9	9	12	6	11	8	3	5	6	8
h642	5	7	7	5	9	10	8	7	5	7	10	7	11	6	5	7	7	3	4	6	9	8	3	7	3	7	6	5	8	4	6	8	6	9	7	5	5	9	10	8	9	9	5	9	6	6	6	6	7
h643	4	9	4	8	9	11	5	7	6	2	4	8	9	6	6	3	3	6	4	6	9	5	4	4	5	5	8	3	7	4	6	8	7	8	4	6	6	5	9	9	7	10	9	6	7	6	7	4	9
h644	12	12	9	13	11	10	6	9	9	10	6	10	11	5	13	15	12	9	10	13	9	8	9	8	9	5	11	11	7	10	12	10	8	8	7	9	12	12	11	12	6	9	11	11	12	9	13	6	9
h645	8	8	11	6	11	11	11	12	6	6	8	13	10	12	6	9	8	8	6	9	11	10	10	11	5	9	13	8	11	10	15	10	11	9	10	12	7	10	11	12	9	9	8	10	10	10	5	7	13
h646	9	11	14	14	14	10	11	14	9	9	6	10	10	7	10	10	11	10	10	16	9	11	9	11	9	8	10	11	8	7	12	7	10	9	8	10	9	11	11	11	8	9	9	16	11	10	10	9	10
h647	10	16	13	15	13	10	8	11	10	6	7	7	7	8	13	7	10	10	8	11	8	10	7	8	10	7	7	10	9	6	12	8	11	8	7	7	12	8	10	8	7	8	10	13	10	8	11	10	13
h648	10	12	11	15	11	12	8	5	12	8	7	11	6	7	15	9	8	12	11	9	9	8	9	10	11	6	9	9	11	10	11	12	10	8	6	9	14	10	9	10	6	10	10	7	14	8	11	10	13
h649	11	9	9	9	10	11	11	10	9	8	9	9	10	14	9	9	7	14	5	11	9	10	8	9	6	8	7	10	11	10	9	10	9	9	7	8	9	8	9	8	9	11	6	8	8	10	7	8	9
h650	10	12	10	10	13	10	10	7	9	11	6	8	9	7	9	8	8	7	13	9	10	8	9	10	8	5	8	12	16	6	8	9	10	9	7	10	13	8	10	9	8	9	10	10	9	10	12	7	12
h651	13	9	10	10	6	6	9	10	16	12	8	6	5	9	14	10	13	11	16	8	11	9	8	9	14	11	6	15	9	13	10	7	10	8	10	6	17	7	7	5	8	5	10	8	11	11	17	16	6
h652	14	10	11	11	5	10	10	11	9	8	7	9	8	11	13	9	10	9	10	11	10	10	10	11	10	7	11	10	9	12	12	6	10	7	9	11	12	12	7	12	9	7	9	11	12	5	9	8	9
h653	8	11	8	10	9	13	5	6	9	7	9	9	12	8	10	7	6	10	10	5	12	10	5	8	7	10	13	6	10	11	9	8	9	11	6	9	13	9	8	10	9	10	7	8	9	10	8	10	12
h654	8	12	9	7	11	11	11	11	11	12	6	10	11	8	9	9	13	7	8	9	13	8	12	11	5	6	9	7	9	8	9	12	6	8	7	11	6	10	11	10	13	12	6	11	6	7	9	6	11
h655	10	11	8	10	9	7	10	11	13	10	6	7	8	11	10	9	8	6	9	8	10	8	9	11	6	8	11	8	16	11	8	8	9	7	6	13	7	8	8	9	13	10	6	10	2	8	8	10	11
h656	13	7	10	14	10	11	11	10	7	10	13	11	9	11	10	14	9	10	7	14	9	11	11	10	6	8	12	9	10	11	7	11	9	12	6	12	11	13	10	11	11	9	8	10	13	9	9	7	10
h657	7	10	9	11	11	12	13	6	4	8	10	9	10	11	7	10	7	9	6	11	11	12	12	13	6	6	13	9	13	7	7	12	10	13	6	12	9	12	7	12	10	8	8	10	11	8	11	8	13
h658	10	12	9	11	13	11	7	11	13	8	7	9	6	10	11	5	8	14	12	9	9	10	6	8	11	9	7	11	9	12	11	10	11	9	6	11	14	10	8	8	9	8	9	11	12	12	10	12	11
h659	8	10	10	8	10	11	13	11	9	9	9	9	10	10	9	9	9	8	10	8	15	10	10	10	5	7	10	9	15	11	10	10	7	8	7	12	9	12	10	11	12	10	7	12	8	6	5	8	12
h660	13	9	10	16	10	10	9	10	10	9	9	10	7	9	14	10	11	13	9	12	10	5	9	9	10	7	8	11	8	11	10	7	10	10	7	12	13	13	10	9	7	8	9	12	15	9	13	9	8
h661	6	7	9	10	11	14	10	8	7	4	12	12	9	9	7	9	4	9	4	10	11	7	9	9	4	11	10	5	11	6	6	11	8	8	5	9	7	8	13	11	5	17	8	9	10	8	5	6	13
h662	6	10	11	15	15	14	11	11	9	7	10	13	9	9	9	9	6	9	7	13	13	12	11	11	5	8	13	5	11	8	11	14	9	9	4	9	10	8	11	12	8	13	6	13	12	8	6	8	17
h663	7	8	9	8	11	13	9	8	6	6	12	9	12	10	5	9	6	4	6	9	10	10	9	9	5	7	13	7	10	6	13	12	11	13	6	9	9	8	9	10	9	11	8	8	11	10	8	7	14
h664	15	11	14	8	8	5	11	10	9	13	12	5	10	8	10	14	13	8	12	14	5	15	10	14	11	9	12	13	8	11	11	9	9	11	10	8	13	9	7	11	8	6	10	8	9	10	11	11	8
h665	9	9	10	10	10	10	6	16	12	12	10	10	11	9	12	10	11	11	12	12	12	9	7	9	10	11	12	10	8	15	10	5	8	8	7	12	13	15	7	11	10	7	10	16	15	9	12	13	8
h666	6	14	15	7	9	12	9	11	10	11	11	10	10	9	11	13	12	9	11	7	13	12	12	10	8	10	11	7	5	10	10	12	6	9	7	9	10	14	9	14	8	8	8	11	14	10	13	10	11
h667	9	15	10	10	12	12	10	10	7	6	7	10	11	10	10	10	14	9	9	10	12	9	11	10	7	6	10	10	10	7	7	11	10	10	4	12	5	11	9	11	9	10	8	8	9	8	10	7	12
h668	10	10	15	11	13	10	10	11	4	11	8	9	12	12	11	13	10	9	9	11	11	8	9	10	8	9	13	9	11	8	4	10	10	13	7	13	8	14	5	10	8	9	8	11	12	9	9	10	11
h669	11	8	11	8	6	7	11	6	11	12	10	6	8	10	10	11	9	10	10	9	13	10	14	12	9	8	14	11	15	15	9	10	7	11	8	12	14	10	7	11	10	6	8	9	11	7	11	12	10
h670	9	11	12	10	10	11	12	10	9	11	8	9	10	6	8	12	13	8	10	14	9	15	11	11	7	5	8	11	8	7	9	15	9	9	7	8	9	11	13	15	7	9	7	10	11	10	11	5	8
h671	11	9	12	12	12	9	12	8	9	10	10	11	9	10	8	10	10	8	9	10	10	9	11	13	6	7	10	12	18	11	9	11	7	7	5	12	9	11	9	11	10	11	6	8	7	8	6	7	10
h672	12	9	9	8	7	9	9	8	8	10	10	13	10	12	10	11	8	6	8	9	10	8	10	9	7	7	11	10	6	12	11	10	11	11	8	11	9	9	6	10	10	8	9	8	9	8	8	7	9
h673	12	12	9	9	13	9	8	9	9	9	6	10	11	8	11	11	10	7	10	7	7	8	12	8	7	9	11	11	9	12	10	14	9	9	6	13	8	14	9	12	10	9	6	7	10	7	7	8	13
h674	9	15	14	10	8	12	10	8	9	10	8	12	7	8	14	12	13	12	11	6	12	15	11	11	9	9	8	9	10	11	10	15	9	7	5	12	11	9	9	11	7	7	8	10	11	9	9	11	12
h675	4	11	7	12	11	17	5	8	9	5	9	13	12	10	8	5	5	12	6	7	12	8	6	6	5	10	11	4	11	8	7	12	11	11	4	10	9	11	12	12	9	12	11	12	10	8	8	6	12
h676	7	9	10	10	10	13	9	12	8	10	9	13	12	6	10	9	10	10	8	9	12	10	9	10	4	9	9	6	10	10	15	10	5	5	7	9	9	11	12	14	8	13	6	10	8	10	7	5	10
h677	10	12	9	9	11	9	9	13	9	14	11	9	14	8	11	11	12	10	14	11	9	10	12	6	11	8	11	11	5	12	11	8	7	11	8	5	14	12	8	10	10	8	13	13	14	12	16	12	9
h678	14	8	15	11	11	6	13	11	8	9	11	10	7	9	11	11	10	13	11	13	6	10	9	14	11	10	7	14	11	10	8	12	10	8	7	13	12	12	8	10	5	8	9	7	12	13	8	12	9
h679	7	6	10	4	3	6	8	4	5	7	12	7	4	8	5	10	9	9	8	8	3	8	7	9	10	10	6	8	6	7	7	6	4	7	6	5	7	7	7	6	4	7	7	5	9	8	7	10	5
h680	16	8	11	13	9	6	11	15	10	10	9	8	8	11	13	11	8	10	10	13	8	8	8	10	9	8	7	14	11	12	7	10	10	8	9	15	10	12	8	8	9	8	7	13	8	8	10	10	5
h681	6	6	7	5	7	5	5	6	6	5	5	5	6	5	3	3	7	4	7	7	4	6	5	7	9	5	7	5	7	5	6	6	8	5	6	6	6	5	5	6	6	7	7	6	5	5	6	7	7
h682	11	9	16	8	10	7	10	14	11	12	11	7	10	11	10	12	13	8	12	12	10	15	10	13	9	12	12	12	12	11	11	11	7	8	9	10	11	7	8	9	9	8	5	12	9	11	9	11	12
h683	12	11	8	11	8	11	6	8	13	7	5	11	6	6	13	7	9	12	9	7	9	8	6	8	10	6	5	9	10	9	11	10	11	7	7	7	11	7	10	10	6	11	8	8	10	10	9	9	9
h684	8	16	9	11	11	14	9	11	10	5	4	12	9	11	13	9	10	11	6	7	14	14	10	9	5	9	11	6	11	12	10	16	10	6	6	13	6	10	9	14	12	11	5	11	8	7	6	6	15
h685	13	9	12	8	8	8	12	12	8	12	14	10	12	11	10	14	11	7	11	10	11	13	15	12	8	11	14	12	10	15	11	11	7	11	8	12	13	11	7	11	11	5	10	12	11	9	11	13	10
h686	12	10	17	11	9	7	12	11	10	14	8	9	8	10	13	15	16	14	12	11	7	12	10	12	10	11	5	15	11	12	9	10	9	9	9	13	12	14	8	8	6	8	7	11	10	10	11	14	7
h687	12	12	11	7	9	9	11	11	11	13	9	9	12	4	11	11	10	8	13	5	9	8	10	8	7	10	7	9	9	8	11	14	7	9	8	9	12	10	8	10	8	10	7	9	12	8	11	10	9
h688	14	12	9	9	11	10	11	13	8	5	7	10	10	12	11	9	10	7	8	9	10	10	9	9	7	9	11	8	13	12	7	12	10	11	6	15	8	12	7	12	9	8	8	9	8	7	6	6	13
h689	10	12	13	11	13	8	10	11	8	11	12	11	12	9	11	13	12	9	12	11	10	12	13	10	10	11	13	11	7	12	8	12	10	11	8	9	12	10	7	10	10	5	14	11	12	13	14	12	13
h690	13	7	10	12	10	7	11	8	8	7	10	9	5	8	8	12	7	10	7	12	10	11	11	10	9	6	12	11	12	13	10	9	12	10	9	14	13	11	8	11	8	8	8	8	13	10	10	9	12
h691	12	10	9	11	9	8	9	13	9	6	9	7	8	5	9	9	8	9	10	15	10	12	9	9	9	8	13	12	9	12	12	4	8	11	6	9	14	10	8	10	9	7	8	15	10	10	11	10	9
h692	12	12	13	9	13	9	12	13	6	9	10	9	11	11	11	13	14	9	11	9	10	12	11	12	9	9	11	10	11	10	6	12	11	11	8	15	8	10	6	10	7	7	9	11	12	9	8	10	13
h693	11	9	16	8	10	7	10	14	11	12	11	7	10	11	10	12	13	8	12	12	10	15	10	13	9	12	12	12	12	11	11	11	7	8	9	10	11	7	8	9	9	8	5	12	9	11	9	11	12
h694	13	9	8	12	10	8	10	12	10	9	7	8	5	7	10	10	7	11	9	10	12	7	9	8	9	5	10	11	10	11	8	7	10	10	8	12	15	9	9	9	6	9	9	12	15	11	13	9	10
h695	11	10	6	10	8	11	7	10	10	8	5	11	10	10	12	7	8	10	9	9	11	8	6	6	9	8	9	8	7	12	11	8	9	11	8	9	11	9	10	10	9	10	7	10	8	8	9	7	10
h696	7	8	7	11	12	10	13	7	12	5	7	10	9	7	7	4	6	9	7	9	11	8	9	10	6	8	10	9	11	10	9	10	11	9	6	11	8	6	10	12	13	10	9	7	9	9	8	11	12
h697	10	16	11	9	11	10	10	9	10	9	8	8	9	11	13	13	14	13	12	9	9	12	10	8	9	7	9	11	7	12	10	10	10	8	6	11	10	12	8	8	6	7	10	13	10	9	10	10	7
h698	11	15	12	10	8	10	7	8	9	11	8	9	9	10	14	12	11	9	14	8	11	13	9	9	11	7	10	9	10	9	6	11	9	7	10	6	11	9	4	9	5	9	9	8	11	9	13	11	10
h699	12	10	5	11	11	11	7	13	12	7	6	11	13	10	13	9	6	6	9	9	11	6	10	4	6	8	13	9	9	14	9	14	9	8	5	15	8	14	9	14	14	9	7	11	10	8	9	8	11
h700	13	7	9	7	11	5	10	10	11	10	10	9	10	8	11	9	11	12	14	7	5	8	8	8	12	9	7	14	6	11	11	10	15	11	11	9	11	8	7	6	9	7	10	6	11	14	11	13	9
h701	13	13	10	12	10	8	7	12	13	12	10	10	11	11	16	10	11	11	13	10	9	11	8	9	12	11	12	12	8	17	8	9	10	10	9	8	15	11	3	9	11	5	12	10	9	13	14	15	12
h702	9	11	12	12	12	11	9	12	5	10	10	11	14	10	10	12	13	8	6	16	9	11	12	11	6	7	14	7	8	9	9	11	11	13	8	12	5	17	9	17	10	9	12	12	11	8	11	7	10
h703	8	10	15	5	11	12	11	9	6	9	12	6	9	11	7	13	12	11	7	11	9	14	9	14	9	11	11	11	11	10	8	12	10	10	7	15	10	16	8	14	7	7	7	9	14	7	8	10	9
h704	11	11	12	8	6	9	10	10	9	11	11	6	10	10	10	12	11	10	11	12	9	17	10	12	10	10	12	11	8	13	7	9	9	10	8	10	13	13	6	13	10	8	9	10	11	9	12	11	10
h705	9	11	12	12	14	10	12	16	8	10	11	14	11	9	8	10	9	7	7	14	11	13	12	11	5	8	10	7	10	9	8	13	8	8	6	8	7	11	8	13	12	12	7	12	7	9	7	7	14
h706	8	12	9	13	10	15	4	6	9	8	9	13	8	8	9	7	7	10	7	9	11	8	7	9	8	4	11	5	10	9	11	12	11	9	3	9	11	7	10	12	7	9	12	8	10	10	10	8	13
h707	10	6	13	10	8	9	11	8	11	8	11	13	4	12	11	11	6	14	11	9	9	10	8	13	11	11	11	11	10	13	11	8	11	7	10	11	13	8	6	8	6	8	9	6	11	12	9	11	11
h708	5	8	12	9	11	14	10	7	8	7	12	12	7	11	7	8	5	11	7	10	9	11	9	12	7	9	12	6	11	10	10	11	12	10	8	12	10	10	11	13	5	11	9	9	13	9	7	9	14
h709	6	9	10	14	11	13	8	6	8	6	10	17	6	10	10	7	8	14	6	13	11	8	8	10	9	8	7	7	7	9	9	10	11	9	5	10	9	11	11	10	6	11	9	10	10	14	9	7	10
h710	6	12	11	11	13	14	9	7	6	9	9	10	11	7	9	11	8	7	5	11	9	10	9	10	6	7	11	7	9	8	12	16	8	6	5	13	10	14	12	16	6	12	9	11	12	9	9	4	13
h711	11	11	10	10	8	10	9	12	15	10	6	8	9	9	12	8	11	9	12	8	15	7	10	7	8	9	8	11	11	9	8	9	8	6	8	6	13	7	9	9	10	9	8	14	9	9	13	10	10
h712	5	8	8	4	6	7	5	9	7	10	9	6	9	6	8	10	9	8	7	7	7	9	6	8	7	7	5	7	7	6	6	7	5	6	7	7	4	7	8	5	7	8	4	8	6	7	4	5	6
h713	10	12	7	13	13	11	5	13	12	10	7	11	14	8	13	7	8	8	11	11	11	8	9	2	7	8	11	9	11	12	7	14	9	9	8	11	10	12	8	12	12	8	11	13	8	10	13	10	11
h714	7	9	6	13	15	11	8	8	8	6	6	13	12	8	9	7	8	10	8	11	7	6	8	6	7	5	9	8	8	9	13	12	13	11	7	10	9	10	11	10	9	9	12	8	10	12	11	7	11
h715	11	10	6	11	10	10	6	11	10	7	7	12	11	15	11	6	7	9	9	8	10	7	7	6	6	10	12	7	9	12	8	9	14	12	9	12	6	10	5	9	11	8	9	11	7	9	9	8	10
h716	4	6	3	7	10	10	4	5	6	2	7	7	8	7	5	4	3	5	5	5	9	4	5	3	5	7	10	4	7	7	6	8	8	7	5	7	7	4	7	8	6	7	8	7	7	5	5	3	9
h717	14	7	11	8	7	5	9	10	10	10	14	9	10	12	10	11	10	10	14	11	7	10	12	11	13	11	11	14	6	14	9	6	13	15	10	9	13	11	4	8	8	4	12	8	12	12	13	13	7
h718	11	9	9	10	12	9	11	8	9	4	8	13	8	12	9	9	6	12	8	9	9	10	11	9	7	7	11	8	12	12	13	12	13	9	6	12	9	7	9	8	7	9	8	6	8	12	7	9	14
h719	9	8	12	10	7	11	13	11	9	10	8	9	8	10	8	10	11	11	10	11	11	8	10	12	8	9	9	13	13	9	12	9	8	8	4	10	9	9	9	9	9	11	6	9	11	7	5	10	9
h720	8	9	13	10	8	12	12	10	8	10	9	10	8	11	9	11	12	10	9	10	12	9	11	13	8	10	10	12	14	10	11	10	8	8	3	11	8	10	8	10	10	10	5	8	10	8	4	9	10
h721	9	13	12	12	14	11	9	14	5	10	10	13	16	10	10	12	13	8	7	14	9	11	12	9	4	9	12	7	10	7	9	13	11	11	6	10	3	15	11	15	12	11	10	12	9	8	9	5	12
h722	11	8	10	10	10	7	11	8	7	10	8	7	10	8	7	11	13	10	12	12	7	8	12	10	10	8	11	15	11	10	7	8	13	13	8	12	11	11	3	10	8	6	10	9	11	8	13	14	11
h723	17	11	12	12	6	5	11	12	11	10	8	7	6	10	16	12	11	12	13	12	5	13	8	12	13	11	10	13	10	13	9	9	11	11	10	8	13	7	4	7	8	6	8	8	9	10	11	13	10
h724	13	9	14	12	6	10	10	6	12	11	10	10	3	7	14	10	11	15	13	8	8	9	9	13	12	9	6	14	10	13	12	9	10	8	8	12	19	11	9	9	5	6	8	8	15	11	12	13	8
h725	11	11	8	12	14	10	11	10	8	6	9	11	8	9	10	10	9	12	7	10	10	11	11	8	8	4	10	10	10	15	11	13	9	8	7	12	13	11	6	11	7	10	7	10	11	11	9	9	12
h726	7	8	10	9	9	9	9	10	5	6	10	9	9	8	8	8	9	8	6	9	8	9	5	10	9	11	9	6	9	9	6	8	5	5	10	7	5	9	6	8	7	10	7	9	4	7	5	6	8
h727	9	13	6	10	8	13	8	12	8	9	7	10	12	8	10	10	9	7	7	10	14	11	11	6	6	6	12	8	8	11	11	11	7	8	7	8	11	11	12	15	9	11	9	14	11	8	12	5	10
h728	17	9	12	10	6	4	10	12	13	10	10	7	7	11	14	10	9	12	13	10	7	11	10	12	13	12	10	15	10	15	10	9	11	11	10	10	15	9	5	7	10	5	9	8	9	10	12	15	10
h729	7	5	12	9	10	11	11	12	10	12	10	13	10	8	9	11	12	12	10	9	8	12	8	12	8	11	5	8	9	9	11	10	7	7	7	9	9	12	10	12	6	13	6	10	10	10	7	9	9
h730	10	7	9	3	7	6	8	7	8	9	11	5	6	8	8	7	9	11	11	6	6	6	7	9	12	10	7	11	6	11	5	4	10	9	9	7	12	8	7	4	6	7	9	5	10	10	10	11	7
h731	12	6	9	11	9	8	12	9	8	12	9	9	11	9	9	17	10	8	9	15	9	14	11	9	6	8	15	11	13	14	6	12	8	12	7	13	12	12	10	12	10	9	8	11	10	4	10	10	9
h732	14	8	7	11	7	9	8	6	10	8	10	9	6	12	11	9	7	10	9	7	9	8	11	7	11	7	9	11	10	12	11	10	11	11	8	10	13	5	6	8	9	8	8	8	9	12	10	9	10
h733	9	13	8	10	14	9	10	12	10	8	7	9	10	6	10	10	9	12	9	10	10	9	10	8	8	6	10	8	6	11	11	11	11	7	7	8	11	11	8	11	9	9	10	10	13	12	11	9	12
h734	13	11	8	14	12	9	9	10	10	4	7	13	8	9	12	6	9	11	7	10	9	9	11	8	7	8	12	9	10	15	9	13	12	8	6	14	11	11	7	13	11	6	8	10	9	11	10	9	12
h735	6	11	10	12	10	12	14	9	7	5	7	9	11	11	7	8	6	9	7	12	12	11	11	10	4	8	10	8	12	5	7	11	11	10	5	11	6	12	8	11	11	10	9	13	10	6	10	9	10
h736	10	12	3	10	12	12	6	11	10	4	5	8	13	9	10	6	4	9	6	10	10	5	7	3	7	6	10	7	9	8	10	9	12	12	8	9	8	9	11	9	11	11	10	11	7	9	11	6	10
h737	11	11	8	10	14	9	10	12	8	8	8	9	10	6	10	12	11	8	10	12	10	9	10	8	8	4	12	10	8	13	13	11	7	5	8	12	13	11	10	13	5	9	10	12	13	8	11	7	10
h738	12	11	9	9	11	6	10	9	9	9	5	6	9	7	10	10	14	7	11	11	8	9	11	8	9	7	8	14	10	7	8	9	12	12	8	8	10	9	7	7	9	7	8	10	8	5	14	11	9
h739	12	10	13	9	11	7	11	11	7	8	9	8	11	7	9	11	10	9	10	11	7	6	11	10	10	8	9	13	7	10	11	8	9	8	7	11	12	14	10	10	8	7	10	11	10	9	9	8	9
h740	6	14	11	13	11	14	9	11	8	8	4	9	11	8	11	11	8	9	10	11	13	14	7	8	5	8	11	5	11	6	7	12	10	10	7	7	10	8	11	10	8	13	8	15	10	8	11	8	13
h741	8	8	13	11	11	13	11	9	5	9	14	11	10	10	7	11	6	10	7	11	13	10	12	13	7	8	13	8	11	10	9	10	9	13	6	13	14	14	11	14	9	9	10	11	16	10	11	8	13
h742	9	15	6	12	14	12	8	16	11	7	6	8	13	11	10	6	9	7	9	10	13	9	7	3	4	9	12	7	10	7	8	9	12	10	7	8	7	9	9	9	13	11	10	18	9	7	12	9	12
h743	4	8	8	11	9	13	7	7	10	9	7	10	10	9	9	9	8	7	8	11	12	9	9	10	5	6	10	7	11	5	7	9	8	7	5	6	7	11	9	11	11	10	9	10	10	7	10	9	9
h744	9	13	10	8	10	11	6	14	10	10	9	8	12	10	10	8	9	9	8	10	13	11	10	7	5	10	12	8	12	13	9	13	8	9	6	12	9	15	8	17	13	10	6	12	7	7	8	7	10
h745	7	6	8	7	9	9	6	8	7	6	10	8	9	11	7	9	7	8	8	8	9	9	8	8	9	11	12	8	9	10	8	9	12	12	10	6	9	4	7	8	9	9	10	8	7	5	9	10	10
h746	10	14	11	9	11	11	9	15	8	8	8	9	14	10	9	7	10	7	8	11	10	12	9	8	5	9	9	8	11	6	10	12	8	11	8	11	6	12	9	12	11	11	8	15	6	5	7	6	11
h747	11	9	12	10	12	8	13	14	11	14	8	11	10	8	10	14	15	10	14	14	8	13	9	11	10	7	8	13	6	9	10	11	9	9	8	8	9	11	11	11	7	11	8	10	15	12	11	9	8
h748	8	12	13	11	13	11	9	9	8	9	8	10	10	9	9	11	8	5	7	9	13	12	11	10	4	7	15	7	11	10	10	16	6	9	7	13	10	8	11	14	10	11	6	11	8	9	9	6	17
h749	7	3	5	6	5	6	5	6	5	8	6	6	6	6	8	7	8	5	6	6	5	6	5	5	8	6	5	7	4	7	5	5	3	5	7	6	5	7	5	5	6	6	6	7	6	6	5	6	4
h750	8	6	10	5	4	4	8	9	8	7	10	5	8	6	5	8	8	8	9	7	6	8	7	9	9	8	8	10	7	10	7	4	6	9	7	7	8	7	5	6	7	7	7	3	6	7	7	10	5
h751	9	13	8	12	14	12	10	14	9	7	5	8	11	9	8	6	9	7	9	10	11	11	5	5	5	7	10	7	10	5	6	11	14	10	6	10	7	9	9	9	11	10	9	16	11	7	12	9	12
h752	9	11	6	7	12	9	8	10	9	9	6	11	14	6	9	9	11	10	12	5	7	8	5	6	8	10	7	10	6	7	7	12	11	11	7	7	7	8	8	10	7	10	8	8	7	12	11	9	11
h753	4	8	11	9	15	10	13	9	6	9	7	10	13	11	5	11	11	5	8	11	11	12	10	11	5	8	13	9	11	6	8	14	10	12	6	9	6	12	10	12	11	11	9	11	12	9	9	8	13
h754	9	11	8	10	14	10	10	10	7	9	7	7	13	9	8	10	7	9	9	10	6	11	9	7	7	8	10	10	8	9	8	13	11	13	6	12	11	13	8	9	11	8	11	12	13	10	12	11	12
h755	11	12	10	10	7	11	7	4	12	9	7	7	8	6	13	7	10	12	12	7	9	8	5	10	12	8	9	11	8	11	15	6	11	9	7	7	15	7	8	8	7	5	10	8	12	12	12	12	10
h756	16	10	11	9	11	4	10	11	13	11	9	10	7	9	13	15	14	11	14	9	8	12	13	11	11	7	11	13	9	16	12	14	8	8	10	11	12	8	5	10	8	8	6	5	10	11	10	10	11
h757	9	9	10	9	10	13	7	8	7	6	10	9	12	12	7	9	4	6	4	9	12	10	9	10	6	7	13	6	12	10	9	8	11	15	7	11	9	11	10	10	10	10	7	10	8	4	6	5	11
h758	11	8	10	11	10	9	10	8	8	8	9	13	12	12	9	9	10	8	7	11	7	8	9	10	8	8	9	8	9	12	11	12	7	11	7	11	9	10	9	10	9	9	8	8	7	10	7	7	11
h759	7	11	9	13	14	14	13	10	6	6	8	12	12	10	7	9	7	7	2	11	13	10	12	10	2	7	11	7	17	7	9	15	10	10	6	14	5	12	12	14	13	14	7	12	6	6	5	4	14
h760	5	9	7	9	11	13	8	9	6	7	10	11	11	6	4	9	7	7	6	8	9	9	7	7	2	9	8	3	11	4	10	11	4	7	7	7	7	10	17	12	7	15	6	10	7	8	7	5	9
h761	10	16	7	11	15	9	6	13	10	11	6	9	11	8	11	11	12	10	10	9	10	12	10	6	8	7	11	9	7	10	8	12	12	10	7	7	10	8	8	10	10	9	11	11	12	11	14	8	13
h762	6	10	9	9	15	13	10	9	10	8	8	8	10	8	7	7	6	8	5	11	14	6	13	8	5	7	11	8	14	10	11	12	8	9	5	11	10	12	9	12	11	11	9	9	12	8	10	9	15
h763	10	12	9	15	11	9	8	9	9	8	8	13	8	8	11	9	8	10	6	11	14	8	12	9	8	5	11	8	11	12	11	10	9	9	3	11	14	10	11	12	10	10	8	13	10	10	12	8	11
h764	11	10	11	10	7	8	10	10	14	15	7	10	7	9	10	10	10	9	9	10	13	7	13	16	8	8	9	10	9	11	8	9	6	6	6	9	8	8	8	12	10	9	4	7	8	7	11	7	7
h765	11	13	10	14	10	8	7	10	14	8	6	14	5	10	16	10	13	14	11	10	11	11	9	10	10	8	10	9	6	15	10	11	9	5	5	12	11	11	9	13	7	8	8	10	13	10	11	9	10
h766	9	10	6	8	9	9	11	6	10	9	7	6	6	6	8	6	7	9	8	9	9	8	9	12	7	6	9	11	12	8	9	10	7	9	6	12	11	9	7	8	11	7	9	9	7	5	9	11	8
h767	9	5	8	6	3	4	8	7	7	6	9	7	3	10	7	6	7	11	10	8	5	8	7	8	11	9	6	10	8	10	9	6	6	7	9	8	11	5	5	4	5	5	7	5	8	9	8	12	7
h768	4	8	3	7	11	10	4	7	5	3	5	7	10	6	4	4	3	5	3	5	8	6	5	3	2	5	7	2	7	5	5	9	7	7	6	8	4	6	8	8	8	10	6	8	5	5	6	3	9
h769	7	8	10	6	9	9	9	9	8	9	11	8	7	9	6	8	8	12	7	7	8	6	8	10	9	12	7	8	8	9	11	8	9	8	6	9	10	9	10	7	8	10	9	8	10	9	6	9	8
h770	8	10	8	8	10	12	8	9	7	10	10	8	11	7	8	10	8	7	10	8	7	7	8	8	8	9	8	7	9	9	14	11	8	10	7	7	14	6	11	9	6	11	10	7	12	11	11	10	11
h771	10	6	13	13	11	11	13	13	7	9	11	14	10	8	9	11	8	8	6	13	11	8	12	12	5	7	9	9	13	10	12	14	7	6	6	13	8	14	10	14	8	13	5	11	10	7	5	8	11
h772	11	7	18	10	12	7	14	12	10	13	10	9	6	9	8	12	11	12	12	14	8	13	11	15	11	10	8	14	10	9	13	9	9	8	9	10	13	9	10	9	5	9	7	10	13	13	9	13	10
h773	11	9	9	7	9	10	13	10	11	9	5	8	10	11	9	9	9	7	8	5	15	9	16	11	5	9	11	9	15	10	10	12	6	7	6	13	8	8	7	10	12	10	5	10	5	7	7	8	11
h774	11	9	13	9	6	8	8	9	9	9	11	10	9	11	11	8	11	13	11	12	8	9	11	13	12	10	10	12	6	13	14	5	10	10	9	10	12	12	6	9	8	4	11	9	9	15	10	12	7
h775	9	7	14	12	8	9	11	8	11	12	13	11	8	10	12	10	13	10	12	14	9	11	14	13	10	10	12	13	11	11	7	9	8	10	7	8	11	11	8	11	10	7	11	10	13	10	11	14	8
h776	11	11	7	12	11	10	12	8	12	9	5	8	7	3	10	8	10	9	11	8	8	10	13	7	6	5	8	12	14	9	8	10	8	8	8	9	13	7	11	11	7	10	7	8	9	9	10	9	11
h777	13	7	8	12	9	8	5	5	10	9	11	12	7	11	10	10	10	11	11	10	6	9	9	8	11	6	10	11	7	12	10	9	14	12	7	10	10	9	6	9	7	6	13	7	12	13	12	12	8
h778	11	5	12	10	10	10	12	14	6	8	12	12	11	9	8	12	11	7	8	14	10	11	15	12	6	8	12	11	12	13	13	13	6	7	7	12	9	13	9	15	9	11	7	10	11	8	7	9	12
h779	8	10	7	9	9	9	10	9	12	13	7	7	12	5	7	11	9	7	11	7	13	10	12	10	6	6	11	6	10	8	7	10	8	9	6	7	8	8	9	12	14	8	8	11	10	8	12	11	11
h780	10	12	11	13	11	10	8	15	11	9	8	11	13	9	15	11	10	7	10	9	14	6	12	8	6	11	13	7	7	10	10	10	8	9	5	9	8	12	9	12	10	9	10	13	14	6	11	10	13
h781	11	5	11	12	10	10	9	11	8	7	9	12	9	11	10	10	7	7	7	12	10	9	7	11	8	10	10	7	10	10	10	11	12	12	9	6	8	7	8	11	7	10	7	7	10	7	6	6	8
h782	13	9	12	10	12	8	14	16	9	11	11	7	11	13	10	12	13	10	11	14	8	11	9	11	8	8	8	13	10	9	8	9	7	11	7	12	7	13	8	7	10	9	5	14	9	8	5	9	8
h783	9	11	10	16	10	14	8	12	11	7	7	12	7	11	12	6	7	11	7	12	13	11	7	10	5	9	10	5	10	9	8	11	8	8	4	12	11	9	11	11	11	12	6	16	9	7	7	7	12
h784	11	9	10	10	12	10	12	14	4	10	12	10	13	9	8	12	7	6	7	12	12	7	10	10	4	7	12	8	12	9	10	11	5	9	6	10	11	13	11	13	9	12	7	12	11	8	8	7	12
h785	12	12	5	11	6	11	5	10	11	8	5	11	10	12	13	7	5	12	9	7	11	8	8	5	7	8	9	8	11	12	7	10	9	9	8	10	9	6	10	10	9	8	9	8	7	10	11	9	10
h786	11	9	9	5	6	5	8	8	11	12	10	6	10	8	10	9	11	11	14	8	5	8	8	7	14	13	8	13	4	11	12	5	10	9	11	7	13	10	9	6	7	3	12	9	11	11	13	13	5
h787	14	10	11	11	9	7	9	11	11	10	8	7	10	8	13	9	12	11	12	13	6	12	7	10	11	9	9	14	9	14	10	12	8	10	8	9	14	12	7	12	6	7	10	7	8	11	11	12	11
h788	7	11	10	10	12	11	11	10	5	12	9	10	13	8	6	10	9	6	6	12	13	9	10	11	4	7	10	11	15	5	6	11	5	9	6	12	9	13	10	13	9	10	9	12	9	7	11	6	10
h789	7	9	6	12	9	10	9	3	10	6	8	8	3	9	10	6	6	12	6	8	7	7	5	6	11	5	6	8	10	8	10	9	12	8	8	9	11	6	11	9	5	11	10	7	7	9	7	8	9
h790	10	10	13	5	11	11	11	13	5	7	11	9	13	12	7	11	10	7	7	9	11	12	13	13	5	11	13	10	13	12	11	12	8	10	8	15	8	14	9	14	10	8	6	11	10	7	5	8	13
h791	8	12	15	7	11	9	7	17	9	11	10	11	12	12	9	9	12	8	9	9	15	10	12	10	5	10	11	9	11	12	11	10	5	7	8	13	8	14	7	14	11	8	7	15	8	10	7	10	11
h792	13	9	10	12	6	11	11	8	8	9	9	8	7	8	12	12	9	10	11	14	9	13	10	10	11	8	10	13	6	13	11	7	5	8	6	8	17	11	10	11	5	8	9	10	13	10	11	9	8
h793	5	11	10	10	14	16	10	12	8	6	10	12	11	11	8	10	5	9	7	8	12	11	9	10	4	10	12	4	14	11	10	13	8	8	6	12	9	13	9	13	9	11	7	12	13	7	6	9	16
h794	10	10	13	9	11	11	12	13	5	13	11	11	12	10	7	15	10	6	8	11	13	10	11	12	4	8	11	9	13	8	7	10	5	11	8	11	12	12	12	12	9	11	8	13	12	8	10	8	11
h795	9	9	10	9	6	12	10	9	8	8	10	6	11	13	7	8	9	11	11	10	7	11	7	9	9	10	10	11	9	7	10	7	12	14	6	7	12	11	7	7	9	9	11	11	12	9	9	10	8
h796	14	12	7	11	11	8	8	7	10	7	5	6	9	9	13	9	10	11	13	9	6	12	9	7	11	9	13	12	9	12	10	12	14	12	7	11	14	8	6	10	8	6	9	7	14	11	13	12	13
h797	15	9	10	12	8	8	11	14	11	12	7	9	8	11	16	14	13	10	14	12	9	13	8	10	9	10	12	11	10	13	8	11	9	9	10	10	11	7	8	9	11	9	5	10	11	8	9	13	10
h798	8	10	11	11	7	10	9	9	14	11	8	10	8	7	15	11	15	9	12	9	13	12	14	12	7	8	11	7	9	12	5	12	6	6	7	7	8	10	9	14	8	9	8	11	10	8	11	10	11
h799	8	5	14	5	9	8	8	9	6	11	13	9	10	9	6	12	12	9	9	11	6	12	10	10	10	10	8	10	7	7	9	8	7	12	7	8	8	11	12	8	8	12	9	7	10	10	8	7	7
h800	4	7	7	7	8	9	7	6	6	6	9	8	9	8	6	6	6	5	3	8	8	9	6	7	5	3	7	4	9	4	8	9	7	8	7	8	2	8	10	9	8	11	8	8	5	4	4	5	9
h801	10	6	9	12	9	9	10	8	9	8	8	11	6	10	10	11	8	12	7	9	7	10	12	9	9	7	9	9	10	10	13	10	9	7	8	8	9	6	11	10	8	11	6	6	9	14	7	7	10
h802	8	7	10	9	13	10	13	8	7	8	9	10	9	9	5	9	7	8	6	9	11	9	16	10	8	7	11	13	15	10	8	11	11	10	7	13	11	12	8	12	10	8	9	10	10	9	11	8	11
h803	9	5	10	4	4	3	8	6	7	7	10	6	4	7	7	7	7	9	10	7	4	6	8	10	11	10	6	10	6	10	7	5	6	7	7	6	9	7	6	5	6	2	9	5	8	8	8	10	6
h804	9	13	6	12	14	10	8	10	8	7	7	10	9	7	8	8	5	7	7	10	14	9	10	6	5	4	14	7	12	11	8	9	10	12	4	12	13	9	11	11	10	9	10	14	11	9	11	7	14
h805	6	10	15	9	9	12	13	7	9	12	10	10	9	7	7	13	13	11	8	13	13	10	14	13	8	8	9	9	9	8	12	10	7	7	6	9	10	12	12	12	6	10	8	9	12	6	11	8	9
h806	7	5	5	9	8	8	7	5	7	4	5	5	3	7	7	5	5	7	6	4	7	8	6	5	9	8	7	7	6	9	9	6	7	7	7	9	10	4	6	6	5	7	5	5	8	6	7	8	9
h807	11	9	10	8	12	10	10	14	10	10	9	8	9	7	8	8	9	11	12	10	10	9	7	7	8	7	8	11	10	9	10	11	10	10	8	10	11	13	11	13	8	11	8	8	15	11	12	9	10
h808	8	16	7	11	11	11	5	9	10	8	5	8	10	6	11	7	8	9	11	9	12	12	8	6	9	5	11	8	7	8	9	12	12	11	7	9	12	8	9	12	8	9	12	13	12	9	16	8	11
h809	7	6	11	8	7	9	9	9	5	8	8	10	8	7	7	10	7	6	6	7	8	9	7	10	7	7	7	6	9	5	8	8	7	6	10	8	5	7	12	11	7	10	7	9	6	7	5	5	8
h810	12	10	11	11	11	9	9	11	10	8	6	9	6	10	9	7	8	10	9	9	11	8	6	10	6	4	7	10	13	8	9	10	11	9	6	17	12	10	9	10	5	11	6	13	12	8	9	8	9
h811	9	10	9	8	11	9	11	11	7	9	10	9	12	6	6	9	11	8	8	11	11	8	18	9	6	7	11	11	9	10	10	12	9	9	4	9	9	11	9	12	10	7	9	10	9	7	11	8	11
h812	15	5	14	8	10	5	15	12	8	12	11	10	8	11	8	14	11	9	12	12	8	13	13	14	10	10	12	15	12	15	11	11	8	8	10	14	11	11	7	11	9	8	6	8	11	11	8	11	10
h813	10	8	15	13	11	11	11	13	9	10	8	11	8	8	9	9	8	8	8	11	12	10	10	12	4	8	9	9	15	8	11	12	9	9	7	13	12	10	11	12	8	11	6	13	10	8	5	10	13
h814	8	6	15	15	11	11	12	7	8	9	11	13	6	13	11	13	8	9	7	13	11	12	10	14	8	9	15	8	13	12	7	12	8	10	8	15	10	12	7	12	6	9	9	11	14	9	9	12	13
h815	10	8	11	9	10	9	11	8	5	8	14	11	10	10	8	11	9	12	7	11	9	6	11	11	9	8	9	10	9	10	9	10	9	13	5	11	13	12	11	10	7	7	10	6	11	12	9	8	9
h816	18	10	9	11	9	7	10	11	12	12	7	5	6	10	15	13	12	10	16	9	7	8	7	9	11	8	7	15	11	12	7	8	9	11	10	11	16	8	8	4	8	8	7	9	12	10	12	12	7
h817	10	10	17	13	7	10	12	9	8	10	11	12	7	11	13	13	12	13	9	15	10	14	11	16	10	8	11	10	9	12	10	8	10	8	7	11	10	14	8	12	8	8	9	11	10	9	8	10	9
h818	17	11	6	10	8	6	9	10	11	9	8	5	9	10	14	12	11	10	15	10	6	11	9	6	12	9	10	15	8	13	7	9	13	12	10	8	13	9	5	5	7	6	11	8	11	10	15	13	8
h819	13	7	12	8	6	7	9	10	12	13	11	9	8	12	12	11	12	14	16	11	6	10	8	12	15	12	9	14	5	14	9	6	11	13	10	9	15	11	6	6	7	6	11	8	14	12	14	15	6
h820	9	11	14	8	12	12	12	10	8	12	9	8	11	9	8	12	7	7	10	8	10	13	8	13	5	11	10	8	14	9	10	13	8	10	8	12	13	11	11	11	9	11	5	10	11	9	6	9	14
h821	7	11	14	10	8	12	9	6	11	11	10	9	5	9	12	10	11	13	10	10	13	11	10	13	11	7	10	11	11	11	10	7	8	8	6	10	13	13	9	13	7	8	10	10	11	11	11	14	10
h822	13	9	12	12	14	8	11	16	8	10	8	8	7	11	10	12	7	7	9	12	11	9	9	12	7	8	10	11	12	11	10	7	10	6	9	12	9	11	8	9	10	9	5	12	11	9	6	9	12
h823	12	7	12	8	6	7	7	10	12	12	11	13	10	8	12	11	12	12	12	5	10	10	9	10	11	12	9	10	8	15	11	8	7	7	8	9	13	9	6	8	9	8	7	8	9	12	10	13	8
h824	9	9	14	9	6	12	10	7	7	9	13	10	11	15	9	10	9	11	7	10	11	11	11	13	9	14	8	9	10	11	12	9	8	10	8	10	10	12	6	9	10	8	7	11	9	9	6	9	10
h825	8	8	13	12	11	12	15	9	7	8	10	13	11	10	7	12	11	7	6	12	11	11	14	14	4	8	10	9	15	7	8	13	7	9	6	12	7	12	12	14	10	13	6	12	6	7	5	6	12
h826	7	11	11	10	12	11	16	12	7	9	10	12	14	11	6	10	12	7	7	13	12	8	15	11	3	7	12	8	12	8	7	12	8	10	5	11	5	13	11	14	13	11	8	13	5	7	8	7	11
h827	11	9	12	12	6	11	11	6	7	9	12	10	10	12	10	14	7	8	8	12	12	13	12	12	7	5	14	9	14	11	7	11	9	12	7	12	13	11	8	11	9	9	9	12	9	7	10	7	10
h828	9	13	12	14	12	13	7	4	11	8	8	12	5	8	14	10	7	11	10	8	10	9	10	11	10	5	10	8	12	11	10	13	9	7	5	10	13	11	8	11	5	10	10	6	13	9	10	9	14
h829	11	8	11	11	12	10	13	5	5	8	10	9	8	9	7	10	11	7	10	12	7	10	12	12	9	6	10	13	13	9	7	11	10	12	8	12	11	11	7	11	7	9	10	7	10	10	9	10	12
h830	7	8	7	8	8	8	9	7	5	8	8	8	9	5	7	8	6	7	5	6	8	8	6	7	5	7	7	7	8	7	10	7	5	6	8	8	6	7	12	9	7	9	7	8	5	5	7	6	8
h831	12	12	13	11	9	7	11	7	11	8	8	8	7	6	11	9	10	13	10	9	7	12	10	10	10	9	5	13	9	10	10	12	10	9	7	9	16	10	9	8	6	5	8	9	10	11	11	12	9
h832	16	12	11	5	7	4	11	9	10	12	10	5	9	9	11	13	14	9	15	9	7	14	9	11	12	9	9	16	11	14	9	10	10	11	10	11	14	10	6	8	8	5	9	7	8	10	12	12	7
h833	13	9	6	10	7	6	10	7	15	10	5	7	5	9	12	8	8	11	13	7	8	9	11	13	11	8	10	12	10	12	9	7	10	8	8	10	13	6	4	7	11	5	8	7	9	9	12	14	10
h834	10	10	11	13	11	9	10	9	10	9	8	9	6	10	13	13	10	13	11	11	11	14	8	11	10	8	13	10	11	14	8	10	12	10	9	15	12	10	6	10	6	8	9	11	14	7	10	12	13
h835	5	8	10	8	10	11	9	8	5	7	9	10	9	7	5	10	5	4	4	9	10	9	7	10	5	7	9	5	12	5	9	10	7	8	8	8	5	9	13	11	8	12	5	9	6	3	4	5	10
h836	9	11	15	8	10	6	13	6	10	12	10	9	8	10	8	12	13	10	14	10	9	10	16	13	9	9	11	11	13	9	8	10	9	9	8	9	9	10	5	8	8	7	8	8	8	8	11	12	12
h837	12	10	15	11	11	7	13	9	11	8	10	8	5	10	9	9	10	13	8	9	9	12	10	14	10	11	7	13	11	12	10	12	11	7	8	13	12	10	6	8	8	7	5	9	8	11	7	12	11
h838	14	8	9	13	13	6	12	13	8	7	8	10	10	11	11	11	10	9	10	15	8	12	11	9	8	9	13	10	13	14	6	12	11	11	8	13	6	12	6	10	10	8	8	9	6	9	8	10	13
h839	14	10	9	13	11	10	8	9	9	9	5	8	9	5	13	13	12	11	11	15	6	10	7	9	11	6	11	14	7	12	12	8	8	10	9	11	14	12	8	12	4	8	11	9	14	9	12	10	9
h840	12	5	13	10	10	8	9	9	9	9	9	10	9	11	8	12	11	7	9	10	6	11	9	13	10	10	8	11	10	10	14	11	10	10	9	8	10	7	8	9	6	8	7	5	8	9	6	8	8
h841	9	9	10	12	8	8	9	14	15	12	8	12	11	9	14	10	11	7	12	8	15	9	12	10	6	9	10	7	15	13	6	11	6	4	5	8	7	9	7	11	14	10	6	12	7	7	9	12	12
h842	11	13	10	6	14	8	10	16	10	8	8	9	14	13	8	8	11	7	10	8	12	9	9	7	5	11	12	10	10	11	10	11	10	10	9	14	5	13	6	11	14	8	6	14	7	9	6	9	10
h843	9	10	10	14	11	9	9	6	10	9	8	12	6	8	10	9	11	9	10	13	11	8	14	11	9	7	10	11	9	11	7	10	10	11	7	11	11	12	8	13	10	6	9	10	13	8	17	10	8
h844	10	13	6	10	15	9	11	10	10	8	6	7	12	6	9	5	9	8	10	7	9	8	14	5	8	8	9	11	11	6	9	12	11	13	5	10	9	10	8	8	12	7	9	8	9	8	13	12	13
h845	10	8	11	9	11	11	9	13	9	13	10	7	14	8	9	11	12	8	11	13	9	10	10	8	9	8	11	12	7	10	9	10	9	13	8	11	12	16	9	14	9	8	12	11	16	10	15	12	9
h846	9	13	10	8	12	12	11	8	6	10	9	10	12	5	8	10	9	6	8	8	10	11	13	9	4	8	10	8	12	9	9	17	8	8	7	10	9	13	10	15	9	12	7	8	9	8	8	5	12
h847	8	12	11	13	11	12	10	9	10	7	9	12	9	13	13	13	10	9	9	11	13	14	11	11	5	9	15	5	13	14	8	14	8	8	8	11	10	10	7	12	10	11	6	13	8	7	7	10	13
h848	11	11	10	12	10	10	10	10	8	10	9	12	12	3	12	10	9	9	7	10	10	9	12	9	6	6	8	10	10	11	11	17	7	7	5	10	11	13	10	15	7	10	9	8	9	8	10	7	12
h849	10	12	6	6	13	7	7	14	9	10	7	9	14	8	8	9	10	8	11	9	9	6	9	6	7	10	11	10	8	7	11	8	9	11	10	6	9	10	8	10	11	8	11	12	7	14	11	9	10
h850	7	5	10	5	6	7	9	8	7	7	8	7	6	9	5	10	6	5	6	6	8	10	7	10	6	10	6	7	8	8	7	10	7	5	8	8	7	7	7	6	5	9	3	7	5	6	3	5	7
h851	13	11	10	10	14	7	9	10	8	10	12	9	12	8	10	12	13	10	10	14	7	9	12	9	10	8	14	13	8	13	9	11	11	11	9	10	11	13	9	13	9	5	14	8	11	12	13	11	10
h852	15	9	12	10	6	7	10	10	9	9	10	7	7	12	12	10	11	12	13	12	7	15	10	12	12	10	10	13	10	13	9	9	11	12	7	12	13	9	2	7	8	5	9	10	9	8	11	13	10
h853	13	9	12	10	9	8	9	11	8	9	7	12	9	11	10	12	11	9	8	10	8	11	9	12	7	10	10	9	13	10	12	13	10	6	8	10	6	7	6	9	10	10	5	9	4	9	6	8	10
h854	13	5	10	8	10	10	13	8	8	11	9	6	10	10	8	14	9	9	10	12	4	9	9	10	9	10	12	14	10	11	10	9	11	13	8	14	13	15	8	11	9	10	9	8	17	9	10	9	8
h855	9	10	6	10	8	9	7	3	9	6	4	8	5	3	9	6	6	8	8	7	7	7	4	6	11	5	7	7	9	7	10	8	7	8	8	8	11	5	11	9	5	10	7	5	8	7	8	7	8
h856	11	7	8	8	6	9	7	9	7	11	9	10	7	9	11	8	10	9	10	7	8	8	5	8	11	10	6	10	7	12	9	8	5	7	10	7	10	7	8	8	5	8	11	9	10	10	12	10	7
h857	13	13	8	8	10	9	11	14	8	12	9	10	11	9	10	12	11	6	9	10	11	13	12	8	5	5	10	10	10	13	11	13	5	6	7	8	11	9	8	13	9	12	5	10	7	9	7	5	10
h858	9	7	14	12	10	12	12	10	4	11	13	12	12	7	8	12	9	7	6	14	10	9	14	13	6	8	10	10	12	9	13	13	5	7	7	12	11	15	13	15	7	10	8	12	11	8	8	7	10
h859	5	8	11	7	10	11	8	9	1	8	12	11	12	9	5	9	7	7	6	10	9	7	8	9	7	9	10	7	9	6	10	9	8	11	8	9	7	10	13	12	7	9	12	9	9	10	9	6	10
h860	6	7	8	5	7	8	8	8	6	7	12	3	11	6	4	9	7	6	7	8	5	10	6	7	8	8	6	6	6	5	9	8	6	9	9	7	10	8	10	4	7	10	9	9	8	8	9	8	9
h861	9	7	16	10	10	11	14	8	8	8	10	11	6	10	8	12	12	12	7	10	12	11	15	16	9	9	10	12	12	11	9	11	9	5	6	12	9	13	9	13	8	9	8	8	11	10	8	9	10
h862	3	14	9	8	14	12	11	10	8	13	6	9	13	8	8	10	13	8	12	10	13	10	10	9	4	7	11	7	11	6	6	10	7	10	7	7	7	12	11	10	11	11	8	12	11	9	11	8	11
h863	6	12	9	13	15	15	10	13	8	9	6	13	14	10	9	11	8	8	6	11	13	10	8	8	2	7	11	5	13	8	7	14	9	9	7	13	6	14	12	14	12	14	7	15	10	6	7	6	13
h864	7	11	12	10	12	12	15	10	7	11	8	12	11	8	6	10	11	7	8	8	15	11	10	13	3	9	8	7	13	5	7	11	6	9	5	12	7	11	12	13	10	12	6	10	9	7	7	8	12
h865	6	9	10	6	9	10	9	7	6	8	11	9	10	9	3	10	9	6	5	9	8	8	6	10	4	10	7	6	10	5	9	8	3	8	8	8	6	9	14	10	8	12	5	9	6	8	6	6	8
h866	8	9	6	7	9	11	6	7	4	5	5	8	8	10	8	5	6	7	4	6	9	6	7	6	6	8	8	5	11	8	9	10	8	7	11	9	7	4	8	8	8	10	6	8	4	4	4	5	9
h867	13	11	10	12	14	8	11	12	8	11	8	10	7	7	8	12	9	7	7	10	11	9	12	10	5	5	8	10	14	9	8	13	8	10	6	10	13	7	10	9	10	12	5	10	9	11	9	9	12
h868	14	8	13	8	7	4	12	11	11	13	9	6	7	9	12	12	16	7	13	8	10	11	11	12	11	10	6	16	12	11	8	9	9	8	9	8	12	7	6	5	9	7	7	8	7	6	12	13	5
h869	9	11	8	12	10	14	8	8	12	9	8	10	9	7	10	8	5	9	10	8	12	9	7	7	6	9	10	6	12	9	8	13	10	10	7	10	15	9	9	11	7	11	8	12	13	9	12	9	10
h870	6	9	10	12	12	11	9	12	7	9	9	15	12	8	8	11	10	12	6	11	11	8	8	8	6	8	7	8	9	7	7	10	9	11	6	8	7	11	12	10	10	12	9	12	6	12	9	7	8
h871	15	11	12	8	8	8	12	14	10	13	9	8	9	11	12	12	11	5	14	10	10	11	10	11	9	10	10	13	10	11	12	7	6	8	7	8	13	7	9	7	9	9	4	12	9	7	9	11	10
h872	12	8	10	7	7	4	10	9	9	10	12	7	8	10	9	9	9	10	12	6	3	11	9	10	12	11	11	12	8	13	10	5	10	10	12	9	11	8	5	6	9	3	12	8	9	10	10	13	9
h873	10	14	3	11	13	11	8	13	14	9	5	9	12	8	11	7	10	8	13	7	14	8	9	3	5	6	11	8	10	8	7	10	11	9	6	9	8	8	10	10	13	12	11	15	10	8	14	9	9
h874	9	10	7	9	11	9	10	8	7	10	7	9	10	6	6	8	8	7	7	10	9	7	11	11	6	5	8	11	9	5	9	11	6	9	5	9	9	9	10	11	10	10	8	10	7	9	11	6	10
h875	7	9	12	10	8	11	13	10	13	11	9	10	9	6	12	10	11	11	12	8	13	9	12	11	8	10	8	9	9	9	10	7	7	5	6	6	9	13	8	9	10	8	8	8	13	7	11	12	8
h876	8	8	15	11	11	13	12	9	3	10	12	11	11	10	7	13	8	7	5	13	11	10	13	14	5	8	13	9	13	10	12	12	7	10	6	13	10	16	12	16	8	11	8	11	10	7	5	6	13
h877	16	8	9	11	9	7	11	7	11	9	8	7	8	10	11	9	10	10	13	11	6	12	12	9	12	9	13	14	9	14	10	10	12	13	9	13	16	8	5	8	8	3	12	9	12	11	13	12	11
h878	11	11	12	9	8	8	9	5	10	9	10	8	5	11	12	8	11	15	13	8	6	11	9	11	15	7	8	12	7	10	10	5	14	10	10	9	14	8	4	7	3	5	12	9	12	15	13	13	7
h879	10	12	13	9	11	9	9	11	10	15	9	11	12	6	11	13	12	8	12	9	9	10	13	8	9	10	9	11	7	12	9	14	7	9	8	11	12	14	8	12	10	6	11	11	10	10	15	12	9
h880	7	13	12	14	12	14	10	8	7	9	11	12	11	9	10	10	9	9	5	10	12	11	12	9	6	6	10	7	12	9	10	13	8	10	3	12	11	11	12	11	9	10	9	14	9	7	9	7	14
h881	10	10	9	11	9	9	8	11	10	13	9	9	8	8	11	11	12	6	13	9	14	10	11	9	7	8	9	10	12	12	9	10	5	7	7	7	14	8	8	10	10	10	9	7	10	8	12	9	11
h882	9	9	8	9	8	7	6	12	8	9	11	12	13	11	10	10	10	7	6	9	8	8	10	6	7	10	8	7	8	10	7	10	7	10	7	7	4	11	8	10	9	10	9	11	6	7	8	7	8
h883	9	8	8	9	9	10	8	7	10	8	8	14	9	9	7	8	9	11	9	8	7	7	9	7	8	7	8	9	7	9	6	9	12	12	7	9	12	10	9	7	7	11	10	9	10	11	11	10	9
h884	10	10	8	8	10	12	9	7	8	8	10	8	13	13	8	8	8	11	8	10	8	9	9	7	9	9	10	11	7	9	8	9	14	14	6	9	10	11	8	9	6	9	13	11	10	7	11	9	6
h885	8	8	12	9	9	8	9	8	15	12	9	8	8	10	9	11	10	11	13	9	10	12	10	15	10	9	11	9	9	12	6	10	8	8	8	7	10	8	6	10	11	7	6	8	12	10	12	18	13
h886	8	13	6	9	14	11	13	10	9	8	3	9	12	8	7	7	13	6	10	10	11	9	10	6	5	4	9	9	9	6	9	12	9	9	6	7	8	9	12	11	12	12	9	12	10	6	11	6	10
h887	8	10	11	9	11	10	9	9	10	9	11	6	11	7	9	13	10	9	7	15	11	16	9	10	7	9	17	9	11	14	8	14	6	10	6	9	10	12	9	16	10	9	8	9	8	9	10	10	13
h888	14	6	11	11	9	10	13	13	9	11	10	10	10	13	11	13	12	10	9	15	9	10	10	11	9	9	11	12	9	12	9	8	6	10	6	15	10	14	7	10	9	8	6	13	12	8	6	8	7
h889	9	11	10	12	10	14	7	3	10	7	8	12	5	11	10	6	7	11	9	8	9	9	5	10	10	5	8	8	11	8	10	9	14	10	5	10	12	8	8	9	5	10	10	5	12	9	9	8	10
h890	3	8	8	9	8	11	6	7	4	4	6	10	9	4	5	6	6	6	2	8	9	5	6	6	4	5	5	4	8	4	6	9	5	5	5	8	2	8	10	9	6	12	5	8	4	4	3	3	8
h891	5	12	8	12	12	13	10	8	8	9	7	11	9	8	6	9	6	6	6	11	13	10	9	12	3	5	11	4	15	6	6	13	9	7	6	10	7	9	12	13	9	13	8	10	9	7	9	7	15
h892	11	13	8	12	12	12	7	12	6	9	9	10	9	9	10	10	5	5	7	10	13	7	10	8	5	6	12	7	10	9	8	7	8	10	7	8	13	11	11	11	10	9	9	12	13	9	11	5	12
h893	14	10	11	9	11	6	13	19	11	11	11	10	12	13	11	13	14	9	10	13	10	12	12	11	7	8	11	12	11	14	9	10	8	9	10	11	6	12	4	10	13	8	6	13	6	10	6	10	9
h894	14	14	9	11	11	8	6	11	13	9	7	11	8	9	17	11	12	12	14	7	10	8	11	9	12	9	11	11	7	16	10	10	10	8	7	9	14	10	6	10	10	5	11	7	14	13	12	12	11
h895	10	8	10	7	7	10	6	9	11	9	10	8	9	11	11	10	9	9	13	6	7	9	8	10	10	11	8	9	9	11	12	9	8	10	9	10	14	6	7	7	8	9	6	7	11	11	9	10	7
h896	17	7	10	12	8	5	9	8	12	10	10	9	8	10	14	14	11	10	14	12	7	9	14	10	13	9	14	15	6	15	11	9	11	11	9	10	15	9	6	9	9	4	12	6	15	12	15	13	10
h897	13	4	10	11	9	6	10	9	9	9	12	12	7	13	9	10	7	11	11	12	8	9	9	10	11	9	10	11	9	14	8	9	14	14	9	12	12	10	7	7	7	7	9	7	11	11	10	12	8
h898	10	9	5	11	13	12	5	9	8	5	5	10	13	9	8	6	7	5	5	8	10	7	8	5	6	4	14	5	9	9	12	11	12	14	8	8	8	7	10	11	10	8	11	9	10	9	10	6	12
h899	14	7	10	9	6	3	6	10	10	11	9	8	8	9	12	11	13	9	10	7	4	9	8	8	13	8	6	13	8	11	9	6	9	9	11	8	10	9	6	6	8	8	9	7	8	9	10	11	4
h900	4	9	12	10	13	13	11	10	6	10	12	15	12	8	6	9	8	12	6	11	10	10	11	10	6	11	9	6	9	7	11	12	9	9	7	8	7	13	10	12	9	11	11	12	10	14	9	7	12
h901	5	8	5	7	10	11	9	7	6	3	12	8	9	9	5	8	5	6	6	8	8	9	7	5	5	7	9	4	11	7	8	11	7	10	8	10	8	8	10	9	7	10	8	8	8	7	4	7	12
h902	8	12	10	10	6	11	7	8	12	12	7	9	10	12	11	7	9	8	12	8	15	12	10	11	7	6	11	7	15	10	7	10	9	9	7	9	9	8	7	8	12	10	5	8	6	6	11	10	12
h903	13	9	16	10	10	8	11	10	10	14	10	10	7	10	12	18	13	11	14	12	8	13	11	15	11	9	8	14	8	11	11	9	8	7	8	10	13	11	10	9	7	10	6	8	15	10	9	11	8
h904	11	12	8	10	7	10	8	9	12	7	6	10	7	13	12	8	6	13	8	6	10	9	7	8	7	9	8	8	13	12	8	9	10	8	7	11	10	6	9	9	9	7	6	9	7	11	8	9	9
h905	7	8	10	9	10	11	10	11	6	6	12	14	10	9	8	9	9	8	6	10	11	9	6	10	5	11	11	6	10	11	8	9	6	6	8	8	5	10	9	9	8	11	10	9	7	7	5	6	8
h906	16	12	13	11	5	6	10	9	12	12	7	8	7	9	15	13	12	11	12	9	8	12	13	12	12	8	9	14	7	12	14	10	10	8	7	9	14	6	7	8	8	5	9	9	10	9	12	10	9
h907	15	8	9	9	7	4	8	11	14	12	10	8	7	9	13	10	12	15	16	8	6	9	9	9	16	11	8	15	7	14	10	7	12	10	11	7	16	8	5	5	8	5	12	7	12	15	15	16	7
h908	15	9	11	7	7	5	9	8	11	10	12	5	8	12	11	9	10	12	13	9	7	8	10	11	14	11	9	15	8	13	11	6	13	13	10	10	15	7	4	4	8	4	10	8	10	14	12	13	8
h909	11	7	18	10	10	7	12	14	11	12	12	9	8	10	10	12	13	10	12	14	9	15	12	15	10	10	10	13	10	11	12	11	7	8	9	10	11	9	8	11	7	9	7	10	11	11	9	13	12
h910	10	13	0	11	12	11	9	12	13	8	5	9	11	8	11	5	9	8	12	9	11	6	10	0	6	5	11	11	11	10	9	11	11	11	8	10	10	9	9	11	14	10	11	12	10	9	13	10	11
h911	7	6	11	7	8	7	7	6	8	5	11	8	7	8	7	8	6	8	6	7	7	11	8	11	9	11	7	6	9	8	8	7	7	8	8	8	9	8	8	8	6	12	6	6	8	7	7	8	8
h912	12	8	13	15	11	9	10	13	8	12	7	11	10	10	11	15	10	8	8	13	12	10	12	12	5	8	11	9	15	10	7	12	7	9	8	11	10	10	9	10	10	12	6	13	8	8	9	10	11
h913	13	9	14	16	12	7	11	12	7	9	8	9	10	10	14	14	13	12	9	16	7	9	10	11	9	7	8	13	10	9	9	11	11	9	8	10	7	13	9	9	9	9	8	10	9	8	9	9	10
h914	6	6	5	7	6	8	6	6	7	4	7	7	4	6	7	6	4	6	5	4	6	7	5	5	7	7	6	6	7	7	5	8	7	5	6	6	7	3	7	6	2	7	5	6	7	7	4	6	7
h915	11	5	9	6	4	3	7	5	10	9	9	5	4	7	10	8	9	11	13	6	4	8	7	9	14	9	5	12	6	11	9	3	8	8	9	6	13	6	5	4	4	3	10	4	9	11	11	13	4
h916	9	9	14	12	16	11	11	10	6	10	8	11	8	8	6	12	5	7	8	12	11	11	12	13	6	8	12	8	14	7	11	13	9	9	5	10	11	9	12	13	7	12	7	8	13	11	8	7	16
h917	11	9	12	6	6	9	9	10	9	12	11	11	12	10	10	11	12	12	12	11	9	10	8	12	9	8	7	10	7	10	11	8	7	11	8	10	11	11	12	10	5	8	9	10	10	10	11	11	6
h918	12	10	11	13	11	7	9	11	12	6	7	9	8	6	11	9	10	10	11	13	9	8	9	8	10	7	9	12	13	10	9	8	9	9	7	11	12	10	10	8	8	10	7	13	8	10	11	8	9
h919	12	12	9	7	9	7	9	11	8	11	7	6	12	7	11	9	17	7	14	9	9	8	8	9	9	7	9	15	9	10	5	10	10	12	9	9	8	10	4	8	9	6	9	11	8	8	13	10	7
h920	7	9	9	13	9	14	7	9	6	7	6	16	9	11	12	8	7	11	6	10	10	9	9	9	6	8	12	3	8	10	8	13	10	10	7	10	8	10	11	11	8	12	8	11	7	9	8	4	13
h921	8	9	12	12	9	14	7	7	4	9	9	14	9	9	6	12	9	9	7	12	10	11	8	12	5	7	10	7	12	7	8	13	10	12	5	10	10	8	12	11	9	14	8	7	9	9	6	6	11
h922	11	9	14	10	8	8	8	16	14	15	10	10	11	11	14	12	15	9	14	12	10	11	11	9	10	11	10	12	10	15	10	9	4	6	11	10	11	13	5	11	9	9	8	14	9	11	10	13	8
h923	10	6	13	13	11	9	14	13	11	9	6	10	10	10	9	11	10	8	9	13	10	12	13	12	5	7	9	12	14	8	6	10	8	6	6	11	8	10	10	10	11	9	7	13	8	9	10	11	9
h924	12	8	11	10	9	7	11	8	8	8	13	9	8	12	8	9	10	14	11	11	7	8	10	11	13	10	9	14	7	12	11	6	11	13	8	8	15	11	8	8	7	5	10	8	12	16	13	11	8
h925	8	14	9	11	17	12	8	11	8	7	8	10	14	9	11	9	10	10	9	11	10	10	7	6	7	10	13	8	9	10	6	14	12	13	6	11	8	14	10	14	10	8	11	9	12	11	12	10	15
h926	10	9	9	9	11	10	7	9	11	9	10	10	9	13	10	6	9	11	11	6	9	9	7	9	11	11	10	10	5	12	12	7	12	10	6	8	10	9	7	9	9	7	10	5	13	13	10	10	10
h927	11	9	8	12	12	10	10	10	9	7	7	8	5	9	8	8	7	11	9	10	10	9	7	8	7	5	10	9	12	9	8	9	12	12	6	14	13	9	8	9	6	10	9	12	15	9	11	9	12
h928	12	8	11	8	3	7	11	8	10	10	12	9	6	12	10	11	10	12	12	9	7	10	10	11	13	9	9	13	10	12	11	6	11	11	10	10	15	7	4	8	8	6	8	8	10	12	10	11	6
h929	7	8	13	10	12	10	11	8	8	11	10	8	8	10	10	11	11	9	10	10	9	11	14	11	9	10	10	13	13	10	9	10	10	9	5	9	9	12	8	12	10	8	10	10	12	10	13	12	10
h930	8	12	9	11	13	11	9	11	12	7	10	12	11	10	11	9	10	10	8	9	9	12	10	8	6	9	11	9	9	14	6	16	9	9	8	13	6	14	5	12	10	7	8	11	8	9	9	10	13
h931	9	6	8	9	10	9	7	6	7	8	12	12	8	5	9	10	10	8	8	8	9	9	6	8	9	7	10	10	6	10	10	5	10	10	10	8	9	10	9	9	8	9	16	7	9	11	9	9	6
h932	4	12	13	8	7	15	9	8	9	8	11	13	10	12	10	9	10	12	8	9	10	10	10	10	8	8	11	5	8	10	11	8	9	7	7	9	9	13	9	12	8	8	10	12	11	10	9	8	10
h933	7	10	6	8	9	9	5	6	7	6	9	7	11	7	7	6	6	9	8	7	7	6	7	6	11	9	9	8	4	8	6	6	11	12	10	8	9	7	7	8	7	6	13	7	9	11	12	8	8
h934	14	10	11	8	5	6	7	11	10	13	8	10	9	13	10	12	12	11	12	8	8	9	10	11	11	11	8	13	11	12	8	9	10	10	7	11	10	6	7	5	8	7	8	7	7	11	10	12	7
h935	12	8	11	9	9	8	12	11	10	11	8	8	10	8	11	9	12	8	11	7	12	8	13	12	8	8	7	14	14	10	11	6	8	7	3	13	10	10	10	10	10	9	6	11	8	8	8	9	7
h936	10	6	15	9	7	8	14	9	14	15	10	10	6	10	9	13	11	11	11	9	10	14	12	20	9	9	9	11	13	10	10	10	8	7	8	11	12	8	7	10	8	7	6	7	12	9	8	17	11
h937	9	6	7	6	5	5	7	6	9	7	5	5	6	6	9	7	6	7	10	5	5	8	5	7	11	5	6	9	6	7	7	6	10	9	11	5	11	5	7	4	6	5	9	7	7	8	8	10	7
h938	12	7	14	6	9	8	13	9	8	11	12	8	9	13	6	14	9	9	8	10	8	11	10	14	8	11	6	11	13	11	12	11	8	10	8	12	12	8	8	7	8	10	5	7	8	9	6	10	10
h939	11	11	10	14	12	10	7	12	12	12	9	10	8	9	14	16	9	9	11	12	12	11	11	10	7	6	12	8	10	13	10	9	7	5	8	6	11	9	7	9	7	10	7	10	13	11	9	9	12
h940	4	11	9	11	12	12	10	11	6	11	7	10	13	7	7	11	9	7	5	10	11	8	10	10	3	6	8	7	11	4	10	12	6	8	4	10	6	11	12	12	14	12	6	12	7	7	8	5	11
h941	5	13	8	12	10	14	6	10	10	8	8	12	11	11	10	8	7	9	6	10	16	13	9	8	5	7	14	3	10	11	6	13	8	8	5	12	9	13	12	17	11	11	9	14	11	7	10	7	14
h942	13	7	10	14	12	8	11	12	12	8	11	10	7	11	12	12	7	11	9	10	12	7	11	10	9	9	12	10	12	15	6	11	10	10	7	14	13	11	6	9	11	6	9	10	13	11	11	13	12
h943	15	9	8	16	10	10	7	12	10	9	8	10	7	9	14	10	7	7	11	14	7	9	11	8	9	8	12	9	6	11	8	7	10	8	8	6	13	9	9	9	11	8	10	10	13	7	13	9	12
h944	14	11	8	9	8	7	7	10	9	9	6	9	12	12	15	7	9	14	9	9	7	8	8	8	11	10	9	10	9	13	9	8	11	9	9	10	9	10	5	8	7	7	9	8	6	10	11	10	7
h945	15	9	10	10	10	8	14	14	11	10	7	9	9	9	10	10	11	7	11	10	9	11	7	10	6	8	8	11	12	9	9	13	11	8	8	14	7	9	8	9	11	10	4	12	9	8	7	9	8
h946	14	12	13	11	5	7	8	13	10	14	11	9	10	12	17	13	14	12	14	9	10	12	8	10	11	12	9	12	9	14	5	8	9	7	10	9	12	12	4	8	8	6	9	11	10	10	13	14	7
h947	8	14	11	13	11	12	7	11	13	9	7	10	8	8	13	7	10	13	11	11	12	10	8	8	10	9	9	7	7	10	11	10	9	7	7	7	14	10	9	12	8	9	9	13	12	11	12	10	9
h948	9	11	10	16	14	13	9	6	11	7	5	11	7	6	12	8	7	11	8	12	10	9	8	7	8	7	10	8	12	9	10	15	9	8	7	10	13	9	12	13	7	11	9	8	11	11	10	9	14
h949	9	10	13	13	9	12	10	5	9	11	9	12	7	9	13	8	12	11	11	13	10	11	9	14	9	5	8	10	14	7	10	9	8	8	5	8	10	11	10	11	8	9	9	7	10	9	10	9	10
h950	7	9	8	7	10	9	6	10	6	8	12	12	12	7	6	9	8	8	6	8	11	7	8	7	6	11	12	7	8	11	10	9	8	9	7	9	5	10	9	11	7	9	12	10	8	9	9	8	8
h951	10	9	10	9	8	9	10	9	10	7	8	7	11	8	9	7	10	9	11	9	10	9	13	10	8	7	12	14	10	9	9	5	11	11	7	10	10	12	7	9	11	5	10	13	8	9	14	11	6
h952	13	9	14	8	6	6	10	14	10	12	12	8	11	12	12	12	13	10	13	12	10	13	12	13	11	13	12	14	10	15	13	7	7	9	9	8	13	11	5	9	9	6	7	12	9	8	10	13	10
h953	8	10	6	12	11	11	12	9	7	7	8	11	10	8	7	9	6	6	5	11	14	9	9	9	2	7	13	8	16	8	6	13	9	11	6	14	8	11	11	13	13	11	7	12	7	6	8	5	13
h954	13	11	12	10	10	8	9	8	8	10	11	8	7	9	10	10	7	9	11	8	11	9	10	12	11	6	12	12	12	13	10	7	10	12	8	12	19	9	9	9	8	5	11	10	13	11	12	11	12
h955	9	8	10	9	11	12	13	7	10	9	9	10	7	9	7	6	8	9	7	10	11	10	11	12	7	8	10	10	12	10	10	13	8	8	5	11	10	6	8	9	11	10	6	5	9	9	8	13	11
h956	7	9	8	10	10	11	7	12	8	10	8	13	12	8	11	9	12	10	10	13	9	8	10	8	10	7	7	10	5	10	13	8	9	11	8	9	9	13	13	12	7	9	11	8	10	10	11	7	8
h957	13	11	10	12	10	8	9	14	12	10	8	12	9	11	14	12	11	11	11	10	13	7	7	9	8	7	8	10	10	13	10	9	8	6	7	12	11	13	9	11	11	11	4	12	11	7	9	9	6
h958	14	12	11	9	11	7	9	11	11	12	9	7	8	6	11	9	10	12	14	9	8	8	7	8	11	8	5	13	9	10	9	10	7	9	8	9	18	10	10	8	7	8	9	9	12	12	14	12	7
h959	7	7	10	14	10	11	13	6	8	8	9	11	9	8	8	10	5	7	6	12	13	9	12	12	4	2	10	9	15	7	10	9	9	9	6	10	11	11	10	13	8	10	8	12	11	7	11	6	10
h960	8	9	12	8	8	9	12	7	6	11	10	10	10	10	8	11	10	8	9	10	12	7	15	13	7	6	10	12	14	9	8	9	9	11	6	11	10	12	9	10	9	9	6	10	6	7	10	9	6
h961	8	8	8	9	8	11	7	10	7	8	9	10	10	7	9	10	7	9	8	7	10	5	6	8	5	10	5	6	10	5	11	9	3	4	6	8	8	7	16	10	6	14	5	7	7	7	6	4	6
h962	12	8	11	13	11	8	10	9	6	7	7	12	9	11	11	13	10	7	7	13	10	12	12	11	7	6	15	8	11	12	8	14	10	12	9	17	6	12	6	14	8	10	7	9	10	7	9	8	13
h963	9	8	9	11	9	15	8	8	8	7	8	11	10	10	9	9	9	10	5	11	9	8	8	8	8	7	7	8	9	6	13	12	9	9	5	7	9	8	13	10	7	13	8	10	11	8	7	6	7
h964	10	12	11	9	11	10	8	9	9	9	10	12	9	7	11	13	12	9	10	7	11	10	10	10	7	10	11	9	5	10	10	14	10	8	2	11	8	14	8	14	8	10	7	7	16	9	11	6	11
h965	4	8	5	7	10	11	6	7	5	3	5	7	10	7	5	4	3	5	3	7	8	4	5	5	4	5	9	2	7	5	5	9	8	7	5	7	5	4	8	8	8	10	8	7	6	5	6	3	9
h966	6	5	8	6	6	7	5	6	5	7	7	8	6	4	7	7	6	7	6	4	7	7	4	8	6	3	6	4	8	7	7	6	5	5	6	8	6	6	6	7	5	8	3	6	6	4	3	5	6
h967	12	7	12	11	7	7	9	8	9	8	11	9	8	12	10	9	6	12	11	9	9	10	8	12	12	13	9	12	9	11	9	6	13	13	9	11	11	9	5	6	9	6	8	10	8	12	8	11	9
h968	7	9	11	13	10	12	9	9	4	5	9	10	11	11	9	8	9	11	6	12	8	11	7	9	8	10	10	7	8	6	10	9	12	12	5	9	6	11	10	11	10	10	7	11	7	11	8	5	10
h969	10	10	9	9	9	10	10	11	15	12	6	5	5	10	9	7	8	8	11	7	10	10	5	9	7	6	7	12	14	8	9	10	7	6	7	9	12	6	8	6	10	10	6	11	10	8	8	16	9
h970	6	7	10	8	9	10	10	8	6	4	10	11	8	8	6	11	7	7	5	10	10	10	6	10	6	6	9	6	10	6	8	10	6	8	9	9	5	8	13	11	6	14	6	8	7	6	2	5	11
h971	12	12	1	11	13	10	8	11	13	7	6	8	10	7	11	5	8	6	11	7	12	6	9	4	7	6	13	10	10	10	8	10	12	13	7	9	10	8	8	10	13	8	11	13	10	10	16	11	11
h972	7	15	12	12	8	14	7	8	9	10	8	9	9	9	14	12	9	9	8	10	15	13	6	11	7	3	14	6	10	11	10	9	8	9	7	10	13	11	10	13	9	10	9	14	11	6	10	9	12
h973	6	11	10	9	11	13	10	10	3	5	9	9	14	12	7	9	6	8	5	11	11	10	8	8	5	9	11	6	12	5	5	10	13	15	7	11	5	12	9	10	10	12	9	12	7	6	6	4	9
h974	13	11	8	8	6	11	9	10	9	8	9	8	11	12	12	14	9	6	11	8	12	13	10	8	7	8	14	9	12	13	7	11	10	10	8	10	11	11	7	11	11	8	6	8	11	6	10	9	12
h975	10	10	9	11	13	10	11	9	7	6	7	12	9	9	7	9	8	9	5	11	11	8	10	9	6	5	11	8	13	10	9	12	11	10	6	17	8	14	11	14	9	11	7	11	10	8	7	4	11
h976	9	8	10	11	8	11	8	10	9	8	11	13	10	14	9	9	10	12	8	11	9	10	10	10	10	11	11	8	7	12	7	10	11	13	7	9	9	12	9	10	8	8	9	6	10	10	7	9	10
h977	11	11	18	12	12	8	11	10	7	12	8	10	9	10	10	14	13	11	12	14	7	13	11	13	10	10	8	13	8	7	10	9	10	9	7	10	11	11	8	9	7	7	7	12	11	10	11	11	8
h978	11	7	14	7	8	7	11	8	11	12	12	9	8	8	11	11	12	16	14	7	6	10	7	12	14	12	7	14	8	13	13	8	9	7	9	8	15	9	8	8	7	6	10	6	12	16	13	13	6
h979	7	8	7	8	7	6	6	7	7	6	5	7	7	3	7	5	5	7	8	5	6	6	6	7	10	6	7	6	9	5	7	8	9	5	8	7	9	5	5	6	7	7	9	5	7	4	5	6	9
h980	14	9	10	8	8	6	9	7	10	9	12	6	9	11	10	10	9	11	12	10	6	9	10	10	13	10	10	14	7	12	10	7	12	14	9	9	14	8	5	5	8	5	11	7	10	15	13	12	9
h981	14	8	11	11	13	5	9	13	13	10	7	9	8	10	11	7	10	12	13	13	7	10	10	8	12	10	11	14	9	14	11	8	11	11	9	13	12	10	7	8	9	6	9	11	10	12	11	14	11
h982	5	8	7	3	5	6	5	5	6	7	4	6	8	8	4	6	7	6	5	5	5	7	7	7	7	6	8	6	6	5	4	6	6	7	8	7	5	5	6	6	8	7	7	7	4	4	5	6	7
h983	10	14	11	13	11	11	7	15	12	8	5	11	10	8	13	7	12	10	8	11	10	12	7	8	7	8	7	10	11	10	9	12	9	7	9	9	10	10	8	12	10	11	8	13	6	8	9	8	13
h984	9	7	11	6	9	7	10	10	7	8	14	10	11	9	8	11	9	7	8	8	9	9	9	9	7	11	8	10	9	10	6	10	8	9	7	7	7	10	11	9	9	9	8	8	6	9	7	8	5
h985	11	10	13	8	9	8	10	9	8	11	10	10	9	13	10	12	11	15	11	10	7	9	7	11	9	11	6	13	10	10	8	5	10	10	8	9	10	10	9	7	5	5	8	11	9	13	10	10	5
h986	12	12	13	7	13	8	12	9	8	7	9	10	9	9	9	11	12	7	9	7	9	10	12	12	8	8	11	12	7	10	10	14	12	10	7	17	8	12	8	12	9	8	7	9	12	9	9	10	11
h987	18	6	9	11	9	5	10	9	9	12	10	7	10	8	11	13	10	8	13	13	6	8	13	9	12	7	13	16	9	14	11	10	10	12	10	11	16	10	8	10	8	4	12	7	12	12	15	12	9
h988	12	12	11	7	7	5	12	11	13	13	5	5	10	8	11	11	14	8	17	7	10	6	9	8	11	10	5	14	8	10	9	8	7	9	8	5	14	6	8	6	10	8	9	11	10	10	16	15	7
h989	12	14	9	11	11	9	7	13	10	9	6	11	10	10	11	7	6	8	8	7	12	10	9	8	5	6	11	6	15	10	7	14	11	11	6	15	10	8	10	12	11	9	7	13	6	6	9	8	13
h990	17	11	12	12	10	4	9	12	11	13	9	7	8	7	14	12	15	11	16	14	3	11	8	11	14	8	10	15	6	11	9	7	10	12	10	8	15	7	6	7	6	4	11	10	11	12	15	13	8
h991	9	10	6	10	11	14	9	7	6	4	7	10	9	9	6	8	4	11	6	10	10	11	8	6	5	6	10	5	13	7	8	13	14	12	7	12	10	7	12	11	9	14	9	7	10	7	8	5	12
h992	5	12	7	11	10	14	6	9	9	4	8	12	11	7	7	6	7	11	7	10	11	5	5	7	6	7	8	7	8	7	8	9	10	12	3	9	10	12	13	13	9	13	10	11	11	9	11	6	9
h993	12	6	10	10	10	8	8	7	7	9	12	8	7	11	8	8	7	11	10	10	7	7	11	10	12	8	10	13	9	12	12	7	14	14	7	11	14	8	9	9	7	5	11	7	11	11	11	10	8
h994	15	8	8	10	7	7	14	11	11	9	8	8	6	8	12	11	10	10	13	12	8	10	9	9	8	8	10	14	14	12	7	8	10	9	8	10	11	8	7	8	13	6	7	8	7	8	12	11	7
h995	9	13	8	14	14	13	8	12	7	5	6	11	12	6	10	8	5	8	6	14	11	9	6	7	5	7	12	7	12	7	7	13	11	9	6	12	7	11	10	13	10	12	8	14	7	8	9	3	12
h996	4	11	9	11	13	10	10	11	13	6	7	10	10	7	9	7	6	7	7	7	14	10	7	11	3	6	12	4	12	9	7	10	6	6	6	8	6	9	10	12	17	11	5	11	4	6	8	12	13
h997	11	13	10	16	12	8	7	10	12	6	7	14	7	10	14	8	11	12	9	12	9	11	11	10	8	6	12	7	6	13	10	11	11	7	3	12	11	9	10	13	9	7	9	12	11	10	11	9	12
h998	10	8	12	9	8	11	11	8	9	10	9	9	6	10	9	11	6	14	10	9	8	10	8	12	9	10	9	10	11	11	11	10	9	7	7	11	13	6	10	8	6	10	6	6	11	10	7	9	11
h999	8	11	10	14	12	11	9	8	11	8	8	11	8	8	10	7	9	6	10	9	15	10	10	12	5	5	9	7	15	9	9	12	9	7	4	10	9	9	9	12	11	12	6	10	7	8	9	8	12
h1000	10	7	8	10	8	7	7	10	8	7	11	12	10	10	9	6	8	8	6	9	10	6	9	8	7	10	10	9	8	12	9	10	7	9	8	9	6	7	8	8	10	8	9	7	6	11	8	8	10
h1001	10	9	10	10	11	10	9	9	8	5	13	12	13	13	10	10	10	11	9	12	8	11	12	10	9	12	14	9	8	11	8	11	12	14	7	8	8	11	6	11	8	6	13	9	11	13	10	11	11
h1002	15	9	10	7	8	4	10	11	11	11	11	8	9	13	11	10	12	13	14	8	6	9	11	10	14	11	10	15	7	15	12	5	12	12	11	9	14	10	5	7	8	2	11	9	11	15	14	14	7
h1003	10	12	11	9	11	11	7	11	12	10	7	7	10	6	9	5	10	10	11	9	10	12	6	6	7	8	7	10	9	8	7	14	11	9	8	11	12	10	8	12	10	9	7	11	10	10	11	10	9
h1004	13	5	10	6	10	6	11	12	11	13	9	9	9	9	10	10	13	9	12	6	11	7	12	9	11	9	8	15	11	13	6	9	9	8	8	8	13	11	4	9	9	6	9	8	9	11	13	12	8
h1005	10	12	9	9	11	8	12	9	13	11	5	5	8	7	11	9	12	11	15	9	10	10	9	8	9	10	7	12	8	8	7	6	10	8	8	9	10	8	7	6	7	8	9	9	12	10	14	15	7
h1006	7	11	12	10	14	12	10	14	9	10	7	12	13	11	10	10	9	9	10	10	10	11	9	7	5	12	12	8	12	11	6	13	6	8	8	12	5	15	7	13	11	11	5	12	9	7	6	9	14
h1007	9	15	10	12	14	12	8	12	9	8	5	10	10	7	10	8	9	8	8	10	13	9	8	9	6	6	10	8	12	7	11	11	8	6	3	12	11	7	12	11	8	12	7	16	9	8	9	3	12
h1008	9	11	8	12	10	14	8	8	11	7	6	8	9	9	10	8	5	9	10	8	12	9	7	7	6	7	12	6	12	9	8	11	10	10	7	10	15	9	9	11	7	11	8	12	13	9	10	9	12
h1009	11	11	10	12	12	8	9	12	11	10	10	12	11	9	10	8	9	9	11	10	11	9	9	7	8	9	12	9	10	11	6	11	10	10	7	10	11	11	5	11	11	7	9	12	11	11	14	11	10
h1010	11	11	10	8	6	8	11	10	11	15	8	6	9	7	10	10	11	11	16	8	13	9	12	11	12	9	8	13	7	11	10	7	6	10	9	8	17	9	9	7	9	7	10	10	15	11	17	14	8
h1011	6	14	9	11	13	14	9	11	9	5	7	12	13	11	9	9	6	5	5	9	16	12	13	9	1	8	17	3	11	10	10	16	8	10	7	11	6	10	10	16	12	12	6	13	8	7	7	6	17
h1012	10	8	13	13	9	10	12	11	9	9	9	14	9	9	11	15	10	9	5	15	14	10	13	13	6	8	13	8	13	12	10	12	6	6	6	13	8	14	12	16	10	12	7	11	10	7	6	6	9
h1013	10	11	13	7	8	8	9	10	15	13	9	6	9	6	11	11	13	10	14	10	13	12	12	11	10	11	10	11	9	11	8	8	6	7	5	7	12	9	8	11	8	7	8	10	12	9	13	12	11
h1014	8	10	11	11	11	11	10	7	10	7	8	10	6	7	11	9	10	10	7	9	12	8	13	10	8	6	9	10	12	10	11	10	9	7	4	9	14	8	11	10	7	9	8	9	10	8	12	9	11
h1015	10	14	5	11	15	11	5	13	12	8	5	9	14	8	11	5	8	8	11	9	11	6	8	0	7	8	11	9	9	10	9	12	11	11	8	11	10	12	10	12	12	10	11	13	10	10	13	10	11
h1016	12	5	11	12	8	10	7	11	6	9	8	10	11	15	10	10	9	7	8	10	8	11	9	9	9	10	10	9	8	10	8	9	10	14	7	8	8	9	7	9	8	9	7	11	8	7	9	8	6
h1017	13	13	6	12	12	9	9	14	11	6	4	9	8	6	12	8	9	10	9	12	9	9	10	6	9	7	12	9	8	11	9	9	13	11	8	8	9	9	8	11	8	7	10	10	11	10	11	9	12
h1018	14	8	11	13	7	6	11	9	10	11	9	10	7	9	11	13	15	9	10	13	9	12	16	14	9	6	11	13	13	12	10	14	8	8	7	11	8	8	8	10	10	7	7	5	6	7	11	8	11
h1019	11	8	11	11	8	11	8	6	9	9	6	13	10	10	9	9	11	10	9	11	5	10	7	11	9	7	9	8	9	10	11	12	9	9	8	9	9	8	11	10	5	11	8	8	7	8	9	9	9
h1020	9	10	8	9	11	10	7	8	7	8	8	7	9	10	7	6	8	8	8	8	7	9	7	8	7	7	10	6	9	6	8	10	10	12	6	10	7	8	11	8	7	13	8	8	8	8	7	8	11
h1021	4	6	7	6	9	8	6	6	6	6	7	8	8	8	4	6	7	4	3	6	7	6	5	7	5	5	7	5	8	5	6	8	6	5	4	6	4	7	9	9	6	10	5	7	4	3	4	4	7
h1022	10	12	5	11	11	11	6	11	14	11	7	9	10	6	11	7	10	8	9	9	14	6	13	4	7	4	9	10	10	12	9	12	7	7	6	7	12	8	8	10	11	10	9	11	10	10	16	9	11
h1023	7	13	12	10	10	11	10	10	11	8	9	11	10	12	12	12	11	10	10	10	12	15	12	11	6	10	14	6	10	13	7	15	5	7	9	8	7	11	6	13	9	10	5	10	7	8	8	9	14
h1024	11	13	10	8	10	10	9	12	8	13	8	8	13	3	10	10	9	7	11	6	12	7	11	7	6	7	8	8	8	7	12	13	8	10	5	8	13	11	11	13	9	11	8	10	13	9	12	7	10
h1025	11	13	8	4	12	10	11	10	6	10	10	6	14	7	6	12	9	4	10	6	10	11	12	8	5	9	12	8	10	9	10	15	9	12	7	10	11	11	10	13	11	10	6	8	11	9	10	7	12
h1026	9	10	4	7	8	7	5	9	7	4	4	7	9	7	9	6	4	8	5	6	6	5	6	4	9	7	5	6	6	5	7	8	11	7	10	10	5	6	7	7	8	8	9	9	6	7	8	8	6
h1027	10	10	13	9	13	8	12	7	8	11	11	8	11	11	7	13	10	9	11	13	7	16	14	12	9	10	15	12	9	10	8	12	12	12	7	9	10	10	6	10	8	6	11	9	12	11	12	12	13
h1028	12	8	13	13	13	9	10	5	10	9	11	9	6	11	11	13	8	12	11	11	7	10	12	13	12	7	13	12	11	12	8	10	12	12	8	13	14	10	7	8	4	7	12	7	16	12	12	12	13
h1029	16	10	9	11	9	7	12	9	10	6	9	4	6	9	11	11	8	9	12	11	7	10	9	9	11	8	9	14	11	10	7	8	12	13	8	9	14	8	6	4	8	8	8	9	10	9	12	10	9
h1030	12	7	11	9	10	8	16	11	10	9	10	8	8	8	7	10	10	10	11	11	12	9	9	11	7	9	11	14	14	12	10	7	9	9	6	12	10	10	7	8	11	8	5	12	9	8	6	11	9
h1031	10	10	7	7	8	6	8	10	7	8	8	9	10	8	9	8	11	8	10	8	5	8	8	7	8	9	9	10	7	7	12	8	8	9	11	5	9	8	9	7	9	5	12	10	6	10	9	9	8
h1032	12	8	11	15	11	10	12	9	7	6	8	12	8	7	9	11	10	9	6	15	9	10	13	11	7	5	9	12	13	10	12	12	8	8	6	11	12	10	12	12	6	9	7	11	8	9	9	6	11
h1033	8	4	11	11	9	10	8	11	9	11	10	14	9	11	11	10	11	15	9	8	9	9	9	11	10	11	8	7	8	14	12	9	6	6	7	9	12	10	9	9	8	9	8	11	7	13	8	12	7
h1034	10	10	11	9	13	8	9	7	8	8	9	9	9	9	5	9	6	8	7	11	9	10	12	8	8	7	11	11	11	10	9	14	11	10	7	15	12	12	9	12	10	8	9	11	8	8	11	8	9
h1035	9	8	10	9	8	9	9	11	5	6	6	7	9	8	7	8	7	6	6	7	8	7	7	10	7	9	7	6	11	5	9	8	7	5	10	9	5	7	8	8	8	10	5	9	4	7	3	6	8
h1036	7	9	10	12	16	12	10	12	9	10	9	12	13	11	8	10	7	11	8	14	10	11	9	7	6	8	12	8	10	11	6	13	10	12	5	12	9	15	9	13	11	9	10	12	11	9	9	9	12
h1037	14	8	11	8	7	5	11	12	9	10	12	7	10	14	10	11	10	10	13	9	7	12	10	11	11	14	11	13	10	13	9	8	13	13	10	9	11	8	3	6	10	6	8	10	9	12	10	13	9
h1038	12	6	19	11	9	9	14	9	9	11	14	10	6	11	11	15	10	12	9	13	10	12	11	18	11	11	11	12	11	12	10	10	8	9	8	13	14	12	9	12	7	9	8	7	14	11	8	12	11
h1039	9	9	9	7	9	10	10	11	8	9	10	12	13	9	7	12	9	5	9	10	11	9	10	9	4	9	14	7	11	10	8	13	8	12	9	10	8	9	11	13	11	11	8	11	8	9	9	8	13
h1040	13	9	10	12	10	8	10	12	12	12	8	10	9	5	12	12	9	9	11	10	10	11	10	9	8	7	10	10	12	13	10	15	6	8	9	8	15	7	7	11	9	11	8	8	9	11	12	11	14
h1041	7	11	8	11	12	14	10	7	8	8	10	10	9	7	7	8	5	13	8	10	9	9	9	8	8	8	8	7	7	7	12	11	12	10	5	7	12	9	11	11	7	12	10	9	14	13	10	7	12
h1042	14	6	15	9	7	5	13	13	11	13	14	8	10	12	11	13	14	10	14	13	7	14	12	14	12	13	11	16	9	14	10	8	10	11	10	11	12	12	5	8	10	5	10	11	12	9	11	16	9
h1043	6	10	7	5	11	10	6	8	9	8	8	5	8	9	5	6	8	8	6	8	9	7	6	7	7	7	10	8	9	8	8	7	10	10	9	7	9	8	9	6	9	11	14	10	10	6	9	7	9
h1044	11	11	10	16	14	11	9	6	10	7	9	10	6	8	12	8	5	9	10	12	9	9	8	10	10	6	12	9	10	9	11	11	12	11	7	8	15	7	10	9	7	9	9	8	13	9	11	9	16
h1045	13	7	10	12	10	10	11	14	9	11	10	8	11	9	12	14	9	7	10	14	10	7	8	10	7	8	14	11	12	11	6	5	8	12	8	12	11	13	7	9	10	9	6	14	13	7	10	9	10
h1046	12	14	11	13	11	10	6	7	9	10	8	12	9	7	13	15	12	7	8	11	10	10	9	10	7	5	9	9	11	10	12	14	8	8	6	7	12	10	11	12	6	11	8	7	8	11	10	6	11
h1047	11	7	11	6	9	6	11	11	11	12	11	7	11	11	8	12	12	6	12	10	8	9	14	13	9	10	11	13	8	12	6	9	8	9	8	9	10	8	5	8	14	6	8	7	4	9	10	12	10
h1048	10	10	15	13	11	10	9	9	10	11	8	10	8	9	11	11	8	7	9	11	11	12	9	12	8	9	11	9	13	10	12	14	8	5	6	13	14	6	11	10	8	9	6	13	8	9	9	6	13
h1049	13	9	6	12	14	10	13	14	8	9	7	11	11	9	8	10	9	6	9	14	9	11	11	6	5	4	12	9	10	9	9	13	9	10	7	10	7	9	11	11	11	12	7	12	9	8	7	7	12
h1050	11	11	9	10	11	10	10	7	10	6	6	6	7	7	10	8	7	13	11	8	8	9	5	9	10	9	8	11	10	8	10	9	14	12	8	10	12	7	10	7	6	10	9	7	12	11	10	9	11
h1051	10	6	13	15	9	13	10	9	9	12	9	11	10	8	13	13	10	10	9	15	9	8	11	10	9	9	11	11	9	12	9	10	7	9	7	11	14	16	12	14	8	9	11	11	14	10	11	10	9
h1052	13	9	14	12	6	7	12	4	12	10	9	9	2	8	12	10	12	14	13	10	8	11	13	15	13	8	8	16	10	13	13	7	11	7	8	10	15	11	7	9	5	5	9	6	13	12	12	13	8
h1053	6	12	11	8	7	15	7	8	8	10	11	11	12	12	10	9	8	10	7	7	13	10	9	8	7	10	9	5	10	10	11	10	7	9	6	8	11	9	8	12	9	10	9	12	8	10	8	8	10
h1054	11	12	10	9	10	9	8	10	7	11	6	11	12	8	11	11	12	12	11	9	7	12	7	8	10	11	7	11	9	7	9	12	9	7	11	7	7	8	6	8	5	11	8	8	5	12	11	9	9
h1055	9	10	11	10	9	10	13	15	12	13	8	12	11	7	12	12	17	7	14	11	13	10	10	11	7	7	9	9	9	10	8	13	6	7	8	9	5	10	7	11	12	9	7	11	9	9	11	10	9
h1056	6	9	8	8	9	12	8	8	5	6	5	9	8	8	5	7	6	5	5	7	9	8	5	8	4	8	6	4	11	5	5	10	6	5	8	9	5	7	11	10	7	13	3	8	5	5	3	4	9
h1057	14	12	7	11	11	7	7	13	12	6	5	6	10	11	13	5	8	10	12	9	10	8	8	6	9	10	13	12	9	14	10	8	13	11	10	13	10	10	5	8	12	5	9	13	8	9	9	12	11
h1058	8	10	11	9	7	10	12	9	10	9	7	8	8	9	7	9	10	10	9	9	9	10	9	12	7	8	9	10	10	7	9	9	8	7	6	8	10	7	8	7	8	10	6	7	10	8	8	11	9
h1059	8	10	13	7	11	10	11	9	10	10	9	7	7	10	9	11	13	9	12	9	13	12	8	13	9	11	11	11	7	8	8	6	10	8	7	9	8	10	6	8	8	8	5	11	12	9	13	14	11
h1060	11	10	10	9	8	10	10	9	11	12	12	10	9	13	11	10	12	15	12	8	5	9	7	7	12	9	6	13	3	11	10	3	12	10	7	7	12	12	9	7	7	7	10	9	14	11	12	12	4
h1061	11	11	10	14	12	11	7	4	5	6	8	9	8	10	10	12	9	10	8	12	9	11	11	10	7	3	14	9	10	9	9	11	15	13	6	14	11	11	7	11	5	7	12	10	13	8	12	7	12
h1062	17	7	12	12	6	5	11	12	11	10	10	9	8	12	16	14	11	10	14	12	7	11	12	12	11	12	14	13	10	15	11	9	11	11	9	10	13	9	5	9	11	6	8	8	13	10	11	15	10
h1063	10	7	8	7	7	8	8	7	8	8	14	7	8	8	9	9	9	10	11	8	5	7	9	8	12	9	9	11	6	12	10	8	8	9	7	7	13	8	9	6	6	9	12	8	13	12	11	11	7
h1064	14	10	11	13	13	6	10	9	8	7	9	6	7	9	11	9	10	13	12	13	4	10	9	11	12	10	11	14	9	10	10	8	14	14	6	11	14	10	6	8	7	4	13	9	14	13	13	12	11
h1065	8	8	8	11	9	12	8	0	9	7	10	9	4	7	9	7	7	11	8	8	7	7	4	8	11	9	9	9	8	9	8	7	10	10	8	8	13	8	9	9	4	11	14	6	11	10	10	8	10
h1066	7	6	8	6	6	5	5	8	8	8	10	6	9	6	6	8	9	9	10	7	4	7	6	8	11	11	7	9	6	8	8	7	7	9	10	4	10	6	7	7	7	8	9	8	10	7	10	10	8
h1067	13	9	12	8	8	7	10	8	10	10	9	8	4	8	10	12	9	11	10	8	10	9	11	11	10	8	10	12	10	15	12	11	8	7	6	16	15	13	10	13	9	8	6	8	11	7	8	11	8
h1068	7	12	9	9	11	14	10	13	8	7	8	14	13	13	9	10	9	7	6	8	13	9	9	9	3	9	10	5	13	8	8	11	10	10	6	12	4	10	11	11	11	13	6	11	7	5	5	4	12
h1069	4	7	5	4	6	6	6	7	5	7	7	5	9	8	6	6	6	5	7	7	7	7	7	5	6	7	8	6	6	6	3	7	8	10	7	7	4	6	7	6	6	7	8	8	5	5	8	7	6
h1070	12	9	8	10	7	7	12	9	9	9	8	10	10	8	10	11	10	6	9	9	12	11	11	11	6	7	11	10	16	10	8	11	8	11	7	13	9	10	7	10	13	8	7	10	7	6	8	7	9
h1071	9	8	7	8	8	8	7	7	7	6	7	8	9	7	5	6	8	6	7	8	7	9	5	7	7	5	8	6	9	4	8	10	9	10	12	6	7	7	11	9	7	11	9	9	5	5	6	5	10
h1072	11	7	11	6	7	7	9	12	8	12	12	7	12	10	6	11	11	12	12	11	8	8	8	10	10	10	9	10	8	10	15	6	9	9	9	4	11	9	9	8	7	8	8	10	8	14	10	11	6
h1073	7	11	10	8	14	13	12	14	7	8	9	11	13	10	6	12	9	8	7	12	10	13	9	10	3	8	10	8	14	9	8	13	9	10	6	12	5	15	10	13	12	12	7	12	9	8	5	7	12
h1074	15	5	12	12	8	8	12	8	8	11	12	8	9	8	10	14	7	9	10	14	8	9	10	12	10	8	12	14	12	13	10	11	7	9	8	12	17	11	9	11	7	7	9	8	11	11	12	9	10
h1075	12	10	11	11	11	10	10	13	7	11	9	12	13	9	11	13	14	7	9	13	10	8	12	10	7	6	11	10	7	8	12	10	10	10	6	11	6	14	10	14	9	10	9	11	14	7	10	6	9
h1076	13	13	8	10	10	7	9	12	11	12	9	9	12	8	14	14	15	12	13	12	8	11	12	7	11	6	10	14	4	13	11	9	9	9	9	6	11	11	8	9	9	7	12	10	13	12	13	11	8
h1077	11	8	9	10	10	8	9	7	9	9	12	10	7	9	9	8	9	11	10	10	7	9	9	9	10	9	10	10	9	10	10	9	10	10	8	7	12	8	7	9	7	9	10	9	12	15	12	12	10
h1078	13	7	14	14	10	8	12	14	11	11	12	8	7	13	14	10	9	13	13	14	9	9	9	13	12	12	10	13	8	13	10	5	10	10	8	10	13	13	6	7	10	7	8	12	13	9	10	13	10
h1079	7	11	12	10	12	15	11	10	4	10	12	11	12	8	8	16	11	8	6	14	12	13	10	12	4	7	12	8	10	9	11	13	5	9	6	10	9	15	13	17	7	13	9	10	13	8	7	5	12
h1080	8	8	13	13	11	13	9	11	10	8	8	11	10	10	11	9	8	12	9	13	9	10	8	8	7	11	9	9	13	10	7	12	7	9	6	11	10	14	10	12	8	12	7	11	10	8	7	10	11
h1081	12	12	9	11	15	8	10	11	6	6	4	8	12	10	7	9	10	7	8	11	8	12	10	8	6	7	11	10	11	8	6	14	13	11	9	13	6	10	9	10	10	9	8	11	6	9	9	8	13
h1082	11	13	10	10	10	12	8	14	7	7	7	8	13	11	10	6	9	8	8	12	9	11	8	9	6	8	10	7	10	7	9	11	9	12	7	12	7	13	8	13	10	10	9	14	7	6	8	5	10
h1083	8	6	15	10	7	9	13	8	9	8	14	11	6	12	8	13	8	14	10	11	9	12	12	15	11	13	11	11	11	12	11	10	11	9	8	11	11	10	7	10	6	9	8	6	11	12	7	10	11
h1084	9	11	8	11	12	11	8	12	11	6	9	13	10	12	11	5	8	12	9	9	11	10	6	8	8	12	11	7	8	11	11	10	11	7	7	9	7	10	4	10	9	8	10	8	10	12	9	9	11
h1085	12	8	9	11	15	9	13	9	7	6	6	8	8	8	5	9	6	7	8	11	7	10	11	9	5	7	11	11	13	8	11	14	12	12	8	13	12	8	11	10	8	11	8	9	10	9	7	8	15
h1086	13	13	0	12	12	11	7	12	12	7	5	9	11	8	12	8	7	8	9	10	11	9	9	0	6	5	14	9	10	13	9	11	11	12	8	10	11	9	9	11	13	10	11	12	11	9	13	9	12
h1087	7	13	6	8	12	13	5	10	10	8	7	11	14	10	10	7	6	8	9	7	12	10	7	6	5	10	11	4	10	11	13	12	7	7	8	8	9	8	8	12	9	10	7	12	7	10	8	7	14
h1088	10	14	9	11	13	11	9	11	7	5	7	10	9	10	9	7	6	9	4	7	14	8	12	9	6	8	11	7	11	12	13	12	10	8	5	13	12	10	8	12	10	9	7	13	8	10	7	8	13
h1089	6	10	11	13	15	16	11	9	6	5	9	12	11	11	7	9	6	7	1	13	14	10	11	10	2	8	15	4	15	8	10	16	10	10	5	15	6	14	12	18	12	14	7	11	10	7	5	4	15
h1090	9	11	10	12	10	14	11	10	7	7	7	10	13	9	10	12	9	6	7	12	10	11	8	9	3	8	10	8	14	7	9	13	7	10	7	10	9	13	12	13	9	14	7	12	9	4	6	5	12
h1091	9	10	10	11	9	13	9	10	5	6	6	7	10	12	9	9	8	10	8	11	9	10	6	10	8	9	9	8	11	7	11	8	13	11	7	11	7	8	9	8	8	11	6	12	8	6	6	8	9
h1092	2	6	7	7	6	7	5	4	6	5	6	8	6	6	6	5	5	6	5	6	8	7	6	7	5	5	6	4	7	7	6	6	6	5	6	7	5	5	9	8	6	9	4	5	6	5	4	4	9
h1093	13	7	10	14	10	8	12	10	10	9	9	10	3	9	10	10	9	13	9	12	10	9	9	10	9	5	8	11	10	11	10	9	10	10	6	12	15	9	10	9	6	10	7	10	15	11	11	11	10
h1094	5	10	8	10	8	13	5	9	7	7	9	10	9	9	9	8	6	9	5	7	10	7	8	8	5	10	9	4	10	7	9	10	7	8	6	10	8	9	12	11	8	12	9	9	6	3	5	6	10
h1095	16	10	13	7	7	5	12	13	9	12	9	7	10	8	11	11	10	7	12	7	10	8	12	12	8	9	9	13	9	10	13	10	9	9	8	11	12	10	7	10	10	8	5	9	10	7	7	10	9
h1096	5	13	14	12	12	14	8	6	7	10	10	11	7	8	10	10	9	12	8	10	12	11	10	11	9	7	10	8	8	9	9	13	11	10	5	12	13	15	11	15	7	9	12	10	15	10	14	11	12
h1097	12	12	13	9	13	8	11	9	6	7	9	6	11	11	9	9	10	9	9	11	6	14	7	12	8	10	13	10	13	10	8	14	14	14	9	13	10	10	6	12	9	8	7	7	8	11	9	10	15
h1098	10	10	11	9	17	8	14	13	7	9	9	8	13	11	7	11	10	9	9	13	7	8	10	10	8	8	11	11	9	6	8	10	12	12	6	11	6	14	10	10	9	10	9	11	14	9	8	8	11
h1099	13	11	8	10	14	9	13	12	8	6	8	11	9	9	8	10	9	6	7	10	10	11	13	8	6	6	10	9	14	11	10	15	10	8	6	12	7	9	9	11	11	11	6	8	7	8	5	7	14
h1100	14	10	11	9	7	5	7	11	15	12	9	7	6	8	13	9	12	14	16	9	9	12	10	10	15	10	9	15	9	16	11	8	9	9	10	9	18	8	6	8	8	6	11	9	12	14	15	16	9
h1101	10	10	9	11	11	9	13	7	9	10	8	8	6	5	9	9	11	9	12	11	7	8	10	10	7	5	7	15	13	8	9	10	8	6	8	9	14	8	9	10	5	9	7	9	10	10	11	6	9
h1102	10	12	7	11	11	8	8	7	8	6	6	9	9	9	9	9	10	10	10	11	9	14	8	7	8	7	13	10	9	12	4	12	13	11	9	13	10	12	7	12	6	7	10	11	10	8	13	10	11
h1103	9	11	10	12	10	14	7	3	10	7	8	12	5	11	10	6	7	11	9	8	9	9	5	10	10	5	8	8	11	8	10	9	14	10	5	10	12	8	8	9	5	10	10	5	12	9	9	8	10
h1104	11	11	12	12	10	12	9	12	8	9	7	10	9	7	12	12	9	7	9	10	10	7	9	9	6	8	6	10	12	7	12	9	8	6	6	8	11	13	13	11	7	13	6	10	13	5	8	7	10
h1105	9	13	10	8	8	11	8	10	9	11	11	8	14	10	10	12	11	8	8	12	12	13	10	9	7	8	12	9	10	11	7	13	7	11	6	10	9	15	10	15	11	8	10	12	7	7	11	7	8
h1106	13	13	8	12	12	7	7	10	9	9	6	7	10	8	12	12	13	10	11	12	5	13	10	7	10	7	10	13	6	9	9	11	13	11	6	6	11	9	7	9	9	7	12	8	13	10	15	9	12
h1107	9	13	8	12	10	12	8	14	13	12	8	11	12	11	14	12	13	8	12	12	13	15	10	8	7	8	14	8	6	13	10	11	6	8	6	8	11	7	9	11	11	9	7	16	11	8	9	9	12
h1108	11	5	9	9	10	9	9	12	9	6	12	13	10	14	10	9	7	12	8	9	11	6	10	9	7	10	11	9	12	12	9	12	11	9	6	10	7	7	8	8	10	9	6	10	4	12	5	9	8
h1109	15	9	10	7	8	4	10	9	12	11	11	6	9	13	11	10	11	11	15	8	6	9	11	10	14	10	12	15	5	14	10	5	14	14	12	11	14	9	3	5	7	2	12	9	10	13	13	14	8
h1110	11	9	7	8	7	6	6	9	6	7	5	6	7	10	10	7	7	9	10	6	3	8	4	7	12	10	8	9	8	6	5	6	8	7	11	8	8	6	5	4	5	7	7	8	7	8	8	9	9
h1111	8	10	9	12	9	13	8	2	8	7	9	13	6	10	10	9	6	10	8	9	8	6	8	9	10	4	9	9	8	9	9	8	11	11	7	11	13	9	10	10	6	10	11	8	11	10	10	7	9
h1112	15	9	10	8	8	8	11	12	9	9	8	6	9	6	10	14	11	8	13	12	8	9	8	10	9	9	8	14	10	9	8	7	9	12	8	8	13	13	9	9	8	10	9	8	13	10	12	9	6
h1113	8	14	7	11	11	13	8	15	12	9	7	11	14	12	13	11	10	8	8	7	15	10	8	6	3	10	13	5	11	12	7	12	7	7	8	11	6	12	8	12	12	10	7	15	10	6	9	8	13
h1114	8	9	10	7	9	11	9	11	6	7	11	9	10	13	8	8	8	8	6	9	10	10	7	10	6	14	9	6	11	8	7	10	7	7	9	10	4	9	8	8	9	12	5	10	6	6	5	5	9
h1115	16	12	7	11	9	9	10	11	14	11	7	5	6	10	15	11	10	12	14	7	9	8	6	7	11	8	7	13	9	12	7	8	9	11	9	11	16	8	8	4	8	6	9	11	14	10	12	12	7
h1116	13	9	10	8	6	8	10	7	10	8	7	6	7	9	12	10	10	13	13	10	6	11	8	10	13	6	8	13	9	9	12	7	12	10	9	10	14	7	6	5	5	8	9	5	10	11	12	10	7
h1117	10	12	9	9	13	11	12	11	9	11	8	11	10	6	7	11	8	6	10	9	11	14	10	9	4	7	9	8	11	8	7	16	9	7	7	9	10	8	12	12	10	12	5	9	10	10	8	6	13
h1118	8	16	11	9	13	12	10	9	8	8	9	8	11	9	9	11	8	7	10	11	10	16	7	10	7	7	11	9	9	8	10	10	10	8	8	7	10	10	10	10	8	10	9	11	10	9	8	8	13
h1119	7	11	12	14	12	14	10	12	7	9	11	11	10	7	10	10	9	11	8	16	11	11	8	11	8	8	12	7	6	7	9	7	8	12	3	8	11	13	9	13	6	10	11	14	15	9	11	9	12
h1120	11	12	9	10	9	8	8	11	8	9	8	10	9	15	12	8	9	15	10	8	8	7	5	9	9	11	8	9	10	10	4	5	14	12	9	11	8	10	7	5	7	5	8	11	8	11	10	9	9
h1121	14	10	11	11	9	10	8	9	8	7	9	10	7	11	11	13	8	7	10	11	8	12	12	11	9	8	13	8	11	10	10	10	12	8	7	9	10	10	8	12	9	8	9	5	14	7	10	8	13
h1122	8	10	12	8	10	11	11	8	5	6	13	13	12	8	8	11	10	10	8	9	10	8	7	12	6	8	11	9	9	8	9	12	7	11	5	9	9	12	11	12	8	8	10	8	11	14	9	9	8
h1123	7	8	10	9	9	9	12	9	11	11	8	7	7	9	7	10	10	9	11	9	10	11	9	12	5	3	8	8	12	6	8	10	7	5	7	10	9	8	8	8	14	11	6	10	9	4	6	12	10
h1124	12	10	11	13	9	11	9	9	10	10	7	9	8	8	13	11	10	10	11	13	9	12	5	11	9	8	9	12	9	12	11	10	5	9	6	11	16	10	9	10	6	10	7	11	10	10	10	10	11
h1125	9	11	10	10	10	11	11	6	11	10	8	9	7	7	10	8	9	13	12	8	9	7	12	9	10	7	6	13	11	9	10	9	12	10	6	8	15	11	9	9	6	7	10	10	15	11	15	14	8
h1126	12	6	11	15	9	11	11	7	7	8	12	11	8	9	11	11	8	11	8	15	9	10	11	11	11	8	13	12	11	14	12	10	8	10	6	11	16	12	9	12	6	7	10	9	12	9	11	10	13
h1127	13	11	12	10	6	10	8	14	12	12	8	8	11	9	16	10	11	9	12	8	13	7	8	9	8	11	10	10	12	13	12	9	6	8	5	10	13	13	9	13	11	9	6	10	11	7	8	11	10
h1128	14	6	11	9	5	2	7	9	11	10	10	9	6	10	9	10	11	12	12	10	5	9	10	11	13	9	7	12	7	11	10	7	10	10	12	9	11	8	7	3	7	5	12	6	10	12	11	13	8
h1129	8	8	13	9	6	10	10	10	5	8	10	6	10	12	9	9	9	9	8	8	7	10	7	9	11	13	8	10	9	7	10	5	12	8	10	11	5	12	7	7	6	7	10	9	7	7	7	8	6
h1130	15	11	12	8	8	6	10	10	9	12	9	8	10	11	14	12	11	11	14	8	8	11	10	9	11	12	10	14	10	15	7	13	10	11	8	14	11	13	4	9	9	4	6	8	7	9	10	13	8
h1131	10	12	7	11	11	11	6	11	15	11	9	9	12	12	13	7	10	10	13	7	12	8	9	6	9	8	13	10	14	14	7	10	9	11	6	9	10	10	6	10	15	6	9	11	10	8	12	15	11
h1132	5	9	4	7	10	12	6	9	4	5	9	9	12	8	4	5	4	4	4	8	9	8	7	4	2	8	8	3	10	6	9	12	8	9	9	9	5	8	11	10	9	12	7	10	8	4	6	5	11
h1133	8	12	13	11	11	13	11	9	6	9	10	9	10	10	9	11	8	10	6	7	11	10	10	10	5	7	9	8	11	8	7	12	11	11	6	15	10	12	9	10	8	9	8	13	12	6	9	8	13
h1134	4	7	10	9	8	9	9	8	4	8	11	10	9	7	6	10	10	7	5	10	8	9	8	6	5	7	7	6	7	3	9	9	3	5	6	8	4	10	12	11	7	12	6	10	5	7	2	5	8
h1135	12	8	11	13	11	8	10	13	6	9	10	8	9	9	11	15	10	11	10	15	10	12	10	11	7	10	15	10	11	12	6	8	12	12	9	11	8	12	7	10	10	8	9	11	12	9	10	12	11
h1136	9	11	16	6	10	10	12	6	8	11	9	6	8	9	6	12	11	10	10	10	6	15	11	13	8	10	8	12	12	9	9	13	9	10	9	12	13	13	8	11	7	8	7	10	9	9	8	9	8
h1137	14	10	13	15	11	7	10	11	11	8	7	11	4	10	13	9	8	10	8	11	10	8	10	12	9	8	7	10	13	12	11	10	9	5	6	13	12	10	9	10	9	10	4	9	8	10	7	8	11
h1138	8	10	9	11	11	14	9	13	7	8	9	11	14	9	7	11	6	4	5	13	13	10	11	9	3	7	13	7	13	8	11	12	6	8	6	13	8	12	12	14	12	14	6	17	8	6	7	2	11
h1139	11	8	10	7	6	6	6	8	10	8	10	10	6	11	12	9	11	11	11	8	5	7	8	10	12	11	9	12	7	13	12	7	8	8	9	10	11	8	5	7	7	3	12	8	9	11	11	12	6
h1140	13	11	8	16	14	10	7	14	10	7	4	8	9	7	12	10	9	7	7	12	11	5	10	7	7	5	10	10	12	9	10	9	10	10	8	10	11	9	10	9	11	11	8	14	9	9	10	7	12
h1141	11	11	10	16	14	10	11	12	10	8	9	10	6	9	12	10	11	12	9	14	9	11	11	10	9	5	10	11	6	11	13	9	8	8	4	10	13	7	10	9	7	9	9	14	13	12	9	9	12
h1142	11	9	14	8	8	9	12	12	10	12	12	9	11	6	12	16	13	8	12	10	10	11	12	13	9	10	10	10	8	11	11	13	5	6	8	8	13	11	11	13	7	9	9	8	15	11	11	11	10
h1143	6	9	7	10	12	13	9	9	6	5	7	10	11	10	8	7	4	6	3	9	12	10	7	7	2	8	12	3	10	8	7	11	7	9	7	9	6	7	10	10	10	12	9	9	7	6	4	5	13
h1144	11	5	14	12	8	12	12	10	6	10	12	12	10	9	10	12	9	9	6	14	10	7	13	13	8	8	10	11	12	11	12	11	7	7	5	14	11	17	12	15	9	10	8	10	13	8	8	7	8
h1145	7	13	16	8	16	11	10	12	5	8	11	10	11	11	8	10	11	11	8	10	10	11	8	13	8	10	10	10	12	9	7	11	10	8	7	14	9	13	9	11	6	8	9	12	11	11	7	9	14
h1146	9	7	10	12	12	10	11	8	9	9	9	11	8	11	10	8	9	8	10	12	9	9	10	12	8	8	12	11	15	9	8	11	11	9	7	10	9	9	9	11	9	9	9	8	9	10	9	12	14
h1147	15	9	12	10	8	5	12	8	11	9	8	9	6	10	10	12	9	10	10	10	10	11	11	12	9	7	10	13	14	13	10	11	10	9	6	16	13	9	8	9	9	9	6	10	7	7	8	9	8
h1148	5	13	14	10	12	15	9	8	8	12	9	9	11	9	10	14	9	7	6	10	12	11	8	11	5	5	14	4	12	9	11	13	5	8	6	10	11	13	12	15	9	12	7	12	11	8	8	7	14
h1149	13	8	10	8	7	6	8	6	11	8	12	6	6	12	9	7	9	11	11	8	7	9	10	10	13	13	8	12	7	13	8	7	12	11	11	10	13	8	5	5	6	5	10	5	9	10	10	12	9
h1150	13	13	6	10	8	11	7	10	8	9	7	8	12	6	12	10	9	8	9	10	11	7	10	6	9	4	10	11	8	11	12	11	7	9	6	10	13	13	11	15	9	9	11	10	11	9	14	7	8
h1151	12	8	11	13	15	10	12	13	10	7	6	9	7	10	11	9	6	10	9	13	10	8	8	10	9	10	13	10	11	10	10	8	12	10	9	13	10	10	9	10	9	9	6	11	14	10	7	10	13
h1152	6	8	11	9	11	12	14	7	8	13	7	6	10	7	7	11	8	8	9	11	12	12	13	12	5	8	11	10	12	6	11	12	7	9	6	9	14	10	12	12	7	12	9	9	16	10	12	11	13
h1153	11	9	14	10	12	10	11	8	9	10	9	9	7	11	12	14	11	12	10	10	8	11	8	13	11	9	12	12	12	13	7	11	11	10	7	16	13	13	7	11	7	7	8	8	15	8	10	13	12
h1154	8	8	9	11	9	9	12	9	10	11	9	10	8	10	5	9	6	11	9	11	12	6	11	12	9	8	11	12	14	10	9	10	8	8	5	11	14	12	8	10	10	8	8	9	12	9	12	11	11
h1155	11	11	14	14	12	10	11	16	11	10	9	14	10	10	14	12	13	10	9	12	11	11	11	13	6	9	10	7	10	11	10	13	7	5	7	12	5	11	8	13	11	12	5	12	9	9	5	7	12
h1156	8	12	8	7	12	12	8	7	6	9	10	10	11	5	7	8	8	11	9	8	7	9	6	7	9	7	10	9	7	7	14	11	10	10	8	7	14	10	12	11	6	9	13	9	14	15	14	8	9
h1157	11	9	10	14	8	11	11	12	11	9	9	11	8	6	14	14	11	12	11	16	11	13	8	10	8	8	12	10	10	13	9	9	9	9	5	6	11	11	8	11	9	11	6	10	11	10	9	11	10
h1158	16	7	10	9	7	4	9	9	11	11	11	8	7	13	12	10	11	11	14	8	6	9	11	10	14	10	12	15	7	16	12	7	12	12	11	11	14	8	5	7	9	3	11	7	11	13	13	14	8
h1159	12	10	9	13	11	9	9	13	12	10	9	11	10	8	11	7	8	8	12	11	10	8	8	6	9	8	11	10	9	10	7	10	11	11	7	9	12	10	6	10	10	6	10	13	12	12	15	12	9
h1160	11	12	10	8	5	12	8	9	8	8	8	6	11	11	12	10	8	11	11	8	10	11	5	9	8	9	8	10	11	9	8	7	10	12	9	10	12	8	7	7	9	9	8	9	9	7	9	10	7
h1161	10	12	13	11	13	9	9	11	10	11	6	9	12	6	11	9	10	10	12	9	7	10	8	8	7	9	5	11	11	8	9	14	9	9	8	13	12	12	10	8	10	8	9	13	10	10	11	12	9
h1162	7	6	4	7	8	9	5	3	7	4	4	6	6	7	6	3	3	7	6	6	6	6	2	4	7	6	6	6	5	6	6	7	9	7	7	7	7	6	7	7	5	6	9	5	8	7	8	6	7
h1163	7	7	11	7	3	6	6	8	7	9	11	9	6	7	7	9	9	9	8	9	7	8	9	7	8	6	6	8	6	7	7	6	4	5	7	4	7	7	7	6	6	7	7	7	6	8	5	8	5
h1164	11	9	16	10	8	9	13	8	10	10	13	11	6	10	12	16	11	12	11	10	10	15	12	16	10	11	10	10	12	13	11	13	9	7	7	10	13	11	8	11	7	10	6	6	13	10	7	11	12
h1165	9	9	12	8	12	9	16	8	6	8	10	11	8	8	6	10	12	10	9	10	12	9	15	15	9	7	10	12	8	9	9	11	7	7	6	10	11	9	11	13	6	9	8	6	13	12	10	9	12
h1166	10	6	8	8	7	12	6	9	12	5	10	10	9	11	11	8	6	11	11	4	9	11	9	8	8	11	12	7	11	13	8	11	10	10	7	10	12	8	9	9	7	9	6	9	11	9	9	12	11
h1167	3	6	8	8	7	8	6	7	5	3	8	7	9	8	5	7	7	6	4	8	9	6	7	8	6	6	8	5	8	6	7	8	7	7	7	7	5	8	10	8	7	11	7	7	6	5	3	6	9
h1168	11	13	8	14	14	11	9	8	9	6	6	13	10	8	10	8	9	8	6	12	9	11	12	8	5	5	12	5	12	9	9	17	11	9	5	12	7	9	11	15	11	11	8	8	7	10	7	5	14
h1169	13	9	8	8	10	8	10	16	12	10	9	10	13	11	12	12	11	7	12	10	10	11	11	8	7	7	12	10	12	15	11	13	7	7	10	12	9	11	6	11	11	8	5	12	9	9	7	11	10
h1170	8	8	9	11	9	10	12	7	6	11	9	9	9	7	7	9	10	11	11	11	10	10	13	12	10	7	9	12	8	6	10	10	6	10	5	9	14	10	10	10	6	8	10	9	16	11	14	11	9
h1171	10	12	13	13	11	12	8	3	10	9	9	11	4	7	13	11	8	12	11	7	9	10	10	12	10	6	9	9	11	10	9	14	10	8	6	11	14	10	7	10	4	10	9	5	14	10	11	10	13
h1172	4	10	15	13	15	15	11	11	5	9	11	14	10	9	7	11	8	7	3	13	15	10	13	12	3	7	13	5	13	8	12	14	6	7	6	13	8	14	13	18	8	13	8	13	12	9	7	6	15
h1173	10	8	13	13	11	11	11	11	11	9	9	9	8	12	11	9	8	10	11	11	9	10	8	12	9	11	11	11	11	12	11	8	9	7	6	13	12	10	8	8	6	9	7	15	12	8	7	12	11
h1174	8	8	9	9	11	12	12	13	8	12	8	11	10	9	7	11	10	6	7	11	16	10	9	12	2	6	9	10	14	6	9	12	4	8	7	11	8	12	9	12	10	13	6	13	8	6	8	7	11
h1175	7	13	12	10	14	13	11	8	5	7	10	9	12	8	6	10	9	8	4	14	11	11	10	11	7	5	12	7	10	5	9	11	11	13	6	12	7	15	11	15	8	11	10	12	11	8	9	3	10
h1176	6	9	11	8	7	10	8	5	8	9	9	9	5	8	7	9	9	11	7	8	5	9	7	9	10	10	8	9	5	6	9	4	6	5	5	9	8	6	11	8	4	8	9	7	8	8	8	9	7
h1177	8	7	10	8	6	6	8	7	8	5	9	10	3	9	9	7	8	12	9	8	5	7	7	10	12	10	6	9	7	10	11	7	8	7	9	8	11	6	7	6	7	5	10	6	7	10	8	11	7
h1178	7	11	8	11	13	13	8	12	10	8	6	11	10	8	9	7	10	12	7	11	10	6	6	8	7	7	5	8	8	5	13	12	11	7	6	8	7	9	12	10	8	13	7	10	8	10	7	5	9
h1179	6	10	9	11	11	13	7	9	11	7	5	12	8	8	9	9	11	8	8	9	19	10	10	10	6	6	11	7	9	10	11	10	9	6	6	9	10	10	11	14	10	11	7	13	12	7	11	6	11
h1180	10	12	11	9	7	9	7	13	12	11	7	9	10	10	13	11	10	8	9	9	15	12	9	10	7	8	13	8	13	14	9	10	5	7	8	13	10	12	10	14	12	10	5	13	8	6	7	10	11
h1181	10	10	15	7	9	9	11	7	9	10	8	5	9	8	7	11	12	10	11	11	5	14	10	12	8	11	7	13	11	8	10	12	8	10	9	11	14	12	9	10	6	7	8	11	10	10	9	10	7
h1182	12	8	13	8	9	6	14	12	10	13	11	7	11	9	10	12	14	8	9	10	8	11	11	14	8	9	6	14	10	11	8	7	6	10	9	10	6	11	7	7	11	7	6	10	7	9	10	13	8
h1183	6	10	11	9	15	13	9	13	5	9	11	11	14	10	5	11	6	6	5	11	13	10	11	10	2	9	15	5	15	10	9	12	7	9	7	13	10	12	11	14	12	11	7	15	10	8	7	6	15
h1184	16	5	11	8	7	4	9	11	11	13	11	6	9	13	10	12	13	9	12	8	6	11	11	11	13	10	10	15	9	14	12	7	10	12	11	10	12	7	6	5	9	5	9	9	10	11	12	14	6
h1185	13	7	14	14	12	10	11	10	9	10	11	12	9	7	12	12	9	11	9	10	10	5	11	11	8	9	8	11	12	11	6	13	10	10	4	16	11	15	9	11	9	8	7	8	13	11	10	9	10
h1186	7	12	4	12	11	16	4	9	11	6	6	12	11	9	11	6	2	11	6	6	13	7	8	4	6	7	12	4	11	10	10	13	10	8	5	9	10	8	11	13	10	11	10	11	9	9	9	6	13
h1187	14	7	9	9	9	3	10	10	12	10	12	9	8	10	10	9	10	12	13	9	5	8	10	9	13	10	9	14	6	13	9	8	15	13	11	10	13	9	5	6	8	4	12	8	11	14	13	14	7
h1188	7	11	12	10	10	11	12	8	9	8	10	11	8	12	8	10	12	8	9	10	14	13	9	16	7	7	10	8	10	9	9	11	9	9	6	10	7	9	9	11	10	11	6	10	9	8	8	11	12
h1189	10	16	11	11	11	9	7	13	10	9	5	10	10	8	15	9	12	10	11	9	12	12	5	8	8	8	11	8	13	12	8	12	8	8	7	11	8	10	8	12	10	9	6	11	6	9	9	10	13
h1190	11	9	10	12	14	9	11	10	10	8	6	11	8	6	10	12	9	8	9	10	8	7	9	9	7	5	8	10	6	9	11	15	11	7	4	14	9	13	12	13	7	11	7	8	15	10	10	7	10
h1191	13	7	10	14	10	8	12	10	10	9	9	10	3	9	10	10	9	13	9	12	10	9	9	10	9	5	8	11	10	11	10	9	10	10	6	12	15	9	10	9	6	10	7	10	15	11	11	11	10
h1192	8	9	6	7	9	5	6	6	8	7	7	4	9	6	8	6	7	8	11	6	5	7	6	6	12	7	8	10	3	9	7	7	10	11	9	5	10	6	4	5	6	4	12	8	8	10	9	11	7
h1193	10	10	7	13	13	12	12	9	7	6	9	12	8	11	7	9	4	7	6	13	12	12	10	7	5	7	13	6	11	10	8	12	10	9	4	11	10	10	11	12	12	12	7	11	10	9	6	4	13
h1194	7	9	10	7	10	10	10	11	5	9	11	14	13	7	5	10	9	7	7	12	10	9	12	9	5	8	12	8	9	9	14	11	10	10	9	8	8	11	10	13	10	8	11	11	10	13	10	6	12
h1195	10	11	9	8	10	12	7	9	8	6	8	6	11	13	6	8	7	7	6	8	9	7	7	7	8	6	10	9	11	6	10	9	14	14	7	12	8	10	9	7	7	9	9	11	9	5	7	6	6
h1196	13	9	8	10	14	8	14	14	9	9	6	7	11	10	6	12	9	7	11	14	8	11	9	8	6	5	10	12	12	7	8	11	9	13	7	10	9	9	10	7	12	11	7	14	9	9	9	9	8
h1197	8	10	9	6	10	12	7	7	10	9	9	6	13	9	6	8	10	9	7	10	10	7	8	9	8	8	10	10	9	10	14	7	10	10	8	8	10	9	8	7	10	8	7	9	9	7	10	8	8
h1198	9	13	14	10	10	10	11	8	11	8	9	6	7	9	12	8	13	11	10	10	11	9	10	9	11	8	6	13	11	9	9	5	10	8	7	10	11	11	8	7	6	7	9	10	11	7	11	12	8
h1199	13	9	10	12	16	7	11	10	8	8	8	7	10	10	10	12	9	8	10	12	6	7	10	10	9	7	12	12	10	9	9	11	13	11	7	12	9	11	9	9	7	9	8	8	13	8	8	9	14
h1200	8	10	15	11	9	10	13	7	7	9	11	10	7	9	9	13	13	11	10	13	13	12	14	16	8	6	9	11	9	8	10	10	8	10	7	11	8	12	8	12	8	8	5	9	10	7	11	8	7
h1201	9	13	10	12	12	14	11	8	7	10	9	10	9	7	10	12	9	9	7	8	10	13	10	9	5	8	8	8	12	9	8	15	8	10	7	10	13	9	11	9	9	9	8	10	11	9	9	9	14
h1202	9	10	4	9	8	7	5	5	8	6	8	7	7	7	9	6	6	6	7	7	6	6	7	4	11	7	7	8	7	9	7	6	9	10	10	7	7	8	7	8	7	6	11	7	8	7	10	8	6
h1203	8	8	9	13	9	13	10	7	12	7	8	10	7	8	9	7	6	11	7	13	12	10	11	11	8	7	11	10	14	10	8	8	9	8	6	11	14	10	9	14	8	9	10	9	10	9	10	11	13
h1204	9	13	10	8	14	10	13	10	9	10	3	6	11	7	8	10	11	5	12	10	11	7	8	7	5	6	6	11	13	5	6	7	8	10	7	8	9	11	11	7	8	11	6	12	9	7	11	10	10
h1205	7	17	12	10	12	13	7	10	10	8	8	9	9	8	12	6	9	11	10	8	11	11	9	9	8	9	10	7	6	9	10	11	11	7	6	8	11	13	8	15	10	8	10	10	13	11	12	7	12
h1206	13	15	12	10	12	6	7	12	9	10	9	9	11	9	12	10	13	10	12	10	7	9	10	9	11	6	10	11	8	9	7	9	12	12	8	12	11	11	8	11	6	6	11	12	11	8	15	11	8
h1207	11	3	10	12	9	10	11	9	9	9	11	12	9	9	9	12	9	9	9	14	8	9	9	10	9	6	10	9	8	9	10	11	10	12	7	6	10	5	12	11	5	12	9	7	12	9	8	8	8
h1208	10	7	14	9	7	12	10	9	9	9	14	10	7	15	10	12	7	11	9	8	9	13	11	14	9	13	8	9	12	13	10	9	8	10	8	10	14	8	7	9	7	9	6	7	11	9	7	12	11
h1209	8	12	11	11	13	11	14	9	10	9	7	9	8	9	9	7	12	10	9	11	14	8	11	10	6	6	5	10	12	6	10	8	8	7	5	11	8	12	11	10	7	12	4	11	10	8	8	9	9
h1210	10	12	7	11	15	11	9	11	7	6	7	10	12	8	7	7	4	6	6	9	11	6	11	6	4	6	11	7	11	8	11	14	10	8	7	13	10	10	12	12	10	12	8	13	8	9	7	4	13
h1211	13	11	11	6	10	7	11	8	10	10	7	3	8	8	10	10	13	10	12	8	9	10	10	9	12	9	9	17	9	10	9	4	9	12	9	9	11	8	6	4	8	6	7	8	11	9	15	12	8
h1212	11	11	12	10	10	8	8	12	12	9	8	8	9	9	10	8	9	9	11	8	10	9	11	9	10	7	10	12	6	11	12	9	8	10	9	10	13	9	8	9	7	7	10	12	11	9	12	11	12
h1213	9	9	7	10	11	9	12	10	8	10	10	10	10	8	8	11	12	8	11	13	10	9	15	7	6	7	12	14	10	12	9	10	8	9	8	11	10	12	7	12	11	9	9	12	11	7	12	9	6
h1214	13	11	12	8	10	8	12	14	9	9	8	5	13	10	10	12	13	8	12	12	8	9	9	9	9	9	10	14	10	9	10	5	9	11	10	12	9	13	7	7	10	8	7	16	9	8	8	9	6
h1215	10	11	11	9	10	10	8	7	6	7	9	8	13	13	10	8	9	9	9	10	8	11	8	11	9	10	14	9	9	12	10	7	14	14	10	10	8	11	4	9	8	4	9	11	9	9	9	11	12
h1216	15	9	10	10	8	8	13	12	8	12	12	7	9	11	10	14	11	9	11	12	9	11	11	10	9	7	10	14	8	11	12	7	5	11	7	10	15	9	9	7	9	7	8	14	13	9	11	11	6
h1217	15	9	10	8	10	8	14	14	10	9	8	5	7	10	8	12	9	6	11	10	10	11	9	10	6	9	10	12	14	9	10	9	9	10	10	12	11	7	9	7	10	12	3	12	9	8	6	9	10
h1218	6	10	8	8	13	13	9	10	4	9	9	13	12	8	4	9	6	6	6	11	10	6	10	8	3	8	11	4	11	7	11	12	7	11	6	10	9	11	14	14	9	14	7	12	10	10	7	5	12
h1219	7	6	9	11	9	10	8	6	7	8	10	11	6	8	10	9	7	11	8	10	9	5	9	9	10	9	8	10	5	8	12	9	6	8	7	9	11	10	13	11	5	9	12	8	11	10	9	8	9
h1220	9	8	15	10	9	8	12	11	11	12	12	8	7	10	10	12	14	10	11	12	12	14	13	16	8	10	10	12	12	11	10	10	5	7	7	11	9	10	8	8	10	9	6	9	9	9	10	13	11
h1221	10	11	7	7	9	11	11	10	9	3	8	5	10	10	8	7	7	10	7	9	8	10	6	7	6	8	7	10	10	6	9	10	15	13	9	10	9	8	10	6	8	12	8	10	9	6	8	6	7
h1222	8	14	11	9	9	9	8	11	12	9	8	9	12	10	11	9	12	6	13	7	14	10	11	8	8	5	9	8	12	10	9	6	9	9	7	9	10	12	6	8	11	6	11	13	8	6	12	13	11
h1223	10	10	15	11	11	8	12	9	9	10	9	10	9	7	11	13	12	11	11	13	7	10	11	12	10	8	7	11	9	8	12	12	8	8	7	7	10	14	10	12	6	10	8	7	12	9	9	8	9
h1224	4	5	6	7	8	9	6	6	8	6	6	8	6	7	6	7	6	6	7	4	6	7	4	6	7	6	7	4	6	7	6	9	6	6	9	6	6	4	10	7	5	10	6	7	6	8	6	5	10
h1225	6	8	11	9	9	14	8	7	5	11	10	14	11	9	9	10	9	11	7	10	11	9	8	11	8	9	10	5	8	11	14	9	4	8	6	9	14	10	13	13	6	11	10	11	9	11	9	8	9
h1226	11	11	14	10	10	9	8	12	9	10	8	9	10	8	12	10	9	10	8	12	11	7	8	11	10	9	10	12	8	11	9	9	9	5	5	14	11	15	8	13	6	7	10	12	11	10	10	7	8
h1227	12	8	11	8	9	6	10	9	10	10	8	6	9	7	10	12	13	13	14	10	5	9	7	11	12	9	6	13	8	10	12	5	10	12	10	7	14	8	11	7	4	7	10	9	11	13	13	12	5
h1228	11	6	10	8	6	7	8	10	8	7	9	10	8	10	10	9	7	12	10	7	8	6	8	10	9	10	7	9	10	10	7	8	11	9	8	9	8	9	10	6	6	12	9	7	7	9	6	9	8
h1229	7	11	9	10	9	12	11	8	8	6	9	10	12	7	6	8	7	9	6	12	13	8	10	9	6	6	11	11	11	9	9	8	8	10	6	11	9	14	8	12	10	8	12	14	10	9	13	6	9
h1230	19	9	10	12	6	4	9	10	13	10	8	7	7	9	16	10	9	11	13	8	7	7	11	10	12	10	10	15	8	15	11	9	12	10	9	12	15	9	4	7	11	3	10	8	11	10	12	13	8
h1231	13	7	16	8	6	9	13	8	10	12	13	7	6	10	12	18	13	12	10	12	10	13	10	16	10	10	12	12	12	15	11	11	7	7	7	12	15	13	9	13	7	8	7	6	13	8	9	13	8
h1232	9	8	14	9	8	10	11	11	7	11	12	12	13	13	9	12	11	9	9	12	9	9	11	11	7	11	10	11	9	10	10	9	12	12	8	11	6	12	8	9	10	7	11	11	9	7	7	10	6
h1233	12	11	4	9	8	12	8	11	9	9	7	8	11	13	11	8	6	9	8	4	10	5	9	4	8	7	8	10	5	9	14	9	12	10	6	9	12	8	9	9	9	9	9	9	11	7	10	10	8
h1234	8	9	7	10	6	7	7	8	8	8	9	10	9	7	8	10	7	7	7	9	6	10	7	7	7	4	10	7	10	10	9	7	7	10	8	10	8	7	12	10	10	10	11	7	7	7	7	6	10
h1235	11	9	10	14	14	11	9	10	11	8	6	12	7	6	12	10	9	10	10	10	10	5	7	7	8	6	8	10	8	9	9	13	11	8	5	14	11	13	12	13	7	11	8	8	17	10	12	9	10
h1236	4	7	9	6	5	6	6	8	6	7	7	7	8	7	6	7	8	7	5	7	5	6	7	5	6	5	5	5	6	5	7	6	4	6	6	7	4	8	7	6	7	9	8	8	5	5	2	5	6
h1237	2	8	6	7	10	11	6	6	5	4	5	8	7	6	3	5	4	4	4	6	8	8	4	6	2	5	7	0	9	3	6	9	6	7	6	8	4	6	10	9	7	12	5	8	6	6	4	4	10
h1238	10	8	11	15	11	13	11	9	9	8	10	13	6	6	9	7	6	10	8	11	12	8	8	10	6	6	9	8	11	8	9	12	11	9	5	11	14	10	10	12	6	9	6	11	14	10	11	8	11
h1239	4	9	9	9	10	14	9	7	4	5	7	10	10	9	6	6	6	6	5	9	10	8	6	8	6	8	9	5	9	5	9	10	9	11	7	9	6	9	12	11	10	14	7	11	8	4	6	3	11
h1240	7	15	10	14	12	13	6	10	13	8	6	13	9	6	14	6	9	10	9	8	13	13	10	9	6	9	10	6	10	11	10	17	9	6	5	10	11	7	9	13	9	11	8	12	9	9	9	9	16
h1241	9	12	11	12	12	9	8	7	9	9	9	9	9	8	11	8	14	10	13	8	10	11	9	10	10	5	10	10	8	10	8	8	13	11	6	9	11	10	8	8	9	7	10	10	12	10	16	13	12
h1242	12	12	11	11	13	10	12	11	10	11	8	9	9	9	13	13	14	12	13	11	7	10	9	10	10	6	7	13	7	10	10	10	7	7	7	11	12	10	10	8	6	10	8	11	14	11	8	10	9
h1243	12	12	11	7	9	7	7	15	12	13	11	7	12	10	13	11	12	10	14	7	9	10	10	8	13	12	9	13	5	14	9	8	9	9	10	11	14	12	6	8	9	4	11	13	14	12	15	14	9
h1244	15	9	12	10	8	5	11	8	13	12	11	7	6	8	14	14	13	14	16	12	6	11	10	12	16	10	10	16	6	15	11	7	11	9	10	10	17	11	6	7	7	4	12	8	15	12	15	15	6
h1245	12	9	9	9	8	7	10	7	12	11	8	8	7	6	11	7	12	12	14	9	10	9	10	16	11	7	8	13	9	11	8	8	10	9	8	10	12	10	7	8	9	5	10	8	11	7	11	13	7
h1246	8	8	8	5	7	7	7	8	5	10	10	8	10	9	8	10	10	6	10	8	6	9	8	8	9	11	9	8	7	9	6	7	7	6	10	6	7	9	6	7	3	7	8	9	7	9	9	9	6
h1247	14	12	11	11	7	8	9	7	13	9	5	8	7	11	15	9	10	11	11	9	10	10	11	11	11	6	13	12	9	14	14	10	10	8	7	11	14	8	6	10	8	5	9	9	10	9	11	10	11
h1248	7	11	12	10	14	14	12	10	4	8	11	12	14	9	6	10	7	6	4	10	12	9	12	11	2	9	12	6	14	7	10	15	9	11	5	14	7	15	12	15	11	13	7	12	9	6	4	3	14
h1249	8	8	9	12	10	13	8	0	9	8	10	13	4	10	9	9	8	12	8	9	8	8	8	9	10	4	9	9	10	9	9	8	13	11	7	11	13	9	9	10	4	10	11	6	13	12	11	9	11
h1250	14	8	11	8	5	5	11	8	10	10	12	7	6	10	10	11	10	12	13	9	7	10	11	11	14	9	9	15	8	14	13	6	11	11	10	10	17	7	6	6	7	4	10	6	11	14	12	13	8
h1251	13	13	10	14	10	10	5	8	10	9	6	12	9	5	14	10	9	7	9	10	9	9	10	9	9	7	8	9	10	11	8	13	8	6	6	8	13	11	11	13	9	10	8	6	9	9	12	7	12
h1252	10	12	13	11	7	9	9	13	12	14	8	9	10	12	15	13	14	9	15	11	11	16	8	10	10	12	11	11	9	12	7	10	8	8	9	9	10	8	7	8	8	8	8	15	10	9	12	12	9
h1253	11	11	8	14	12	11	9	10	9	6	6	11	10	12	12	12	9	10	8	12	13	9	9	8	4	7	14	7	12	11	9	11	11	9	7	12	7	11	7	11	9	11	8	12	11	8	7	7	10
h1254	9	8	8	10	8	9	9	9	7	9	11	13	7	8	10	6	10	9	8	9	8	6	7	8	9	10	6	8	7	8	11	8	5	4	6	6	8	7	12	8	7	10	11	8	8	9	8	8	8
h1255	10	12	11	15	11	12	8	5	12	8	7	11	6	7	15	9	8	12	11	9	9	8	9	10	11	6	9	9	11	10	11	12	10	8	6	9	14	10	9	10	6	10	10	7	14	8	11	10	13
h1256	8	12	13	11	11	11	11	11	10	12	7	10	10	5	9	11	14	9	11	13	10	14	10	10	7	5	7	10	7	6	9	14	8	8	7	7	10	10	13	14	6	10	7	11	12	11	12	6	9
h1257	9	11	12	10	14	12	12	12	4	6	9	12	10	9	6	8	7	8	5	10	13	9	11	11	4	8	10	8	14	9	13	13	9	8	6	14	9	13	11	15	9	12	4	12	9	9	4	5	12
h1258	12	8	11	8	11	6	10	13	8	11	12	10	13	13	9	12	11	9	11	12	6	9	9	11	10	9	8	11	8	9	8	9	12	16	9	10	8	12	7	7	8	8	7	7	9	11	8	8	7
h1259	11	13	12	12	12	12	8	10	10	8	9	12	11	9	12	8	7	9	8	8	13	7	8	9	6	8	10	8	14	11	8	13	8	8	5	14	13	11	9	11	11	8	8	12	7	9	8	7	12
h1260	11	5	10	10	8	6	11	8	11	12	10	10	7	5	12	10	13	9	14	6	11	7	12	12	9	7	6	13	11	11	10	5	8	6	4	10	13	9	10	9	10	8	6	10	11	11	13	12	8
h1261	10	12	11	13	11	12	8	3	10	7	8	12	5	9	13	11	8	11	9	9	9	10	11	11	10	5	11	9	11	12	10	14	10	8	5	11	12	12	8	12	6	10	9	5	12	9	9	8	13
h1262	5	7	7	7	7	10	7	8	5	6	7	9	9	7	7	6	7	5	4	7	9	4	6	7	6	8	7	4	6	6	7	8	7	5	6	7	5	7	8	8	8	11	5	8	5	2	5	4	9
h1263	9	6	15	10	8	13	11	8	10	8	13	11	6	14	9	11	6	12	8	9	10	14	10	15	10	12	9	9	11	12	11	10	9	9	7	9	13	9	8	10	6	10	7	6	12	10	7	11	12
h1264	7	15	14	10	16	11	10	12	10	8	9	11	11	10	8	8	9	9	8	10	13	11	10	9	5	10	10	6	12	7	11	13	9	8	5	10	9	9	8	11	11	12	7	14	7	10	7	9	12
h1265	8	8	8	9	11	12	6	9	7	9	10	10	9	9	9	8	8	11	10	8	7	5	9	8	8	7	6	7	9	9	14	11	10	10	4	9	14	6	13	9	6	11	8	5	11	11	10	8	9
h1266	4	9	6	7	8	11	7	8	4	6	6	8	10	7	4	7	6	4	3	8	8	7	6	6	4	6	7	3	9	5	4	11	6	6	7	6	2	8	10	9	7	12	8	9	5	4	6	3	9
h1267	4	9	10	9	10	12	8	9	6	7	8	11	10	8	6	9	6	5	3	9	11	8	8	9	4	8	8	5	11	4	9	11	6	7	7	9	4	8	13	12	9	13	6	10	5	4	4	4	11
h1268	15	8	9	8	8	5	9	10	10	10	10	9	8	14	12	9	11	12	13	7	7	8	12	9	13	10	11	14	8	16	13	6	11	11	10	10	13	9	6	8	9	3	10	8	10	14	13	13	8
h1269	10	10	9	11	9	8	12	11	14	12	9	9	8	8	11	7	12	10	15	9	12	8	15	9	11	8	9	12	6	12	7	8	8	9	8	7	14	10	8	10	9	5	9	9	14	10	16	13	7
h1270	15	7	10	12	12	8	13	12	7	9	9	9	9	9	8	12	11	10	11	16	5	9	9	10	8	6	8	13	8	7	8	9	9	14	7	10	11	13	10	9	8	8	8	10	13	11	11	7	6
h1271	17	11	14	8	10	4	11	12	12	12	11	8	7	9	12	10	11	9	15	8	7	9	10	11	12	11	8	15	12	13	8	9	10	10	9	10	15	9	5	7	8	5	9	6	9	13	12	13	10
h1272	12	8	13	11	11	10	12	5	5	9	12	11	7	6	7	11	8	10	7	11	9	8	14	12	8	5	9	12	11	10	11	14	10	10	6	15	14	14	11	14	8	7	7	7	12	10	11	6	9
h1273	9	11	12	10	10	12	9	6	7	9	7	8	9	9	8	12	7	7	8	10	10	11	9	11	5	5	10	9	12	7	8	11	10	10	8	12	13	13	11	13	7	12	8	10	13	7	10	5	10
h1274	7	5	9	4	4	6	7	7	5	7	6	7	6	7	6	7	5	7	8	5	5	6	5	8	8	8	6	8	5	7	5	4	5	5	7	5	7	7	7	6	5	3	6	4	6	6	5	7	5
h1275	5	10	8	9	13	13	9	12	9	11	8	11	16	10	9	11	12	8	8	11	7	8	8	6	8	11	9	8	5	6	9	10	9	13	7	5	7	10	11	10	9	12	10	10	11	10	9	7	9
h1276	10	14	7	11	15	9	7	13	12	8	5	7	12	8	9	5	6	6	10	7	11	8	8	4	7	8	11	9	7	8	9	12	13	13	7	11	10	8	8	8	12	8	11	15	10	10	13	10	13
h1277	9	7	12	3	10	9	11	10	9	11	9	5	12	14	5	13	10	10	10	9	6	10	9	12	8	12	7	10	10	10	11	10	9	11	11	12	11	8	9	4	9	9	5	10	9	8	7	11	9
h1278	14	10	12	10	6	7	10	12	16	16	8	10	8	7	15	12	16	9	17	8	12	9	13	12	11	9	6	14	10	12	11	9	6	6	7	8	12	8	9	9	7	9	7	10	9	9	14	11	7
h1279	8	14	13	13	9	12	9	15	14	12	7	11	9	10	15	11	12	13	10	11	14	12	8	10	8	9	7	7	9	10	11	10	7	5	7	7	10	10	8	10	8	12	6	15	10	10	8	10	9
h1280	10	12	7	7	13	11	11	13	8	8	6	7	12	8	5	9	10	7	10	11	9	14	8	7	4	7	9	10	11	6	8	14	10	11	7	9	8	10	11	12	11	13	8	11	10	9	10	6	11
h1281	12	16	11	11	13	8	6	11	10	7	6	7	10	12	15	7	10	10	13	7	10	8	9	8	10	7	13	10	9	12	8	8	12	10	9	11	10	10	3	8	8	3	10	11	10	10	11	12	13
h1282	8	10	11	11	11	13	9	9	9	10	10	11	10	6	7	7	8	6	9	9	11	12	10	10	6	6	11	8	11	8	9	14	9	9	5	11	12	8	10	12	6	9	8	13	12	8	11	10	13
h1283	5	10	9	13	13	12	9	8	12	10	8	10	9	8	12	8	11	9	10	10	13	8	10	9	6	7	12	7	13	11	6	10	7	7	7	8	9	9	7	13	10	11	8	10	7	7	11	10	11
h1284	9	12	11	8	9	11	8	12	7	10	10	9	14	12	9	9	10	6	10	9	9	8	8	8	6	9	11	9	8	7	11	10	15	13	8	9	5	11	5	10	10	7	10	10	9	8	8	9	9
h1285	6	9	8	11	10	9	5	8	14	7	5	10	6	7	10	7	7	8	8	7	11	9	8	12	6	4	10	7	13	9	7	9	9	7	5	10	11	7	10	11	11	8	8	8	7	8	11	11	12
h1286	7	8	9	7	9	8	7	7	7	6	9	8	7	7	7	8	9	8	6	9	5	8	7	8	11	7	6	8	7	4	7	8	7	9	10	6	9	9	10	8	5	9	9	7	9	9	7	6	6
h1287	9	10	10	8	8	11	9	13	6	9	7	10	11	11	10	10	8	6	8	7	10	9	8	10	5	12	7	6	13	8	9	11	5	5	8	10	6	7	10	9	10	12	5	11	5	6	4	6	8
h1288	13	7	11	11	8	6	9	11	10	9	9	10	7	11	12	8	11	11	12	10	6	11	7	11	11	10	10	12	9	12	14	9	12	8	11	10	10	7	4	9	8	4	9	9	10	13	10	12	8
h1289	7	8	10	7	8	7	7	7	7	6	11	10	9	7	9	8	10	8	5	7	9	7	9	6	9	7	7	8	8	8	8	9	7	6	10	7	7	9	9	10	7	10	7	7	7	5	7	6	4
h1290	8	12	13	11	11	9	9	11	11	8	8	11	8	12	9	7	8	12	9	11	13	12	6	12	9	9	9	8	9	10	9	8	11	7	4	13	10	12	8	10	8	9	6	15	10	10	8	8	9
h1291	4	11	9	11	13	15	10	10	6	7	9	13	12	10	6	9	6	6	3	11	14	10	9	9	2	8	11	3	13	5	9	14	9	9	7	11	4	11	14	14	10	16	7	12	6	6	4	3	13
h1292	8	9	12	8	8	11	9	7	8	9	9	6	10	7	10	10	10	10	9	7	8	10	4	8	9	12	5	8	7	5	9	6	7	10	6	9	8	9	12	5	6	10	7	9	10	8	8	9	6
h1293	11	13	8	12	12	10	10	12	10	8	7	10	7	11	10	8	5	7	9	10	13	11	9	8	5	8	12	7	10	11	10	9	8	8	4	10	13	7	9	9	12	10	6	14	9	9	7	7	12
h1294	10	10	11	13	11	10	9	13	10	9	10	8	9	8	11	9	8	9	11	13	10	12	9	10	8	9	15	8	11	10	9	10	10	12	8	7	12	8	9	12	10	9	10	11	12	10	13	12	15
h1295	11	15	10	16	12	12	7	10	9	6	7	12	10	10	16	8	11	11	9	10	9	11	10	9	6	8	12	5	8	11	8	13	12	9	5	12	9	9	8	11	9	8	11	12	9	9	9	9	14
h1296	10	10	11	17	11	11	9	13	12	6	8	11	6	10	13	7	8	14	6	13	12	8	8	10	8	8	7	8	11	10	9	10	11	9	5	11	10	12	9	10	9	11	8	13	10	8	10	10	11
h1297	10	6	10	10	7	10	8	6	10	8	10	9	4	10	11	9	6	12	10	6	7	9	8	10	12	11	8	9	8	10	10	8	10	7	7	8	15	8	11	8	5	11	8	5	12	10	9	11	9
h1298	7	13	8	8	16	14	10	12	6	10	8	10	13	9	6	10	5	5	8	8	12	9	10	7	2	7	12	4	14	9	10	13	8	10	7	10	11	11	11	13	11	13	8	12	11	9	8	7	14
h1299	11	7	12	7	6	6	8	9	9	8	16	8	8	12	9	9	11	12	11	10	5	9	9	11	13	13	10	13	7	12	8	5	10	11	10	9	11	10	5	7	7	5	12	7	9	10	11	12	5
h1300	14	10	11	11	9	8	11	9	8	8	11	8	6	9	9	9	10	13	10	13	6	12	10	11	11	7	7	14	7	10	11	8	8	12	6	11	16	10	7	8	5	5	9	11	12	12	12	10	7
h1301	11	11	12	8	10	9	10	12	9	9	6	7	10	10	8	8	11	8	8	12	9	13	7	11	8	5	10	9	10	7	11	11	13	11	8	14	7	11	7	13	6	9	8	12	11	8	9	9	8
h1302	8	9	6	7	9	11	6	9	6	9	10	11	10	7	8	9	6	4	8	8	9	8	8	6	8	7	11	7	4	10	10	8	8	7	9	5	9	10	13	11	8	11	14	9	11	8	10	7	10
h1303	8	6	15	9	7	10	16	9	12	12	12	11	5	11	9	11	10	11	11	11	12	10	15	15	9	10	9	12	12	12	8	8	8	8	7	9	12	12	9	10	9	7	6	11	12	8	10	13	7
h1304	14	10	9	11	9	9	10	13	9	10	9	6	10	10	11	13	8	8	8	9	11	6	8	8	6	8	9	11	7	8	9	8	10	11	4	11	10	12	9	8	10	10	7	13	14	7	11	8	7
h1305	9	11	8	10	12	11	11	6	7	10	8	10	8	8	8	8	11	8	10	12	9	9	10	11	7	6	8	11	11	5	7	11	7	11	6	10	11	11	9	11	7	9	9	8	11	9	13	10	10
h1306	10	12	10	8	10	9	9	12	9	9	7	13	10	10	10	7	10	10	9	9	9	8	6	8	8	8	7	8	9	9	9	10	11	11	7	10	7	7	10	6	9	10	5	10	6	10	8	5	8
h1307	15	7	16	10	10	5	13	8	9	10	11	9	6	11	10	12	13	13	12	12	6	9	11	13	13	10	8	17	10	13	10	9	12	11	9	16	13	15	6	9	7	4	8	8	11	11	10	11	6
h1308	8	10	13	7	13	11	14	11	10	9	9	9	8	10	7	7	10	9	9	9	14	12	9	12	8	10	11	10	12	10	10	8	9	9	7	9	10	10	7	10	10	10	7	11	10	7	8	13	11
h1309	12	8	17	11	9	9	12	11	10	15	11	11	8	11	13	19	14	12	13	13	9	14	11	16	10	10	9	13	9	12	10	10	7	8	9	11	12	12	10	10	8	10	7	9	14	9	8	12	9
h1310	9	9	11	12	8	10	10	9	8	7	9	10	9	9	11	8	11	15	8	14	8	9	9	9	11	8	6	11	6	8	12	9	10	8	7	7	10	9	10	9	8	10	9	7	10	13	10	7	6
h1311	8	9	11	11	15	12	12	9	10	4	5	10	7	10	9	7	8	11	7	7	14	9	13	12	6	8	11	8	16	10	7	14	9	8	5	14	8	10	10	12	10	10	7	8	10	9	6	9	15
h1312	10	14	7	15	13	13	4	11	10	7	8	13	11	9	15	11	10	10	8	11	10	10	9	7	7	8	13	6	7	12	8	12	11	10	6	9	10	12	10	14	10	9	13	9	14	10	12	8	15
h1313	12	8	13	11	5	8	11	9	10	9	9	11	7	14	11	11	10	10	9	11	12	16	10	13	8	9	13	8	13	14	6	12	9	7	7	15	10	10	7	12	10	8	6	11	8	7	7	10	11
h1314	8	8	7	8	7	7	5	5	8	6	6	6	4	5	8	8	7	7	6	7	8	7	6	7	7	5	5	6	9	7	8	7	7	6	8	7	8	5	8	7	5	9	4	5	7	6	6	7	6
h1315	13	7	12	9	6	6	9	7	11	9	9	10	7	9	13	10	11	11	13	10	6	9	10	12	13	8	10	13	7	14	14	7	12	10	10	8	14	9	6	9	8	2	11	7	10	13	12	13	8
h1316	13	13	0	12	12	11	7	12	12	7	5	9	11	8	12	8	7	8	9	10	11	9	9	0	6	5	14	9	10	13	9	11	11	12	8	10	11	9	9	11	13	10	11	12	11	9	13	9	12
h1317	10	8	9	13	7	7	8	9	18	11	4	9	5	9	13	7	10	10	9	9	13	8	10	14	10	7	9	11	13	10	10	10	9	5	6	11	12	4	7	8	10	9	6	9	8	10	10	13	9
h1318	12	10	17	7	13	6	16	9	8	11	11	8	9	11	7	13	10	9	11	11	7	14	11	16	10	12	9	13	13	8	10	12	12	10	9	11	10	10	6	8	8	10	7	7	10	11	6	10	11
h1319	8	10	11	10	9	11	10	12	6	6	10	13	10	10	8	9	10	10	6	11	9	8	12	10	6	9	11	7	10	9	15	10	9	7	6	6	7	9	11	12	9	9	8	12	6	14	8	7	10
h1320	7	10	12	13	12	13	15	10	8	10	8	13	10	8	7	11	9	8	6	11	13	12	14	12	1	7	9	7	15	6	7	15	7	7	6	10	7	10	12	12	10	13	4	10	8	8	7	8	13
h1321	9	6	16	9	8	8	14	9	8	9	15	12	7	11	7	14	9	13	9	10	9	13	12	16	10	12	10	11	12	11	12	11	10	8	9	11	10	10	8	9	7	10	7	7	10	13	6	11	11
h1322	13	9	10	10	10	7	12	12	10	10	10	12	10	8	10	14	12	6	11	10	12	9	19	11	6	7	12	12	14	11	11	13	6	9	6	10	7	9	7	13	9	10	6	8	5	10	10	7	10
h1323	10	6	11	10	7	8	14	7	9	11	9	10	7	9	10	10	12	9	9	10	12	11	9	11	7	9	6	12	12	11	6	11	10	10	6	13	10	12	8	11	7	9	6	10	11	7	10	11	9
h1324	10	10	13	13	7	7	8	7	14	12	9	9	4	9	15	9	14	14	13	9	10	10	13	12	12	8	7	14	10	14	9	8	8	7	8	9	14	12	8	8	9	6	7	9	12	10	14	15	7
h1325	14	10	15	11	11	6	12	7	9	9	11	8	5	9	11	13	10	11	10	9	8	12	13	15	12	10	9	13	11	12	12	12	12	8	7	11	14	8	8	8	6	8	7	5	12	11	8	12	13
h1326	9	7	6	8	5	7	6	9	8	7	8	8	9	8	8	7	7	8	8	6	7	8	5	6	8	10	9	7	6	8	7	4	6	9	11	9	6	8	5	6	7	8	9	6	7	10	8	7	7
h1327	12	8	11	11	13	11	11	9	7	8	9	9	8	8	9	9	6	8	9	11	7	6	9	10	10	7	11	12	13	10	9	8	11	11	7	13	14	12	9	10	7	8	9	9	14	8	9	8	13
h1328	8	7	13	12	8	12	12	8	8	11	11	12	8	9	9	11	12	10	9	12	10	9	13	13	8	8	10	12	14	10	9	10	6	8	3	9	10	10	10	12	9	10	7	6	10	8	6	9	10
h1329	7	8	9	9	8	11	6	6	9	6	8	6	5	10	8	7	5	7	6	6	9	9	7	9	9	11	6	8	9	8	10	5	10	8	8	9	9	8	9	7	7	9	6	9	9	5	7	6	10
h1330	18	8	11	9	9	4	12	13	10	10	8	6	8	9	11	11	14	11	14	13	4	10	10	11	13	7	9	16	9	12	9	6	12	13	12	13	12	12	3	8	5	5	11	9	12	11	13	12	7
h1331	9	11	12	12	14	12	11	12	8	7	7	10	9	11	8	10	5	5	7	10	12	9	9	11	4	8	10	7	16	7	10	11	8	6	7	12	7	11	11	11	9	13	5	12	9	5	4	5	14
h1332	8	8	8	9	7	14	8	9	7	9	12	14	11	9	9	12	6	11	7	10	11	7	10	8	6	7	10	7	9	9	12	11	6	8	5	7	12	8	13	13	9	11	10	11	9	11	10	8	7
h1333	7	11	12	12	16	12	10	12	5	8	8	11	13	10	8	8	9	6	6	12	11	11	9	7	4	8	14	5	12	7	6	15	11	13	7	14	5	13	8	15	11	10	8	12	11	8	10	9	14
h1334	12	8	7	13	11	9	6	8	10	6	8	13	8	8	11	7	6	8	9	9	9	8	8	7	8	7	11	8	8	11	11	12	13	11	9	7	9	6	7	10	9	7	10	6	9	12	11	9	11
h1335	9	8	9	8	11	9	12	11	12	9	8	8	8	9	10	8	12	9	13	8	12	11	9	9	8	7	9	12	12	13	10	7	10	8	9	10	12	10	7	8	11	7	8	11	11	10	8	13	11
h1336	11	9	10	16	12	12	8	12	11	6	8	10	7	9	12	6	5	9	7	10	11	7	7	9	7	7	10	9	12	11	10	11	12	10	6	16	13	11	10	11	10	8	9	14	13	9	10	11	12
h1337	8	12	7	13	11	15	10	9	9	4	6	10	10	9	9	9	6	7	6	11	11	12	8	7	4	7	11	7	13	8	8	12	10	7	7	9	10	10	13	12	8	13	8	13	10	5	7	6	13
h1338	9	4	13	10	8	9	16	8	11	10	11	12	4	11	10	10	10	11	9	10	10	10	15	13	10	10	8	14	12	14	9	8	10	7	7	11	12	14	8	12	9	6	7	9	11	9	10	13	8
h1339	16	8	11	11	11	5	10	11	11	13	8	9	8	4	13	13	12	10	14	9	5	8	12	10	11	7	7	15	9	12	11	12	9	9	8	9	14	10	8	8	8	9	9	5	14	10	13	12	11
h1340	11	10	8	11	10	9	6	12	9	10	4	11	10	8	11	11	12	10	11	11	7	10	6	8	10	9	7	11	9	7	11	12	9	7	10	7	7	6	8	8	7	11	8	10	7	12	11	7	9
h1341	9	13	10	12	10	9	9	10	11	8	8	11	8	10	12	10	13	12	10	14	9	15	9	10	8	9	12	9	4	13	7	11	11	7	7	10	9	13	9	15	9	7	9	12	11	8	11	7	8
h1342	8	9	8	13	9	11	9	9	8	9	8	10	10	6	10	9	11	7	8	11	13	11	10	12	6	5	13	9	11	6	9	12	9	9	6	11	9	10	8	14	9	10	11	10	13	6	13	8	12
h1343	9	9	10	10	12	12	10	12	8	12	10	8	13	11	8	12	7	5	10	10	10	9	11	9	7	10	14	8	10	9	8	9	8	12	6	12	13	11	9	9	11	8	10	16	15	9	12	9	12
h1344	9	8	8	7	10	10	8	8	5	6	12	7	12	9	7	9	7	5	5	8	11	7	8	7	6	9	8	8	5	8	10	10	8	11	8	8	7	10	9	8	9	9	10	8	9	10	9	6	11
h1345	10	14	13	11	11	12	9	13	8	9	6	11	11	9	13	9	12	9	9	9	12	10	9	10	7	7	9	8	11	8	10	12	9	7	6	13	8	10	8	12	7	11	8	13	10	6	8	6	13
h1346	8	8	7	11	11	11	11	9	12	9	10	9	9	7	9	9	9	8	10	13	11	8	12	8	8	7	13	13	9	12	10	8	10	6	6	11	12	14	9	14	10	7	13	11	12	9	15	8	9
h1347	8	12	9	9	11	5	11	9	13	12	8	9	10	6	11	9	15	11	16	11	7	10	12	9	11	5	7	15	9	10	11	8	8	9	8	7	12	12	7	8	6	7	10	9	10	10	13	12	9
h1348	9	9	16	14	10	8	11	12	9	11	11	13	9	7	12	14	11	11	8	16	13	11	10	13	8	8	12	9	12	11	9	9	5	8	7	10	9	13	10	13	9	10	7	12	9	10	9	9	10
h1349	9	11	16	12	6	13	12	8	11	13	10	10	7	10	14	14	13	12	12	10	10	15	9	13	8	9	8	10	10	9	10	11	8	7	8	10	13	9	9	9	5	11	7	12	13	7	9	11	10
h1350	11	9	12	12	10	10	10	6	11	9	7	8	7	9	12	10	11	13	14	10	4	9	7	9	12	9	8	14	8	11	8	9	12	12	9	12	15	13	7	7	3	6	12	10	15	11	14	13	8
h1351	8	9	10	9	10	10	7	5	8	7	9	10	7	8	8	6	6	8	8	5	6	8	7	10	9	12	7	8	7	8	9	10	9	9	5	9	12	7	10	8	6	10	9	3	10	10	8	7	10
h1352	6	6	10	4	3	3	6	8	8	8	6	5	5	7	8	8	8	8	8	5	4	7	6	8	10	6	5	7	6	8	8	4	5	5	10	6	8	6	6	4	6	6	5	6	6	8	7	8	3
h1353	5	7	10	10	11	13	10	8	5	5	13	13	10	11	6	10	6	8	3	9	12	6	11	10	4	10	9	5	10	5	9	12	7	9	3	10	6	9	14	12	8	14	7	8	9	8	4	5	11
h1354	14	9	11	8	7	5	9	8	10	10	12	5	8	10	10	9	10	12	13	9	5	8	10	11	14	9	11	15	8	13	13	4	13	13	10	8	15	7	6	6	7	2	12	8	10	14	12	13	8
h1355	6	8	4	6	9	9	6	10	4	6	5	8	13	7	4	6	7	4	5	6	8	7	6	4	6	8	8	5	6	5	4	7	8	10	8	8	4	7	8	9	8	8	8	10	5	6	7	5	8
h1356	10	12	11	11	13	9	10	9	13	9	9	9	6	10	13	13	10	12	13	9	9	12	11	11	10	8	13	9	11	16	12	10	8	7	6	11	14	8	6	8	8	7	8	11	12	11	10	12	13
h1357	8	10	12	10	7	13	10	10	6	7	9	11	12	6	8	11	10	8	9	11	8	10	9	8	7	8	7	8	9	6	11	8	7	11	8	7	11	11	14	12	7	12	9	12	11	8	10	7	7
h1358	9	11	14	12	10	12	10	16	11	9	9	8	7	11	10	8	9	11	7	10	13	11	5	11	5	9	6	9	12	7	10	9	10	8	8	12	9	11	10	9	8	12	5	16	11	7	8	11	10
h1359	7	9	16	12	8	14	11	6	10	10	12	13	5	8	12	14	11	12	8	10	12	11	11	15	9	9	10	8	10	11	10	13	7	8	5	12	13	15	10	15	5	9	8	8	17	10	11	11	10
h1360	9	15	12	10	10	10	6	12	15	10	8	10	9	11	14	8	11	11	11	6	12	13	10	9	8	11	10	8	12	15	8	13	6	6	7	10	11	9	3	9	11	7	6	12	5	9	8	13	14
h1361	6	14	15	7	9	12	9	11	10	11	11	10	10	9	11	13	12	9	11	7	13	12	12	10	8	10	11	7	5	10	10	12	6	9	7	9	10	14	9	14	8	8	8	11	14	10	13	10	11
h1362	10	8	9	7	9	7	9	11	16	11	9	7	9	7	9	9	12	10	15	9	8	10	11	10	12	9	11	12	5	12	7	10	9	10	6	7	12	8	6	10	12	6	9	9	12	10	14	17	9
h1363	13	11	14	10	10	8	13	14	10	9	9	4	5	11	10	10	9	9	11	10	9	11	7	11	9	11	6	13	10	7	10	5	10	8	8	8	13	9	8	5	6	9	7	12	13	7	10	11	10
h1364	5	11	10	10	14	14	11	12	7	11	9	11	13	7	8	8	9	7	6	10	17	9	14	10	1	7	12	5	15	9	9	13	6	8	6	10	7	11	10	15	12	13	7	12	9	6	7	6	14
h1365	13	8	12	10	8	4	11	9	12	9	11	8	5	9	11	8	11	15	13	10	4	11	11	12	14	10	8	14	9	12	12	7	14	10	11	9	14	8	6	7	7	4	11	5	11	17	12	13	9
h1366	10	4	11	4	3	3	8	8	8	10	11	6	6	7	8	10	10	9	11	7	5	9	6	10	12	10	6	11	5	11	5	5	7	8	10	8	10	7	6	5	5	5	8	4	8	8	10	11	4
h1367	7	10	9	10	11	12	11	11	12	9	9	10	12	9	8	8	9	7	6	10	13	11	14	12	2	8	12	7	15	9	6	11	7	8	7	11	7	10	8	10	12	12	5	12	6	7	5	11	13
h1368	9	8	8	8	11	12	10	9	6	6	8	10	11	9	6	10	6	9	6	10	9	11	10	8	3	5	10	7	11	7	10	13	10	10	8	9	10	9	14	11	9	14	8	9	8	7	7	4	10
h1369	11	11	10	10	8	11	9	14	10	12	9	11	14	10	14	16	13	6	10	12	12	9	12	9	7	8	12	10	6	11	11	11	7	7	7	10	7	15	10	15	11	11	9	12	13	8	11	7	8
h1370	4	6	8	7	6	5	6	6	5	4	5	6	8	3	5	4	7	6	8	5	6	6	5	6	8	4	7	5	7	6	6	6	6	6	9	6	7	6	8	7	6	8	7	6	6	3	6	6	6
h1371	9	9	16	10	10	10	10	12	6	11	13	10	12	9	8	10	11	9	8	14	10	11	12	13	8	10	8	12	10	9	13	11	5	7	7	12	11	15	11	13	7	8	8	14	9	10	8	9	8
h1372	4	6	5	5	6	8	5	6	6	6	6	8	8	7	6	6	6	6	5	4	6	7	7	5	5	4	8	4	6	5	6	6	6	7	6	7	5	4	6	8	6	8	7	7	6	5	6	4	8
h1373	4	9	5	9	10	11	5	6	6	1	5	9	8	5	6	3	4	5	3	7	9	4	5	5	5	3	7	3	8	4	6	10	6	6	4	6	5	7	11	10	7	11	8	8	6	7	6	1	8
h1374	11	13	12	12	12	9	12	6	9	6	8	9	8	6	10	8	7	10	9	8	9	11	11	11	8	9	8	10	10	7	13	15	11	9	5	12	13	7	9	9	7	7	8	10	11	10	9	9	12
h1375	8	11	5	10	11	13	9	12	7	7	9	9	14	14	6	5	7	10	9	9	10	10	6	5	6	8	11	8	8	6	7	8	15	15	5	8	7	10	8	10	10	11	10	14	11	8	10	8	9
h1376	10	7	15	10	8	8	11	9	7	9	11	10	7	11	8	10	11	11	11	12	7	9	9	15	12	10	8	13	9	10	16	9	10	8	9	11	12	10	8	9	4	6	9	7	11	13	8	12	8
h1377	11	6	10	5	6	7	8	8	8	8	12	7	7	10	8	9	9	10	11	6	7	9	11	10	13	11	8	13	7	12	12	5	8	11	10	9	13	8	7	7	7	7	10	6	11	10	10	12	7
h1378	10	12	11	17	13	11	9	15	12	8	8	9	8	10	13	7	10	12	6	13	10	10	8	8	7	7	7	10	9	10	9	10	9	9	6	11	10	10	7	8	11	9	8	17	8	10	10	10	11
h1379	15	7	12	10	10	6	12	10	10	9	11	5	7	10	10	10	11	13	13	12	6	9	9	12	14	10	10	17	8	13	10	5	13	13	9	14	15	13	4	7	6	4	12	10	15	12	12	13	8
h1380	11	12	9	10	13	6	8	10	9	9	7	6	9	9	10	8	12	8	11	10	10	11	11	8	9	8	11	12	10	8	9	10	11	12	6	7	10	8	6	8	9	6	9	9	9	8	16	11	12
h1381	12	8	14	5	12	7	17	10	5	11	10	8	11	12	5	13	15	10	12	11	7	10	16	14	10	11	9	17	11	10	7	8	10	12	7	12	7	11	5	9	8	7	7	8	9	10	9	12	7
h1382	10	10	9	11	13	11	11	11	7	7	10	13	11	6	9	11	10	9	6	11	11	12	13	9	5	5	11	9	13	14	10	18	7	8	6	11	10	12	7	16	8	11	8	7	8	11	8	6	15
h1383	11	11	12	10	6	10	8	8	12	11	10	6	9	7	12	10	11	11	14	10	10	11	11	9	12	9	10	12	8	11	8	9	8	10	9	6	17	11	7	11	7	5	12	10	13	11	16	13	8
h1384	15	9	6	10	7	5	12	9	13	9	8	7	8	8	12	9	12	10	15	9	6	8	13	9	11	9	11	16	10	14	7	9	12	11	8	10	13	8	5	7	11	2	11	9	10	11	16	13	8
h1385	10	10	7	15	13	11	8	13	10	6	6	9	8	6	11	9	6	10	10	15	10	10	6	7	9	7	11	10	7	10	7	6	11	9	6	7	12	12	10	10	10	10	11	13	14	10	13	10	11
h1386	10	18	9	7	13	9	7	15	12	10	5	9	12	10	11	7	12	8	10	5	13	10	8	6	7	10	7	9	11	10	9	12	9	7	6	11	8	10	8	10	11	10	7	13	6	10	9	8	11
h1387	10	10	6	6	10	8	5	8	10	8	11	6	11	9	10	6	8	9	13	7	6	8	8	6	13	10	10	12	3	11	7	6	13	12	10	7	12	7	8	5	7	6	15	8	10	11	15	12	8
h1388	12	10	11	9	11	7	9	13	12	9	11	11	10	8	11	11	10	12	12	9	11	10	11	8	9	10	9	11	11	14	7	14	7	9	6	11	12	12	6	12	11	6	9	7	10	12	12	12	11
h1389	8	16	7	13	11	14	6	13	11	10	5	12	11	7	13	9	10	8	8	9	14	10	10	6	6	7	11	5	9	8	11	12	8	6	6	5	10	8	12	14	8	13	9	13	12	8	12	4	13
h1390	7	10	7	10	7	14	8	8	6	6	8	11	9	8	8	5	6	9	5	6	13	8	7	7	6	11	8	5	10	8	6	10	8	8	5	7	7	8	11	11	7	15	6	8	8	7	6	6	11
h1391	11	2	6	7	6	6	7	5	9	6	7	5	4	8	9	6	7	8	10	4	5	8	7	6	11	8	8	10	7	11	8	6	9	7	9	8	12	5	4	6	5	5	7	3	8	9	8	10	7
h1392	10	8	12	10	11	7	13	11	11	11	8	11	8	8	10	12	13	10	12	11	15	10	10	14	7	8	9	11	11	11	9	9	9	9	6	10	9	11	9	10	8	9	6	10	9	10	11	10	8
h1393	9	11	12	8	8	11	8	12	10	8	8	10	10	14	10	10	9	7	8	8	14	13	13	12	5	9	16	8	12	15	11	11	6	8	7	14	9	11	7	13	11	8	4	14	7	6	4	9	14
h1394	9	9	8	11	9	12	9	1	9	8	10	12	5	11	9	10	7	11	9	8	7	7	9	8	9	5	10	10	9	10	8	7	12	12	8	11	14	8	9	9	5	9	10	7	12	11	11	8	10
h1395	10	12	9	10	7	11	7	8	9	7	4	7	10	8	12	7	9	12	10	9	7	8	7	8	11	5	9	10	8	8	15	6	11	9	8	10	11	10	9	8	5	7	10	8	10	10	11	7	8
h1396	12	12	7	9	9	8	5	9	14	9	8	7	9	10	11	7	8	8	13	9	9	12	8	6	11	9	11	13	7	14	8	12	12	10	8	13	14	10	7	10	10	4	11	13	10	8	15	12	7
h1397	7	8	10	9	10	11	10	11	6	6	12	14	10	9	8	9	9	8	6	10	11	9	6	10	5	11	11	6	10	11	8	9	6	6	8	8	5	10	9	9	8	11	10	9	7	7	5	6	8
h1398	7	10	11	8	10	12	11	8	10	9	7	9	9	8	8	9	9	6	8	10	13	8	8	12	4	6	8	9	13	6	8	10	7	7	7	11	5	10	11	10	11	13	5	12	8	4	5	8	10
h1399	7	11	9	12	11	13	15	10	10	4	7	10	10	11	8	5	7	8	6	10	15	9	10	10	3	9	11	7	11	8	8	10	10	9	4	13	5	12	9	12	12	11	8	12	8	7	7	8	11
h1400	13	11	4	9	9	10	6	9	10	6	5	6	13	11	11	4	6	9	10	6	8	9	7	4	9	7	8	9	9	7	10	9	12	14	10	9	12	7	7	7	8	8	11	9	8	9	13	8	9
h1401	7	14	8	14	16	14	10	8	9	7	5	11	9	7	9	7	8	8	7	10	14	8	9	8	4	5	9	6	14	4	9	14	11	9	5	11	8	8	14	12	9	14	8	10	10	8	10	5	14
h1402	18	10	9	7	7	5	11	11	11	11	8	7	8	6	13	11	10	11	14	7	8	8	11	9	12	8	7	15	9	14	11	12	8	8	7	11	16	10	9	10	8	7	8	5	12	12	12	12	7
h1403	11	11	8	14	8	12	9	12	13	8	6	11	8	9	16	12	9	9	12	12	13	13	8	8	7	9	14	7	10	13	8	11	7	7	6	6	11	7	9	11	9	11	5	10	11	7	9	11	14
h1404	5	8	10	11	9	12	9	8	6	8	8	13	7	9	8	8	8	10	5	10	9	9	9	10	7	7	8	6	9	8	10	10	6	7	6	10	7	10	13	11	5	15	6	8	5	8	5	4	9
h1405	4	10	9	11	13	15	10	13	11	9	6	11	14	8	9	9	8	6	7	9	16	8	9	6	3	7	11	6	14	8	7	12	9	9	6	9	8	12	10	12	13	12	8	15	8	8	10	9	13
h1406	6	12	11	9	15	11	11	11	11	9	11	12	10	11	9	11	10	11	11	11	9	14	10	10	9	10	13	9	7	12	9	12	8	8	7	9	8	12	8	12	8	8	11	11	14	12	10	10	13
h1407	8	12	9	11	11	13	9	9	11	5	8	14	9	8	11	9	8	10	6	7	11	12	12	9	5	9	11	7	11	14	8	18	7	7	6	13	8	12	7	14	10	9	6	9	8	7	7	8	15
h1408	9	5	11	7	3	6	9	10	9	11	10	7	8	8	7	9	10	9	9	9	7	8	9	7	11	9	4	11	6	8	9	4	5	7	10	7	7	9	7	6	7	7	7	7	7	7	7	9	3
h1409	8	12	13	15	11	14	8	5	10	7	9	13	6	9	15	11	8	12	9	9	11	10	9	12	9	6	11	7	13	12	9	14	8	8	4	11	12	12	9	12	6	10	9	7	12	8	9	10	15
h1410	11	13	12	16	16	9	9	14	9	7	4	8	8	7	12	8	11	11	9	14	7	9	8	9	9	7	8	11	10	7	11	9	12	9	8	10	9	9	10	9	8	9	9	14	9	11	10	9	12
h1411	13	13	0	12	12	11	7	12	12	7	5	9	11	8	12	8	7	8	9	10	11	9	9	0	6	5	14	9	10	13	9	11	11	12	8	10	11	9	9	11	13	10	11	12	11	9	13	9	12
h1412	17	11	10	6	8	4	13	16	12	15	10	7	11	9	12	14	15	10	15	10	7	11	9	9	11	7	6	16	8	11	10	9	7	10	10	8	11	11	8	7	10	8	7	10	11	11	11	11	4
h1413	9	8	8	9	6	7	7	7	10	8	6	6	8	5	10	6	10	10	10	8	5	5	6	6	13	7	5	10	5	9	8	3	7	8	10	6	9	9	9	7	5	5	11	7	7	9	12	9	4
h1414	12	10	11	13	9	11	11	17	11	9	8	11	6	10	13	9	10	10	8	11	12	12	10	11	8	9	9	8	9	12	11	10	7	5	7	9	10	8	7	10	10	11	5	13	10	6	6	10	13
h1415	9	13	8	9	10	13	7	12	11	9	7	11	12	10	11	9	7	10	7	7	12	10	7	8	5	10	7	6	12	9	11	12	5	5	8	8	7	8	10	10	9	12	5	10	5	10	7	5	10
h1416	9	9	7	9	11	11	5	10	9	6	8	7	12	10	8	5	7	12	10	9	9	8	6	7	9	11	11	9	8	8	11	8	15	13	7	10	9	10	7	8	9	9	10	10	10	12	11	10	10
h1417	10	12	11	11	11	8	9	9	12	6	7	6	7	9	11	7	13	11	10	11	11	8	10	11	9	8	9	13	9	10	10	6	12	10	6	11	8	12	6	8	8	6	11	11	10	9	11	12	9
h1418	13	6	10	8	8	7	10	10	8	10	9	11	12	10	10	11	8	4	10	11	9	8	9	10	8	7	13	10	6	12	11	8	7	13	9	9	9	8	8	10	9	8	7	10	7	10	9	7	10
h1419	10	10	15	11	9	12	12	11	7	11	11	14	11	11	11	17	12	9	7	13	13	10	13	14	6	8	11	9	11	10	10	12	6	6	6	11	8	14	12	14	10	12	7	11	10	9	6	6	9
h1420	9	9	14	10	12	8	12	14	9	12	9	12	13	11	8	12	13	7	10	12	10	13	9	11	6	9	10	9	12	9	6	13	8	10	8	14	5	13	9	11	9	8	7	14	9	9	9	11	10
h1421	5	11	11	11	9	16	8	7	8	7	8	14	9	11	10	8	9	11	5	10	12	9	9	11	7	5	10	5	10	9	10	11	10	10	5	12	8	12	12	15	7	11	10	11	9	7	8	6	11
h1422	10	7	17	7	9	7	17	10	7	12	12	8	9	13	7	13	13	10	10	11	9	14	14	17	10	12	11	15	13	11	9	8	10	11	9	13	9	13	7	9	10	7	8	10	11	9	7	14	10
h1423	12	12	11	9	9	8	11	11	8	11	10	8	11	11	13	13	14	11	14	11	7	16	10	10	11	10	9	14	7	12	10	12	10	10	8	11	10	10	4	8	8	5	11	11	12	11	10	12	9
h1424	9	13	10	14	16	13	9	8	7	5	6	11	10	8	8	10	7	6	5	12	11	11	10	10	5	5	12	7	14	7	11	15	11	9	6	12	7	9	13	13	9	13	8	10	7	8	6	5	16
h1425	6	5	8	6	7	8	4	7	6	9	9	7	9	10	8	7	8	7	9	6	5	6	6	7	10	6	10	7	8	9	7	6	8	9	11	9	8	9	7	8	7	6	11	9	5	8	7	7	7
h1426	11	13	10	12	14	10	9	10	10	6	7	11	6	8	10	6	7	11	9	8	9	11	11	10	8	6	12	7	10	11	11	13	13	9	7	12	13	7	10	13	8	8	9	8	13	12	11	9	16
h1427	15	9	10	12	10	6	9	10	13	11	9	8	7	7	14	10	11	13	15	10	6	9	9	9	14	10	8	15	8	13	8	9	12	10	9	8	15	11	7	7	7	6	12	6	15	11	16	15	10
h1428	5	13	9	12	11	16	6	7	6	6	8	12	11	7	10	8	8	13	7	10	11	7	6	7	8	5	8	7	8	7	10	11	10	10	4	10	10	13	14	13	7	11	13	9	12	9	12	5	10
h1429	6	5	8	5	4	6	6	8	6	6	8	8	9	8	6	7	7	6	7	6	8	7	8	8	7	8	9	7	7	8	4	7	7	6	7	6	5	6	8	7	8	8	8	8	6	5	3	7	8
h1430	6	9	13	9	10	14	8	9	5	9	12	14	9	11	9	8	9	9	7	10	9	9	9	13	7	11	8	7	10	9	14	11	8	8	5	8	10	10	11	11	6	12	6	5	11	11	6	6	11
h1431	13	11	8	14	8	9	9	10	12	9	5	11	8	9	14	10	13	11	9	12	9	13	11	8	9	6	10	13	8	15	9	11	9	6	6	10	13	9	8	11	7	6	9	12	9	10	12	9	10
h1432	8	10	6	13	11	14	6	9	9	7	6	16	11	9	11	6	6	11	6	8	12	7	9	5	5	5	10	5	11	10	10	13	10	8	4	9	10	8	11	9	8	13	10	9	9	9	9	6	12
h1433	20	10	9	11	7	3	10	13	12	10	9	4	6	11	15	11	12	11	14	11	4	10	10	9	13	10	9	16	9	14	9	6	12	11	12	9	14	8	4	4	9	4	10	9	10	11	14	14	7
h1434	16	10	11	9	9	5	11	11	13	13	10	5	8	10	13	11	12	10	16	7	7	10	12	10	13	11	11	15	9	14	11	8	11	11	8	11	16	6	6	4	10	5	9	11	12	10	13	14	11
h1435	14	9	12	6	7	6	9	13	10	13	10	8	11	15	8	14	12	9	10	8	8	9	11	11	10	11	8	13	11	12	10	9	10	10	9	11	8	8	6	7	10	8	7	9	6	9	8	12	8
h1436	12	10	9	13	13	8	10	11	10	8	5	6	7	7	11	13	12	13	10	13	7	12	8	9	10	6	9	13	7	10	10	10	14	10	7	9	10	10	8	8	8	10	10	9	14	11	12	10	11
h1437	8	9	10	10	12	11	9	8	8	15	7	7	9	8	8	9	10	9	11	8	11	9	9	14	8	7	12	8	11	8	9	11	11	11	3	9	10	6	6	10	9	10	7	6	10	6	13	9	10
h1438	9	9	10	16	12	12	10	8	9	10	6	13	9	8	12	12	9	8	8	14	10	11	9	9	6	6	10	9	10	9	8	15	10	8	6	14	11	11	11	13	7	11	10	12	13	6	11	7	10
h1439	7	10	8	11	7	14	6	7	12	5	8	14	7	11	11	10	6	15	7	10	12	11	9	8	8	9	12	6	10	11	10	11	8	6	6	9	10	9	10	13	7	9	9	7	11	13	10	8	9
h1440	8	4	11	7	9	10	11	9	10	11	10	8	9	7	7	11	8	8	9	11	12	8	16	14	7	9	11	9	7	10	8	10	8	8	6	7	10	10	10	14	10	9	9	9	12	9	10	13	9
h1441	12	12	5	11	15	10	8	11	11	3	5	10	11	11	11	9	8	9	9	9	12	8	12	5	6	8	17	8	9	14	8	12	12	12	8	13	8	10	8	12	12	6	10	9	12	11	10	10	15
h1442	10	6	11	11	11	12	13	5	9	10	9	6	7	7	7	13	8	9	7	15	7	14	11	11	8	8	13	11	11	10	10	14	10	10	6	11	14	10	12	14	6	10	9	7	14	9	10	10	11
h1443	13	9	10	7	6	6	9	11	10	11	11	8	9	13	11	10	11	11	13	8	4	9	9	10	12	10	12	13	7	13	10	5	14	14	9	9	12	8	3	7	9	3	11	11	9	11	11	12	7
h1444	11	11	10	8	12	5	10	8	9	11	8	3	10	8	10	10	14	8	13	12	6	11	13	10	12	9	12	16	8	11	9	9	13	13	6	8	13	9	4	9	8	4	11	8	11	10	16	11	10
h1445	9	11	16	8	8	11	12	8	7	11	9	8	10	11	8	14	13	10	10	12	8	17	10	13	6	10	8	12	12	9	7	13	7	10	8	12	11	13	10	11	9	10	7	12	7	7	8	9	8
h1446	13	8	12	9	8	6	12	9	9	9	12	10	7	13	9	10	12	15	11	10	7	7	9	11	12	9	6	15	9	11	12	5	12	10	8	7	12	8	7	5	6	6	7	9	9	15	10	10	5
h1447	6	8	10	9	10	14	9	9	6	6	8	11	11	8	7	9	7	6	4	8	11	10	8	9	5	7	8	5	10	4	10	11	8	9	6	10	7	10	15	12	8	15	6	10	8	5	5	3	10
h1448	9	13	10	16	12	14	9	12	8	7	9	10	9	7	12	8	7	9	3	10	13	7	10	7	5	7	8	7	12	7	10	11	8	10	6	10	11	11	12	11	10	12	9	14	11	5	10	7	14
h1449	13	13	10	12	12	8	9	10	9	9	9	9	11	7	10	10	11	10	7	10	7	11	11	7	7	8	8	11	8	9	7	13	13	10	6	10	9	11	8	9	9	6	8	10	9	10	13	9	10
h1450	8	14	7	15	15	13	8	9	9	4	6	11	8	10	9	5	4	8	4	9	14	8	8	7	5	5	11	4	13	8	9	12	13	9	4	13	10	10	12	12	10	12	8	13	10	8	9	4	15
h1451	9	13	10	12	14	13	11	14	7	6	8	11	14	12	10	12	9	6	6	12	13	11	10	10	2	8	14	6	14	9	9	13	9	9	7	14	5	11	11	13	13	13	6	16	7	4	5	5	12
h1452	13	9	10	10	6	8	9	5	9	8	11	8	9	9	11	8	7	9	10	8	8	9	8	10	11	8	10	12	7	12	12	7	10	12	9	8	14	8	6	7	8	5	10	7	8	13	11	10	10
h1453	8	12	11	15	13	14	11	13	10	9	8	11	7	11	11	9	8	10	8	13	12	14	9	11	5	8	11	6	9	8	11	12	7	8	4	9	10	6	11	10	10	13	4	15	10	8	4	8	15
h1454	9	8	10	9	6	7	8	8	9	8	14	9	9	10	8	9	7	7	9	8	9	9	10	10	10	13	10	10	7	12	10	7	8	8	9	5	11	10	5	8	9	5	10	6	9	9	11	10	8
h1455	16	12	7	11	9	9	10	11	14	11	7	5	6	10	15	11	10	12	14	7	9	8	6	7	11	8	7	13	9	12	7	8	9	11	9	11	16	8	8	4	8	6	9	11	14	10	12	12	7
h1456	9	11	8	4	10	9	13	10	11	11	8	4	9	10	6	8	9	7	14	8	13	7	12	8	7	8	12	11	13	11	6	7	10	11	9	10	11	9	7	5	12	8	6	12	9	5	11	10	8
h1457	10	12	11	13	13	12	11	9	8	5	5	10	9	9	9	9	11	7	6	11	13	10	10	12	6	6	11	9	15	8	8	14	12	8	5	13	6	8	10	12	9	12	7	11	6	7	5	6	13
h1458	17	9	8	12	12	6	9	12	7	7	7	7	9	8	10	10	11	8	11	14	3	9	10	8	10	6	10	13	10	9	8	9	13	14	9	10	11	11	6	9	8	6	12	8	11	10	14	9	10
h1459	11	11	10	6	12	10	12	12	10	8	7	10	10	9	8	10	11	7	10	6	10	11	7	9	6	10	10	10	10	11	9	15	10	8	7	16	7	13	8	13	11	10	3	10	11	7	6	7	10
h1460	11	12	6	8	10	9	5	10	11	8	7	5	10	12	9	5	8	10	10	5	9	8	6	6	9	8	9	11	10	11	11	8	11	13	8	10	13	7	8	6	8	6	9	10	8	12	11	9	8
h1461	8	11	8	11	9	11	3	10	11	8	9	11	10	10	12	7	7	16	10	7	10	8	8	6	11	10	9	9	8	11	9	8	9	7	6	6	11	11	8	10	7	6	11	8	9	14	12	9	8
h1462	5	15	14	12	12	15	9	10	7	9	8	10	11	11	12	12	9	9	9	10	12	13	8	9	7	7	10	6	12	7	8	11	9	7	7	8	7	13	10	11	7	12	8	12	11	5	8	9	14
h1463	10	12	6	9	11	9	7	7	13	11	5	8	8	6	9	9	11	8	10	7	15	7	12	7	7	6	11	9	11	11	9	9	7	9	6	8	9	7	8	9	10	8	9	9	10	8	15	10	11
h1464	8	8	13	11	9	13	11	9	7	9	13	13	8	10	11	13	8	12	9	11	11	10	12	13	9	10	11	9	9	14	11	10	7	9	5	11	14	16	10	14	8	8	9	9	16	10	10	10	11
h1465	7	11	4	7	13	11	5	10	8	7	7	7	16	8	7	7	7	6	8	9	9	4	7	4	6	7	11	8	6	8	13	8	9	13	8	10	9	10	12	8	9	10	9	12	8	10	11	5	10
h1466	10	7	10	7	9	7	19	13	12	12	9	9	8	8	9	9	11	8	12	9	9	9	14	10	6	4	7	13	13	10	8	9	9	8	9	8	8	9	9	9	10	9	4	10	8	9	7	10	9
h1467	12	10	13	15	11	8	11	11	12	9	10	11	5	7	13	9	10	11	10	11	8	14	11	13	9	9	11	10	11	12	11	14	10	8	8	9	14	4	7	10	8	8	8	9	10	10	10	12	17
h1468	17	7	14	8	8	4	12	10	10	11	12	6	7	8	10	12	11	12	14	12	6	9	10	13	14	10	8	18	10	13	10	7	9	9	10	12	17	11	7	7	6	5	9	8	11	13	12	13	6
h1469	11	10	6	7	6	7	7	10	7	8	4	7	7	9	9	6	8	9	7	4	6	7	5	6	11	9	7	8	8	7	6	7	9	5	10	8	7	6	5	5	7	9	6	9	7	7	8	8	8
h1470	7	8	8	9	8	11	9	7	4	6	10	10	11	7	6	10	6	4	6	9	8	7	9	8	5	5	9	5	9	5	8	9	5	6	8	6	4	9	14	11	7	14	7	8	7	5	5	3	8
h1471	16	10	5	15	11	8	8	11	12	7	5	8	7	9	15	11	10	9	12	13	8	10	11	5	8	7	15	10	11	14	10	10	12	10	9	9	10	6	7	8	10	8	7	9	10	9	10	10	13
h1472	5	7	8	8	7	8	8	7	5	7	7	7	8	7	5	7	7	6	4	7	7	8	5	7	6	4	6	6	9	5	8	8	6	7	7	8	3	7	9	8	7	10	7	7	6	4	5	4	9
h1473	11	11	8	12	12	10	9	14	11	10	5	11	12	9	12	10	11	6	8	12	13	7	9	7	7	6	14	7	10	9	9	9	9	10	8	12	7	11	10	13	10	10	9	14	13	8	11	7	10
h1474	8	12	13	7	11	14	11	7	7	7	8	8	7	11	9	11	10	11	5	9	11	10	10	12	8	7	11	9	11	10	12	12	10	8	5	15	10	16	10	16	8	10	7	9	14	7	7	6	9
h1475	12	10	13	13	13	8	12	9	11	9	10	7	7	11	13	11	10	12	13	11	7	10	11	12	12	9	11	13	9	12	12	8	11	9	7	11	14	8	8	6	6	7	8	11	14	10	10	12	13
h1476	8	8	9	11	13	12	11	9	7	9	10	12	9	10	7	13	8	8	6	11	9	12	12	9	7	7	13	9	9	14	10	14	10	10	6	15	12	14	9	14	10	9	10	11	14	8	11	10	13
h1477	11	10	10	6	9	8	11	10	11	10	9	7	10	10	10	9	11	10	14	8	11	8	12	10	11	9	11	15	9	10	11	4	11	10	7	11	11	12	6	8	10	4	9	10	11	10	13	14	7
h1478	10	12	13	9	15	8	13	9	8	7	9	12	9	7	7	9	10	9	9	9	9	12	12	10	6	8	9	10	9	8	10	18	10	10	8	13	6	10	8	12	10	10	7	7	8	11	8	8	13
h1479	10	10	9	9	5	10	8	9	13	11	6	6	9	10	13	7	10	10	11	9	12	10	11	10	10	7	11	12	10	10	8	6	10	10	9	9	12	10	5	10	10	5	10	11	12	8	14	13	9
h1480	11	13	10	10	14	8	9	10	7	9	7	10	13	9	8	8	11	9	10	10	9	9	9	7	8	5	10	9	10	7	6	11	14	14	8	14	9	13	8	11	7	8	11	12	11	9	14	7	10
h1481	12	14	11	9	11	8	11	13	8	9	8	10	11	9	13	11	14	11	12	11	8	14	7	10	9	8	7	12	9	10	10	14	8	8	8	9	8	10	8	10	8	9	7	9	8	9	6	10	11
h1482	15	9	10	12	8	6	8	12	12	10	7	10	5	9	14	8	9	11	13	10	11	9	12	10	12	9	12	13	10	17	14	7	8	8	7	10	17	7	6	9	9	5	8	10	11	11	12	13	12
h1483	10	10	5	9	11	9	8	13	8	12	7	7	10	8	7	7	10	7	13	9	12	6	11	7	8	6	11	12	10	8	9	10	8	12	6	9	12	6	8	8	10	9	11	9	10	10	14	9	9
h1484	15	9	12	12	10	5	11	10	10	10	8	9	8	10	10	14	11	9	9	12	9	11	13	12	9	7	10	14	12	13	11	11	9	9	6	14	13	9	9	9	9	7	6	12	7	7	10	9	8
h1485	8	5	10	7	6	6	7	6	8	8	7	6	6	6	8	10	7	8	10	6	6	7	4	10	9	7	5	6	9	8	8	5	6	6	11	6	10	6	8	7	6	9	6	6	6	7	8	9	6
h1486	7	11	6	12	12	13	6	6	14	9	4	10	8	5	8	6	8	9	7	10	14	7	9	8	7	5	9	6	10	8	9	11	10	8	6	8	10	8	12	13	11	10	9	9	10	9	14	7	12
h1487	10	9	8	7	8	10	10	11	12	9	8	9	11	10	7	9	10	6	7	9	14	9	15	10	4	9	13	10	14	12	9	9	7	8	4	10	7	10	7	11	11	10	7	13	6	4	8	9	11
h1488	10	10	15	11	11	10	14	9	9	9	9	12	7	11	9	13	10	9	7	13	11	14	12	15	8	8	11	10	13	10	12	12	8	6	5	13	8	10	10	12	8	12	5	11	8	9	4	8	11
h1489	9	9	9	10	9	8	11	10	9	8	9	10	6	9	8	10	11	7	8	8	15	11	12	14	7	8	10	11	11	13	10	8	8	7	7	9	11	8	8	10	11	9	6	11	8	9	9	10	11
h1490	10	7	10	7	9	7	19	13	12	12	9	9	8	8	9	9	11	8	12	9	9	9	14	10	6	4	7	13	13	10	8	9	9	8	9	8	8	9	9	9	10	9	4	10	8	9	7	10	9
h1491	6	10	7	5	10	11	6	8	7	8	8	7	10	7	7	6	8	9	8	6	9	6	4	7	7	9	8	9	8	7	12	5	10	9	8	7	7	10	11	8	7	9	14	10	8	10	9	7	9
h1492	4	7	7	7	5	6	7	7	2	7	7	7	8	6	5	8	8	6	5	7	5	6	7	7	6	8	7	5	7	5	7	7	4	4	6	5	4	6	8	6	6	7	6	8	3	3	4	5	6
h1493	5	12	8	10	15	13	9	9	7	5	9	11	12	10	8	7	9	8	8	9	13	6	14	8	5	7	13	7	11	8	9	10	11	11	4	10	7	11	8	12	12	10	8	10	9	8	9	10	13
h1494	10	10	9	9	9	9	8	11	10	14	9	11	8	6	11	11	12	8	13	7	12	6	11	9	9	8	9	12	12	12	9	10	7	9	4	9	14	10	8	10	10	8	9	5	12	10	14	11	9
h1495	9	15	8	10	14	10	6	12	11	7	6	8	11	7	8	4	5	7	9	6	12	9	9	5	6	7	10	8	8	7	10	13	12	12	7	10	11	7	9	9	11	9	10	14	9	9	12	9	14
h1496	5	7	4	8	8	8	5	3	6	4	4	7	3	4	5	5	4	7	6	6	7	5	6	4	8	6	6	7	6	8	8	6	9	6	7	5	8	5	8	5	6	6	7	4	8	6	7	7	7
h1497	9	8	10	10	12	10	12	9	7	9	10	12	11	13	5	12	9	9	7	12	9	9	9	10	4	7	10	9	11	7	8	9	10	12	7	9	6	11	11	11	9	12	5	13	9	11	6	6	9
h1498	6	10	6	10	10	12	7	6	7	6	5	10	7	7	7	6	5	6	6	7	9	8	4	6	5	7	9	4	10	3	8	11	7	8	6	8	7	5	12	9	6	12	6	8	7	7	5	5	10
h1499	6	10	9	15	13	16	7	7	8	5	7	12	9	9	9	7	4	7	3	13	13	10	11	9	6	6	15	6	11	10	12	14	12	8	5	15	10	12	10	16	10	10	11	13	12	9	9	4	15
h1500	7	8	8	13	10	12	8	9	5	5	10	14	9	11	7	8	5	11	5	12	10	7	9	8	7	7	10	7	10	10	10	9	12	12	5	9	10	10	11	11	9	9	9	13	7	11	9	6	10
h1501	15	9	8	11	9	5	8	10	11	8	8	9	8	12	13	7	8	10	11	9	7	8	8	8	11	11	11	12	8	13	11	8	13	11	10	11	11	7	3	6	9	4	9	8	8	12	10	13	9
h1502	9	10	6	11	9	10	7	3	9	6	8	8	5	10	9	6	6	10	8	8	7	8	5	6	11	5	8	8	10	8	10	9	12	9	8	9	11	8	11	9	5	11	10	5	9	8	8	7	9
h1503	6	7	14	11	9	11	15	8	10	12	10	11	8	8	9	13	13	8	8	11	11	11	16	13	6	7	7	11	11	10	7	12	7	7	6	10	10	14	10	12	6	9	5	10	12	10	11	10	9
h1504	9	11	18	10	10	10	11	12	7	12	10	11	11	10	10	14	13	9	10	12	11	13	12	13	8	8	10	9	10	7	9	11	7	9	9	10	7	13	9	13	8	10	8	10	11	7	10	9	12
h1505	5	12	10	12	13	15	10	10	9	12	5	11	10	8	7	8	9	6	7	10	14	11	7	12	1	7	8	4	14	5	8	13	8	7	6	9	6	9	13	13	13	15	6	12	10	6	8	7	12
h1506	7	6	11	5	6	7	9	10	7	8	7	7	7	11	7	10	8	10	7	7	8	9	8	11	9	11	6	6	7	7	7	9	7	5	10	9	7	7	8	6	6	11	5	7	3	7	5	6	8
h1507	8	14	6	12	11	12	3	10	14	9	4	10	11	8	13	5	11	9	12	6	15	7	10	5	7	5	11	7	11	11	7	11	9	9	6	9	9	10	8	11	12	8	11	10	8	9	15	10	12
h1508	9	11	10	12	14	11	11	8	9	8	8	13	10	6	10	12	9	6	8	10	10	13	13	9	5	7	12	8	10	11	7	21	9	9	7	14	7	11	10	15	11	10	6	8	9	8	9	7	14
h1509	11	9	18	12	10	9	13	14	7	13	8	8	10	11	12	14	15	10	12	14	9	11	9	13	9	10	8	13	10	7	9	7	10	10	8	12	9	13	7	9	6	9	9	14	13	9	10	11	8
h1510	13	8	15	7	8	7	12	10	9	13	10	9	10	12	9	13	14	14	13	13	5	12	10	12	12	9	7	14	8	10	11	8	11	9	11	10	9	10	9	8	7	9	10	8	9	10	9	11	5
h1511	13	9	14	10	6	9	10	10	9	11	11	10	8	9	12	12	11	13	11	12	8	11	9	13	9	8	4	15	10	11	10	11	7	7	7	14	13	15	8	11	6	8	7	10	11	9	11	11	4
h1512	13	11	10	8	12	7	11	12	7	11	6	7	12	10	10	14	13	8	14	12	6	13	9	9	9	9	10	13	8	7	9	11	13	11	8	8	7	11	7	9	9	11	8	8	13	8	11	9	10
h1513	11	9	12	6	10	10	11	10	11	11	9	8	9	7	10	10	11	9	12	6	13	7	14	11	9	10	8	13	13	13	12	5	8	8	6	12	13	11	8	9	8	7	8	8	11	9	9	12	10
h1514	13	11	9	8	9	7	9	10	11	10	8	9	10	12	12	9	11	14	12	9	7	8	10	8	12	9	9	14	6	10	13	6	13	9	11	8	11	10	5	8	7	5	12	10	11	14	13	11	6
h1515	3	7	8	10	9	10	8	7	5	5	8	9	9	6	7	7	7	5	2	9	10	8	7	5	4	5	8	4	8	2	8	10	6	5	5	6	3	8	11	10	8	12	7	9	6	5	3	2	9
h1516	5	9	3	6	5	6	4	6	7	5	5	6	9	4	7	5	4	3	6	4	5	5	5	3	6	4	6	4	4	4	5	5	3	6	6	6	5	7	7	7	6	7	9	8	5	3	6	5	4
h1517	7	11	12	12	12	13	12	8	12	10	8	12	7	6	10	10	9	10	10	8	10	11	7	11	6	9	8	6	10	7	10	15	9	7	5	10	11	9	10	11	3	13	6	10	15	9	9	9	12
h1518	9	10	6	11	9	10	7	3	9	6	8	8	5	10	9	6	6	10	8	8	7	8	5	6	11	5	8	8	10	8	10	9	12	9	8	9	11	8	11	9	5	11	10	5	9	8	8	7	9
h1519	9	11	12	10	8	11	11	8	9	8	11	9	10	10	12	14	11	10	10	14	10	17	10	12	10	8	14	9	8	13	7	11	9	9	5	8	9	13	7	13	7	8	10	8	11	8	9	11	12
h1520	10	5	10	11	10	10	16	9	8	11	11	11	11	7	9	11	12	9	11	11	8	9	13	13	7	8	9	12	10	6	8	9	7	8	5	7	8	10	8	11	11	8	7	9	10	8	10	9	8
h1521	8	8	7	10	12	10	8	13	7	10	8	10	11	7	9	8	11	11	8	10	7	7	9	7	8	7	6	7	9	8	14	9	8	8	8	7	10	10	11	11	8	11	8	11	9	11	10	8	8
h1522	12	4	11	13	9	10	13	13	7	9	11	13	8	9	9	13	10	10	7	17	11	10	12	11	7	7	11	10	11	12	11	10	6	8	4	13	10	14	11	14	9	12	6	11	12	9	6	8	9
h1523	9	9	9	10	14	10	12	10	8	10	9	10	9	7	4	10	6	7	7	12	14	8	9	11	4	5	12	10	16	7	8	11	8	6	6	11	10	10	10	13	8	12	7	11	10	7	10	5	12
h1524	7	9	10	10	10	8	12	10	14	11	7	9	7	10	10	10	10	6	11	10	10	11	11	12	7	8	10	8	12	9	6	9	9	6	8	8	7	9	9	11	10	10	5	10	9	6	8	9	10
h1525	11	10	7	10	11	10	13	8	11	10	6	11	8	7	8	7	9	8	12	8	13	8	14	8	7	5	10	9	11	12	11	10	9	9	7	9	12	8	8	10	10	9	7	8	11	8	11	12	12
h1526	8	11	8	8	11	9	8	3	14	9	7	7	6	7	10	8	10	10	13	10	8	9	7	10	11	6	9	12	6	8	9	7	12	11	7	8	11	10	5	9	8	6	10	9	14	10	14	15	10
h1527	13	11	8	11	9	7	9	8	11	8	6	9	10	10	14	7	11	14	13	9	7	8	8	8	12	11	9	12	7	13	13	8	13	9	10	9	11	8	5	8	7	5	10	8	10	14	11	12	9
h1528	11	13	6	14	12	11	8	14	9	6	6	11	10	6	12	8	7	10	7	14	9	11	8	6	7	7	14	7	10	11	9	11	11	11	6	8	9	9	8	13	10	9	10	12	9	10	11	7	14
h1529	12	12	9	11	9	8	7	9	12	9	7	6	7	7	13	9	10	9	13	11	8	12	10	8	12	8	13	13	5	14	10	10	12	10	9	11	14	10	7	12	10	3	10	11	12	9	15	12	9
h1530	11	7	14	14	8	12	11	6	7	9	13	12	8	9	10	12	7	10	7	12	11	11	13	14	7	9	12	9	14	11	7	13	10	10	6	12	13	13	8	13	9	8	8	8	11	8	8	7	12
h1531	9	13	10	10	12	10	8	12	12	9	6	8	9	7	10	8	7	11	9	6	10	7	7	7	8	9	6	8	6	9	10	11	10	8	7	10	13	11	9	9	7	11	8	12	13	11	12	11	10
h1532	10	8	7	11	17	10	11	9	5	5	8	11	11	9	5	9	6	8	5	13	9	8	12	7	7	7	15	10	13	12	9	12	12	12	8	17	10	14	11	14	10	9	11	11	12	8	9	6	13
h1533	14	10	11	5	11	5	13	15	9	13	10	7	12	8	9	11	14	10	14	9	7	10	8	10	10	9	7	15	7	10	11	10	10	11	7	11	10	14	9	10	9	9	8	9	14	11	11	10	7
h1534	6	6	9	7	8	9	9	8	6	4	7	8	8	7	6	8	7	6	5	8	9	9	6	8	5	6	5	6	9	3	8	9	5	8	8	8	4	7	12	9	6	12	6	8	7	5	2	5	8
h1535	14	10	11	10	8	7	8	8	11	10	9	9	6	14	13	9	12	14	13	7	7	10	8	10	14	12	7	14	8	11	7	4	15	13	9	10	13	7	4	2	5	6	9	6	11	12	12	13	7
h1536	12	7	11	10	10	7	11	10	9	8	12	11	10	16	10	9	10	14	11	11	9	10	8	11	10	12	11	10	9	14	7	8	13	13	9	12	9	11	5	6	9	5	8	10	8	12	9	12	10
h1537	9	13	12	14	12	13	7	4	11	8	8	12	5	8	14	10	7	11	10	8	10	9	10	11	10	5	10	8	12	11	10	13	9	7	5	10	13	11	8	11	5	10	10	6	13	9	10	9	14
h1538	11	13	8	12	12	10	10	12	10	8	7	10	7	11	10	8	5	7	9	10	13	11	9	8	5	8	12	7	10	11	10	9	8	8	4	10	13	7	9	9	12	10	6	14	9	9	7	7	12
h1539	11	7	10	12	12	10	10	10	8	8	9	10	5	9	8	8	7	11	9	10	10	7	9	10	9	5	10	11	10	11	10	9	12	10	8	14	15	11	10	11	6	9	9	10	17	11	12	11	12
h1540	6	10	14	11	13	11	14	7	10	10	10	13	6	6	7	11	10	9	11	9	12	11	17	14	7	7	10	8	14	8	11	14	7	8	5	8	10	10	9	12	5	11	6	6	11	10	10	11	13
h1541	13	9	8	10	14	7	11	14	7	7	7	9	11	10	8	10	7	6	10	14	9	11	9	8	7	10	14	9	12	11	7	9	12	10	9	12	5	13	8	11	11	8	9	10	9	8	8	7	12
h1542	6	4	5	6	6	8	6	6	5	5	7	7	6	8	6	6	4	4	5	4	7	8	5	5	5	5	7	4	9	7	5	8	8	5	6	5	6	4	6	8	4	8	5	6	6	5	4	4	7
h1543	11	11	10	12	10	10	8	10	11	7	5	8	5	11	10	6	7	11	9	8	12	9	5	10	7	5	8	9	12	9	10	9	12	10	5	16	13	9	8	9	6	10	7	14	13	9	10	9	10
h1544	12	10	9	13	17	10	10	11	6	7	7	10	9	9	7	13	10	9	6	13	8	10	12	9	6	4	11	10	11	8	8	14	12	12	5	13	8	10	12	12	9	12	7	9	12	9	8	6	13
h1545	10	12	13	13	13	9	9	13	9	8	10	7	8	10	11	7	8	10	8	11	10	10	7	10	10	11	9	11	11	10	11	8	9	11	9	9	14	10	7	8	8	8	9	13	10	8	9	12	15
h1546	14	8	11	9	11	7	13	13	11	9	9	8	10	10	9	11	8	6	11	9	9	8	8	10	7	8	9	11	11	10	11	12	10	8	8	15	10	10	7	8	10	10	5	13	10	8	7	10	7
h1547	10	9	11	11	10	10	11	13	8	9	7	12	11	11	11	10	13	11	9	12	8	9	9	11	8	6	8	9	8	9	14	9	10	8	8	9	6	11	12	11	8	10	7	13	7	9	8	6	8
h1548	11	9	12	14	12	9	11	6	9	7	8	13	6	8	10	12	9	10	6	14	10	11	12	12	9	5	12	9	14	11	11	13	9	9	6	14	9	11	11	13	7	11	8	8	9	10	7	7	12
h1549	13	7	14	14	12	9	11	6	9	10	8	10	7	8	12	12	11	10	10	12	6	7	11	11	11	8	10	13	10	9	9	11	11	10	8	14	13	11	8	9	5	7	11	8	15	11	12	11	10
h1550	7	12	6	12	13	13	7	8	12	10	5	10	9	8	9	6	6	7	6	8	13	8	8	10	4	5	10	6	13	4	8	12	9	6	5	10	7	8	11	11	14	13	8	10	9	7	9	7	11
h1551	11	11	10	12	12	11	11	8	9	5	7	7	7	11	8	10	7	8	5	8	10	11	9	10	5	7	10	9	12	9	9	13	12	8	7	14	9	9	10	9	9	12	6	10	9	6	6	7	14
h1552	9	6	11	12	7	10	9	7	8	8	8	11	6	6	11	9	9	11	7	8	9	9	8	9	10	7	3	9	6	8	10	9	6	6	7	8	11	8	13	9	4	13	8	8	9	9	7	7	7
h1553	8	10	13	9	9	12	11	9	10	9	11	10	10	7	11	13	12	9	11	9	9	14	12	12	9	11	11	9	9	10	11	14	8	9	7	9	12	10	10	12	6	8	9	9	16	8	10	12	13
h1554	12	8	13	11	9	8	15	5	10	8	9	8	5	7	9	11	13	11	12	9	11	12	12	16	10	8	11	13	9	10	12	6	12	10	7	11	12	10	6	8	6	6	9	9	12	11	11	12	9
h1555	14	8	9	8	7	5	10	8	10	10	12	9	8	10	10	11	10	10	13	9	7	8	12	9	13	9	11	14	6	14	11	8	13	13	10	9	15	9	6	8	8	4	12	6	11	12	13	13	7
h1556	11	11	8	10	14	9	9	8	10	10	8	9	10	8	10	14	11	8	10	12	8	13	12	8	8	6	16	10	10	15	11	15	7	9	8	10	11	9	8	13	7	9	9	8	9	10	11	9	14
h1557	11	9	11	10	10	8	10	6	10	9	9	8	6	10	10	9	12	11	11	10	6	9	15	11	11	8	10	16	12	13	9	9	12	12	7	11	12	10	4	10	9	4	11	8	10	11	12	13	8
h1558	5	13	6	9	12	14	6	9	8	7	6	14	11	9	9	6	7	9	7	8	10	7	9	5	5	7	12	4	9	8	8	11	14	12	8	8	8	10	8	11	10	10	12	11	10	11	11	6	13
h1559	9	11	10	14	16	12	9	10	7	7	9	8	11	11	10	8	5	9	9	12	10	9	8	9	8	8	14	9	12	11	6	9	14	14	8	12	11	13	8	9	9	7	12	12	11	9	10	9	16
h1560	13	9	9	7	11	8	17	8	10	8	7	6	7	9	7	9	9	9	12	10	11	10	10	10	6	8	9	13	13	8	7	8	10	8	7	13	9	9	8	7	8	10	6	10	9	8	9	10	7
h1561	10	11	8	9	12	7	12	8	12	11	8	8	8	8	11	8	12	12	15	10	8	9	9	10	11	8	10	12	8	9	7	8	11	10	8	8	11	9	6	7	9	6	11	6	11	11	14	15	9
h1562	13	7	10	12	12	6	11	12	8	12	10	12	9	9	8	12	9	9	10	14	9	11	11	10	8	5	12	9	8	11	8	11	10	10	8	12	11	11	11	13	10	10	7	10	13	9	11	9	10
h1563	11	7	10	14	12	10	11	12	10	10	12	12	9	11	10	12	7	9	9	12	13	9	11	10	7	9	14	8	12	13	8	11	10	12	7	12	13	11	8	11	11	8	9	12	13	9	11	11	12
h1564	9	13	12	14	12	13	7	4	11	8	8	12	5	8	14	10	7	11	10	8	10	9	10	11	10	5	10	8	12	11	10	13	9	7	5	10	13	11	8	11	5	10	10	6	13	9	10	9	14
h1565	16	12	7	9	9	9	8	13	11	11	7	9	8	6	13	11	10	8	12	7	10	6	9	7	9	6	7	12	9	10	7	10	9	11	6	9	14	10	10	10	7	10	9	7	14	10	14	10	9
h1566	7	7	9	8	9	15	9	10	6	10	12	11	12	14	6	11	7	10	6	9	8	8	10	9	4	8	9	6	10	6	13	10	9	9	7	10	9	11	12	12	8	11	8	12	10	6	6	7	10
h1567	13	11	10	4	8	6	9	12	12	17	6	4	7	9	10	10	13	9	16	6	7	9	8	10	12	9	6	15	9	11	6	7	8	10	7	8	15	9	7	3	9	7	8	10	11	11	13	15	6
h1568	12	12	7	7	9	10	9	13	12	8	6	6	8	9	9	9	8	11	12	9	11	12	4	7	8	10	9	11	11	10	9	8	10	11	7	11	12	10	8	8	9	9	8	13	12	8	10	10	7
h1569	9	11	12	12	12	9	8	10	7	5	7	10	10	8	8	8	9	10	6	14	11	13	8	11	7	7	12	9	14	11	9	11	11	11	7	16	9	13	8	13	10	10	9	14	5	7	6	7	12
h1570	7	11	12	14	8	10	8	10	11	9	10	12	9	9	12	10	9	11	9	14	13	15	11	11	9	9	12	7	8	13	4	11	6	6	5	8	11	13	9	15	9	10	10	12	9	9	12	9	12
h1571	8	7	11	9	11	10	11	11	6	11	7	12	11	11	6	12	7	9	9	12	10	11	10	11	7	10	12	9	10	8	8	11	10	12	10	11	8	9	11	11	10	11	9	11	10	11	8	8	13
h1572	7	8	14	10	10	10	13	8	9	11	11	9	8	10	9	12	13	9	12	13	13	10	10	15	10	10	11	11	7	8	8	8	7	9	5	10	10	14	8	10	7	8	11	10	13	10	13	12	10
h1573	9	9	16	12	10	11	14	10	10	8	10	13	6	10	10	12	9	10	7	10	13	13	11	16	7	11	10	8	12	11	11	15	9	7	6	14	9	11	9	13	7	11	4	10	11	10	5	9	12
h1574	14	12	5	15	13	9	6	11	10	8	6	7	7	8	13	9	8	8	12	11	8	10	9	5	8	7	15	8	11	10	8	10	14	12	9	9	12	4	7	8	10	9	10	11	12	10	14	10	15
h1575	12	8	17	11	9	9	14	11	9	11	14	9	6	10	11	13	8	10	10	9	11	12	12	16	9	13	9	11	13	12	11	10	9	7	8	11	14	10	7	8	8	9	6	9	12	8	7	12	13
h1576	7	10	9	11	12	15	8	8	7	9	8	11	10	8	7	11	8	10	7	9	9	8	9	8	5	5	5	8	8	4	13	12	9	9	4	8	11	9	15	12	7	15	7	8	12	10	7	5	10
h1577	6	12	8	12	12	15	7	8	9	6	5	13	8	10	10	5	6	10	6	9	11	8	6	8	6	6	9	4	11	7	9	12	13	11	6	11	7	9	11	12	8	13	7	10	8	8	7	5	12
h1578	10	11	10	8	6	9	7	12	9	10	7	13	10	10	12	11	10	8	8	9	9	10	9	10	7	8	11	8	12	11	9	10	9	9	8	12	9	7	10	10	12	10	7	12	6	8	6	9	10
h1579	7	11	12	10	10	12	8	8	9	11	7	8	11	10	8	8	10	7	9	8	14	13	9	10	5	5	10	8	14	7	8	13	9	9	6	8	9	9	10	11	9	12	5	12	7	7	10	9	12
h1580	7	9	7	8	6	13	5	8	9	7	9	8	7	10	10	7	7	7	7	7	8	9	6	7	8	8	11	7	9	9	9	8	9	8	8	5	10	7	10	7	6	12	11	8	10	7	8	10	10
h1581	8	10	9	11	6	9	11	8	11	10	9	10	9	6	9	9	8	8	9	10	11	10	8	13	5	6	8	10	10	8	7	10	7	8	6	9	8	11	10	11	13	10	7	11	10	7	9	12	8
h1582	11	9	10	9	7	8	8	9	8	9	12	10	11	15	11	10	10	11	11	10	8	11	11	10	10	10	14	11	7	13	6	7	12	14	10	11	10	11	3	9	8	4	12	9	8	11	11	12	9
h1583	17	9	10	10	8	4	10	12	12	11	10	7	9	10	14	10	13	12	15	12	7	9	12	10	14	11	12	17	8	17	12	5	11	11	11	10	15	11	5	7	9	2	11	10	11	12	14	15	8
h1584	11	13	12	9	10	9	8	10	7	10	9	9	10	10	9	9	10	14	11	9	7	8	7	10	10	10	7	11	8	9	11	10	11	9	5	8	9	7	9	8	7	8	9	10	6	14	9	10	6
h1585	10	14	7	13	11	12	8	13	8	9	7	10	15	11	13	11	8	5	8	11	12	10	11	6	2	8	15	6	9	8	10	12	10	12	6	9	6	10	9	12	14	11	9	15	10	5	10	6	13
h1586	7	7	12	11	9	12	10	9	10	9	13	14	9	9	9	12	9	13	11	10	9	9	9	12	10	10	10	9	8	11	8	11	10	10	6	6	12	9	9	11	5	11	11	7	12	11	10	10	10
h1587	10	9	10	7	8	10	10	11	10	11	11	10	13	13	9	10	12	11	11	10	8	11	11	9	9	10	10	12	7	7	12	7	10	10	8	7	8	9	6	9	10	8	11	11	10	13	12	10	7
h1588	9	9	10	9	8	11	8	8	11	10	8	13	10	10	11	9	11	12	10	7	8	8	6	8	10	8	7	11	6	11	11	10	11	7	7	11	9	11	9	10	7	8	10	8	11	10	12	9	9
h1589	9	9	10	8	11	9	9	12	9	10	9	11	12	12	8	9	8	8	12	7	6	8	6	8	8	14	9	8	8	7	7	8	13	13	10	9	7	11	6	6	10	10	9	8	9	10	8	9	9
h1590	9	10	12	9	11	9	12	10	7	8	12	11	14	10	9	11	10	10	8	11	9	12	9	12	5	13	11	9	9	9	11	10	7	9	8	9	5	10	7	10	11	11	6	8	6	14	5	8	10
h1591	14	12	11	11	11	7	8	11	10	12	6	6	9	6	13	11	14	12	15	13	4	12	7	10	13	7	9	14	5	10	10	8	11	12	10	9	14	10	6	10	5	6	13	9	14	11	16	12	9
h1592	7	9	7	11	12	15	9	10	7	5	7	13	14	10	8	7	5	8	4	9	13	8	8	7	2	6	11	4	12	6	9	12	9	11	5	12	7	11	14	14	11	15	7	12	6	6	6	3	12
h1593	10	11	6	9	10	12	7	9	7	8	8	10	13	11	8	8	7	3	8	6	11	7	9	6	4	6	12	8	7	8	12	11	12	12	7	10	8	8	9	11	10	9	10	9	6	7	7	6	10
h1594	10	8	9	6	9	8	10	9	9	14	8	6	8	10	6	7	8	7	9	7	10	11	9	15	6	7	9	10	12	8	7	11	10	11	7	11	12	9	8	8	13	8	7	9	8	7	10	12	11
h1595	11	11	12	10	12	10	11	14	6	9	9	8	11	7	8	10	9	5	11	14	9	11	10	9	9	7	10	11	8	7	12	7	8	10	8	6	11	11	10	11	8	9	10	12	11	7	12	9	12
h1596	8	10	11	11	9	13	10	13	12	11	7	11	10	8	9	9	10	8	9	11	14	10	9	10	5	6	7	10	14	8	9	10	5	7	6	7	12	10	10	12	9	13	5	13	8	8	10	9	9
h1597	11	7	14	11	7	8	9	5	10	10	10	10	3	9	12	12	11	15	12	10	6	9	9	13	13	7	6	13	8	10	10	7	12	10	9	10	14	8	8	7	3	8	8	7	12	13	10	11	7
h1598	13	11	10	14	10	8	6	16	15	10	7	10	9	11	16	6	9	11	11	10	11	7	9	7	10	11	10	11	10	15	10	9	10	8	9	12	11	11	4	9	12	6	10	14	9	11	12	13	10
h1599	12	8	14	11	7	7	10	6	10	8	12	9	6	10	11	9	10	14	12	11	7	10	10	14	15	9	7	14	7	11	13	6	13	11	10	11	13	11	7	8	6	3	12	8	12	14	11	12	7
h1600	4	9	7	7	11	14	6	10	6	6	12	9	12	10	6	7	5	6	6	8	9	7	8	7	4	11	10	3	10	6	10	11	6	9	7	9	7	10	13	10	10	11	10	11	10	8	8	7	11
h1601	10	8	12	9	9	9	17	6	9	8	9	9	7	11	7	7	9	10	10	11	11	10	16	12	9	7	9	13	11	10	11	8	11	10	8	12	11	11	9	9	8	7	7	8	13	10	9	12	7
h1602	6	9	9	10	10	10	8	9	4	5	9	8	10	9	9	7	8	7	7	8	7	9	4	9	8	12	10	5	10	8	6	7	6	6	9	6	4	8	7	9	8	9	8	8	3	6	6	5	9
h1603	8	7	13	12	8	12	12	8	8	11	11	12	8	9	9	11	12	10	9	12	10	9	13	13	8	8	10	12	14	10	9	10	6	8	3	9	10	10	10	12	9	10	7	6	10	8	6	9	10
h1604	12	8	13	15	11	7	11	13	12	10	8	9	8	8	13	9	10	10	10	11	9	10	10	10	10	10	9	12	9	12	7	12	9	9	9	11	10	10	5	8	8	7	10	11	10	8	11	14	13
h1605	8	7	10	4	8	8	9	7	9	11	9	10	9	8	9	10	9	11	11	9	8	9	7	10	12	12	9	10	6	9	11	7	7	8	10	8	12	9	12	10	4	8	11	8	11	10	12	11	6
h1606	11	12	7	10	9	8	4	11	8	8	7	10	13	11	13	6	8	13	10	10	8	7	9	7	10	9	10	9	7	12	8	9	10	10	6	9	8	9	8	9	8	6	10	7	6	11	12	8	8
h1607	8	11	9	7	12	10	8	11	7	9	8	8	11	11	8	8	9	9	9	8	7	9	9	9	8	9	8	9	10	8	14	7	8	10	8	9	10	10	11	9	8	9	8	11	9	11	8	8	9
h1608	13	11	8	14	10	10	11	12	10	7	6	11	7	7	12	8	9	10	5	10	11	9	11	8	7	6	8	9	10	11	11	13	10	6	6	10	9	9	9	11	9	10	6	10	9	6	9	7	12
h1609	6	10	11	11	13	14	13	9	11	5	8	14	8	11	9	7	9	11	8	11	17	12	12	12	5	8	13	5	11	10	9	14	8	8	5	11	8	10	9	14	10	11	7	9	10	9	7	10	15
h1610	7	13	10	12	10	15	7	10	8	10	11	13	12	10	12	16	11	8	7	12	14	11	12	9	4	6	14	6	8	11	11	11	7	9	5	10	9	15	12	15	11	11	11	14	13	6	11	7	10
h1611	5	8	10	8	12	12	12	8	7	8	5	9	9	10	4	8	5	7	6	10	11	11	10	13	4	7	12	5	12	6	8	12	10	11	5	10	7	8	10	10	13	11	6	10	11	7	7	10	14
h1612	9	13	10	14	14	12	9	14	8	7	7	8	11	9	10	8	9	9	7	12	11	7	7	5	6	8	8	9	8	5	10	7	10	10	4	8	9	13	11	9	10	10	9	16	13	7	12	7	10
h1613	13	7	14	8	8	6	11	11	8	12	12	10	11	13	9	14	13	9	12	12	7	11	11	11	10	9	8	13	9	9	8	7	12	14	9	10	8	12	7	7	7	9	7	9	10	9	8	10	4
h1614	9	13	16	10	10	9	10	12	10	12	13	9	11	11	12	12	11	9	12	12	11	15	10	13	9	10	14	10	8	13	12	9	7	9	8	6	13	9	6	11	9	6	9	12	9	11	11	13	14
h1615	12	10	11	13	11	7	9	11	12	6	7	9	8	6	11	9	10	10	11	13	9	8	9	8	10	7	9	12	13	10	9	8	9	9	7	11	12	10	10	8	8	10	7	13	8	10	11	8	9
h1616	13	7	10	11	8	6	11	7	11	7	9	10	3	9	11	8	9	13	11	10	6	11	11	10	12	8	10	12	11	14	14	9	12	8	10	11	14	6	8	9	7	6	9	5	11	15	10	12	11
h1617	10	11	12	9	10	9	9	8	7	10	9	11	10	12	9	11	10	14	10	11	8	8	8	10	8	10	7	12	9	9	7	6	9	11	8	8	11	11	10	8	6	6	9	10	9	14	11	9	6
h1618	11	13	10	10	12	7	9	8	7	8	4	7	8	8	10	10	13	10	10	12	7	15	9	9	10	7	12	11	10	11	7	13	13	11	9	14	9	11	7	13	7	7	8	10	9	6	12	9	10
h1619	9	8	9	12	10	9	13	0	9	8	8	9	4	8	9	9	9	12	8	10	11	8	14	12	8	4	9	11	11	10	9	8	11	11	7	12	14	10	9	10	6	7	8	6	13	10	13	10	11
h1620	11	8	10	11	10	9	8	10	7	8	8	9	8	12	7	9	6	12	9	9	7	12	8	10	10	11	11	10	10	9	9	10	13	11	9	11	9	8	6	8	9	9	9	8	10	10	9	9	11
h1621	11	6	8	6	9	7	12	9	10	12	10	7	10	10	8	12	12	6	11	8	8	10	17	9	10	9	12	16	12	14	9	11	10	11	9	12	11	10	6	10	11	6	10	9	10	10	14	11	10
h1622	6	12	4	9	10	10	6	8	11	8	5	9	10	7	5	6	4	8	7	8	14	5	9	7	6	4	12	7	10	9	8	11	10	10	5	10	9	9	11	11	14	10	10	11	9	7	10	8	12
h1623	6	8	7	5	7	4	6	4	7	8	8	5	10	5	5	8	7	7	8	7	3	8	5	7	10	10	8	7	6	6	6	6	7	10	8	5	7	4	7	6	6	7	11	5	5	8	9	10	7
h1624	8	10	9	9	11	11	8	9	15	10	5	7	9	8	11	7	6	6	9	7	12	10	9	9	6	7	9	8	12	10	8	10	9	7	7	9	10	8	8	8	11	10	6	9	10	8	8	16	13
h1625	11	8	10	9	10	8	8	11	9	7	9	10	7	11	9	6	9	13	9	10	6	9	9	10	10	10	12	10	9	13	14	7	12	10	7	9	12	8	8	11	8	6	9	9	7	15	10	12	9
h1626	7	10	8	7	10	13	8	10	9	8	11	9	12	10	7	9	8	12	8	11	9	10	9	8	8	10	9	9	8	10	11	12	7	9	6	7	9	8	10	8	9	10	10	8	12	12	9	9	10
h1627	15	9	14	6	8	5	12	8	12	12	11	5	6	8	12	12	16	12	15	10	8	11	15	14	14	10	10	16	8	13	11	9	9	9	8	10	15	7	7	7	7	5	9	4	11	11	14	15	8
h1628	12	5	13	8	6	8	11	9	10	11	13	6	11	9	10	14	13	11	11	14	6	13	10	11	12	10	10	14	6	9	12	5	8	12	8	6	12	7	8	5	8	8	9	5	12	13	12	12	7
h1629	8	10	11	11	11	12	15	9	9	7	9	10	9	9	7	9	9	9	10	13	13	10	10	12	6	8	11	9	11	8	10	10	8	8	7	9	6	12	10	12	9	10	7	11	10	9	7	8	11
h1630	9	7	10	12	12	10	11	8	9	9	9	11	8	11	10	8	9	8	10	12	9	9	10	12	8	8	12	11	15	9	8	11	11	9	7	10	9	9	9	11	9	9	9	8	9	10	9	12	14
h1631	13	9	10	8	12	6	12	14	13	13	6	8	11	9	10	12	11	9	16	10	6	11	9	7	10	9	10	12	10	11	8	11	8	10	11	8	11	9	7	7	9	9	8	10	11	11	12	13	10
h1632	8	11	17	11	10	12	13	10	10	13	11	12	9	9	12	13	15	9	12	11	13	12	10	15	8	8	5	9	13	8	10	11	7	6	6	9	8	11	10	11	9	12	5	11	9	7	7	10	9
h1633	10	11	9	9	9	7	9	8	9	5	9	11	10	6	8	9	8	8	8	7	9	6	9	8	8	5	7	10	6	7	9	10	11	11	7	10	9	9	10	10	8	10	9	8	5	12	10	7	9
h1634	13	9	12	10	12	8	12	18	9	11	6	4	9	11	10	12	11	9	13	12	10	11	7	11	7	11	10	12	14	9	6	7	10	12	10	12	9	9	7	5	10	10	4	16	9	9	8	11	10
h1635	12	9	9	7	9	8	9	7	8	9	8	10	9	9	8	10	9	7	11	8	7	7	10	9	9	7	10	11	9	10	10	9	12	14	8	12	12	8	11	9	7	9	10	5	12	9	11	8	10
h1636	14	6	9	10	8	5	10	8	12	8	8	11	4	10	12	9	10	12	12	9	5	10	10	9	12	9	11	12	10	15	13	10	13	9	11	11	13	6	7	8	8	5	10	6	11	14	11	13	11
h1637	14	12	11	9	11	6	11	9	12	9	7	6	9	9	13	9	12	11	13	11	6	12	7	10	12	10	9	14	9	12	12	12	12	10	9	9	12	10	8	10	6	8	9	5	10	11	10	12	11
h1638	11	13	10	12	10	12	10	14	12	9	5	10	7	9	12	6	9	9	9	8	13	11	7	9	7	9	8	7	10	9	10	11	10	4	4	10	9	7	9	9	9	12	5	14	9	5	7	9	12
h1639	10	11	9	9	11	10	9	9	8	9	8	10	11	7	10	10	11	11	11	10	6	9	8	9	10	6	6	11	7	7	12	11	12	12	7	8	10	10	12	9	4	10	10	5	13	11	10	8	9
h1640	6	11	8	12	14	15	13	10	7	7	8	11	12	8	7	7	7	8	4	9	13	8	12	8	2	7	11	7	17	8	9	15	9	9	5	12	7	12	11	14	12	13	8	10	8	6	5	6	14
h1641	11	13	10	10	10	8	6	16	11	10	6	9	10	5	14	10	13	12	12	12	11	11	6	9	9	8	10	11	8	13	9	9	8	6	8	10	11	11	8	13	6	8	9	12	11	10	11	9	10
h1642	6	11	7	8	11	14	4	11	10	9	8	6	13	11	8	6	9	9	7	8	9	9	7	7	7	9	10	8	7	7	12	9	10	12	5	8	10	9	10	7	9	11	9	11	11	9	10	10	9
h1643	11	9	16	8	10	7	10	14	11	12	11	7	10	11	10	12	13	8	12	12	10	15	10	13	9	12	12	12	12	11	11	11	7	8	9	10	11	7	8	9	9	8	5	12	9	11	9	11	12
h1644	9	7	20	10	12	8	14	12	9	12	12	11	7	11	8	14	11	12	10	14	10	15	12	17	10	12	10	12	12	11	11	11	7	8	9	12	11	11	8	11	7	10	7	10	11	12	7	13	12
h1645	10	10	7	11	9	10	9	11	13	10	5	7	9	10	13	9	13	9	12	9	9	8	8	9	6	7	7	11	9	8	8	10	10	8	8	9	6	10	8	8	12	9	9	11	8	9	9	10	9
h1646	16	10	9	11	7	8	8	9	10	9	7	8	7	7	13	13	10	9	12	11	8	10	11	9	12	6	13	12	7	12	10	8	12	12	10	9	14	8	5	10	7	6	11	7	14	9	14	10	11
h1647	6	6	5	6	6	5	6	4	7	4	4	4	3	4	6	5	5	7	7	6	4	6	5	5	9	7	6	7	5	6	8	4	6	5	8	5	9	5	5	5	5	4	7	2	7	5	8	7	6
h1648	7	8	10	9	10	12	11	7	5	10	10	14	7	9	5	12	7	9	7	10	9	11	11	10	5	7	10	7	11	8	10	11	10	10	6	7	12	6	13	9	5	13	6	9	11	11	7	6	11
h1649	12	6	11	13	11	9	14	15	8	8	8	6	8	11	9	13	10	10	8	15	9	12	8	11	7	9	11	12	11	10	8	8	12	11	8	11	8	12	7	8	10	11	8	13	12	7	9	12	11
h1650	9	9	11	9	10	10	7	9	7	10	11	12	11	3	9	10	9	7	9	10	10	9	6	11	7	5	8	10	8	8	12	7	8	12	8	6	12	10	12	13	8	8	11	9	11	13	12	8	9
h1651	14	8	9	11	9	8	10	9	10	7	9	8	11	11	13	13	8	7	11	11	9	10	11	9	10	8	17	12	7	14	8	10	12	12	10	13	12	10	3	10	10	6	10	9	14	9	13	10	13
h1652	7	13	12	8	18	12	10	14	6	8	9	10	11	11	4	6	5	7	8	10	12	11	9	9	5	10	10	8	12	7	10	11	10	10	7	12	9	11	10	11	10	11	7	14	9	11	6	7	14
h1653	8	8	13	13	15	12	14	11	5	7	13	14	11	9	7	13	8	9	5	15	12	12	13	13	4	6	13	7	13	10	12	16	8	8	7	11	8	12	10	16	8	14	7	9	10	11	4	6	15
h1654	15	9	12	12	6	7	10	12	11	9	10	7	7	8	14	12	11	12	11	14	9	11	8	12	12	9	10	15	10	15	10	5	7	9	7	10	15	11	5	7	8	6	7	12	9	10	11	11	8
h1655	13	11	6	12	10	10	9	16	10	9	6	9	11	11	12	10	9	7	7	10	13	7	9	6	4	7	12	9	8	11	11	9	10	8	7	10	7	11	9	11	11	10	8	14	11	6	10	7	10
h1656	13	9	8	16	12	9	11	10	9	3	7	7	7	10	12	8	9	12	9	14	8	9	7	8	8	8	10	11	12	11	7	9	14	10	7	12	9	11	8	7	7	8	9	12	9	8	10	9	10
h1657	9	11	8	12	12	12	6	10	8	9	8	10	9	5	10	8	7	9	8	10	12	5	10	5	8	5	10	8	10	11	12	11	8	6	5	12	15	13	13	15	9	11	10	12	13	9	12	7	10
h1658	11	13	10	12	12	12	9	6	9	9	7	8	7	7	10	12	7	7	9	8	8	13	10	9	7	7	8	10	12	9	8	13	10	8	7	8	15	7	11	7	7	11	8	8	11	9	11	9	14
h1659	9	10	7	8	11	10	5	7	5	8	10	8	11	10	7	8	8	8	8	8	7	7	9	7	11	7	11	8	7	8	6	9	12	15	6	8	9	10	11	9	7	9	14	8	11	9	12	8	8
h1660	7	7	7	6	9	6	4	6	5	6	7	7	8	7	7	6	8	9	8	7	3	8	7	7	9	6	7	8	6	7	6	6	10	11	9	8	7	8	5	6	4	4	9	7	7	8	9	8	5
h1661	13	9	10	10	7	8	7	7	8	9	7	8	9	11	10	10	10	11	10	8	4	11	8	10	11	8	10	9	9	11	10	9	14	12	8	10	10	8	6	9	8	6	11	7	8	9	10	9	10
h1662	10	10	11	15	11	9	8	9	14	10	8	12	6	8	15	9	12	13	13	13	9	10	10	8	13	9	11	12	7	14	9	10	8	8	9	9	12	12	8	12	6	6	13	9	14	12	15	12	11
h1663	9	10	7	9	10	10	5	8	7	6	6	7	11	8	9	4	9	9	8	8	7	6	7	5	9	5	8	8	7	6	10	8	10	11	8	9	7	10	11	8	5	9	12	10	8	9	11	6	8
h1664	8	12	9	11	11	14	9	9	11	5	4	10	7	11	11	7	8	11	7	9	13	10	6	9	8	9	11	7	11	10	12	12	12	8	7	13	10	12	10	14	8	12	7	11	14	9	7	8	11
h1665	11	13	10	12	8	10	9	10	13	9	6	12	7	11	14	8	7	9	11	8	13	13	7	10	9	9	10	7	10	13	6	11	8	2	6	10	11	9	7	11	9	11	6	10	9	7	8	9	12
h1666	10	14	9	11	11	12	8	13	12	10	5	10	11	8	13	11	10	6	11	9	13	10	9	8	6	8	11	7	11	8	11	12	6	6	9	7	8	8	11	12	8	13	6	11	10	6	9	6	13
h1667	4	8	8	9	10	13	9	8	4	5	9	12	10	6	4	8	6	6	4	9	10	7	8	8	5	7	9	2	9	5	6	11	7	6	8	8	4	9	12	12	7	15	7	11	7	7	5	4	12
h1668	11	11	10	8	8	10	10	10	11	11	10	8	9	9	10	10	11	11	14	10	8	13	7	9	10	9	8	11	6	9	8	9	10	10	5	8	13	11	8	9	7	7	10	10	15	9	13	11	8
h1669	9	15	6	10	14	10	6	12	10	8	8	10	11	7	10	6	7	9	9	8	13	9	10	5	8	9	12	8	10	13	10	11	10	10	7	8	13	11	7	13	12	7	12	10	11	13	14	9	14
h1670	13	9	12	10	12	10	14	14	8	12	10	8	9	11	10	12	11	9	12	12	8	9	9	11	9	8	8	13	8	9	10	7	6	10	7	12	11	11	10	7	8	10	6	14	13	9	7	9	8
h1671	8	12	13	11	7	11	8	9	8	10	9	9	10	8	11	13	10	10	10	11	13	12	9	10	8	6	11	9	11	10	7	8	9	11	8	9	14	14	10	12	8	10	11	13	12	8	13	10	9
h1672	11	5	13	8	11	6	20	11	9	11	9	7	9	11	6	12	12	7	13	11	6	13	13	13	8	10	11	16	14	10	10	9	11	8	9	11	8	8	6	8	11	9	7	7	10	9	6	11	10
h1673	11	9	8	10	10	12	12	14	9	10	7	11	13	9	10	12	9	5	9	10	10	11	7	8	3	8	10	9	10	9	7	15	10	10	8	14	5	13	10	13	11	12	5	12	11	6	8	7	10
h1674	8	14	9	9	15	12	11	9	6	6	4	10	11	8	5	9	8	9	6	9	9	12	8	8	3	7	7	9	11	6	8	16	12	11	8	13	8	12	13	12	10	13	6	11	8	8	9	6	11
h1675	11	8	11	9	6	11	10	8	8	11	11	11	10	8	10	15	11	8	11	11	8	10	11	10	7	8	7	10	10	8	11	10	5	9	8	7	11	9	12	10	6	14	7	10	11	10	9	9	6
h1676	10	8	10	12	10	11	6	10	9	10	8	15	10	8	11	11	10	6	9	11	11	10	8	10	6	8	9	7	11	7	9	14	9	9	9	5	5	8	10	10	8	13	7	8	7	10	7	3	11
h1677	13	13	10	12	12	8	9	10	9	9	9	9	11	7	10	10	11	10	7	10	7	11	11	7	7	8	8	11	8	9	7	13	13	10	6	10	9	11	8	9	9	6	8	10	9	10	13	9	10
h1678	10	7	10	7	6	9	8	9	8	11	11	8	10	11	10	10	12	11	11	9	6	8	8	8	13	12	8	11	6	9	5	8	11	11	6	5	10	7	8	7	5	10	11	9	10	8	12	11	7
h1679	9	13	12	14	12	13	7	4	11	8	8	12	5	8	14	10	7	11	10	8	10	9	10	11	10	5	10	8	12	11	10	13	9	7	5	10	13	11	8	11	5	10	10	6	13	9	10	9	14
h1680	7	13	14	8	10	12	8	12	11	12	10	8	11	13	12	12	11	11	12	8	10	11	9	9	9	9	12	8	10	13	10	7	8	10	9	12	11	15	7	9	9	7	8	16	11	9	8	13	10
h1681	10	10	11	9	9	10	12	9	10	13	12	11	9	8	11	11	12	11	11	11	10	10	13	11	9	9	9	12	12	10	8	6	7	8	4	7	10	12	9	10	10	7	10	7	10	11	12	11	9
h1682	11	11	12	8	6	9	9	6	10	11	12	6	8	9	10	12	11	10	12	10	10	13	13	11	11	8	12	12	8	13	7	11	8	10	9	8	15	13	6	13	9	5	10	8	11	11	14	11	8
h1683	9	10	13	9	7	10	8	10	9	10	8	10	8	10	7	9	10	11	8	10	9	9	8	11	10	11	7	8	6	7	10	9	8	7	6	9	7	8	13	9	7	9	10	10	7	8	7	9	7
h1684	8	9	13	10	9	14	9	9	6	9	9	10	9	15	8	10	9	11	7	10	11	13	7	11	9	9	10	8	10	8	8	9	10	10	8	10	8	11	8	9	7	11	7	11	9	7	6	9	10
h1685	6	10	11	13	11	15	9	9	8	10	7	10	10	8	9	11	8	7	5	13	13	12	8	10	3	5	11	6	11	6	9	14	9	9	5	13	10	12	12	16	8	14	9	13	14	5	10	6	11
h1686	7	9	10	8	10	11	12	8	5	12	6	8	9	5	6	8	9	9	8	8	8	9	5	11	5	7	8	9	11	3	7	9	4	8	4	8	9	9	8	9	11	9	6	10	10	8	10	8	8
h1687	12	8	9	15	11	11	9	11	11	9	7	11	8	6	13	9	8	10	10	13	10	10	9	8	8	7	11	10	11	14	9	14	7	9	7	9	14	10	8	14	8	11	9	7	10	10	11	10	15
h1688	7	17	10	4	12	12	6	12	8	12	10	6	13	11	8	8	9	7	12	6	12	13	10	7	8	9	12	8	8	11	12	9	8	10	7	8	13	11	9	11	11	7	10	14	11	11	12	11	12
h1689	11	9	11	8	8	7	10	10	18	11	8	11	8	7	12	8	11	11	12	6	13	10	12	14	10	11	10	10	8	15	9	8	6	8	7	10	9	10	5	11	11	5	10	8	9	10	11	15	11
h1690	7	9	10	8	10	7	9	0	12	9	10	9	4	8	8	7	9	10	11	10	9	10	5	12	10	4	11	10	8	10	9	8	11	11	7	9	11	9	7	9	9	7	8	6	12	8	12	13	10
h1691	10	12	11	9	7	13	5	11	11	12	7	5	12	10	13	9	10	8	9	9	13	10	7	8	7	8	13	9	11	12	11	10	7	9	8	11	14	12	10	14	10	10	7	13	10	8	9	10	11
h1692	14	12	9	11	13	9	6	11	10	9	8	11	9	7	13	13	12	10	12	9	8	8	10	9	10	7	9	10	9	10	6	12	12	10	6	11	10	12	10	12	7	9	9	5	16	11	12	8	11
h1693	11	13	12	12	8	11	9	10	9	10	10	9	10	10	14	12	11	10	11	14	7	17	8	12	10	10	12	9	6	13	7	11	9	7	7	6	11	11	8	13	9	9	10	8	9	10	9	9	12
h1694	9	9	8	10	12	11	9	10	9	10	7	11	9	8	10	8	9	8	6	8	13	7	12	9	5	5	8	11	17	9	10	13	8	7	4	12	9	11	10	13	11	12	5	10	9	9	9	6	10
h1695	8	10	11	13	9	7	10	7	12	10	6	11	6	8	13	9	10	12	9	9	16	8	13	12	10	7	9	10	12	14	11	8	7	7	3	13	14	10	9	10	9	8	6	9	10	10	12	11	9
h1696	6	5	9	6	4	8	8	4	2	6	9	7	5	6	5	8	7	7	7	7	5	8	5	9	7	6	4	6	6	5	5	8	2	4	7	7	7	6	7	6	2	9	6	7	4	5	4	7	6
h1697	7	8	8	8	10	15	7	10	8	9	9	7	12	12	8	9	6	8	6	7	10	10	6	8	5	10	7	6	9	6	11	10	7	13	6	9	13	8	12	8	9	12	7	12	12	8	9	7	10
h1698	10	10	10	10	11	9	11	7	6	11	8	11	10	6	6	11	9	8	8	11	13	10	12	13	5	5	11	11	15	8	7	12	9	9	7	12	11	9	9	12	8	11	8	10	10	8	13	6	12
h1699	9	5	11	7	3	6	9	10	9	11	10	7	8	8	7	9	10	9	9	9	7	8	9	7	11	9	4	11	6	8	9	4	5	7	10	7	7	9	7	6	7	7	7	7	7	7	7	9	3
h1700	11	12	8	10	12	7	11	8	8	10	5	7	10	6	9	9	13	8	10	11	9	8	12	7	8	6	7	13	9	6	7	10	11	13	7	9	9	10	8	8	8	8	9	10	9	6	15	10	10
h1701	12	6	11	11	7	9	11	9	10	12	11	7	11	9	11	15	10	10	13	15	7	12	11	11	12	10	13	13	9	14	8	8	8	12	7	9	16	14	8	10	10	6	12	11	14	10	15	14	7
h1702	7	13	10	8	10	9	10	8	8	12	7	5	9	4	8	10	12	8	11	8	12	11	15	10	8	6	10	10	8	7	11	11	9	9	3	8	13	11	10	11	5	9	10	10	11	9	14	7	12
h1703	10	12	11	13	11	9	7	7	12	9	6	8	6	9	13	7	12	11	13	11	8	14	8	8	13	9	11	12	7	12	7	12	12	10	8	11	14	8	7	10	6	4	11	11	12	11	15	14	11
h1704	9	13	12	10	10	14	9	8	9	9	7	8	9	9	10	12	7	7	9	6	10	11	7	9	5	7	8	8	12	7	8	11	10	6	6	10	11	11	9	9	7	13	6	10	13	5	8	7	12
h1705	6	10	15	13	11	14	10	7	10	11	11	13	8	11	13	15	10	11	9	11	9	12	12	12	8	8	13	7	11	12	9	12	6	8	7	11	10	14	9	12	6	10	9	11	14	8	9	12	13
h1706	12	12	11	13	11	11	8	11	10	12	7	9	12	10	15	15	12	8	10	9	9	8	9	8	7	8	9	9	13	12	7	12	7	9	6	11	10	12	8	8	8	10	7	11	8	8	9	10	11
h1707	9	8	11	9	8	10	9	6	7	6	8	5	9	6	7	8	7	7	8	6	7	9	5	7	9	9	6	9	7	6	10	5	8	12	6	9	7	10	11	6	5	9	8	8	10	9	9	6	9
h1708	5	8	11	10	9	12	8	8	5	7	10	13	10	7	7	9	10	10	7	12	9	9	9	9	8	9	8	6	8	8	6	10	8	10	6	6	7	10	11	9	7	15	12	8	7	6	5	6	7
h1709	16	6	11	11	7	5	11	11	12	11	13	8	10	11	13	13	10	10	14	13	7	10	13	11	13	11	13	16	7	16	9	8	11	12	10	11	14	12	4	8	10	4	12	9	12	11	15	14	9
h1710	11	10	8	14	13	8	10	10	14	8	7	12	9	9	12	7	10	10	11	12	12	8	15	9	9	8	11	10	10	12	10	11	9	10	6	10	8	9	8	12	11	6	11	9	12	11	14	11	11
h1711	13	11	12	10	8	10	11	14	10	13	8	8	9	9	12	14	11	7	11	10	11	11	6	11	6	9	8	10	12	9	10	9	4	10	9	8	15	9	11	9	9	13	6	12	11	9	10	11	10
h1712	9	9	7	9	10	11	7	8	10	10	9	11	10	10	11	9	7	12	11	9	8	4	10	6	9	8	7	10	8	10	11	10	9	9	6	6	11	7	10	8	9	10	9	8	10	14	11	9	6
h1713	9	10	11	8	10	12	8	7	6	6	11	8	13	11	8	10	5	7	5	8	11	9	8	11	7	8	12	7	11	9	8	7	12	16	6	10	8	12	9	9	9	9	8	11	9	5	7	6	10
h1714	5	15	8	14	14	15	8	14	9	9	6	12	14	10	12	8	11	8	9	12	13	13	7	5	4	9	12	5	8	7	6	13	11	9	6	8	5	11	11	13	11	13	10	16	11	7	11	7	14
h1715	9	10	8	9	10	13	8	10	9	6	9	9	12	12	7	9	8	6	6	7	10	8	8	8	7	8	11	8	12	9	9	10	11	13	7	9	9	10	8	10	10	10	9	8	9	4	8	8	9
h1716	13	9	8	10	10	9	11	14	6	9	9	8	11	6	8	12	9	4	9	14	11	11	12	8	6	6	14	11	12	11	13	9	7	10	9	8	11	9	11	13	9	10	7	12	9	8	10	7	12
h1717	10	14	11	13	13	10	4	9	11	9	8	9	8	9	15	13	10	10	10	7	11	6	11	8	9	6	11	7	7	12	10	10	8	8	5	9	12	12	8	10	8	7	10	9	14	10	11	10	13
h1718	7	7	10	10	9	11	9	7	8	9	9	12	7	10	8	8	8	9	7	9	6	10	5	10	8	12	6	8	7	6	9	8	5	7	9	7	8	7	10	8	5	12	9	8	8	9	6	7	9
h1719	9	13	10	10	16	11	9	10	8	8	8	11	9	4	8	10	9	9	9	8	11	11	12	9	6	6	10	8	10	9	11	17	9	9	6	10	11	9	11	15	9	12	8	6	13	12	11	5	16
h1720	7	10	10	7	10	9	11	9	11	14	4	5	5	8	9	9	9	6	13	7	8	10	7	11	7	8	5	9	13	8	9	10	7	8	8	8	12	7	9	6	8	10	7	9	10	9	10	13	9
h1721	13	7	12	10	8	6	13	10	12	12	9	6	5	8	10	10	9	12	14	12	9	11	6	12	11	9	8	17	13	11	10	3	7	9	8	10	13	11	6	7	7	7	9	8	9	11	13	14	8
h1722	6	7	8	10	10	12	10	11	12	9	7	10	11	10	4	8	7	5	4	9	15	10	13	10	4	8	13	4	12	9	6	13	7	8	5	10	9	9	9	13	14	10	7	13	7	7	7	9	13
h1723	14	7	11	10	5	7	9	8	10	10	12	9	6	14	12	11	10	12	12	9	7	8	10	11	13	9	11	13	10	14	11	6	11	11	8	10	13	7	4	8	8	6	8	10	8	12	10	11	6
h1724	10	12	5	7	11	12	9	13	7	10	8	7	14	7	7	11	10	5	9	11	11	12	11	5	4	6	13	9	11	10	12	12	6	10	7	9	10	10	12	14	10	13	8	13	10	8	10	6	11
h1725	9	15	14	14	14	12	9	10	5	7	7	10	10	9	12	8	9	9	8	12	9	11	4	11	8	6	10	7	12	7	7	11	12	11	7	12	9	11	9	11	8	10	9	12	7	9	8	7	14
h1726	10	10	13	9	9	10	9	13	8	8	7	7	12	9	7	11	8	6	9	13	11	14	9	12	5	9	11	11	13	8	10	10	8	10	8	13	10	10	8	10	11	10	6	17	6	6	7	6	9
h1727	10	12	13	13	11	12	8	3	10	9	9	11	4	7	13	11	8	12	11	7	9	10	10	12	10	6	9	9	11	10	9	14	10	8	6	11	14	10	7	10	4	10	9	5	14	10	11	10	13
h1728	9	5	10	8	7	9	8	10	9	9	14	10	10	7	10	11	9	11	8	6	9	8	10	7	10	11	6	9	6	10	8	7	8	8	7	7	9	10	9	9	8	11	12	8	8	9	7	8	7
h1729	11	7	12	11	8	9	9	10	9	11	7	13	10	12	14	9	12	14	12	7	9	10	8	8	10	12	7	10	9	11	7	10	11	9	9	10	9	9	6	4	5	10	9	10	8	10	8	11	8
h1730	18	10	9	9	9	3	11	13	13	11	9	6	8	10	13	9	10	12	14	9	6	8	10	9	13	10	9	16	7	14	9	8	12	12	10	11	14	10	5	6	9	4	11	9	12	13	14	14	7
h1731	12	14	13	9	11	9	12	11	8	8	9	6	8	10	9	9	10	11	6	7	10	10	8	10	8	9	5	12	9	8	9	10	12	9	7	13	10	12	9	8	7	9	5	11	10	9	9	8	9
h1732	11	13	8	12	12	10	10	12	10	8	7	10	7	11	10	8	5	7	9	10	13	11	9	8	5	8	12	7	10	11	10	9	8	8	4	10	13	7	9	9	12	10	6	14	9	9	7	7	12
h1733	11	11	6	14	12	12	11	10	12	7	7	9	9	9	12	10	9	11	7	10	8	9	7	6	6	4	8	10	10	11	9	13	11	8	7	12	9	11	10	9	9	12	7	12	11	8	9	9	10
h1734	12	8	9	13	11	9	11	11	9	8	8	9	4	8	9	9	8	12	8	11	11	8	8	9	8	4	9	10	11	10	9	8	11	11	7	13	14	10	9	10	5	10	8	11	16	10	12	10	11
h1735	11	13	10	10	12	12	7	12	9	11	6	8	13	11	12	14	9	5	11	8	10	7	9	7	6	7	10	8	12	9	8	9	8	8	7	10	9	13	9	9	9	11	8	12	11	7	8	7	10
h1736	12	8	10	10	9	7	13	9	10	13	6	9	8	10	9	12	9	8	10	10	15	10	10	13	7	7	10	11	15	10	9	10	7	7	7	12	9	7	8	10	8	11	6	10	9	8	11	8	9
h1737	8	8	9	4	5	6	8	10	5	10	9	7	6	7	7	10	10	7	9	8	5	8	7	7	9	10	5	9	6	8	5	6	5	5	9	5	8	9	7	6	6	7	9	7	6	7	9	8	5
h1738	7	10	10	8	8	14	8	9	8	10	12	8	13	11	9	12	8	11	11	10	7	11	9	7	8	9	12	8	7	9	8	9	10	12	7	7	12	12	9	9	9	9	12	11	12	9	11	10	9
h1739	8	10	15	9	11	11	12	11	9	11	10	9	10	10	9	13	8	10	10	9	9	12	10	12	8	12	9	9	11	10	9	10	9	9	7	9	12	14	8	10	8	10	8	9	14	8	9	12	13
h1740	10	7	9	6	5	6	8	9	6	7	6	4	6	9	8	9	9	11	9	8	5	8	6	9	12	10	7	7	6	6	7	6	6	6	13	8	8	6	5	3	5	8	8	6	6	10	6	7	7
h1741	9	11	14	14	10	12	10	12	9	7	7	8	7	11	10	8	9	11	9	12	11	15	7	11	5	11	8	9	12	7	6	11	10	8	6	10	11	7	9	7	9	10	6	16	7	7	8	11	12
h1742	16	12	11	11	9	3	8	11	12	12	11	7	8	10	13	11	12	10	14	11	6	12	11	10	13	9	11	14	7	14	9	6	11	11	8	9	16	8	6	6	8	4	12	11	10	12	16	14	9
h1743	11	13	10	14	12	11	9	6	9	4	6	9	8	10	12	6	7	10	8	10	9	9	8	10	9	5	12	9	12	9	13	11	13	11	7	12	13	9	9	11	7	7	10	10	11	8	8	7	14
h1744	18	8	11	11	9	4	12	13	11	10	8	8	8	9	13	11	14	11	14	15	4	10	11	11	14	9	9	16	7	14	11	6	10	11	10	11	12	12	5	8	7	5	10	9	10	11	12	12	7
h1745	5	17	8	10	14	14	6	10	11	8	6	9	11	9	10	6	7	9	8	8	15	11	9	5	5	7	14	4	10	9	8	13	9	9	8	8	9	11	8	15	11	10	9	12	11	10	12	7	14
h1746	12	10	11	13	13	8	11	13	8	7	8	10	10	13	11	9	10	12	8	13	10	10	8	10	7	9	9	10	13	12	7	12	12	10	8	17	6	14	8	10	10	8	7	13	6	8	6	8	9
h1747	6	7	10	8	7	11	6	5	5	7	11	9	5	8	7	7	8	11	7	6	7	7	7	10	10	10	8	7	5	8	9	8	6	7	3	9	10	6	9	8	5	9	9	5	9	8	8	9	9
h1748	9	10	7	6	9	9	7	12	7	8	6	10	11	9	9	9	11	10	10	6	7	8	4	7	9	11	5	8	6	5	6	9	8	8	9	8	5	8	11	7	7	13	8	10	6	7	9	6	6
h1749	11	11	10	12	10	10	8	10	11	7	5	8	5	11	10	6	7	11	9	8	12	9	5	10	7	5	8	9	12	9	10	9	12	10	5	16	13	9	8	9	6	10	7	14	13	9	10	9	10
h1750	16	10	5	11	9	8	8	11	11	8	6	7	8	5	11	11	8	7	10	11	8	10	9	5	8	5	11	12	11	12	10	12	10	11	9	9	14	8	10	12	10	10	9	7	10	10	13	8	11
h1751	8	10	13	11	13	11	11	13	7	9	12	12	12	9	9	13	10	7	7	13	14	12	13	12	4	9	15	7	11	12	12	14	4	7	7	9	10	10	9	16	10	11	8	11	10	11	8	8	15
h1752	9	11	16	8	12	8	10	12	9	12	9	9	7	7	10	14	13	12	12	10	10	13	8	13	9	11	10	10	10	13	9	11	7	6	8	12	13	11	7	11	8	8	7	10	11	10	10	11	12
h1753	11	9	12	7	10	7	8	8	7	10	12	11	10	6	7	11	12	12	12	9	7	10	7	12	10	8	7	13	8	9	9	10	9	11	9	9	11	11	10	10	6	8	12	6	11	16	11	11	8
h1754	10	6	12	8	10	10	13	7	5	9	14	12	9	11	6	14	9	9	8	10	7	11	12	12	8	9	10	9	9	11	12	11	8	10	8	11	12	10	10	11	6	10	9	7	10	11	8	10	10
h1755	8	10	7	6	8	9	7	7	8	4	7	8	9	6	7	4	8	5	5	7	8	7	6	6	7	5	5	7	7	6	10	9	7	8	10	6	7	6	11	7	6	13	6	9	6	7	7	5	8
h1756	13	11	10	12	10	12	11	12	10	7	7	6	5	11	12	8	5	7	11	10	11	9	7	10	9	8	10	9	10	9	10	5	10	8	8	10	13	9	8	7	8	9	6	12	13	5	8	7	12
h1757	8	10	11	11	13	14	11	7	6	3	9	12	9	11	9	11	8	11	5	11	11	10	11	11	8	6	15	8	11	12	8	12	12	10	5	15	10	14	8	14	9	8	11	9	14	9	8	8	15
h1758	11	11	14	10	8	9	12	10	11	11	8	7	8	8	10	12	15	10	12	14	7	17	11	13	9	7	8	13	8	9	9	13	9	7	9	8	11	9	11	13	7	7	7	10	9	10	11	7	8
h1759	10	10	11	13	7	8	8	11	16	11	8	9	8	8	15	9	14	11	15	11	10	10	13	8	11	9	7	12	8	10	5	8	8	7	7	7	12	8	6	8	9	5	9	9	10	8	16	13	7
h1760	9	9	16	12	12	8	10	10	9	10	11	13	7	9	10	12	9	10	8	12	12	9	12	11	9	8	10	10	10	11	7	13	7	6	6	14	11	13	10	13	8	8	9	10	11	10	11	9	10
h1761	15	9	12	10	6	5	11	12	12	12	10	9	8	13	12	14	13	9	11	10	11	13	11	12	8	10	12	13	10	15	9	9	8	6	7	12	11	9	6	9	9	7	6	12	9	9	10	11	8
h1762	7	10	9	9	9	10	10	8	7	6	6	9	8	8	7	7	6	9	8	8	7	9	6	9	8	11	8	7	9	5	12	9	10	9	10	7	9	8	13	9	5	9	10	7	10	8	7	9	11
h1763	8	9	8	8	10	10	6	9	6	9	9	6	13	10	8	7	9	5	7	9	8	10	8	6	8	8	11	9	8	7	9	7	11	12	9	5	6	9	8	7	8	10	13	10	10	7	10	9	8
h1764	6	9	8	10	10	15	7	10	10	4	7	15	10	10	10	7	8	12	6	9	12	8	8	8	7	9	11	6	9	12	11	12	11	9	5	11	9	12	12	14	8	10	10	10	12	8	9	9	13
h1765	10	12	13	9	9	10	11	13	10	10	8	11	11	12	11	11	12	9	10	11	11	16	10	12	7	11	9	10	13	12	6	14	7	5	9	11	6	12	7	12	12	11	4	11	4	7	5	8	11
h1766	7	6	10	9	9	12	9	7	6	8	10	11	9	8	7	11	8	6	6	10	11	11	8	10	7	5	9	7	10	6	10	10	8	9	8	9	9	10	15	12	6	15	8	8	9	7	5	5	10
h1767	11	11	10	9	11	9	15	12	8	8	7	8	12	10	10	7	11	9	8	9	11	9	10	9	6	8	7	11	13	8	7	11	10	10	8	12	5	12	7	10	10	10	8	12	6	5	7	8	8
h1768	6	12	9	9	15	12	11	11	9	7	8	10	11	9	7	9	8	11	9	11	9	12	8	9	7	8	11	7	9	8	12	12	12	10	6	9	8	12	11	12	8	12	9	11	14	9	8	8	13
h1769	4	9	8	6	10	11	8	8	6	7	8	10	8	7	8	9	6	8	2	6	10	7	7	8	6	6	7	5	9	7	8	12	8	5	7	9	5	8	12	9	7	14	4	8	6	6	4	3	9
h1770	10	12	9	13	13	12	11	11	8	8	9	12	12	10	9	11	6	7	4	11	13	10	11	9	3	6	11	7	15	10	9	16	8	8	5	13	8	10	10	12	12	12	6	13	4	8	6	4	13
h1771	7	15	10	10	12	14	9	14	11	8	6	13	13	10	12	12	11	7	8	8	16	11	10	9	3	9	12	4	12	9	9	15	5	7	6	10	5	11	11	15	11	13	5	12	9	7	7	5	14
h1772	8	6	13	11	11	11	11	9	7	11	10	9	8	8	7	13	6	10	7	13	11	12	11	12	6	8	13	9	13	12	9	12	7	11	7	13	14	14	12	16	8	12	8	9	14	8	9	10	13
h1773	5	11	8	12	12	15	10	6	8	5	6	13	8	8	6	8	8	8	5	10	16	9	13	11	5	5	12	6	10	7	11	11	11	9	4	10	9	11	13	15	9	11	8	12	11	8	10	5	12
h1774	8	10	13	11	13	11	11	13	7	9	12	12	12	9	9	13	10	7	7	13	14	12	13	12	4	9	15	7	11	12	12	14	4	7	7	9	10	10	9	16	10	11	8	11	10	11	8	8	15
h1775	7	8	10	8	7	8	5	7	7	8	8	7	7	7	7	8	9	6	8	9	6	5	6	10	11	7	3	7	9	6	10	6	5	6	8	6	9	7	11	7	5	10	5	5	8	7	7	7	6
h1776	7	11	10	14	14	10	9	12	7	8	9	11	12	9	10	10	7	9	8	16	11	15	10	10	6	8	18	5	8	11	6	9	11	11	5	10	7	11	7	13	9	8	11	14	11	9	11	11	16
h1777	13	9	12	10	10	9	9	8	9	10	11	11	8	8	12	16	11	10	10	10	10	7	11	11	10	8	10	10	8	11	9	13	9	9	5	12	11	15	7	13	9	10	7	6	15	8	11	9	6
h1778	10	6	11	7	11	9	12	9	12	11	10	6	10	10	9	9	10	8	13	7	12	12	13	11	10	8	15	10	10	12	7	8	10	10	7	9	12	8	7	10	11	7	8	11	14	9	14	15	13
h1779	15	9	12	10	0	9	10	10	13	13	9	8	8	11	16	14	11	11	13	10	11	13	11	12	11	10	10	13	10	15	9	9	7	8	10	10	15	11	7	11	9	7	8	10	11	8	12	13	6
h1780	12	8	9	13	11	9	11	11	9	8	8	9	4	8	9	9	8	12	8	11	11	8	8	9	8	4	9	10	11	10	9	8	11	11	7	13	14	10	9	10	5	10	8	11	16	10	12	10	11
h1781	12	10	9	10	9	9	6	8	8	8	8	13	8	8	11	9	10	8	8	9	7	6	10	9	8	5	9	10	8	11	15	10	13	9	5	11	11	7	9	10	9	5	12	6	10	10	10	9	9
h1782	10	9	11	10	10	8	12	9	8	9	9	10	11	7	9	10	11	13	10	12	6	9	10	11	10	8	6	11	6	8	14	9	8	8	7	7	10	9	10	9	6	10	9	7	10	15	8	8	8
h1783	13	7	10	9	7	4	12	9	16	12	9	6	6	9	12	8	11	11	13	8	6	10	8	11	12	8	8	13	8	13	8	7	10	8	9	8	15	8	6	7	14	5	9	5	11	9	12	15	8
h1784	13	9	8	12	12	7	11	8	10	8	5	10	8	8	10	12	9	10	10	14	8	13	10	8	9	6	12	13	10	15	9	11	9	10	7	14	13	11	10	11	7	10	9	10	9	7	9	9	10
h1785	13	11	8	12	10	11	9	14	8	8	8	9	12	8	12	12	9	6	8	14	9	9	8	8	5	7	14	7	10	9	9	11	7	11	7	8	9	11	10	15	10	11	8	10	11	8	9	7	12
h1786	10	8	7	9	8	7	5	10	8	8	8	11	10	7	9	8	11	8	10	10	7	8	6	7	9	7	5	10	5	7	10	8	8	9	10	7	9	10	11	7	7	9	12	9	8	11	11	8	4
h1787	8	5	11	7	7	8	8	9	6	10	9	9	11	10	6	11	11	6	9	8	8	10	7	9	8	10	8	9	9	9	7	8	6	6	13	7	5	8	7	8	9	8	7	10	5	6	6	7	5
h1788	13	13	8	14	10	6	5	12	13	9	8	10	9	9	16	10	11	11	11	10	11	9	9	7	10	9	10	11	10	15	6	9	8	6	9	8	11	11	5	9	7	7	10	10	9	11	14	11	10
h1789	5	6	9	7	7	9	7	7	5	4	6	7	8	6	6	6	6	5	5	6	9	8	5	7	3	5	4	4	9	3	7	8	5	7	7	7	3	7	9	8	5	11	4	7	6	5	2	4	8
h1790	8	6	8	11	9	7	9	7	9	7	11	9	6	7	9	7	6	10	6	9	8	6	8	8	8	10	9	9	8	10	9	8	9	9	7	8	10	7	10	8	8	8	9	5	7	11	8	7	10
h1791	7	8	9	11	12	15	8	8	5	8	10	11	12	16	5	11	8	8	6	9	11	12	8	9	5	9	15	6	10	8	7	10	15	15	4	11	7	10	7	12	9	11	12	10	11	6	8	8	11
h1792	11	6	10	8	6	5	9	5	11	10	9	6	3	5	9	8	10	13	12	5	5	9	8	10	15	9	5	11	6	11	10	5	9	6	10	6	13	5	9	5	5	7	9	5	11	11	11	12	6
h1793	7	9	12	10	10	10	11	6	12	13	8	11	8	10	8	9	11	10	10	10	13	10	9	14	7	7	9	9	12	8	9	10	9	7	7	10	8	11	9	11	7	11	6	10	9	8	7	11	10
h1794	8	7	7	10	10	9	6	6	6	8	9	12	9	6	6	9	8	7	5	9	8	8	5	7	6	2	9	7	9	7	11	10	9	9	9	8	8	9	14	10	8	12	13	9	8	9	6	4	9
h1795	8	14	6	9	11	11	6	10	7	5	7	7	12	8	9	7	8	8	7	9	9	8	8	4	7	6	9	7	10	3	7	10	13	13	9	8	9	9	8	8	8	10	11	12	7	10	10	6	9
h1796	10	11	6	12	9	11	5	8	11	6	5	9	8	8	12	7	7	12	10	9	9	8	8	6	11	6	9	9	8	9	11	8	11	9	10	6	13	7	10	10	9	8	11	10	10	12	10	9	10
h1797	8	9	11	7	7	12	9	10	5	8	13	11	12	10	7	10	9	7	6	9	10	8	10	8	6	10	5	8	9	5	9	10	5	6	7	7	6	11	12	10	9	14	5	10	8	6	6	4	8
h1798	9	9	8	7	8	11	9	14	9	11	7	9	14	12	9	11	9	8	11	9	10	10	8	8	5	10	11	8	10	9	7	12	11	11	10	10	7	9	10	10	10	12	7	12	8	6	8	9	10
h1799	10	10	11	13	11	11	12	7	14	7	7	9	4	8	11	5	6	12	11	9	12	10	11	11	8	8	9	10	14	10	9	10	10	6	6	11	14	6	8	8	9	7	8	7	10	10	10	13	13
h1800	10	8	9	15	13	13	11	13	8	6	7	11	8	8	9	9	4	6	7	15	12	10	7	9	4	8	13	6	13	8	9	10	9	11	5	11	10	10	11	12	11	14	5	13	10	6	7	6	15
h1801	9	15	3	11	11	12	4	11	10	4	4	10	13	7	11	4	6	9	8	8	10	5	7	3	8	7	10	7	9	8	8	11	12	12	7	8	10	9	11	11	10	11	12	11	8	9	13	7	10
h1802	18	6	11	11	9	5	12	11	9	11	8	9	8	10	13	11	12	11	13	13	6	8	13	11	13	9	11	16	9	16	13	8	10	10	10	13	14	12	7	10	6	5	10	7	12	11	11	12	9
h1803	14	10	10	8	7	5	9	10	11	10	10	7	10	12	12	9	10	10	14	9	7	8	10	10	13	9	11	14	4	13	11	6	13	13	11	11	13	10	4	6	8	2	11	10	9	12	12	13	7
h1804	7	9	8	8	12	8	10	8	10	11	7	7	10	7	8	8	10	6	9	6	10	11	11	10	6	7	10	10	10	9	9	9	10	10	6	10	9	7	8	9	13	8	5	8	7	8	12	7	12
h1805	11	11	10	10	10	7	6	10	11	10	7	8	10	10	12	10	11	9	10	12	10	13	10	7	9	10	14	12	12	17	7	13	8	9	9	14	11	13	6	13	11	6	8	12	5	7	10	11	10
h1806	10	14	5	9	9	11	8	11	12	9	4	9	8	8	11	5	8	7	11	7	12	6	9	6	8	7	9	10	14	8	9	10	10	10	5	9	10	8	10	8	11	10	9	9	8	7	12	9	9
h1807	5	8	8	6	9	10	8	7	5	7	9	9	9	8	3	8	7	5	4	8	7	8	5	8	3	8	6	5	8	4	7	8	2	7	8	7	4	9	9	10	7	11	5	9	4	6	3	6	7
h1808	8	10	11	9	9	13	11	9	5	10	10	11	9	8	9	11	10	10	8	9	9	8	10	10	8	9	9	9	7	10	14	10	8	8	5	11	12	16	13	14	6	11	8	11	16	7	9	8	9
h1809	9	8	9	9	5	8	10	11	8	10	12	13	12	10	10	9	9	8	9	10	11	9	10	9	6	11	8	9	9	8	10	11	4	7	9	8	5	10	13	11	9	11	8	10	7	8	7	7	7
h1810	12	8	10	11	7	4	7	8	9	8	10	10	4	11	11	8	11	12	12	10	3	9	8	10	13	9	7	12	8	11	8	5	10	8	12	9	11	8	5	3	6	5	14	7	10	12	11	12	6
h1811	10	9	10	11	6	7	7	9	8	8	7	10	7	9	10	8	10	10	6	9	8	10	8	10	9	10	8	9	10	8	7	9	9	7	10	8	8	5	8	6	8	12	9	9	6	5	7	8	6
h1812	6	9	6	6	7	8	6	9	5	8	7	6	11	6	8	8	7	6	5	9	9	7	6	6	6	7	7	5	9	5	6	7	6	6	9	8	2	8	7	7	8	10	6	10	5	5	6	4	7
h1813	9	11	10	12	14	12	11	10	9	10	4	10	9	8	10	12	11	8	10	10	8	9	7	9	6	6	8	10	8	7	9	13	11	8	7	14	9	11	11	11	7	13	8	12	15	8	11	7	10
h1814	7	7	10	10	14	14	10	12	4	8	11	10	13	10	4	10	7	5	4	14	10	11	12	10	4	8	14	8	14	9	12	13	7	9	5	14	9	13	12	15	9	13	7	14	11	8	6	5	14
h1815	14	10	15	9	11	6	12	13	6	11	11	8	11	11	11	15	16	11	12	13	6	14	11	14	11	10	11	14	9	12	8	10	12	12	11	13	8	12	4	10	7	6	9	9	10	11	10	12	11
h1816	11	6	11	11	9	11	10	6	8	8	10	11	6	12	7	11	8	10	9	9	7	10	10	11	9	9	7	11	12	8	13	10	11	9	6	10	11	7	9	8	5	11	6	6	9	12	7	9	11
h1817	6	10	7	13	13	16	10	9	9	7	8	12	11	9	9	7	6	7	3	9	14	8	11	8	3	7	11	6	16	6	8	14	10	9	6	13	8	12	11	14	12	13	8	13	8	7	8	7	15
h1818	13	6	8	6	7	5	12	9	12	10	9	8	8	10	10	10	12	8	13	8	10	10	15	9	11	10	12	16	10	16	9	9	11	11	10	13	13	10	4	8	11	4	10	9	12	9	14	13	8
h1819	9	11	14	14	12	13	9	12	9	12	10	14	11	8	14	16	13	11	9	12	12	9	11	11	7	7	8	8	10	9	9	13	7	7	5	10	7	15	11	13	9	13	6	10	13	9	7	7	10
h1820	13	13	8	8	10	6	6	12	11	9	6	4	9	5	10	8	11	9	14	10	9	13	6	7	10	7	10	13	10	11	10	9	10	12	9	10	15	7	7	9	8	9	10	12	9	9	14	11	10
h1821	8	11	12	10	10	11	11	10	11	12	8	9	10	12	9	9	9	6	8	10	13	12	8	13	5	7	9	9	15	7	9	10	9	7	8	12	5	9	9	10	12	12	5	12	6	6	3	10	10
h1822	11	9	8	10	10	11	12	6	7	8	7	11	6	8	8	10	10	10	9	10	10	11	11	11	6	7	10	10	14	9	7	15	13	11	6	12	9	7	9	11	9	9	7	6	9	8	10	7	12
h1823	8	9	9	7	9	12	8	13	7	8	8	11	12	11	10	9	7	7	7	6	11	8	9	9	4	11	8	5	12	8	10	11	6	6	7	10	5	8	11	10	9	13	6	12	5	6	5	5	9
h1824	13	9	12	12	10	7	11	10	8	10	8	9	8	8	10	12	9	8	8	16	7	15	12	12	9	7	14	9	8	13	11	11	9	7	7	10	11	9	11	15	7	9	8	8	9	10	7	7	12
h1825	13	11	12	12	8	10	11	12	11	9	9	8	7	9	12	10	9	11	11	10	11	7	7	9	9	9	6	11	10	7	8	7	10	10	8	8	13	11	7	7	8	9	7	12	13	9	13	9	6
h1826	13	13	0	12	12	11	7	12	12	7	5	9	11	8	12	8	7	8	9	10	11	9	9	0	6	5	14	9	10	13	9	11	11	12	8	10	11	9	9	11	13	10	11	12	11	9	13	9	12
h1827	7	11	10	10	12	13	8	12	11	10	9	9	11	10	10	10	11	6	10	10	12	15	9	10	8	10	14	8	8	11	10	13	10	10	7	12	11	9	9	13	9	9	8	14	15	8	11	11	14
h1828	8	12	9	13	13	13	8	11	9	10	9	10	11	6	11	11	10	12	11	15	10	10	8	8	10	8	11	10	3	8	10	6	9	12	5	7	12	14	10	12	7	9	13	13	18	11	14	10	9
h1829	9	13	10	14	12	10	9	6	9	8	7	12	7	9	10	10	7	10	8	10	13	11	11	10	8	4	12	7	12	9	9	13	11	10	3	12	13	7	10	11	7	10	9	12	11	8	11	7	12
h1830	8	11	11	9	10	12	9	11	8	10	7	10	13	9	10	12	13	9	11	12	7	11	7	7	10	9	6	11	7	6	10	9	12	12	9	8	6	13	10	11	7	10	11	11	12	7	11	8	6
h1831	7	11	12	12	14	10	11	10	9	10	8	10	9	7	10	10	13	9	8	10	11	7	12	9	8	7	4	11	13	7	8	11	9	8	6	10	9	13	10	9	8	11	5	10	9	8	11	10	10
h1832	11	9	12	10	8	9	10	9	12	11	7	9	6	8	11	10	10	10	7	10	10	8	11	16	8	8	9	12	14	10	11	11	9	7	5	12	10	9	8	9	10	10	5	7	7	6	6	7	8
h1833	11	10	6	11	9	10	8	9	10	6	5	8	7	11	9	6	6	13	8	8	8	9	5	6	7	5	8	9	11	9	12	9	12	10	8	9	12	8	11	9	6	10	7	9	9	9	9	8	9
h1834	11	9	10	12	6	13	10	10	11	10	9	11	10	13	14	12	11	11	10	12	10	11	7	10	8	10	10	11	8	13	9	9	7	9	6	14	11	15	8	11	9	8	9	14	13	7	9	9	6
h1835	5	13	12	12	16	15	12	12	5	7	8	13	14	10	6	10	9	8	4	14	13	13	10	11	3	9	12	5	14	5	9	15	11	11	6	12	3	13	13	15	12	15	8	14	7	8	5	5	14
h1836	9	13	10	12	12	14	11	8	7	10	9	10	9	7	10	12	9	9	7	8	10	13	10	9	5	8	8	8	12	9	8	15	8	10	7	10	13	9	11	9	9	9	8	10	11	9	9	9	14
h1837	12	10	9	9	5	8	7	13	10	12	6	8	11	11	12	12	12	9	14	8	8	7	7	9	10	9	8	13	9	11	10	7	10	12	9	9	12	6	7	7	10	9	8	9	7	9	11	10	5
h1838	13	7	12	10	10	7	12	10	7	8	9	9	7	10	8	12	9	10	8	12	10	13	10	12	7	8	12	11	16	13	8	11	11	11	9	18	11	11	6	11	8	9	7	10	9	7	6	9	12
h1839	11	10	13	8	11	8	16	9	9	9	7	6	7	11	6	10	14	7	11	10	10	13	11	13	6	8	8	12	14	7	8	9	10	8	9	12	8	9	9	7	9	11	5	9	8	7	6	11	11
h1840	7	11	10	12	16	14	10	12	6	7	7	12	11	7	6	6	5	7	6	10	12	7	9	7	3	7	10	6	14	5	12	13	10	10	6	12	9	11	13	13	9	14	7	14	11	7	6	5	14
h1841	11	11	6	10	14	10	8	10	8	7	9	8	13	10	8	6	9	9	10	12	8	9	11	6	9	8	14	11	8	11	10	9	13	15	7	12	11	13	6	11	10	6	15	12	13	10	14	9	12
h1842	8	14	11	13	13	14	10	7	6	9	9	11	9	7	11	13	10	10	8	9	11	14	9	10	6	8	9	7	11	8	8	16	9	10	7	9	12	8	12	10	8	10	9	9	12	10	8	10	15
h1843	12	14	9	13	17	10	8	11	8	9	8	9	11	9	11	13	10	6	10	11	10	8	9	8	5	5	11	9	11	8	6	12	9	11	6	9	10	8	11	8	10	11	8	11	10	11	8	8	13
h1844	12	8	13	11	5	8	11	9	10	9	9	11	7	14	11	11	10	10	9	11	12	16	10	13	8	9	13	8	13	14	6	12	9	7	7	15	10	10	7	12	10	8	6	11	8	7	7	10	11
h1845	6	11	10	11	13	13	9	8	9	4	9	13	8	10	10	5	6	14	8	5	10	6	8	10	8	10	9	7	11	9	9	10	13	9	5	11	9	11	8	10	8	8	10	8	11	12	7	6	13
h1846	16	10	9	9	5	9	10	11	11	12	8	9	10	6	13	13	10	9	12	9	10	8	10	9	8	7	7	12	9	10	10	12	8	9	7	9	12	12	9	12	10	10	6	7	12	9	12	8	5
h1847	11	11	8	8	10	8	8	8	10	9	9	5	10	4	8	8	12	9	13	10	10	9	9	9	11	6	12	14	8	11	8	7	11	11	9	6	15	11	5	7	8	5	13	8	13	9	16	11	8
h1848	14	8	13	11	5	8	10	7	12	11	9	8	5	9	15	13	14	11	13	11	8	12	10	13	13	10	11	14	7	14	10	10	10	8	7	11	14	12	6	12	6	4	9	7	16	11	13	12	7
h1849	6	9	9	8	9	8	8	10	6	7	9	10	10	9	9	9	9	9	5	8	9	9	6	9	8	10	8	5	9	8	6	9	6	4	9	8	4	10	7	8	7	11	6	10	3	6	4	5	7
h1850	7	9	10	12	10	13	13	6	7	8	8	11	9	6	8	10	9	9	6	10	13	9	16	11	6	6	10	9	13	7	11	9	9	8	4	12	9	11	12	13	8	11	6	10	11	6	9	8	10
h1851	9	15	6	12	12	12	7	8	11	7	6	10	9	9	10	8	5	9	7	6	14	9	7	6	5	5	10	6	12	9	8	13	12	10	6	12	13	9	11	11	9	11	8	12	11	7	12	7	12
h1852	9	17	10	12	12	8	6	10	11	7	5	9	9	7	12	6	9	9	10	10	11	13	8	9	9	4	14	7	10	11	10	9	11	9	4	10	11	7	8	11	9	6	11	14	7	10	12	9	14
h1853	6	11	8	13	12	13	10	8	7	6	9	9	11	11	9	7	6	9	5	10	12	9	13	10	4	7	12	8	14	9	6	13	10	10	6	11	6	12	8	11	13	9	7	11	8	7	10	9	12
h1854	17	5	14	10	6	6	12	10	10	10	11	8	7	9	12	12	11	11	12	12	7	11	12	14	12	8	10	15	12	15	12	11	9	9	9	14	15	11	6	11	7	6	9	6	11	10	10	13	10
h1855	12	12	11	15	15	8	12	13	10	9	7	7	5	9	11	9	12	13	10	13	6	12	8	10	10	6	7	12	7	8	10	10	11	10	7	9	12	6	9	6	7	8	8	13	12	13	10	12	11
h1856	8	12	11	9	9	13	7	11	10	8	8	9	11	12	11	7	8	12	9	9	11	10	6	10	8	11	9	9	11	10	10	10	10	10	6	13	10	16	9	12	11	9	8	13	12	7	7	8	9
h1857	14	6	13	11	9	9	11	9	10	11	11	9	8	10	11	13	8	10	11	11	7	8	9	12	10	9	11	13	13	12	7	10	9	9	8	13	16	10	8	8	9	7	7	9	12	10	11	10	11
h1858	10	6	11	15	9	12	11	11	7	8	10	13	10	9	9	11	8	8	5	17	12	10	12	11	5	5	11	8	11	10	10	12	6	8	4	13	10	14	13	16	10	11	7	13	10	8	8	6	9
h1859	10	9	5	9	9	11	7	6	9	5	10	9	10	8	10	7	3	12	7	7	9	8	9	5	8	8	11	9	10	10	9	10	13	11	8	8	13	7	9	10	9	10	11	6	9	10	10	8	11
h1860	12	14	11	7	7	10	8	9	11	9	6	8	7	9	13	11	10	11	11	5	12	10	10	11	9	9	11	9	7	12	12	12	10	8	6	11	12	12	6	14	10	8	6	7	14	9	11	8	9
h1861	8	10	11	11	15	10	10	9	10	9	9	9	10	9	9	9	12	8	13	9	10	10	11	10	9	9	11	10	10	10	7	8	12	10	7	9	10	10	6	8	12	8	9	11	12	10	12	15	13
h1862	8	8	11	8	11	12	10	5	8	9	11	10	9	9	8	10	9	15	11	8	5	9	8	11	12	9	8	11	7	10	8	9	12	12	6	10	14	11	10	9	5	7	13	7	14	13	14	11	10
h1863	7	11	12	10	12	12	10	12	10	9	7	12	11	9	8	10	11	11	10	12	8	11	7	9	6	8	6	10	10	7	10	11	8	8	5	10	9	13	13	11	7	13	6	14	11	9	9	9	8
h1864	11	11	10	18	12	12	10	14	12	8	8	10	7	9	14	8	9	11	5	12	11	9	9	9	6	6	8	9	10	11	10	11	8	8	5	12	11	9	8	9	11	10	7	16	9	9	9	9	12
h1865	11	9	16	6	8	8	12	8	10	11	9	6	8	9	8	12	13	11	12	10	4	13	9	13	9	12	6	14	10	9	11	11	9	9	10	12	13	13	8	9	7	8	7	10	11	10	8	11	6
h1866	8	7	5	8	6	9	4	8	7	7	8	8	8	6	8	7	9	9	7	8	7	6	7	5	12	6	3	7	4	7	10	8	8	7	7	5	10	10	11	7	7	10	10	8	10	8	8	7	5
h1867	13	7	11	7	9	6	9	11	10	13	10	8	9	11	12	10	11	13	13	8	6	9	11	9	13	11	8	14	5	12	12	5	10	10	10	8	12	9	7	7	7	5	10	9	12	15	12	12	7
h1868	14	10	13	9	9	6	12	11	11	12	10	6	9	7	13	13	12	11	13	13	8	10	7	12	11	9	9	13	9	12	12	8	8	8	8	7	14	12	8	10	6	8	7	7	12	13	10	12	7
h1869	11	9	8	9	11	9	9	9	11	9	10	9	9	8	11	9	11	8	10	7	9	8	16	8	9	9	9	13	11	12	8	11	11	11	6	10	10	9	6	11	12	6	10	7	9	11	13	10	9
h1870	12	8	6	12	10	7	13	10	13	8	7	9	9	8	11	9	11	10	14	10	7	6	12	6	9	6	10	15	13	12	9	8	9	8	8	10	12	11	8	8	10	8	9	8	10	11	11	10	9
h1871	13	4	10	5	7	5	8	8	9	10	12	8	8	9	9	11	10	9	12	8	7	10	8	10	12	11	10	13	7	13	12	7	10	10	13	9	11	6	7	7	7	5	12	7	9	12	10	13	8
h1872	13	7	11	10	10	6	11	11	9	9	10	6	7	11	8	10	9	11	8	10	6	11	9	11	10	9	10	13	11	10	12	7	12	12	9	9	12	8	8	7	8	7	7	9	9	11	9	11	8
h1873	5	7	10	8	12	13	13	6	7	10	10	7	9	10	6	10	7	8	6	12	14	11	14	15	6	8	14	7	12	9	9	13	9	10	5	12	11	11	9	15	12	11	6	8	11	8	9	10	14
h1874	7	13	14	10	8	15	10	10	9	12	8	10	9	10	12	12	11	10	10	8	12	13	7	11	6	9	8	8	10	7	11	11	8	8	7	12	11	11	9	11	7	11	8	14	15	7	9	9	10
h1875	5	9	4	6	9	9	5	8	3	5	6	8	12	7	5	5	5	3	6	6	8	6	5	4	5	6	8	2	6	4	3	7	7	8	5	7	3	7	8	9	7	8	9	9	6	6	6	4	6
h1876	9	10	7	7	11	11	9	10	5	9	10	7	14	8	6	11	7	6	8	9	8	8	9	7	6	6	9	8	8	6	15	10	7	11	9	8	11	8	14	8	7	11	9	10	11	10	11	5	10
h1877	9	7	11	7	11	9	8	9	6	7	11	9	8	9	4	11	6	6	6	9	8	8	9	11	6	10	9	8	10	5	7	12	11	9	7	8	8	7	10	8	9	14	7	9	7	10	6	7	11
h1878	15	8	12	8	6	4	10	9	11	11	13	6	7	11	11	10	11	13	14	10	6	9	11	12	15	10	10	16	7	14	12	5	12	12	11	9	16	8	5	5	7	3	11	7	11	15	13	14	7
h1879	12	8	11	13	11	10	10	7	8	9	11	10	9	11	11	15	8	9	9	15	9	12	12	11	8	6	15	10	9	12	10	8	12	10	7	11	10	12	8	10	6	8	9	9	14	9	8	8	11
h1880	13	11	8	10	10	12	11	12	6	9	7	8	9	8	10	10	9	8	9	12	9	9	8	8	7	6	8	11	8	9	12	9	5	10	7	10	13	13	12	13	7	12	7	10	13	9	9	5	8
h1881	10	12	9	15	11	13	10	11	7	6	9	10	10	8	11	9	6	9	2	11	12	8	11	8	5	7	9	8	11	8	11	12	8	10	6	11	10	12	11	12	10	11	9	13	10	5	9	6	13
h1882	11	11	10	12	12	10	10	8	12	9	5	10	9	3	10	8	9	9	11	8	8	11	11	7	6	7	8	10	12	9	8	17	8	8	8	10	13	7	11	11	7	10	7	8	9	9	10	9	14
h1883	15	7	12	8	6	5	14	12	11	13	10	7	10	8	12	14	14	8	15	8	12	11	11	13	8	9	12	14	8	13	9	7	9	8	8	10	11	9	6	9	11	6	8	12	9	8	14	11	8
h1884	10	8	13	13	15	8	13	15	9	9	11	12	11	11	9	11	12	9	9	17	8	12	11	12	8	6	11	11	9	10	12	12	8	8	7	11	8	12	8	12	8	10	7	13	10	11	6	10	11
h1885	16	8	8	10	6	4	10	11	15	11	9	5	7	10	13	9	14	10	15	10	8	10	11	10	13	9	8	18	8	15	9	7	11	10	10	8	14	9	5	5	11	2	11	8	10	12	16	15	6
h1886	5	9	8	10	11	13	8	9	4	5	9	12	11	10	4	8	6	5	3	9	10	8	7	8	4	8	10	5	10	6	11	10	9	10	9	8	6	9	12	12	9	12	11	8	8	7	6	5	11
h1887	8	7	4	7	8	7	6	5	8	6	6	6	6	5	6	5	6	9	9	5	6	5	4	4	10	6	6	8	4	8	7	7	9	9	8	8	10	6	8	5	6	6	10	6	10	10	9	9	8
h1888	11	9	12	11	6	9	10	14	9	14	8	13	10	10	13	13	14	12	12	11	9	12	8	12	10	11	7	11	9	11	11	10	7	5	11	9	7	10	8	10	8	11	6	10	8	10	9	9	8
h1889	14	10	11	11	9	9	11	9	9	7	11	11	8	8	11	9	8	11	8	9	8	12	13	11	9	9	11	10	11	14	10	14	10	11	8	13	14	10	8	12	10	6	9	7	10	11	10	10	13
h1890	10	14	9	7	7	13	9	9	9	10	8	7	11	10	9	11	8	8	10	7	11	12	8	8	6	7	9	9	9	8	12	10	6	10	7	11	14	10	10	10	10	10	8	15	12	6	11	8	7
h1891	11	11	8	16	12	10	7	10	9	9	6	12	11	9	14	12	9	9	9	12	12	9	8	7	6	7	12	8	14	13	6	13	8	10	7	12	11	11	9	11	9	11	8	12	7	7	10	9	12
h1892	11	9	8	8	6	10	6	9	10	10	11	8	11	13	11	8	8	11	12	8	9	11	10	8	10	10	10	12	7	11	10	7	10	10	10	9	12	7	7	7	8	6	10	7	6	9	11	10	8
h1893	10	12	9	11	11	9	7	7	12	10	8	6	8	6	11	9	10	11	13	11	9	14	9	8	12	8	13	11	9	12	9	12	10	11	7	7	16	6	9	10	8	7	12	9	12	13	16	12	13
h1894	9	4	13	6	6	7	9	8	7	9	12	8	8	11	7	10	9	9	8	9	8	8	9	12	11	11	7	10	8	9	7	6	9	7	8	8	9	7	7	7	7	6	8	8	6	7	7	10	6
h1895	18	6	11	11	11	3	12	11	9	11	10	8	8	6	11	13	12	9	12	11	5	8	14	11	11	7	9	16	9	12	11	12	11	11	8	11	12	10	8	8	8	7	9	5	12	9	11	12	11
h1896	13	11	10	10	12	10	12	18	10	10	8	8	11	11	12	10	11	7	11	10	11	9	9	9	7	10	10	9	10	9	8	9	8	10	10	12	7	11	8	9	10	10	6	14	11	5	7	9	12
h1897	6	9	11	9	11	12	15	10	7	9	9	12	11	9	6	11	7	6	6	9	13	10	16	12	4	8	12	9	17	9	10	12	7	8	7	12	8	13	10	13	10	10	7	10	9	7	5	6	13
h1898	7	8	8	8	7	9	7	8	7	6	8	9	9	6	8	6	8	9	6	5	8	7	7	6	11	9	7	8	5	8	10	6	7	7	12	8	7	9	8	8	8	7	9	7	8	7	9	6	6
h1899	12	12	7	11	9	11	9	11	12	8	5	7	6	10	11	7	6	8	12	9	10	14	6	7	7	8	11	8	9	10	7	10	11	7	8	9	14	6	9	10	10	11	8	11	12	8	11	10	13
h1900	10	8	13	11	11	11	14	8	9	9	7	10	8	8	7	10	10	7	11	10	10	11	13	14	5	6	8	10	16	6	11	12	10	7	4	10	8	7	10	9	7	11	7	10	7	7	8	7	11
h1901	7	11	10	7	10	12	10	5	8	7	12	14	9	9	7	10	10	11	7	10	9	9	10	9	9	7	10	8	9	7	10	9	10	10	8	9	10	10	8	11	7	9	10	9	12	15	10	8	7
h1902	10	10	9	7	9	10	9	9	11	9	7	6	9	9	7	9	11	9	10	11	13	12	8	12	10	9	13	11	9	10	10	8	10	10	7	9	12	10	7	10	7	8	9	7	12	9	11	10	9
h1903	9	13	16	8	14	9	10	12	7	8	11	9	11	11	10	10	11	9	10	10	10	13	8	13	8	10	12	11	12	11	9	11	9	10	9	12	9	11	7	11	8	6	8	10	9	9	8	11	16
h1904	7	7	12	14	14	13	12	8	7	6	10	13	10	12	8	12	9	6	2	16	12	11	13	11	5	9	16	7	12	11	9	15	9	9	6	16	7	15	11	17	11	11	10	12	11	6	7	7	12
h1905	10	12	11	7	11	10	12	9	6	9	9	8	11	9	7	13	10	9	9	11	11	12	10	11	8	6	13	10	9	8	6	8	12	14	7	11	10	12	7	10	7	8	11	11	14	9	10	8	9
h1906	4	10	11	10	11	15	7	8	3	8	8	13	10	12	10	7	6	10	8	9	11	10	8	10	5	10	13	5	11	7	7	10	13	11	9	9	7	10	8	10	7	11	10	12	7	8	6	6	13
h1907	13	11	8	14	6	10	7	8	12	9	9	10	10	7	16	10	7	10	9	10	11	9	10	8	9	8	12	10	10	15	9	13	8	9	6	8	15	11	8	13	9	7	10	8	9	8	12	11	12
h1908	12	8	9	10	7	11	10	10	9	10	6	7	8	10	11	11	9	12	9	7	7	8	10	9	10	7	7	11	6	8	17	8	9	7	7	8	13	8	11	8	5	9	8	8	10	10	9	7	8
h1909	13	11	10	8	8	8	6	14	13	12	10	8	11	11	14	10	11	11	15	8	10	9	9	9	14	11	10	14	6	15	8	7	10	10	9	12	15	13	5	9	8	3	12	12	15	11	16	15	8
h1910	8	12	13	9	11	11	9	11	10	13	9	9	10	10	11	13	10	10	10	7	9	8	10	8	10	10	9	9	5	12	7	10	9	9	6	13	12	16	8	10	8	6	11	13	14	10	13	12	9
h1911	13	11	10	12	8	10	10	10	10	9	8	8	7	11	12	8	7	7	12	12	9	13	10	10	11	8	12	9	6	11	10	7	8	8	6	8	15	7	8	9	9	8	8	12	11	7	11	9	12
h1912	9	11	12	4	11	9	13	12	9	10	9	7	10	10	6	7	13	8	10	10	13	12	10	11	8	10	11	11	9	10	9	8	9	9	9	7	9	10	7	10	11	8	7	12	10	6	9	12	8
h1913	9	8	10	10	10	10	10	9	9	10	10	12	9	9	7	10	10	15	10	10	5	9	9	7	8	7	6	9	7	8	10	7	10	8	7	3	12	10	11	7	7	11	8	11	12	15	10	10	7
h1914	10	16	11	11	11	10	10	9	10	6	6	6	9	9	13	9	12	11	10	9	9	12	7	8	10	7	7	11	9	8	12	10	12	8	9	9	10	10	8	8	8	10	9	11	10	7	9	10	11
h1915	15	11	10	12	8	6	5	8	13	12	10	10	7	9	16	16	13	11	15	10	9	11	12	10	13	7	12	13	8	15	9	9	9	9	10	8	15	9	8	9	5	6	12	6	15	12	15	13	10
h1916	18	8	11	9	11	3	10	11	10	11	11	8	10	10	11	13	12	9	14	11	6	8	13	10	12	10	11	16	9	14	7	10	11	13	9	11	12	12	5	8	10	5	11	5	10	13	13	12	9
h1917	10	13	6	13	8	13	6	10	11	6	3	13	10	8	13	7	7	12	7	9	9	8	8	6	8	7	9	6	8	11	11	12	11	7	5	9	9	9	10	12	9	11	10	10	8	8	9	7	11
h1918	7	10	8	10	16	11	8	8	9	8	6	11	10	10	5	7	6	8	10	9	8	10	6	8	7	9	11	8	10	5	9	10	15	13	7	10	9	8	10	8	9	11	11	6	11	12	10	7	13
h1919	10	9	7	11	11	12	7	11	6	5	6	10	13	15	10	6	7	7	7	8	10	9	7	7	7	8	12	5	8	9	8	9	12	16	7	12	8	11	7	11	10	9	9	13	7	7	9	4	10
h1920	10	7	14	9	7	9	11	8	8	9	11	9	12	8	8	11	10	10	9	9	10	12	9	14	8	10	9	8	11	10	13	6	7	9	7	10	9	11	9	10	7	10	5	8	8	8	6	9	9
h1921	11	13	10	12	10	8	5	8	12	11	10	10	9	9	14	10	11	11	13	10	10	9	12	7	12	7	12	12	8	15	8	9	8	10	9	8	15	13	7	11	7	5	14	10	11	13	16	13	10
h1922	10	16	9	9	15	10	8	9	9	9	9	10	12	5	11	11	10	6	11	7	11	10	9	8	6	7	11	7	11	10	10	16	8	9	7	7	12	8	10	12	8	10	10	7	10	12	10	8	15
h1923	11	11	7	10	13	9	8	12	10	8	8	11	10	12	9	7	9	10	9	7	7	6	8	7	6	7	11	9	6	9	13	10	15	9	6	8	7	7	9	8	10	9	8	8	8	12	7	7	11
h1924	5	8	7	8	10	11	7	8	5	6	8	10	9	9	7	6	6	6	2	7	8	7	9	7	5	7	9	4	9	7	8	11	5	6	8	7	6	7	11	9	9	10	8	9	5	5	5	4	10
h1925	8	7	9	11	11	14	10	9	8	8	7	8	9	9	8	10	5	9	7	10	10	11	7	9	6	9	10	7	10	7	10	11	10	12	7	8	12	5	12	9	7	14	7	9	12	9	8	8	13
h1926	9	10	8	10	10	11	8	10	9	8	7	11	10	8	9	9	10	10	10	9	7	8	9	8	9	5	7	10	8	8	13	12	11	11	6	9	11	9	13	10	5	11	9	4	12	10	9	7	10
h1927	11	11	8	10	12	8	9	16	8	10	9	10	11	11	10	12	9	7	9	10	14	9	11	8	6	9	14	9	10	13	10	7	8	8	7	10	9	11	8	11	11	7	9	14	13	9	11	9	12
h1928	11	5	10	12	10	11	10	12	8	10	9	10	10	10	10	12	11	9	8	16	10	11	11	10	9	6	12	12	8	15	11	11	5	7	6	14	13	15	10	15	7	10	9	12	13	7	9	11	8
h1929	9	7	10	10	12	12	10	14	4	8	11	10	13	9	6	10	9	5	6	14	12	11	14	10	4	6	14	9	12	11	13	13	7	9	7	12	9	13	11	17	9	12	9	12	11	8	8	7	14
h1930	15	11	8	12	12	9	9	10	11	10	7	10	8	6	14	12	13	11	14	10	7	9	9	8	10	7	8	11	8	9	7	13	12	11	9	10	11	9	9	9	7	9	10	6	15	11	11	11	10
h1931	11	6	11	10	7	8	10	9	10	8	10	10	7	9	11	12	11	15	12	10	7	9	5	11	10	9	4	13	8	10	6	7	12	12	7	9	12	10	9	7	5	11	8	9	11	11	10	12	5
h1932	12	10	10	9	10	7	9	14	10	12	7	7	10	6	9	9	13	8	12	11	13	8	4	9	8	8	9	13	11	8	7	6	7	9	9	6	10	9	8	8	7	9	8	10	7	6	13	10	5
h1933	6	12	11	12	13	12	13	11	10	9	7	12	10	11	10	8	11	11	10	11	17	11	8	12	4	8	10	5	13	7	7	11	8	6	7	11	5	12	10	12	8	12	7	13	9	8	7	10	12
h1934	12	8	8	6	8	8	10	7	9	8	12	8	11	7	9	10	8	9	12	6	6	7	8	8	11	9	8	11	5	9	12	9	10	12	9	8	14	8	9	7	8	9	10	7	10	13	12	10	9
h1935	10	8	11	8	11	7	11	10	9	8	10	11	8	14	8	9	10	14	10	11	7	8	8	11	11	11	11	10	7	12	9	6	15	13	8	12	9	10	5	8	8	5	10	10	12	14	9	12	10
h1936	16	9	11	6	8	4	9	9	10	10	11	4	9	11	10	10	11	11	12	10	6	9	9	11	13	10	8	15	9	12	10	5	12	14	11	10	14	8	5	3	7	5	9	7	9	13	12	12	7
h1937	12	7	8	8	7	6	10	9	13	14	9	5	8	8	11	9	12	9	14	9	6	7	13	9	13	8	9	17	7	12	10	8	9	9	8	9	15	6	4	6	11	4	10	6	8	11	14	14	8
h1938	9	13	12	14	12	13	7	4	11	8	8	12	5	8	14	10	7	11	10	8	10	9	10	11	10	5	10	8	12	11	10	13	9	7	5	10	13	11	8	11	5	10	10	6	13	9	10	9	14
h1939	7	8	12	11	8	12	10	7	10	8	9	14	7	7	9	10	9	13	7	6	7	9	7	9	10	9	4	9	9	8	10	11	12	8	6	10	10	10	10	9	5	12	9	9	12	11	9	10	9
h1940	10	7	9	9	8	10	8	11	7	9	11	10	13	15	11	10	9	7	9	8	10	9	11	9	8	12	12	10	8	13	12	9	8	12	7	8	8	9	6	9	10	7	9	11	9	11	10	10	10
h1941	12	10	13	15	11	11	12	13	8	10	7	9	10	10	13	11	10	8	10	13	10	10	9	10	6	9	9	10	11	8	9	10	7	9	8	11	10	10	10	8	10	11	5	15	8	6	7	8	11
h1942	6	7	8	5	8	7	6	8	6	7	10	6	6	8	6	9	7	7	7	6	5	7	8	8	8	10	6	6	10	5	7	9	8	8	9	9	8	7	9	6	6	11	6	6	7	8	6	7	9
h1943	16	10	10	9	5	5	8	10	11	9	8	7	10	10	15	9	13	12	13	11	5	8	10	8	15	9	7	14	6	13	11	4	11	11	11	9	13	10	6	6	7	4	11	8	9	10	14	13	3
h1944	9	9	8	16	10	13	8	8	9	3	7	11	9	8	10	8	5	9	5	14	12	11	10	8	6	5	14	7	14	11	9	11	11	11	5	14	11	11	8	13	11	10	9	14	9	6	8	5	14
h1945	11	8	13	10	5	7	13	9	13	10	9	9	6	8	10	9	9	12	10	9	11	10	14	14	11	9	9	13	13	14	10	7	9	9	8	10	13	10	7	10	10	5	8	7	10	7	9	14	10
h1946	11	9	11	5	9	9	11	10	5	11	12	7	14	8	8	13	9	10	9	9	8	8	9	10	8	8	7	10	8	8	15	8	7	9	8	8	11	11	11	8	5	9	9	8	10	10	9	7	8
h1947	7	10	2	10	11	12	3	9	9	5	7	8	11	7	9	3	4	9	8	7	10	5	7	2	7	8	10	6	7	8	9	9	11	10	8	8	10	9	10	9	8	10	13	11	9	10	11	7	11
h1948	9	10	6	7	9	9	6	8	7	6	8	8	10	11	7	7	6	8	10	6	7	9	8	6	8	11	14	8	9	11	8	8	12	12	9	10	9	8	5	9	7	7	12	10	7	8	6	10	12
h1949	11	11	14	12	12	9	13	12	9	11	10	8	6	8	10	12	11	11	11	12	9	11	9	11	9	9	6	11	8	5	9	9	10	9	6	6	11	9	10	7	6	11	7	10	15	9	9	11	10
h1950	11	11	10	8	14	12	13	10	4	9	9	9	11	9	4	12	7	4	7	10	10	11	11	10	3	8	10	9	14	5	8	13	9	12	6	12	9	11	12	11	10	13	6	10	11	8	7	3	12
h1951	7	9	12	14	14	14	10	10	8	8	10	14	11	9	8	8	5	9	4	12	14	9	11	9	3	9	12	5	14	9	8	15	8	10	6	14	9	13	11	15	11	12	7	12	9	9	6	5	14
h1952	14	6	11	8	7	5	10	8	11	10	10	9	6	10	12	11	12	12	14	9	5	10	11	11	14	9	11	14	8	14	13	8	13	11	11	9	15	8	5	8	7	3	12	6	11	14	13	14	9
h1953	8	12	9	15	17	12	8	9	9	7	9	13	8	7	11	11	8	12	8	11	11	10	12	9	8	4	11	7	9	12	11	14	10	8	5	9	12	10	8	12	8	11	9	9	14	13	10	8	15
h1954	16	8	11	8	7	3	10	10	12	12	12	7	8	12	12	11	12	12	15	9	5	10	12	11	15	11	11	16	6	15	11	6	13	13	12	10	15	9	4	6	8	2	12	8	11	14	14	15	7
h1955	15	11	12	14	10	7	9	12	12	12	9	6	6	9	16	14	13	11	13	12	9	9	10	11	12	8	10	14	8	13	11	5	8	8	7	8	15	7	8	5	7	6	7	12	13	11	11	11	10
h1956	11	11	7	11	9	8	5	9	8	6	6	10	9	7	13	6	9	9	8	8	6	7	8	7	10	7	10	9	10	8	8	9	12	12	9	8	12	6	7	7	8	7	10	9	6	11	11	8	10
h1957	10	10	13	13	11	10	13	7	7	9	9	14	7	9	9	13	13	11	6	13	11	10	16	14	8	6	9	11	13	10	10	14	8	6	5	13	8	12	12	14	8	10	5	9	10	9	9	6	11
h1958	13	8	12	9	10	7	10	8	9	8	10	9	10	14	9	11	10	14	10	11	5	10	10	12	13	11	9	10	7	12	9	8	13	13	10	11	9	10	7	8	7	5	10	8	10	12	9	10	9
h1959	9	9	14	12	8	14	8	10	8	11	8	8	9	9	12	10	9	11	8	12	12	9	8	11	8	9	10	10	10	11	12	9	6	8	6	12	15	15	12	15	7	10	9	12	13	9	8	9	10
h1960	7	13	7	12	11	14	7	7	10	5	6	14	9	9	10	6	6	11	6	8	12	7	8	7	5	5	10	4	12	8	8	13	10	8	6	10	6	9	11	13	9	11	9	9	8	11	8	5	13
h1961	7	9	14	12	14	12	13	14	6	8	11	14	10	9	8	14	9	9	6	14	14	11	12	14	4	8	12	7	12	9	9	11	7	8	7	12	7	13	12	15	8	12	7	12	13	9	5	7	14
h1962	12	8	15	15	13	8	13	11	10	11	9	11	5	7	11	11	10	11	10	13	8	12	9	14	8	8	9	11	13	10	12	14	9	7	9	11	14	6	9	10	6	10	6	9	10	12	8	10	15
h1963	13	9	16	10	10	6	11	12	9	14	13	7	11	11	12	14	13	10	12	14	7	13	10	13	11	12	14	13	8	13	9	9	9	12	11	10	13	11	6	11	10	6	11	10	11	10	13	15	10
h1964	9	6	10	6	8	7	9	6	8	9	11	9	7	9	8	9	7	12	9	7	6	6	8	10	11	8	7	11	7	10	11	6	11	7	10	8	10	9	12	8	6	8	13	8	11	11	10	8	8
h1965	11	5	11	8	8	5	8	9	8	9	11	8	7	11	8	9	8	11	11	7	6	8	10	11	12	10	10	11	6	12	7	8	11	9	9	10	12	9	6	6	8	6	13	7	11	11	11	12	9
h1966	5	10	7	11	11	12	9	5	9	8	6	10	5	7	9	7	6	9	9	9	9	10	8	9	3	6	9	4	11	6	7	13	9	7	5	8	10	6	10	10	8	8	8	7	10	7	9	8	11
h1967	10	7	6	6	5	5	6	4	8	6	6	6	5	6	9	5	7	8	10	5	4	7	4	6	11	6	6	10	5	8	6	5	7	8	8	6	11	6	4	5	3	4	9	4	8	8	10	10	6
h1968	13	7	12	10	8	7	12	8	9	10	11	9	6	10	12	12	16	10	13	12	8	11	13	14	12	9	8	16	6	13	9	9	11	11	9	12	11	13	5	9	7	3	9	8	13	10	16	13	6
h1969	15	8	11	7	5	2	9	10	11	12	12	7	8	10	11	11	13	11	13	10	5	9	10	11	14	11	9	14	5	13	8	6	10	11	11	9	13	8	5	5	7	3	12	6	9	12	13	14	7
h1970	9	9	14	10	12	10	12	12	6	12	11	14	9	9	8	12	9	9	8	10	12	7	13	11	6	9	10	8	12	11	12	11	4	6	6	12	11	13	10	13	7	11	5	12	11	11	8	9	10
h1971	5	6	8	9	8	9	9	5	4	4	12	11	5	8	7	6	6	8	4	7	10	7	9	8	9	7	9	6	9	9	7	9	7	8	6	7	8	9	11	10	5	10	7	7	6	7	5	6	10
h1972	11	7	11	12	10	8	12	12	10	10	11	12	9	9	8	12	10	9	9	13	12	8	13	13	6	5	12	12	16	11	8	13	8	6	6	12	8	11	6	12	10	10	7	9	10	9	10	9	12
h1973	13	9	10	12	12	11	13	8	5	8	11	11	9	9	8	12	7	8	7	12	9	11	10	10	5	8	10	9	14	9	6	15	9	13	7	14	11	11	10	11	10	9	8	8	9	9	7	5	12
h1974	11	8	10	8	6	7	9	11	8	9	9	8	9	11	12	11	10	10	8	7	8	9	8	10	9	12	9	9	11	10	5	7	7	7	10	9	8	7	6	6	8	12	7	9	5	7	7	10	8
h1975	9	7	10	13	8	10	11	6	12	10	8	10	8	7	12	7	9	8	12	9	11	10	12	13	7	8	11	9	11	8	5	10	10	6	5	7	11	8	9	12	8	8	9	11	12	6	13	10	10
h1976	11	7	18	12	12	7	14	14	11	12	10	10	6	10	10	12	11	12	12	14	9	13	10	15	9	11	8	12	12	9	11	11	9	8	9	10	11	9	8	9	7	11	5	10	11	11	7	13	12
h1977	13	11	10	12	10	10	10	10	8	6	10	12	9	9	12	8	9	10	7	10	9	11	12	10	8	10	12	9	10	15	11	13	9	10	7	12	13	11	7	13	9	7	10	8	9	10	9	9	14
h1978	5	9	4	8	10	11	5	7	4	4	6	8	9	5	5	5	3	4	2	6	9	7	5	4	1	6	7	3	8	4	6	9	6	6	5	8	3	7	9	9	7	11	5	9	5	5	5	3	9
h1979	11	11	14	10	10	11	12	12	7	11	8	7	8	9	12	12	11	11	12	12	9	13	4	13	8	11	8	11	10	7	7	9	10	11	8	10	11	11	7	9	6	11	7	10	13	9	9	11	10
h1980	10	12	6	11	10	9	8	10	15	8	2	9	10	8	11	7	7	8	10	7	12	8	9	11	5	8	12	7	10	11	7	11	7	7	6	11	7	9	6	11	12	9	8	10	7	8	10	8	12
h1981	6	5	15	9	11	9	16	9	9	14	10	11	7	8	7	15	12	8	11	13	10	11	15	16	9	9	11	12	12	9	10	11	8	8	6	10	10	11	9	11	7	9	8	9	14	11	12	11	11
h1982	9	11	14	14	10	13	11	10	8	11	9	12	8	8	12	12	11	11	9	12	12	9	11	11	9	8	8	9	8	7	13	9	8	7	6	8	11	11	12	11	5	11	7	12	15	7	9	9	10
h1983	9	11	8	12	14	11	11	8	11	6	8	12	10	9	8	4	7	10	8	10	13	7	14	8	6	8	12	7	13	11	7	11	11	10	6	12	9	11	8	13	13	8	10	10	7	10	11	10	14
h1984	12	7	7	11	10	9	9	10	8	7	8	9	8	8	8	9	7	12	7	11	9	8	8	7	8	4	9	10	10	10	13	8	11	11	7	10	13	9	13	10	5	10	8	8	10	10	9	9	9
h1985	13	9	10	8	8	4	8	6	12	13	9	3	7	8	12	10	12	12	15	10	8	7	9	12	13	8	10	14	8	13	8	5	11	11	7	8	15	7	5	5	8	4	11	6	11	11	16	13	8
h1986	11	11	6	14	12	13	10	8	9	3	6	9	7	9	8	6	3	9	5	10	11	9	7	6	4	4	10	7	12	7	9	13	13	12	7	14	11	9	10	11	10	10	8	12	11	8	10	5	12
h1987	9	9	12	12	8	9	10	12	12	11	8	13	10	10	10	12	12	8	9	12	16	11	13	13	5	9	12	8	14	13	9	11	5	7	4	10	7	11	9	13	11	11	6	8	7	7	8	7	10
h1988	9	12	9	10	12	13	9	8	7	7	6	9	10	8	9	7	8	12	10	9	7	10	5	8	7	7	5	10	9	4	11	10	11	11	8	8	11	9	11	10	5	12	9	10	11	12	11	7	8
h1989	11	9	6	8	7	5	9	10	17	11	7	7	7	8	12	8	7	9	12	7	11	7	10	10	10	8	7	11	10	14	5	9	6	6	7	10	13	7	6	7	17	6	8	9	7	9	10	15	9
h1990	13	9	8	14	12	11	10	12	9	7	7	11	7	10	10	8	7	10	7	14	9	11	8	8	6	6	10	9	12	11	10	13	7	9	5	14	11	9	10	11	9	11	5	12	7	9	5	7	12
h1991	12	14	13	11	13	8	10	9	12	9	8	10	8	7	11	9	10	8	11	7	10	12	11	10	6	9	11	9	13	10	11	16	8	8	5	11	12	4	7	10	10	9	6	9	6	11	9	10	15
h1992	9	10	6	10	10	12	10	11	6	6	8	8	13	13	7	6	7	9	10	10	9	11	7	6	7	9	12	9	9	7	6	9	16	16	6	9	8	9	7	9	9	11	11	13	10	7	9	9	8
h1993	9	9	7	10	9	11	8	4	8	7	9	7	6	10	8	7	7	9	7	7	8	7	6	7	10	6	7	9	9	7	11	8	11	8	9	8	10	7	12	8	6	12	9	4	10	8	7	6	9
h1994	14	8	9	13	13	7	13	13	9	7	9	8	6	10	11	9	10	12	8	11	9	8	10	9	9	5	9	13	11	14	13	10	10	8	8	13	12	10	6	8	8	9	7	11	12	11	8	12	11
h1995	8	14	7	11	13	11	7	13	8	7	8	11	12	10	9	9	8	6	6	9	15	12	11	7	4	7	15	6	13	12	9	12	9	11	4	11	10	8	9	12	13	9	9	15	8	8	10	6	17
h1996	9	9	8	9	12	11	9	8	11	7	6	11	8	6	9	7	8	10	10	5	8	8	6	8	8	8	5	8	10	7	11	12	11	9	7	9	11	8	12	10	7	13	6	6	11	10	7	9	11
h1997	5	6	5	4	5	6	5	6	5	5	5	6	4	6	6	6	4	6	5	3	7	8	5	5	6	7	6	5	8	7	3	7	8	7	8	7	8	5	7	6	6	8	4	5	7	7	6	7	8
h1998	11	11	10	8	10	8	12	8	11	9	7	6	8	7	10	10	12	10	15	4	12	11	9	11	9	8	10	12	8	9	9	5	12	8	7	10	11	7	6	7	9	8	5	8	11	8	14	11	10
[truncated: 590 more rows]
[truncated: 2,539 more columns]
