# Supplementary material for: Analysis of Purines and Pyrimidines distribution over miRNAs of Human, Gorilla, Chimpanzee, Mouse and Rat
Source: Sci Rep. 2018 Jul 2;8:9974. doi: 10.1038/s41598-018-28289-x (PMC6028587; doi:10.1038/s41598-018-28289-x)
Supplement: Supplementary file 6 — Dataset 6 [file 41598_2018_28289_MOESM6_ESM.xlsx]

## Sheet: Sheet1
								Pair-wise hamming distance matrix of miRNAs of gorilla: HD(gi,gj)
	g1	g2	g3	g4	g5	g6	g7	g8	g9	g10	g11	g12	g13	g14	g15	g16	g17	g18	g19	g20	g21	g22	g23	g24	g25	g26	g27	g28	g29	g30	g31	g32	g33	g34	g35	g36	g37	g38	g39	g40	g41	g42	g43	g44	g45	g46	g47	g48	g49
g1	0	8	9	9	6	7	5	9	9	6	9	9	10	7	7	10	10	6	10	9	9	8	10	9	9	7	9	7	10	9	6	9	10	8	9	14	10	9	10	6	7	8	11	9	10	11	8	9	6
g2	8	0	9	7	8	9	9	11	9	8	8	13	13	7	7	10	10	5	8	10	9	8	10	11	13	7	11	10	10	10	8	7	4	8	11	8	12	8	9	10	7	10	5	10	9	7	10	10	8
g3	9	9	0	7	7	9	10	10	15	7	17	13	9	9	10	7	10	8	7	12	12	10	1	9	17	15	10	6	11	13	8	10	9	9	2	11	7	17	10	7	12	4	10	7	9	12	1	11	12
g4	9	7	7	0	8	8	9	11	10	8	12	13	9	8	9	6	8	5	10	10	10	10	5	12	12	13	11	10	11	11	9	10	7	10	6	8	8	15	6	12	10	10	8	7	8	8	6	9	10
g5	6	8	7	8	0	10	7	9	14	2	14	10	10	12	9	9	11	8	8	13	11	13	5	10	12	12	8	9	8	11	3	13	14	8	6	10	8	13	13	8	11	9	9	12	12	12	7	10	11
g6	7	9	9	8	10	0	7	9	10	9	8	10	14	10	9	10	13	8	14	9	10	9	7	10	12	8	11	9	12	9	9	11	10	6	8	8	8	8	11	7	8	9	11	12	8	9	9	11	11
g7	5	9	10	9	7	7	0	6	10	9	7	8	11	8	8	11	10	11	9	9	7	9	10	12	6	6	10	8	9	6	8	9	10	5	9	7	11	7	11	7	9	11	9	9	10	8	9	9	7
g8	9	11	10	11	9	9	6	0	10	9	8	6	8	8	14	11	11	6	7	12	12	7	11	17	10	8	10	9	12	5	10	10	12	9	10	11	11	8	9	7	8	13	11	12	15	8	11	12	12
g9	9	9	15	10	14	10	10	10	0	7	12	8	14	10	7	7	13	6	14	9	8	9	13	8	8	6	10	11	12	8	7	13	10	11	12	7	7	11	13	9	6	8	9	10	6	12	13	9	9
g10	6	8	7	8	2	9	9	9	7	0	13	7	11	5	9	6	10	8	6	11	9	4	5	14	13	9	6	10	7	11	1	11	11	10	6	10	6	13	8	8	9	10	8	7	10	9	7	11	9
g11	9	8	17	12	14	8	7	8	12	13	0	12	16	12	10	15	11	9	14	9	8	11	14	12	10	8	11	11	12	5	13	7	10	9	15	8	16	0	11	9	6	15	9	18	12	3	14	9	11
g12	9	13	13	13	10	10	8	6	8	7	12	0	10	10	9	11	9	9	12	11	12	5	13	12	10	6	8	9	8	6	7	15	16	11	12	11	9	11	13	5	10	10	13	10	12	12	11	13	11
g13	10	13	9	9	10	14	11	8	14	11	16	10	0	10	11	6	13	8	12	17	13	11	9	12	10	14	10	7	10	11	10	13	14	9	8	11	8	13	7	10	13	6	11	6	10	11	8	10	15
g14	7	7	9	8	12	10	8	8	10	5	12	10	10	0	10	5	13	7	12	15	8	5	9	12	12	8	10	7	10	10	5	11	8	11	8	11	9	12	9	7	8	9	11	10	12	8	7	10	13
g15	7	7	10	9	9	9	8	14	7	9	10	9	11	10	0	7	7	6	11	7	6	9	8	11	11	8	6	9	10	10	10	9	10	10	9	11	9	10	8	7	6	13	13	7	9	8	9	10	9
g16	10	10	7	6	9	10	11	11	7	6	15	11	6	5	7	0	10	6	8	7	9	10	8	8	11	11	11	6	10	13	6	11	8	12	7	14	8	15	9	10	11	5	9	5	8	13	6	8	8
g17	10	10	10	8	11	13	10	11	13	10	11	9	13	13	7	10	0	8	11	8	7	10	8	7	11	15	7	7	7	9	10	12	13	8	9	10	8	11	14	8	13	6	10	11	11	9	8	8	8
g18	6	5	8	5	8	8	11	6	6	8	9	9	8	7	6	6	8	0	6	6	9	8	9	8	8	7	9	7	9	9	7	7	6	7	9	6	9	9	5	8	7	8	7	7	8	6	8	6	6
g19	10	8	7	10	8	14	9	7	14	6	14	12	12	12	11	8	11	6	0	13	9	13	8	12	14	12	7	9	14	8	6	11	10	10	9	8	10	11	13	6	9	9	7	12	10	9	8	12	11
g20	9	10	12	10	13	9	9	12	9	11	9	11	17	15	7	7	8	6	13	0	4	12	10	9	11	9	10	7	13	9	12	12	9	8	11	6	10	9	12	10	6	10	10	11	7	11	11	6	6
g21	9	9	12	10	11	10	7	12	8	9	8	12	13	8	6	9	7	9	9	4	0	11	11	8	8	8	12	8	11	9	9	8	9	11	12	9	11	8	11	11	6	10	8	10	7	12	13	6	7
g22	8	8	10	10	13	9	9	7	9	4	11	5	11	5	9	10	10	8	13	12	11	0	8	11	13	7	9	7	9	9	4	12	11	12	7	10	8	11	10	4	9	8	10	9	11	11	6	13	8
g23	10	10	1	5	5	7	10	11	13	5	14	13	9	9	8	8	8	9	8	10	11	8	0	9	13	13	11	5	8	14	6	11	8	10	1	14	10	14	9	8	11	4	9	5	8	13	2	10	8
g24	9	11	9	12	10	10	12	17	8	14	12	12	12	12	11	8	7	8	12	9	8	11	9	0	8	14	8	10	6	11	8	11	12	11	10	9	7	13	11	12	12	10	16	8	10	8	9	7	9
g25	9	13	17	12	12	12	6	10	8	13	10	10	10	12	11	11	11	8	14	11	8	13	13	8	0	10	8	11	10	4	12	15	16	7	12	7	9	9	15	11	12	10	13	12	12	10	11	7	9
g26	7	7	15	13	12	8	6	8	6	9	8	6	14	8	8	11	15	7	12	9	8	7	13	14	10	0	8	11	14	6	9	11	10	9	12	7	11	8	13	5	4	13	11	12	10	10	13	13	9
g27	9	11	10	11	8	11	10	10	10	6	11	8	10	10	6	11	7	9	7	10	12	9	11	8	8	8	0	8	8	8	5	8	13	13	10	11	11	11	10	7	10	7	8	10	9	10	9	9	9
g28	7	10	6	10	9	9	8	9	11	10	11	9	7	7	9	6	7	7	9	7	8	7	5	10	11	11	8	0	9	8	11	10	8	9	6	8	9	13	8	9	8	6	10	7	10	10	6	13	5
g29	10	10	11	11	8	12	9	12	12	7	12	8	10	10	10	10	7	9	14	13	11	9	8	6	10	14	8	9	0	8	7	11	14	11	9	11	6	12	11	7	12	10	9	10	8	9	8	9	13
g30	9	10	13	11	11	9	6	5	8	11	5	6	11	10	10	13	9	9	8	9	9	9	14	11	4	6	8	8	8	0	10	7	12	10	13	8	11	5	10	7	9	11	9	13	10	6	13	8	9
g31	6	8	8	9	3	9	8	10	7	1	13	7	10	5	10	6	10	7	6	12	9	4	6	8	12	9	5	11	7	10	0	12	10	10	5	9	6	14	8	14	8	8	9	7	9	9	6	12	8
g32	9	7	10	10	13	11	9	10	13	11	7	15	13	11	9	11	12	7	11	12	8	12	11	11	15	11	8	10	11	7	12	0	9	9	12	7	13	7	10	12	6	12	6	15	9	6	11	10	14
g33	10	4	9	7	14	10	10	12	10	11	10	16	14	8	10	8	13	6	10	9	9	11	8	12	16	10	13	8	14	12	10	9	0	10	9	8	12	10	9	10	7	12	5	10	6	7	10	10	11
g34	8	8	9	10	8	6	5	9	11	10	9	11	9	11	10	12	8	7	10	8	11	12	10	11	7	9	13	9	11	10	10	9	10	0	9	6	10	9	12	10	11	10	9	8	10	11	10	10	8
g35	9	11	2	6	6	8	9	10	12	6	15	12	8	8	9	7	9	9	9	11	12	7	1	10	12	12	10	6	9	13	5	12	9	9	0	13	9	15	10	7	12	3	10	4	7	14	1	11	7
g36	14	8	11	8	10	8	7	11	7	10	8	11	11	11	11	14	10	6	8	6	9	10	14	9	7	7	11	8	11	8	9	7	8	6	13	0	12	8	12	10	11	12	5	10	7	9	14	8	6
g37	10	12	7	8	8	8	11	11	7	6	16	9	8	9	9	8	8	9	10	10	11	8	10	7	9	11	11	9	6	11	6	13	12	10	9	12	0	15	11	6	15	6	9	6	4	15	8	9	8
g38	9	8	17	15	13	8	7	8	11	13	0	11	13	12	10	15	11	9	11	9	8	11	14	13	9	8	11	13	12	5	14	7	10	9	15	8	15	0	11	11	6	21	9	15	13	3	14	10	11
g39	10	9	10	6	13	11	11	9	13	8	11	13	7	9	8	9	14	5	13	12	11	10	9	11	15	13	10	8	11	10	8	10	9	12	10	12	11	11	0	10	11	11	10	9	9	9	9	7	14
g40	6	10	7	12	8	7	7	7	9	8	9	5	10	7	7	10	8	8	6	10	11	4	8	12	11	5	7	9	7	7	14	12	10	10	7	10	6	11	10	0	7	8	12	8	10	7	8	13	8
g41	7	7	12	10	11	8	9	8	6	9	6	10	13	8	6	11	13	7	9	6	6	9	11	12	12	4	10	8	12	9	8	6	7	11	12	11	15	6	11	7	0	12	6	10	8	12	13	11	9
g42	8	10	4	10	9	9	11	13	8	10	15	10	6	9	13	5	6	8	9	10	10	8	4	10	10	13	7	6	10	11	8	12	12	10	3	12	6	21	11	8	12	0	14	4	12	11	2	11	8
g43	11	5	10	8	9	11	9	11	9	8	9	13	11	11	13	9	10	7	7	10	8	10	9	16	13	11	8	10	9	9	9	6	5	9	10	5	9	9	10	12	6	14	0	11	8	8	11	13	10
g44	9	10	7	7	12	12	9	12	10	7	18	10	6	10	7	5	11	7	12	11	10	9	5	8	12	12	10	7	10	13	7	15	10	8	4	10	6	15	9	8	10	4	11	0	8	13	5	12	9
g45	10	9	9	8	12	8	10	15	6	10	12	12	10	12	9	8	11	8	10	7	7	11	8	10	12	10	9	10	8	10	9	9	6	10	7	7	4	13	9	10	8	12	8	8	0	11	8	15	11
g46	11	7	12	8	12	9	8	8	12	9	3	12	11	8	8	13	9	6	9	11	12	11	13	8	10	10	10	10	9	6	9	6	7	11	14	9	15	3	9	7	12	11	8	13	11	0	13	7	11
g47	8	10	1	6	7	9	9	11	13	7	14	11	8	7	9	6	8	8	8	11	13	6	2	9	11	13	9	6	8	13	6	11	10	10	1	14	8	14	9	8	13	2	11	5	8	13	0	10	6
g48	9	10	11	9	10	11	9	12	9	11	9	13	10	10	10	8	8	6	12	6	6	13	10	7	7	13	9	13	9	8	12	10	10	10	11	8	9	10	7	13	11	11	13	12	15	7	10	0	10
g49	6	8	12	10	11	11	7	12	9	9	11	11	15	13	9	8	8	6	11	6	7	8	8	9	9	9	9	5	13	9	8	14	11	8	7	6	8	11	14	8	9	8	10	9	11	11	6	10	0
g50	14	10	11	8	10	10	9	11	9	10	10	11	9	9	9	10	10	6	10	10	11	10	12	8	7	11	11	10	9	9	9	7	10	8	11	4	10	10	10	10	15	10	9	10	8	9	10	8	10
g51	6	12	10	12	8	6	7	8	8	8	9	3	8	11	7	12	8	8	11	7	10	6	11	9	7	6	7	6	7	5	8	10	11	9	11	9	8	8	9	4	8	10	10	10	9	9	10	9	6
g52	7	5	7	9	10	10	7	14	12	13	8	14	10	8	12	8	11	7	6	11	6	9	7	11	10	10	9	9	10	9	9	7	8	7	7	9	12	14	7	11	8	11	11	10	15	7	6	12	9
g53	9	3	8	8	10	9	9	10	10	9	9	12	11	6	8	9	7	4	9	11	10	9	9	8	10	8	10	9	8	11	9	8	7	7	10	9	11	9	10	9	10	9	8	10	9	6	9	10	9
g54	9	14	12	8	11	9	10	10	11	11	11	11	13	15	10	9	10	6	13	6	10	12	10	9	11	13	14	9	11	9	11	14	11	11	11	8	8	10	10	11	10	12	10	11	7	11	11	9	8
g55	10	8	7	6	8	10	11	11	10	8	10	13	7	9	8	8	8	9	8	9	8	12	7	5	7	13	7	6	8	13	9	7	9	10	8	9	8	10	8	10	10	5	8	7	7	9	8	7	7
g56	9	9	14	11	9	7	5	8	10	10	8	8	10	10	11	13	11	8	11	9	12	11	13	13	8	6	12	12	11	6	9	10	11	5	12	7	11	8	11	11	10	13	10	12	11	10	13	13	9
g57	15	9	10	9	9	8	11	8	8	9	10	10	6	10	9	15	11	7	9	9	14	9	11	8	12	10	12	9	8	11	8	10	7	11	12	7	11	10	8	9	10	10	4	9	4	12	13	9	9
g58	10	8	6	11	5	9	9	12	13	13	11	9	9	3	12	8	8	7	5	14	11	4	6	11	13	9	9	7	9	9	7	12	9	9	7	7	9	14	6	5	11	11	13	9	11	9	6	14	12
g59	8	6	5	6	4	8	9	9	10	6	11	11	8	7	9	8	8	8	9	9	8	6	5	9	9	8	9	5	8	15	6	8	7	5	5	7	8	11	8	7	10	6	8	4	9	10	6	9	5
g60	12	12	9	12	7	10	6	11	11	7	11	7	9	11	8	8	8	9	8	7	7	10	8	8	9	7	9	6	8	10	8	13	12	10	9	12	10	11	12	6	9	7	11	7	10	13	10	9	8
g61	10	12	12	8	11	9	5	9	13	10	9	7	11	11	9	12	10	7	13	10	11	8	12	11	13	7	9	8	11	5	10	8	13	10	11	8	10	9	10	6	11	10	12	13	11	9	10	9	10
g62	10	8	7	8	6	8	7	7	9	8	10	9	8	9	9	10	8	9	8	9	8	8	9	7	7	9	7	8	4	13	8	6	11	8	10	8	8	10	8	10	12	7	8	10	9	10	10	8	5
g63	13	9	10	7	12	11	11	12	6	9	11	10	12	8	4	7	7	7	9	6	6	11	11	6	8	10	10	9	8	13	9	8	9	13	12	9	9	11	10	9	10	8	10	8	5	10	11	7	11
g64	8	8	10	10	9	7	6	8	11	8	9	7	13	9	11	11	12	9	9	12	9	8	10	11	15	7	10	8	11	4	8	8	11	11	11	9	10	9	10	8	7	10	10	15	11	8	10	9	12
g65	10	8	8	8	11	11	12	12	11	9	11	15	11	11	7	6	12	7	7	10	9	14	8	9	13	11	8	8	15	10	9	8	9	9	9	7	10	11	10	11	7	8	8	11	9	10	8	9	12
g66	9	9	11	8	10	8	8	13	6	10	12	8	10	8	9	9	7	6	10	11	8	11	9	12	8	6	6	12	6	7	9	11	12	9	8	7	7	13	11	12	6	10	10	10	10	10	9	9	9
g67	11	7	11	5	12	12	11	14	12	11	12	18	12	10	10	7	9	7	12	9	8	15	9	8	10	14	14	10	12	11	11	11	8	7	8	7	9	12	9	15	12	9	9	10	8	10	9	9	9
g68	7	9	9	7	7	9	8	9	8	7	9	12	9	6	8	7	9	7	7	7	7	11	8	10	10	10	10	5	10	10	7	7	6	8	8	9	9	9	7	9	9	9	7	9	9	10	9	6	3
g69	13	11	10	7	8	8	9	8	8	9	10	12	10	12	10	11	9	8	11	9	8	11	9	4	8	12	12	9	7	11	9	6	9	11	10	9	9	10	10	11	14	8	4	8	7	10	11	5	9
g70	7	9	16	14	13	15	9	9	11	11	7	11	13	15	8	15	14	7	9	10	8	14	13	11	11	9	10	12	13	7	12	10	11	11	14	9	15	2	10	11	6	13	8	13	11	10	15	10	12
g71	9	10	13	11	11	9	6	5	8	11	5	6	11	10	10	13	9	9	8	9	9	9	14	11	4	6	8	8	8	0	10	7	12	10	13	8	11	5	10	7	9	11	9	13	10	6	13	8	9
g72	7	6	11	8	6	4	7	9	10	8	8	10	14	10	10	11	13	4	12	13	10	11	9	12	12	8	12	11	8	9	9	9	12	6	10	6	8	8	13	9	6	11	9	14	8	7	11	11	13
g73	12	10	11	10	9	11	10	7	7	9	9	9	9	9	7	10	8	7	10	10	13	10	12	9	7	11	9	8	7	8	10	9	10	12	13	12	8	9	9	10	13	7	9	10	9	11	12	8	8
g74	9	4	8	9	7	7	8	8	8	5	8	10	10	8	5	7	9	9	7	9	9	9	8	10	8	6	6	9	8	10	4	6	8	7	7	7	9	8	10	7	9	7	7	7	8	7	7	8	7
g75	9	11	12	15	7	11	8	12	11	13	11	9	7	9	16	7	12	9	9	12	10	12	12	11	7	11	8	13	7	4	11	10	13	10	12	9	7	12	10	11	12	13	13	11	13	11	11	12	10
g76	9	9	2	6	5	7	10	13	9	6	15	11	7	9	9	4	10	8	9	10	9	10	0	14	13	13	10	6	9	14	7	12	9	9	1	11	5	19	10	10	11	4	10	1	10	13	2	11	10
g77	5	5	8	5	6	6	9	8	8	6	8	11	6	7	9	6	4	8	7	5	8	10	8	4	7	9	9	5	7	8	6	7	7	6	8	6	6	8	7	8	8	8	7	8	7	7	8	6	7
g78	10	10	10	9	9	11	10	10	7	7	13	9	11	9	9	8	14	9	11	12	7	8	10	7	11	9	7	10	9	10	8	8	13	13	11	11	7	13	12	8	7	9	10	13	7	11	10	10	12
g79	12	8	7	9	11	5	8	9	11	9	9	11	11	9	9	10	10	8	10	8	9	8	6	11	11	7	13	6	10	10	7	7	6	8	7	8	14	9	11	6	7	8	9	7	7	11	8	10	10
g80	8	10	8	8	8	12	11	7	6	6	10	7	10	7	7	10	7	9	7	8	8	6	7	7	11	8	7	8	9	9	6	9	7	14	7	11	12	10	8	7	6	8	8	8	3	10	8	8	8
g81	8	9	7	8	8	8	9	9	10	6	12	12	16	12	7	8	11	8	6	7	9	11	5	10	16	10	9	9	16	9	7	13	8	12	6	10	9	12	11	8	7	7	11	12	8	12	7	10	7
g82	9	11	10	11	8	11	6	12	8	8	11	10	9	10	8	9	11	7	9	6	8	9	11	8	6	6	6	6	10	6	7	6	9	11	10	11	9	11	11	7	8	9	10	10	9	14	9	10	5
g83	8	7	11	10	8	9	7	11	11	6	8	11	13	7	11	7	10	6	10	11	8	10	9	12	13	10	8	10	5	7	7	5	9	10	10	9	11	9	8	14	8	14	8	11	10	6	9	9	11
g84	10	9	13	10	10	8	7	7	7	12	5	11	12	9	10	10	8	7	8	7	6	12	13	9	7	7	9	8	9	9	11	6	9	6	13	4	12	5	10	10	8	12	6	12	8	7	14	5	9
g85	10	8	9	11	8	7	6	5	11	8	7	7	11	7	9	12	10	8	8	10	9	4	8	12	13	5	11	6	10	8	7	9	8	10	9	10	16	7	10	4	5	10	7	11	11	11	10	12	10
g86	8	10	7	7	12	14	11	12	8	7	18	12	6	10	7	5	11	8	12	13	10	11	7	6	12	14	9	5	10	13	7	13	10	10	6	11	6	15	9	10	11	2	11	2	6	13	6	10	11
g87	9	11	13	10	12	10	10	12	2	7	14	10	12	10	7	5	13	8	16	9	6	11	11	6	6	8	10	11	10	10	7	13	12	9	10	7	5	13	13	9	8	6	11	8	6	12	11	7	9
g88	10	10	16	15	11	9	8	12	9	11	9	9	9	11	16	8	12	6	13	10	7	12	14	11	7	7	10	13	9	6	10	10	11	9	13	8	8	10	8	13	9	13	13	13	11	8	13	12	10
g89	10	11	11	9	12	6	9	6	12	11	8	10	12	12	9	12	11	8	10	9	12	11	9	14	12	10	11	7	14	7	11	13	10	8	10	10	10	8	9	10	10	11	9	12	10	11	11	12	11
g90	8	8	8	8	8	6	7	9	8	8	9	9	7	9	9	10	10	7	9	7	8	8	7	9	9	9	9	6	9	9	8	8	7	9	7	8	8	9	10	6	10	8	6	8	8	9	8	7	8
g91	9	8	8	7	9	11	8	12	11	9	13	11	11	11	8	7	10	8	11	10	9	8	5	7	9	13	6	9	9	10	10	12	13	10	4	10	9	13	10	9	13	7	12	9	13	7	3	8	6
g92	13	9	6	7	6	10	9	8	10	6	11	10	11	6	10	11	9	8	7	12	12	7	7	10	10	10	10	8	6	11	7	8	5	11	8	11	11	11	10	7	10	9	6	9	8	10	9	11	9
g93	10	6	12	9	11	9	7	8	11	9	9	11	15	11	9	9	12	8	11	8	10	8	9	9	15	9	9	11	11	8	10	8	9	12	10	8	12	9	8	10	8	12	10	13	9	7	9	11	8
g94	9	9	2	5	5	7	10	11	13	5	15	13	11	9	8	7	10	9	9	10	11	10	0	9	15	13	10	6	11	14	6	12	9	9	1	11	5	15	10	8	11	4	10	9	9	13	2	10	10
g95	16	12	9	8	11	10	10	9	7	8	10	9	7	9	10	12	12	5	10	10	15	8	12	10	9	9	11	10	11	6	8	7	8	12	11	6	12	9	7	10	13	10	9	10	7	9	12	8	10
g96	8	12	9	8	8	8	9	11	5	6	13	7	10	9	7	8	10	8	10	7	7	10	14	7	7	7	11	11	7	11	6	11	12	10	13	10	4	11	13	6	11	8	9	8	4	15	12	9	8
g97	8	10	9	9	10	8	11	11	5	6	12	7	9	9	7	10	10	6	8	10	13	6	10	9	11	9	7	7	10	9	6	11	12	12	9	12	8	12	7	8	9	6	9	7	8	11	8	10	8
g98	8	9	10	9	11	9	7	6	8	9	9	8	8	6	10	9	10	5	7	10	7	9	9	11	10	9	10	9	8	6	10	8	10	9	10	9	11	10	9	14	7	11	9	12	11	8	10	10	12
g99	10	8	13	12	12	8	7	5	9	12	2	9	12	9	9	12	10	9	10	9	10	10	13	11	9	7	11	8	11	7	11	6	7	8	14	6	16	2	9	8	8	14	8	14	12	6	14	9	10
g100	8	10	13	11	10	8	5	7	11	10	4	9	10	9	8	14	10	9	12	7	9	12	14	10	9	7	13	9	11	5	10	7	12	8	15	10	14	4	8	10	9	12	11	12	10	7	14	9	8
g101	8	10	9	6	10	8	11	9	14	10	8	14	14	12	9	13	11	7	10	11	12	11	7	10	12	14	9	7	12	9	11	11	12	10	8	12	10	8	9	9	11	9	9	14	10	9	8	7	11
g102	8	9	9	9	8	10	10	9	8	6	14	8	12	8	9	8	15	6	8	13	10	7	9	12	16	8	10	9	10	9	7	11	10	12	10	12	8	13	9	8	8	10	11	10	8	12	9	10	11
g103	15	11	8	9	9	10	12	8	8	9	12	8	4	8	11	13	9	6	7	11	16	7	11	8	10	10	10	7	8	9	6	10	9	11	10	7	11	12	8	7	12	8	6	9	6	12	11	9	9
g104	9	7	10	9	9	10	7	8	10	11	8	10	9	8	10	7	9	8	11	10	8	9	11	8	8	10	12	7	7	9	11	10	11	7	12	11	11	8	11	9	12	9	10	10	9	8	11	8	9
g105	6	8	12	15	9	7	3	10	9	9	9	5	11	7	10	8	10	6	13	8	9	6	10	13	11	5	9	11	11	7	8	12	13	8	9	8	10	12	12	7	7	11	17	9	13	9	10	12	6
g106	9	7	13	11	10	12	7	10	10	8	10	8	12	12	6	11	7	8	14	7	6	9	9	10	10	8	6	8	8	7	7	11	12	7	10	7	9	10	13	5	8	11	9	10	8	12	9	9	9
g107	10	4	11	9	10	11	9	7	7	8	9	11	13	9	9	8	12	7	6	9	7	10	12	9	9	7	11	10	8	6	8	7	8	12	13	10	10	9	9	12	9	10	7	11	8	9	12	9	8
g108	10	8	7	9	12	12	11	11	12	10	12	16	10	12	8	6	13	7	6	11	9	15	8	10	14	12	9	9	16	10	8	7	8	8	9	6	10	11	11	10	7	9	7	10	8	11	8	10	13
g109	11	9	10	11	11	10	8	8	12	11	10	12	8	11	16	7	9	7	7	13	10	11	11	11	4	14	10	11	9	8	12	10	11	7	10	9	7	10	11	11	12	13	11	11	13	10	9	12	9
g110	10	10	7	8	10	10	10	13	10	10	16	14	10	10	8	4	11	8	10	11	8	11	6	8	10	12	10	6	12	12	6	13	10	9	5	9	5	16	15	9	10	5	11	8	8	14	6	11	9
g111	11	9	8	9	11	11	10	12	11	9	11	17	11	13	9	7	14	8	7	10	8	16	7	11	13	11	10	10	17	11	9	8	7	7	8	5	11	10	12	11	6	10	6	11	7	12	9	11	12
g112	10	10	7	10	6	7	6	11	9	6	10	7	11	11	6	14	6	11	10	6	9	8	8	9	11	9	11	7	8	10	6	11	12	8	9	8	8	10	10	6	11	8	9	6	8	13	8	8	8
g113	6	8	13	10	10	10	7	11	12	10	8	12	12	8	10	7	13	8	12	11	6	9	10	10	6	8	9	7	8	5	11	11	12	8	9	9	8	8	13	7	8	11	11	12	10	9	8	9	9
g114	10	10	11	12	10	8	4	9	8	10	12	8	12	10	12	10	13	7	8	13	10	11	10	12	10	6	10	11	14	8	6	11	10	7	9	5	9	11	17	8	7	11	9	14	10	11	10	13	13
g115	7	13	11	11	8	8	6	11	10	7	14	6	8	10	10	9	13	8	14	13	10	7	11	10	10	8	10	9	8	8	7	13	16	9	10	11	5	14	11	7	12	9	15	8	10	12	9	10	9
g116	9	12	12	10	13	15	8	5	13	12	11	7	7	11	10	12	10	6	11	12	13	10	10	13	13	11	8	8	13	4	11	12	11	11	11	11	13	8	8	7	9	9	10	11	11	6	11	9	14
g117	7	7	10	9	7	11	8	9	11	7	11	13	9	11	8	10	14	7	11	14	9	14	8	9	11	11	11	8	9	10	8	8	13	7	9	9	7	10	8	10	7	11	8	11	9	10	10	10	14
g118	9	9	2	5	5	7	10	10	8	5	15	10	7	8	7	7	9	9	9	10	12	9	7	6	12	12	10	6	8	14	5	12	9	9	6	11	5	15	9	7	12	3	10	1	7	14	5	10	9
g119	10	12	5	6	6	8	11	9	9	8	12	11	6	11	6	10	8	9	10	10	13	10	10	5	11	13	9	7	9	11	8	13	10	10	9	10	8	12	6	10	13	4	11	2	6	11	8	8	10
g120	6	11	11	13	10	8	6	12	6	11	12	6	7	9	12	7	7	6	11	7	8	9	9	13	8	8	9	11	10	7	9	13	12	7	8	7	7	14	12	9	9	9	15	7	15	11	9	8	9
g121	9	11	12	10	9	13	12	9	9	9	11	11	9	13	8	9	10	6	13	10	9	12	10	9	11	13	11	10	9	10	10	14	11	12	11	11	8	10	10	10	9	9	12	9	9	12	11	7	10
g122	10	8	15	14	14	8	6	7	14	13	2	12	16	12	10	14	11	8	12	9	9	11	12	14	12	8	13	10	12	6	13	7	8	8	13	8	16	2	13	9	7	15	7	16	12	5	14	11	11
g123	9	11	12	11	7	13	7	12	13	9	11	11	9	15	10	13	12	9	13	12	10	12	7	9	9	13	6	9	7	9	10	12	13	11	8	11	11	10	12	9	10	9	10	11	11	8	9	9	10
g124	6	8	7	8	2	12	9	9	12	0	14	10	12	12	9	9	11	8	6	11	9	11	5	12	14	10	6	9	10	11	1	11	12	10	6	10	8	13	13	7	9	9	7	12	10	12	7	11	9
g125	12	14	9	9	9	9	10	7	13	11	8	11	8	11	6	14	10	8	10	10	13	10	8	6	9	13	13	9	8	8	11	7	10	10	9	12	12	8	6	8	13	10	9	12	10	7	10	9	12
g126	8	7	10	8	10	8	11	8	7	10	5	9	10	7	8	10	10	7	9	9	8	8	11	8	9	7	7	8	7	7	10	4	7	11	11	7	12	5	8	8	8	10	8	11	8	7	10	7	6
g127	8	10	10	11	7	9	8	10	7	11	11	5	11	9	8	10	8	8	11	10	11	4	10	11	11	7	5	11	7	7	9	12	13	12	9	10	10	14	12	7	9	9	15	11	11	9	8	10	8
g128	12	8	11	7	9	13	10	11	11	7	8	15	12	9	10	12	12	8	8	11	9	12	10	8	9	11	9	9	12	8	8	7	6	14	11	10	14	8	6	12	9	11	5	14	6	7	12	7	10
g129	11	11	10	8	10	8	7	10	6	10	7	10	10	12	3	15	9	8	11	8	10	11	11	10	8	8	12	6	12	7	11	8	9	9	12	9	13	6	10	9	8	9	10	9	10	10	13	7	9
g130	9	8	17	12	14	8	7	8	12	13	0	12	16	12	10	15	11	9	14	9	8	11	14	12	10	8	11	11	12	5	13	7	10	9	15	8	16	0	11	9	6	15	9	18	12	3	14	9	11
g131	8	10	7	10	6	8	7	11	9	8	14	7	8	7	7	6	8	10	10	9	9	6	10	8	9	7	7	8	8	11	8	13	12	10	9	10	8	14	12	6	11	6	13	6	10	11	8	8	8
g132	15	15	8	5	8	9	11	8	10	7	13	8	7	10	9	9	5	7	9	10	12	7	9	7	8	14	14	7	5	11	7	10	11	13	10	13	5	12	10	7	16	7	8	7	5	12	9	10	11
g133	10	13	9	11	10	14	9	9	18	12	12	12	6	14	12	10	7	9	12	13	12	13	7	10	12	18	9	7	10	7	11	11	16	10	8	13	10	11	9	9	12	9	11	10	12	10	8	10	13
g134	11	11	10	8	13	11	13	11	13	12	11	17	9	13	10	11	12	7	11	12	10	16	9	9	13	17	12	10	13	11	11	12	7	11	10	9	9	10	6	13	12	11	8	11	7	10	11	7	14
g135	11	9	12	11	8	9	8	6	6	7	7	10	12	8	8	9	11	5	5	8	12	9	13	10	8	6	10	11	11	7	7	8	9	13	14	13	11	6	6	9	10	12	6	12	9	8	13	8	11
g136	11	11	9	8	8	8	8	10	14	8	8	12	12	16	11	14	7	9	12	9	11	11	7	8	12	14	8	8	10	9	9	9	12	9	8	8	10	8	11	9	12	9	9	14	10	8	8	9	9
g137	8	8	9	10	10	10	9	9	14	9	12	12	10	12	10	8	13	5	8	13	11	9	8	10	14	12	9	9	10	8	9	11	12	10	7	10	8	12	9	10	9	9	11	8	10	11	8	12	9
g138	8	7	9	10	7	10	8	10	9	9	10	9	12	10	9	9	9	6	8	9	7	9	8	11	12	9	3	12	9	8	11	9	7	13	9	11	10	10	10	11	6	11	9	11	10	9	10	7	9
g139	7	13	14	12	11	8	7	6	10	11	4	8	8	12	8	13	11	6	11	10	10	11	15	8	8	8	10	10	10	7	11	10	13	9	14	11	13	4	12	7	8	10	10	10	11	12	15	9	11
g140	10	11	13	11	12	12	7	12	14	13	8	12	12	16	9	10	7	8	12	7	9	15	10	8	8	14	7	11	10	7	13	11	14	7	11	9	9	8	9	11	13	11	11	12	14	7	10	6	9
g141	11	7	11	8	14	10	10	9	12	12	6	14	16	10	10	11	9	7	8	11	10	11	11	8	12	12	9	9	12	7	12	5	10	12	12	8	12	6	11	11	8	9	7	18	10	5	11	7	13
g142	7	7	8	9	9	9	8	10	10	9	7	10	7	10	8	9	9	9	7	8	11	9	8	8	6	8	6	8	7	10	10	7	8	7	9	8	13	7	9	7	9	9	7	10	12	6	9	6	8
g143	8	8	9	8	6	7	9	9	9	8	11	9	9	9	7	6	10	5	10	9	9	8	10	9	11	9	13	8	6	10	8	11	10	12	11	14	8	11	8	10	9	7	11	7	8	13	10	6	10
g144	9	11	16	16	13	9	7	9	9	14	3	9	15	13	11	15	12	9	13	8	6	12	15	12	9	7	10	12	11	5	14	8	9	11	16	9	13	3	12	12	6	18	10	15	14	6	17	9	12
g145	10	5	10	8	10	8	11	9	4	8	8	11	7	7	7	8	10	6	5	9	6	10	9	7	6	7	9	10	11	9	8	7	5	7	9	3	10	8	6	10	6	8	6	5	8	9	10	7	7
g146	9	8	17	12	14	8	7	8	12	13	0	12	16	12	10	15	11	9	14	9	8	11	14	12	10	8	11	11	12	5	13	7	10	9	15	8	16	0	11	9	6	15	9	18	12	3	14	9	11
g147	11	7	8	5	9	11	10	12	10	9	11	16	9	8	10	7	11	7	11	10	10	13	9	7	10	12	12	9	8	12	9	6	7	9	10	9	11	11	5	13	12	10	8	9	8	10	9	7	9
g148	8	10	11	8	10	9	12	11	7	8	11	9	8	11	9	10	12	7	8	9	9	10	12	9	11	9	11	9	7	10	7	7	8	12	13	12	8	11	10	10	7	10	9	10	5	13	12	10	8
g149	8	9	9	5	9	7	9	6	6	6	4	11	8	7	9	10	6	6	9	7	7	8	11	7	4	9	9	8	7	7	6	7	5	5	11	6	8	4	5	8	9	10	4	9	5	8	12	6	9
g150	9	8	8	7	9	11	8	12	11	9	13	11	11	11	8	7	10	8	11	10	9	8	5	7	9	13	6	9	9	10	10	12	13	10	4	10	9	13	10	9	13	7	12	9	13	7	3	8	6
g151	11	9	12	12	7	15	7	13	13	9	13	11	9	13	12	11	10	8	11	12	8	14	9	11	9	13	8	10	5	7	10	12	11	9	10	9	9	10	12	11	12	9	8	11	11	10	11	9	12
g152	7	9	8	11	11	11	6	8	13	10	13	13	11	9	9	5	14	7	11	8	6	10	7	9	13	11	10	8	13	11	9	12	9	11	6	11	9	12	10	9	6	9	14	7	13	10	7	7	8
g153	9	7	7	0	8	8	9	11	10	8	12	13	9	8	9	6	8	5	10	10	10	10	5	12	12	13	11	10	11	11	9	10	7	10	6	8	8	15	6	12	10	10	8	7	8	8	6	9	10
g154	6	8	10	9	10	8	9	6	7	8	8	7	8	7	8	6	8	4	7	4	8	8	11	9	8	5	7	5	9	7	8	9	9	7	11	11	10	8	9	8	6	10	6	9	7	9	10	9	6
g155	10	11	6	9	9	11	11	14	11	9	17	13	9	11	9	5	10	8	9	12	9	10	5	9	11	13	9	5	11	13	7	14	11	10	4	10	4	17	14	8	11	4	12	7	7	15	5	12	8
g156	12	8	11	9	9	8	8	9	7	4	10	11	11	5	11	8	12	6	6	11	11	8	12	11	9	7	13	11	10	9	4	9	6	10	11	10	8	9	9	10	11	11	5	9	8	9	12	11	8
g157	9	8	17	12	14	8	7	8	12	13	0	12	16	12	10	15	11	9	14	9	8	11	14	12	10	8	11	11	12	5	13	7	10	9	15	8	16	0	11	9	6	15	9	18	12	3	14	9	11
g158	12	12	11	9	7	9	8	5	9	9	7	11	11	9	11	10	12	6	8	9	9	10	10	9	9	9	13	8	10	8	10	5	10	12	11	12	14	7	9	10	11	11	7	11	10	9	12	8	10
g159	10	10	13	12	10	12	6	10	12	12	8	12	12	12	13	12	11	8	14	11	7	15	12	10	8	12	9	11	8	6	13	7	12	8	13	8	12	7	13	11	9	12	9	16	12	7	14	5	15
g160	9	9	8	7	11	11	11	10	11	9	11	13	13	13	11	11	8	8	7	12	9	10	7	11	13	13	8	7	15	8	8	10	11	11	6	6	10	11	14	10	10	6	8	13	7	11	7	10	8
g161	5	9	13	11	12	10	6	11	8	9	10	10	16	12	10	9	9	5	12	7	8	7	9	8	8	8	10	6	12	8	9	13	12	9	8	5	9	10	15	7	10	9	9	10	10	12	7	9	1
g162	10	10	13	6	10	10	9	10	8	10	12	12	10	10	7	10	17	8	10	13	10	13	11	12	6	10	9	11	12	7	11	13	12	8	11	9	8	9	9	12	10	10	9	12	10	8	10	9	13
g163	8	8	9	10	9	7	6	7	7	8	8	7	12	9	9	12	12	9	8	9	9	6	10	11	9	5	11	8	8	4	8	7	10	12	11	12	10	8	10	6	7	10	9	13	8	11	10	9	8
g164	9	7	6	8	9	7	8	10	10	9	9	10	11	6	6	9	9	6	7	8	10	9	7	9	12	10	12	8	9	10	9	6	7	9	8	11	11	9	8	7	10	7	10	9	9	8	7	9	9
g165	10	7	12	7	9	9	9	12	7	7	9	13	17	15	8	11	12	8	9	8	6	14	10	9	13	9	7	12	13	10	8	8	9	11	11	5	11	9	12	11	7	12	6	15	7	9	12	8	10
g166	10	10	15	13	13	9	6	9	9	13	1	11	13	13	9	14	10	10	10	8	7	12	14	11	7	9	11	10	11	6	11	5	10	8	15	8	16	1	12	10	7	13	9	13	11	9	16	8	10
g167	7	7	10	9	9	9	8	14	7	9	10	9	11	10	0	7	7	6	11	7	6	9	8	11	11	8	6	9	10	10	10	9	10	10	9	11	9	10	8	7	6	13	13	7	9	8	9	10	9
g168	15	9	12	9	11	9	9	10	8	10	9	8	11	10	8	11	11	7	9	9	10	9	15	7	8	8	8	11	6	8	8	8	9	11	16	5	13	8	10	9	10	11	8	11	8	8	15	9	11
g169	9	10	8	7	9	9	8	8	11	7	11	11	11	11	10	10	12	7	9	12	12	10	8	11	11	11	9	8	11	9	8	8	13	7	8	9	9	11	12	8	9	10	8	11	9	9	7	10	12
g170	8	12	7	7	7	9	9	9	13	8	12	9	4	7	8	8	8	9	10	11	13	8	8	6	11	13	11	7	6	10	8	13	12	14	9	18	10	12	6	6	11	8	9	8	8	9	8	4	10
g171	8	12	15	13	11	10	6	7	9	10	5	7	9	13	7	14	10	9	12	8	11	12	16	11	7	7	7	10	12	6	10	11	12	10	15	10	12	5	11	10	9	11	9	11	10	9	16	10	8
g172	8	12	8	6	10	8	11	9	7	8	10	11	6	9	7	8	7	7	10	8	8	10	9	6	7	13	11	7	8	9	8	8	9	11	9	13	8	10	6	8	12	7	8	8	7	7	8	4	6
g173	8	4	10	6	13	11	9	13	9	6	13	13	11	7	9	4	8	6	13	10	9	10	8	7	9	11	11	10	9	11	6	10	9	4	7	6	8	13	10	12	11	8	8	7	9	9	6	10	8
g174	8	11	9	10	8	8	13	9	7	6	9	7	8	11	6	8	9	6	6	7	10	10	9	6	7	8	7	6	7	13	7	8	11	10	10	10	8	9	9	7	10	6	8	8	9	6	10	7	9
g175	11	10	8	9	9	5	10	6	8	7	8	4	9	6	7	9	7	7	6	9	11	3	10	8	7	6	8	6	6	10	7	7	10	10	10	10	9	8	9	4	9	7	9	9	8	9	9	11	6
g176	12	10	9	9	5	11	6	11	9	7	11	13	10	9	11	10	10	9	10	12	9	12	8	7	7	11	9	10	7	10	8	7	10	10	9	10	10	11	10	10	13	7	9	11	10	9	10	7	10
g177	11	9	8	10	10	4	7	6	12	10	8	8	10	8	10	13	11	7	9	11	12	7	7	12	12	8	14	7	7	7	8	10	9	9	8	11	13	8	11	7	8	9	8	10	10	10	9	13	11
g178	10	12	13	11	10	10	10	11	12	11	12	10	10	14	8	8	11	9	14	7	9	13	12	6	10	12	11	11	8	8	10	13	14	11	13	11	5	11	9	11	9	11	15	10	8	11	12	8	11
g179	8	6	9	8	8	8	9	9	8	6	8	11	10	7	7	10	11	11	9	6	8	8	9	7	9	7	5	6	5	11	6	7	7	11	9	9	12	8	9	8	6	8	6	10	6	10	10	6	8
g180	9	11	12	10	10	10	8	6	10	10	6	8	10	8	12	11	9	8	7	12	10	9	11	12	8	8	10	9	11	4	8	8	11	11	10	13	13	6	12	9	8	9	8	10	11	12	11	11	11
g181	12	12	9	10	9	9	8	7	7	7	11	5	11	13	7	10	8	7	8	7	9	8	10	10	9	7	9	6	8	6	8	9	10	14	11	12	8	11	11	6	9	8	9	9	8	15	10	11	8
g182	9	10	9	14	10	12	7	13	11	12	11	9	9	12	13	10	8	6	9	12	11	9	7	10	5	11	5	10	10	7	11	7	15	10	8	10	8	13	11	10	12	10	14	11	14	7	8	13	6
g183	9	11	11	7	10	14	10	12	10	8	14	8	10	12	6	7	9	7	8	9	8	11	11	10	12	8	8	9	12	8	7	11	14	11	10	11	5	13	11	9	10	7	13	10	10	12	9	10	9
g184	9	9	8	9	7	4	6	10	10	7	12	9	7	10	12	6	10	8	9	10	9	7	7	11	10	10	10	13	7	10	8	12	9	6	6	9	5	12	11	14	9	7	11	5	9	10	7	12	7
g185	12	8	9	10	9	8	10	9	9	6	10	7	8	5	7	10	10	7	6	12	13	6	10	8	11	9	11	10	4	8	6	11	10	12	11	12	8	10	10	4	11	10	11	10	8	7	10	10	10
g186	9	11	9	10	11	11	9	11	9	12	14	9	6	10	11	6	10	6	10	10	12	10	9	14	9	12	10	10	10	7	11	11	13	9	9	10	8	15	9	10	10	10	14	8	12	7	8	13	10
g187	6	8	7	9	7	5	5	7	11	9	9	11	10	11	9	10	10	7	12	10	11	10	8	9	7	9	11	8	8	8	10	7	10	6	9	12	10	9	10	8	11	8	9	9	10	11	8	8	8
g188	11	7	6	4	6	10	9	8	12	4	12	12	10	6	11	9	11	8	7	13	12	7	5	11	14	12	10	9	9	11	5	10	7	13	6	13	13	12	8	9	10	8	6	10	7	10	7	7	9
g189	9	9	16	13	15	9	7	8	13	14	1	13	15	13	11	15	12	9	13	10	8	12	13	13	11	9	12	11	13	5	14	6	9	9	14	7	17	1	12	10	6	16	8	17	13	4	15	10	12
g190	4	8	13	10	8	12	7	9	12	8	10	10	12	8	9	9	15	6	8	13	8	9	10	12	8	8	7	7	10	5	9	15	12	10	9	11	10	9	11	9	9	12	11	12	14	10	8	10	9
g191	8	10	9	10	6	12	9	7	11	6	11	9	5	11	5	10	6	5	10	10	13	10	12	5	9	9	7	7	7	11	6	11	12	10	11	12	8	11	7	8	11	7	9	8	10	15	10	10	10
g192	10	12	9	12	8	11	13	9	9	8	11	9	6	11	11	8	11	9	8	12	11	8	10	12	9	11	9	10	9	8	9	13	14	14	11	12	6	11	8	8	11	12	12	10	10	11	10	13	12
g193	8	7	12	10	9	8	5	7	10	12	6	9	9	10	13	12	11	7	10	9	8	9	12	14	6	8	9	12	12	3	13	8	10	8	11	7	12	9	10	10	10	14	14	13	16	6	10	9	7
g194	9	5	13	12	12	6	5	7	10	11	6	8	16	10	11	10	11	8	10	9	10	9	12	12	10	6	9	11	12	5	11	9	10	7	11	7	13	6	13	8	8	13	9	14	12	6	10	11	9
g195	8	10	12	10	13	11	8	11	11	10	9	11	15	11	9	12	6	5	13	8	9	6	6	7	9	11	9	3	9	8	10	12	11	10	7	6	8	9	14	6	11	8	8	11	9	11	6	8	4
g196	7	7	10	8	9	7	10	9	7	9	9	10	9	6	9	5	9	5	9	7	7	9	10	10	9	6	10	6	10	10	8	8	6	6	10	10	9	9	8	9	7	8	7	8	8	10	11	8	9
g197	13	7	12	9	9	7	9	12	8	10	9	10	11	12	8	11	11	8	11	7	10	11	15	7	10	8	8	11	8	10	10	8	9	9	16	5	11	8	9	11	10	11	8	9	8	8	15	9	9
g198	7	9	10	13	7	9	7	8	9	7	11	7	13	11	8	11	14	8	9	12	10	10	9	15	15	7	10	10	11	9	8	12	9	9	10	9	11	8	14	5	6	11	10	11	9	12	11	11	12
g199	8	8	10	11	9	9	8	10	9	9	11	11	11	9	12	10	10	7	11	10	8	8	8	11	9	9	6	13	13	8	8	10	11	11	7	9	10	12	8	11	9	11	13	11	11	9	8	10	4
g200	11	13	10	10	6	12	7	12	12	8	10	10	9	12	9	13	9	10	9	11	10	11	11	7	8	12	6	9	6	9	9	10	13	11	12	11	11	10	11	9	12	8	10	11	11	8	13	7	9
g201	9	11	6	8	6	9	9	12	8	8	11	12	9	10	5	11	7	9	11	8	8	9	7	8	10	12	10	4	9	13	9	10	9	11	8	13	7	11	11	7	10	5	8	7	7	10	9	6	9
g202	12	8	7	8	10	14	10	13	14	10	14	16	8	12	11	8	11	8	8	13	9	17	8	10	12	16	9	7	10	11	11	7	10	8	9	8	10	11	9	12	11	8	5	10	10	9	8	9	17
g203	9	6	11	11	10	12	10	16	7	11	12	14	10	12	11	8	12	8	10	8	5	14	10	8	9	10	8	16	10	8	13	7	8	10	10	8	7	12	9	15	7	10	7	9	8	11	11	9	8
g204	10	11	12	12	13	13	7	7	9	8	13	3	9	9	10	11	12	8	9	12	11	6	12	13	11	5	7	10	11	7	8	12	13	11	11	9	10	10	12	6	8	9	10	9	13	12	11	14	12
g205	9	8	17	12	14	8	7	8	12	13	0	12	16	12	10	15	11	9	14	9	8	11	14	12	10	8	11	11	12	5	13	7	10	9	15	8	16	0	11	9	6	15	9	18	12	3	14	9	11
g206	15	9	8	7	13	11	12	10	8	11	10	12	8	10	8	9	7	6	7	9	10	11	13	6	6	10	10	7	8	11	8	8	7	9	12	5	11	10	8	9	10	8	6	8	6	12	13	7	9
g207	11	9	12	9	7	10	9	10	10	9	10	10	7	8	11	9	11	8	9	12	12	11	13	9	8	10	14	9	7	7	9	12	11	9	14	13	7	10	7	11	12	10	10	9	7	12	13	9	11
g208	12	8	7	9	10	5	8	7	11	9	9	9	9	9	9	12	10	8	8	10	11	6	6	12	13	7	13	6	8	8	7	9	8	10	7	10	14	9	10	6	7	8	7	9	9	11	8	12	10
g209	9	8	16	15	13	8	7	8	11	13	0	11	13	12	10	15	11	9	11	8	8	11	14	13	9	8	11	13	12	5	18	7	10	9	15	8	13	0	10	12	6	16	9	15	13	3	14	10	11
g210	10	8	12	7	9	9	9	10	11	11	9	11	9	9	12	8	6	6	9	10	11	10	8	11	7	11	9	9	9	9	10	10	11	6	9	6	10	10	8	13	9	11	9	9	11	7	8	10	8
g211	10	14	9	10	8	8	7	9	9	8	10	5	9	7	8	10	10	7	12	9	13	8	12	8	11	7	9	9	9	5	8	9	12	12	11	10	12	9	9	6	11	8	11	8	11	11	10	8	8
g212	10	8	9	6	10	2	11	9	7	8	7	9	10	7	7	6	8	8	9	7	6	8	11	9	6	7	9	6	7	13	8	8	7	8	11	8	8	7	8	7	8	8	10	8	7	8	10	8	9
g213	11	9	12	7	7	15	12	9	9	5	13	11	9	11	8	10	14	6	7	14	11	12	10	13	11	11	9	10	11	8	6	12	11	13	11	9	9	10	8	11	9	9	6	13	9	9	11	11	12
g214	9	8	4	8	7	11	8	13	11	10	13	11	9	9	9	7	10	8	9	10	9	8	5	10	9	13	6	10	9	10	10	10	11	10	4	10	9	17	10	10	9	8	14	9	14	7	3	9	6
g215	11	7	15	10	14	12	8	10	6	9	10	10	16	8	12	9	9	6	10	9	8	9	13	10	6	8	10	10	12	4	9	13	10	9	12	5	9	10	15	11	10	11	7	14	10	10	11	7	7
g216	9	11	6	7	9	9	12	10	10	9	13	10	7	10	8	9	7	7	9	10	12	11	9	6	10	12	6	6	8	12	8	10	11	9	8	11	9	13	9	9	10	5	10	7	9	12	7	9	11
g217	8	9	5	7	10	12	9	12	10	7	18	10	8	10	7	5	9	8	10	11	8	11	6	8	14	12	9	5	10	13	7	13	10	8	5	11	6	15	11	8	10	4	11	2	8	14	4	12	11
g218	7	11	12	13	11	9	10	7	9	8	9	5	13	11	8	12	10	9	11	8	10	6	10	11	11	7	8	8	9	6	8	14	13	12	11	12	7	9	12	4	7	10	10	11	9	12	11	10	10
g219	10	8	9	9	10	8	8	8	12	9	10	12	10	8	13	10	15	8	10	15	9	9	8	14	16	10	15	9	12	8	9	9	6	8	9	8	10	10	9	10	7	13	7	12	8	11	10	10	13
g220	9	8	9	8	8	10	9	10	12	8	10	10	10	8	11	9	13	6	8	17	10	9	9	10	12	10	7	7	8	7	9	7	14	10	10	8	8	10	9	9	6	9	7	14	12	7	9	11	15
g221	7	1	10	8	9	8	8	10	10	9	7	12	13	6	8	11	9	4	9	11	10	9	11	10	12	6	12	10	9	9	9	8	5	7	12	9	11	7	10	9	8	11	6	11	9	6	11	10	9
g222	10	10	7	8	10	10	10	13	10	10	16	14	10	10	8	4	11	8	10	11	8	11	6	8	10	12	10	6	12	12	6	13	10	9	5	9	5	16	15	9	10	5	11	8	8	14	6	11	9
g223	10	10	11	13	8	14	8	13	14	10	12	12	10	12	10	8	11	9	10	11	7	13	10	8	10	12	9	8	8	8	10	13	10	12	11	12	8	11	13	10	9	10	11	12	12	11	12	6	11
g224	7	9	11	9	7	9	6	8	9	7	9	6	8	10	7	11	5	9	8	8	9	9	10	8	8	6	6	7	8	6	6	9	10	8	10	8	9	9	10	7	7	10	7	10	10	10	11	8	8
g225	8	6	13	11	12	8	7	10	10	7	8	10	12	8	9	11	15	7	14	11	8	7	10	10	12	6	9	9	8	8	7	11	8	10	11	9	8	8	7	7	6	13	7	10	8	9	10	10	11
g226	9	7	17	11	10	14	8	10	8	9	10	10	10	12	9	11	11	7	14	13	10	13	13	8	8	10	8	9	8	7	9	13	12	9	14	9	9	9	9	11	10	10	9	12	10	8	13	8	11
g227	12	8	9	10	7	10	4	9	11	5	8	11	14	9	10	12	10	8	8	7	7	10	8	12	11	7	9	7	11	8	6	7	6	10	9	8	14	8	12	8	7	12	7	12	11	11	10	9	8
g228	8	8	9	13	12	10	6	9	12	7	10	10	14	8	10	10	13	7	8	11	5	9	10	12	14	8	7	7	12	6	7	9	10	12	11	12	10	10	11	9	7	9	9	12	14	7	10	8	11
g229	8	8	12	9	9	9	8	14	7	9	13	13	15	11	9	8	12	6	13	10	7	12	10	7	9	9	9	11	9	10	8	10	11	8	9	6	6	13	14	10	11	10	10	11	5	11	10	8	8
g230	5	7	8	9	8	11	10	12	7	9	14	9	12	10	8	7	10	5	9	8	8	8	7	13	12	8	10	11	11	10	9	13	7	11	8	9	7	14	12	7	8	11	13	9	9	10	9	10	7
g231	11	13	11	10	8	10	7	10	12	8	10	10	12	16	11	13	7	8	12	9	10	11	9	8	10	12	6	8	12	7	7	11	14	9	8	9	11	10	13	9	12	9	11	14	10	8	9	9	7
g232	10	12	16	11	13	11	7	9	9	12	9	11	11	11	12	10	10	7	15	10	7	12	12	9	1	11	9	11	11	5	12	14	15	6	11	6	10	9	14	12	13	11	12	13	13	9	10	6	8
g233	8	10	11	11	10	10	8	11	7	10	9	11	10	11	9	12	12	7	10	11	9	14	16	9	7	7	9	9	9	8	10	7	10	8	15	8	10	7	10	10	9	10	9	12	10	9	16	9	12
g234	9	9	12	11	9	10	9	6	10	9	6	8	9	8	8	13	9	6	9	12	10	5	13	9	10	10	10	9	8	7	8	8	9	13	14	11	15	6	7	5	8	12	8	13	11	6	13	8	13
g235	8	6	11	8	10	8	7	11	7	8	7	11	9	9	5	10	8	9	9	7	8	10	11	11	7	5	5	8	11	9	7	5	7	6	10	5	12	7	11	8	6	10	8	9	10	8	10	9	7
g236	9	9	14	11	9	11	5	10	11	7	7	11	13	13	11	12	14	7	11	10	9	12	12	11	9	7	7	10	11	7	8	6	13	9	13	8	11	7	12	8	7	14	6	17	9	9	13	8	12
g237	7	8	7	11	10	10	9	12	9	11	13	13	7	11	10	8	12	8	10	11	7	13	6	11	11	12	10	9	9	9	10	11	9	9	5	10	8	14	10	13	9	7	13	7	9	11	6	10	9
g238	10	8	15	10	10	8	9	9	7	10	4	9	12	11	9	16	10	6	10	10	11	10	18	9	7	7	11	11	11	5	10	7	10	8	17	4	12	4	10	10	11	12	7	12	10	5	16	10	10
g239	7	8	8	10	9	9	9	11	7	10	11	9	11	11	11	8	10	5	9	10	9	8	9	10	13	11	8	8	9	8	8	10	11	11	8	8	8	15	8	10	10	8	12	9	12	10	7	15	8
g240	8	9	10	9	7	9	8	9	15	9	9	9	7	11	10	10	12	9	9	16	13	10	10	11	11	11	6	8	9	6	10	10	15	9	10	7	11	9	8	8	9	10	8	13	13	8	9	11	14
g241	10	8	10	8	10	8	11	9	5	8	7	9	10	9	6	10	8	8	7	6	8	6	9	7	8	5	9	4	5	9	8	7	5	7	9	5	10	7	10	8	4	10	6	9	6	10	10	11	6
g242	10	6	7	6	8	10	9	9	11	6	7	13	10	7	8	10	9	9	6	10	8	10	7	7	9	9	9	8	11	11	7	5	5	10	8	8	14	7	6	10	8	10	4	12	7	4	8	5	10
g243	12	8	9	8	10	7	9	7	9	8	8	11	12	7	7	8	6	7	8	7	7	10	10	9	11	9	17	6	6	8	8	9	8	12	11	10	10	8	8	10	11	10	7	10	6	9	10	9	8
g244	6	10	14	11	11	11	9	10	7	10	11	9	11	11	7	8	12	8	11	12	9	10	14	7	11	9	9	12	13	7	5	12	13	14	13	8	6	11	12	11	9	10	12	13	9	9	12	9	10
g245	8	6	11	8	10	8	11	9	9	10	6	11	10	7	8	8	9	7	8	6	6	10	11	9	9	7	9	9	11	11	9	5	7	9	12	10	12	6	7	10	6	9	4	10	7	7	12	7	10
g246	9	9	8	11	9	10	7	8	10	7	10	6	12	6	6	9	7	8	7	6	6	7	9	10	10	8	10	5	7	7	7	10	11	13	10	13	11	10	11	7	8	7	10	10	9	12	9	8	9
g247	12	8	7	9	10	5	8	7	11	9	9	9	9	9	9	12	10	8	8	10	11	6	6	12	13	7	13	6	8	8	7	9	8	10	7	10	14	9	10	6	7	8	7	9	9	11	8	12	10
g248	7	8	12	9	9	7	6	6	4	9	7	6	9	8	8	9	10	9	10	7	7	9	12	10	6	4	10	9	9	6	9	8	8	8	11	7	9	7	11	7	9	11	7	11	6	8	11	9	7
g249	12	8	7	9	10	5	8	7	11	9	9	9	9	9	9	12	10	8	8	10	11	6	6	12	13	7	13	6	8	8	7	9	8	10	7	10	14	9	10	6	7	8	7	9	9	11	8	12	10
g250	12	12	11	10	12	12	7	11	10	10	12	12	12	16	11	11	9	9	12	7	6	13	9	10	10	12	7	8	14	6	9	9	12	8	9	6	11	11	13	11	10	10	9	12	10	9	10	7	9
g251	10	10	7	7	10	12	9	11	12	9	16	14	10	10	10	4	13	7	12	9	9	13	8	8	16	14	11	11	10	11	9	9	8	12	9	10	8	13	7	12	9	8	11	8	8	11	8	8	13
g252	9	8	17	12	14	8	7	8	12	13	0	12	16	12	10	15	11	9	14	9	8	11	14	12	10	8	11	11	12	5	13	7	10	9	15	8	16	0	11	9	6	15	9	18	12	3	14	9	11
g253	9	8	17	12	14	8	7	8	12	13	0	12	16	12	10	15	11	9	14	9	8	11	14	12	10	8	11	11	12	5	13	7	10	9	15	8	16	0	11	9	6	15	9	18	12	3	14	9	11
g254	8	8	13	9	10	13	9	9	9	8	9	9	12	5	5	8	8	8	8	7	5	8	14	9	7	7	9	10	10	7	8	9	12	12	13	10	12	9	12	10	9	10	11	11	10	9	12	8	8
g255	7	9	13	9	9	11	10	5	9	7	5	8	10	10	9	9	7	7	6	7	9	9	12	8	8	6	8	8	8	6	7	6	8	8	12	8	13	5	9	7	7	12	5	10	10	9	13	8	9
g256	9	11	10	7	11	9	10	6	10	9	7	10	11	10	10	15	5	9	7	11	14	9	11	6	10	10	8	6	8	6	9	8	11	9	10	9	11	7	10	9	12	9	8	9	9	10	9	9	9
g257	7	7	13	9	12	12	9	10	12	11	6	12	12	12	8	10	7	6	14	9	9	13	12	10	12	12	8	11	8	8	11	5	10	7	13	8	13	6	9	11	8	13	9	14	10	5	12	8	13
g258	11	11	8	8	11	8	10	6	14	11	7	12	8	12	9	13	7	5	9	10	12	11	9	8	8	14	12	7	9	7	11	8	11	13	10	13	13	7	7	9	12	9	10	11	9	10	9	7	9
g259	8	4	11	9	8	7	5	9	11	10	6	11	12	9	7	12	10	7	10	10	9	10	12	9	9	7	13	11	6	8	10	7	8	6	13	8	10	6	10	8	11	12	9	10	8	5	12	9	8
g260	10	12	9	10	10	12	11	9	7	8	10	7	10	7	7	10	8	8	8	9	11	6	12	8	13	9	5	9	9	7	8	11	10	18	11	12	12	10	10	8	9	6	9	10	6	9	10	8	8
g261	12	12	13	16	10	10	6	9	13	14	8	10	9	13	19	9	12	5	11	13	10	12	12	12	7	11	8	12	10	6	13	8	14	10	13	9	11	9	9	12	11	14	10	15	14	8	14	13	12
g262	9	10	7	7	12	12	9	12	10	7	18	10	6	10	7	5	11	7	12	11	10	9	5	8	12	12	10	7	10	13	7	15	10	8	4	10	6	15	9	8	10	4	11	0	8	13	5	12	9
g263	10	10	11	14	13	10	6	11	9	14	9	11	10	13	13	10	10	7	10	10	9	14	12	10	1	11	9	12	9	4	14	7	12	8	13	6	8	9	13	12	7	12	12	12	12	9	12	11	10
g264	11	8	6	9	7	7	10	6	10	7	6	8	7	6	9	9	7	9	8	12	11	5	6	9	12	8	8	5	7	10	7	5	8	12	7	9	11	6	9	6	11	9	7	9	9	5	7	9	9
g265	10	7	11	10	12	8	11	9	8	9	10	10	16	12	8	10	9	4	8	9	7	11	11	8	12	10	11	11	10	9	9	9	12	10	12	8	8	10	13	11	8	9	9	12	6	9	11	9	11
g266	9	5	8	7	7	7	8	8	10	7	7	12	11	4	9	9	10	8	5	9	7	7	8	10	12	6	12	8	11	12	7	7	4	8	9	7	11	7	6	7	7	10	5	9	8	8	9	8	9
g267	7	9	8	11	5	9	8	7	11	5	11	7	11	9	9	10	10	9	11	12	11	8	6	13	13	9	9	8	7	10	6	12	11	9	7	11	7	11	14	4	7	10	10	11	9	12	8	11	12
g268	9	9	2	6	5	7	8	12	9	6	15	11	7	9	9	4	8	7	9	10	9	8	0	9	13	13	8	11	9	10	10	12	9	9	1	9	5	16	10	10	11	4	10	1	9	8	2	11	8
g269	12	10	9	9	7	8	6	7	11	5	10	11	10	9	11	8	12	7	8	10	11	10	8	10	9	7	9	8	12	8	4	9	8	8	7	8	14	10	11	8	11	10	7	9	12	9	8	10	8
g270	9	9	4	6	7	9	11	11	5	7	11	10	5	8	5	5	7	9	7	6	5	9	4	5	8	9	7	4	6	12	7	10	8	10	4	9	3	9	6	7	7	1	8	2	5	11	5	7	7
g271	10	8	9	5	12	8	10	12	10	13	10	16	10	10	12	8	11	6	12	9	9	13	8	11	14	14	13	11	12	10	11	7	4	8	9	8	10	12	9	13	9	13	7	10	7	9	10	10	13
g272	10	12	11	10	12	6	11	9	11	12	8	13	8	13	8	10	10	9	12	7	11	14	12	8	9	13	13	9	11	11	12	11	10	8	13	12	10	7	8	10	11	10	11	8	8	9	12	7	12
g273	10	8	10	9	11	11	9	8	13	9	11	11	11	9	7	6	8	8	11	10	11	6	8	9	11	11	9	7	11	9	8	10	13	10	7	10	10	11	12	8	11	6	12	11	11	11	6	12	6
g274	9	8	11	8	12	8	13	14	8	11	10	14	14	14	7	10	11	7	12	7	7	15	9	8	12	12	9	11	12	12	11	11	10	11	10	8	8	10	9	13	8	9	9	12	6	9	11	7	13
g275	8	8	3	7	6	10	8	12	10	7	14	14	10	8	10	5	9	7	8	11	9	9	2	13	14	12	9	7	10	12	8	11	6	8	3	10	7	16	11	9	10	7	9	4	11	11	4	10	7
g276	11	9	6	7	9	8	9	12	10	7	12	12	10	10	10	9	9	8	9	8	8	11	7	8	10	12	14	5	9	9	7	8	9	9	8	11	7	12	9	9	10	5	8	8	5	16	7	9	9
g277	12	8	7	6	9	9	10	9	9	10	8	15	10	7	9	8	10	8	10	11	11	10	8	7	11	11	13	8	7	11	10	5	6	10	9	10	12	8	9	10	13	10	7	11	8	7	8	8	10
g278	6	8	7	8	2	9	9	9	7	0	13	7	10	5	9	6	10	8	6	11	9	4	5	8	12	9	6	10	7	10	1	11	10	10	6	9	6	13	8	15	8	8	8	7	10	9	7	11	9
g279	9	9	12	10	12	8	8	8	10	11	6	10	10	8	12	13	9	8	9	12	10	9	11	10	8	8	12	10	11	4	10	8	9	9	10	11	11	6	12	9	8	9	8	10	9	12	11	11	9
g280	11	13	16	14	15	9	9	8	11	14	5	11	13	15	12	15	14	9	13	8	8	14	15	11	11	9	12	12	15	5	13	8	11	11	16	9	13	4	10	12	8	16	10	17	11	8	17	10	14
g281	9	10	12	9	13	9	9	9	11	11	5	11	17	13	10	15	8	9	11	8	10	8	9	9	11	11	8	7	11	8	12	10	11	12	10	10	11	5	12	8	9	10	8	15	11	8	9	6	8
g282	9	11	16	16	13	9	7	9	9	14	3	9	15	13	11	15	12	9	13	8	6	12	15	12	9	7	10	12	11	5	14	8	9	11	16	9	13	3	12	12	6	18	10	15	14	6	17	9	12
g283	9	9	12	7	13	11	9	10	7	10	11	15	15	11	8	7	14	8	11	10	6	14	11	9	9	13	12	10	13	9	10	12	9	11	10	9	11	8	12	13	10	9	8	11	11	10	11	6	10
g284	7	13	6	9	8	8	9	8	12	7	11	10	7	10	9	11	9	8	9	8	10	9	7	9	10	12	12	6	8	9	7	8	11	11	8	15	9	11	7	9	10	9	10	9	9	14	7	8	5
g285	8	8	10	10	11	7	9	8	11	11	9	11	17	13	7	9	8	8	9	6	8	12	10	5	15	11	10	11	13	8	7	10	9	12	11	9	8	9	12	9	8	8	12	15	9	8	10	9	10
g286	9	9	12	12	15	9	10	10	9	12	9	11	11	13	11	11	12	6	9	12	10	14	13	11	11	11	10	10	13	7	9	8	11	9	14	5	9	8	12	11	6	12	10	13	9	8	13	12	16
g287	13	7	12	9	9	7	9	12	8	10	9	10	11	12	8	11	11	8	11	7	10	11	15	7	10	8	8	11	8	10	10	8	9	9	16	5	11	8	9	11	10	11	8	9	8	8	15	9	9
g288	8	10	9	7	9	7	12	11	11	8	9	11	9	9	7	8	12	6	8	9	9	10	8	7	9	11	13	9	8	10	8	11	10	10	9	16	10	9	9	10	7	8	7	5	8	11	10	10	12
g289	10	8	9	7	8	11	6	9	13	9	9	13	8	9	9	10	8	8	6	11	7	8	8	8	9	11	9	8	9	10	7	9	10	8	9	10	14	9	8	8	9	9	9	10	12	9	10	8	8
g290	9	10	6	9	1	9	6	8	10	3	10	10	9	8	7	9	6	10	7	8	7	7	6	8	8	8	8	5	8	12	4	7	8	9	7	5	7	10	10	7	11	8	7	9	9	9	7	8	7
g291	10	10	8	9	11	12	10	12	8	11	15	10	7	9	10	5	10	6	9	9	11	9	9	13	10	12	10	11	9	8	10	10	12	10	8	9	8	16	9	11	11	9	13	8	11	8	7	12	9
g292	10	7	14	11	11	9	5	11	9	11	5	13	15	13	9	13	10	8	13	10	8	14	12	9	9	9	9	12	9	9	12	6	9	7	13	5	11	5	14	10	5	14	8	15	7	6	13	8	12
g293	16	10	11	10	9	12	8	7	11	7	9	7	11	9	9	10	8	5	6	9	9	8	12	10	9	7	11	8	10	8	8	9	8	14	13	10	14	7	11	8	9	11	9	12	12	9	14	10	8
g294	7	10	11	9	9	9	6	3	8	9	6	6	9	8	10	11	9	7	6	9	11	7	12	12	6	6	10	6	8	2	9	9	10	8	11	10	11	6	10	7	9	11	7	11	10	8	11	9	9
g295	11	10	9	9	12	8	12	16	10	15	10	16	10	14	10	8	11	8	8	5	7	13	9	9	10	14	9	11	12	12	11	9	10	9	10	9	8	14	7	13	9	9	13	10	11	11	10	8	9
g296	7	13	11	11	8	8	6	11	10	7	14	6	8	10	10	9	13	8	14	13	10	7	11	10	10	8	10	9	8	8	7	13	16	9	10	11	5	14	11	7	12	9	15	8	10	12	9	10	9
g297	6	8	7	9	9	7	7	10	10	9	7	8	14	10	10	6	6	6	10	7	10	7	7	13	13	8	9	11	9	8	10	11	9	8	7	9	10	12	11	7	9	11	11	8	11	7	6	10	7
g298	9	11	12	11	7	11	8	8	13	7	9	11	9	13	10	8	14	8	9	10	9	14	10	9	9	9	8	8	15	8	8	12	13	9	11	9	12	8	12	9	8	12	8	15	13	9	12	9	12
g299	8	10	10	9	13	9	11	9	5	8	13	7	13	9	10	8	10	6	11	10	11	8	10	9	11	9	9	10	13	7	8	10	13	12	9	10	8	13	12	10	9	8	12	13	9	11	8	8	12
g300	9	6	10	7	9	9	10	10	8	9	7	12	8	10	7	9	9	8	9	8	7	11	10	8	6	8	6	9	10	10	8	4	8	7	9	6	11	7	10	11	7	9	7	8	8	8	9	8	7
g301	11	8	8	9	7	9	10	6	11	5	8	8	6	10	10	11	5	9	6	6	7	9	8	10	8	10	6	7	8	8	6	8	10	9	9	7	11	8	7	8	9	9	7	11	12	7	9	6	7
g302	9	5	10	8	7	11	10	11	11	5	11	13	11	11	9	8	12	7	9	10	8	14	8	13	13	9	11	10	11	10	6	8	9	7	9	7	9	10	10	10	7	12	6	11	7	12	10	12	12
g303	8	10	9	11	10	12	7	9	14	11	12	14	12	10	8	6	11	8	12	9	7	13	8	6	14	14	11	10	10	11	8	11	8	12	9	12	8	11	11	10	7	10	13	10	12	9	10	4	11
g304	13	13	8	9	7	8	7	12	8	7	14	8	9	12	7	11	9	9	9	9	8	9	9	7	10	8	12	6	8	11	6	12	9	11	10	9	7	12	9	7	10	8	10	7	6	16	11	11	9
g305	10	9	9	5	8	6	8	8	6	8	8	11	6	7	6	6	8	8	6	8	9	8	9	8	6	7	11	7	7	9	8	5	5	5	8	7	6	8	7	8	12	8	6	8	3	9	8	9	8
g306	9	8	17	12	14	8	7	8	12	13	0	12	16	12	10	15	11	9	14	9	8	11	14	12	10	8	11	11	12	5	13	7	10	9	15	8	16	0	11	9	6	15	9	18	12	3	14	9	11
g307	7	9	6	8	5	5	6	10	9	7	11	8	9	8	8	9	9	9	5	10	9	7	8	8	8	8	8	8	3	12	7	9	8	8	7	10	5	11	9	5	9	6	9	7	8	10	7	10	6
g308	6	10	12	9	7	9	5	7	9	8	9	7	13	9	10	12	10	9	13	14	9	8	10	11	9	9	7	8	9	6	8	12	15	10	9	10	10	9	14	6	9	10	12	15	13	7	10	8	10
g309	11	7	8	9	13	5	6	8	11	11	9	11	13	9	12	11	14	7	9	10	10	8	7	13	13	7	10	8	15	9	11	8	7	7	8	7	9	9	12	8	6	10	8	13	9	10	9	12	12
g310	8	6	11	8	10	8	11	9	7	10	8	11	9	7	9	6	10	5	8	8	8	10	11	9	10	7	11	7	11	11	9	7	7	7	11	10	10	8	7	10	6	7	6	9	8	9	12	7	10
g311	10	11	6	9	9	11	11	14	11	9	17	13	9	11	9	5	10	8	9	12	9	10	5	9	11	13	9	5	11	13	7	14	11	10	4	10	4	17	14	8	11	4	12	7	7	15	5	12	8
g312	10	10	11	8	10	10	12	11	9	10	9	11	10	13	5	10	8	9	10	7	9	12	12	7	9	11	7	10	9	10	9	7	10	12	13	12	10	9	8	10	7	9	9	10	9	13	12	7	12
g313	7	11	11	9	7	8	8	4	6	7	7	3	6	7	8	10	8	12	7	8	9	6	12	6	8	7	9	9	7	5	5	9	11	10	12	9	8	7	8	6	9	10	9	10	7	9	12	9	8
g314	9	8	10	9	9	9	7	12	7	11	11	9	11	9	10	9	8	5	9	10	7	12	9	13	9	7	7	11	7	6	10	10	11	8	8	6	8	12	12	11	6	11	9	11	9	11	9	10	8
g315	9	9	12	11	15	15	10	12	11	12	11	13	13	11	11	10	8	7	9	10	7	14	10	9	9	13	7	8	13	8	11	10	11	9	11	9	11	10	12	12	11	9	10	13	13	7	11	6	12
g316	9	7	8	7	9	6	12	10	8	7	10	12	10	8	8	9	9	5	11	9	8	9	9	6	12	12	14	9	7	11	7	8	7	13	10	11	9	10	8	9	10	7	8	8	6	12	9	9	9
g317	6	9	11	8	8	8	7	9	12	8	10	12	14	12	9	10	13	8	10	9	8	9	9	10	12	10	9	9	12	7	9	13	12	11	9	11	9	10	9	11	9	9	11	12	12	11	8	10	5
g318	7	8	3	8	5	7	8	9	7	6	12	6	7	8	3	5	7	9	6	9	8	5	4	7	7	8	6	4	6	10	6	8	9	9	4	11	6	12	7	4	8	3	10	5	7	11	3	7	5
g319	6	1	9	8	8	8	9	7	9	8	7	11	10	5	8	8	8	4	8	11	10	8	9	10	8	5	11	8	9	9	7	8	5	6	8	5	10	7	10	8	8	10	6	10	9	6	8	10	7
g320	14	8	9	8	12	8	12	11	5	8	10	11	13	9	7	10	10	8	8	7	7	10	12	11	9	7	15	9	12	12	8	7	6	12	13	8	10	7	9	10	7	10	7	10	6	11	14	10	10
g321	7	7	7	10	8	10	8	13	14	12	12	10	6	8	9	9	7	7	10	11	10	9	3	12	10	12	6	8	8	10	11	13	12	7	4	11	9	15	9	8	10	8	14	6	12	8	3	13	9
g322	10	12	13	11	9	11	6	9	11	11	7	11	12	11	9	14	10	8	8	9	7	14	12	9	7	9	9	11	7	6	11	5	12	8	13	8	14	7	12	10	9	12	9	13	10	9	14	4	10
g323	14	12	7	8	3	11	8	7	11	1	12	9	11	9	10	10	10	7	6	9	11	6	6	10	13	9	7	5	9	10	2	9	6	14	7	12	12	11	9	6	9	9	7	9	9	13	8	10	8
g324	7	7	9	7	9	7	8	8	7	9	7	10	8	8	6	9	9	6	9	9	9	9	8	10	8	8	10	4	10	8	9	9	8	8	8	11	11	7	6	7	7	8	7	9	8	8	9	9	9
g325	8	7	15	11	12	14	9	10	10	9	10	12	8	12	11	12	11	7	14	15	10	13	11	8	10	12	9	7	8	9	9	11	10	8	12	7	10	9	9	11	9	10	7	10	8	8	13	10	13
g326	9	7	14	9	9	9	10	8	11	9	5	13	15	13	9	12	12	4	11	12	10	14	12	11	13	11	11	12	11	8	10	8	11	9	13	7	13	5	12	12	7	14	6	17	9	6	14	10	14
g327	12	8	11	6	8	8	9	13	9	10	10	13	9	11	11	10	10	7	12	8	11	12	12	8	7	11	11	10	10	11	10	9	10	6	11	4	8	10	8	12	15	10	9	8	8	9	10	10	8
g328	10	10	8	9	10	12	10	12	8	11	12	10	7	9	10	5	9	6	9	9	9	9	9	10	8	12	9	11	8	8	10	10	12	10	8	8	8	13	9	14	11	8	10	8	11	8	7	12	9
g329	9	7	13	10	10	4	7	11	10	11	8	10	14	12	10	13	11	6	14	11	10	11	11	10	10	8	12	11	10	9	11	11	12	5	10	7	9	8	13	7	10	11	11	12	8	8	11	11	11
g330	7	7	14	9	11	9	8	10	11	10	7	11	13	7	11	8	14	7	11	12	7	8	11	11	7	7	8	8	9	4	10	12	11	9	10	10	9	7	12	8	7	12	10	13	11	8	9	10	10
g331	11	12	6	9	7	7	10	8	8	7	11	6	8	10	8	9	7	8	9	6	7	9	8	8	8	7	8	5	7	14	8	9	10	9	9	7	7	11	11	6	9	7	9	7	7	9	9	10	7
g332	10	8	11	11	9	6	6	7	9	6	8	9	11	7	9	10	10	8	6	9	11	8	12	13	9	5	11	9	12	9	6	9	8	8	11	10	10	7	9	8	9	12	7	9	10	9	12	11	8
g333	13	9	6	9	10	6	7	8	12	8	10	10	10	10	10	11	9	8	9	9	10	7	5	11	12	8	12	5	9	9	6	8	7	9	6	9	13	10	11	5	8	7	8	8	8	12	7	11	9
g334	9	8	17	12	14	8	7	8	12	13	0	12	16	12	10	15	11	9	14	9	8	11	14	12	10	8	11	11	12	5	13	7	10	9	15	8	16	0	11	9	6	15	9	18	12	3	14	9	11
g335	10	8	11	10	8	11	5	9	9	6	9	9	12	9	13	10	10	7	8	12	7	10	10	14	9	8	7	12	7	6	7	5	11	8	11	6	10	9	10	12	5	14	6	13	12	7	12	9	10
g336	11	11	8	8	11	9	12	9	12	11	8	14	7	10	8	9	7	9	9	8	11	13	8	7	6	14	10	7	10	10	11	9	10	7	9	10	11	8	7	11	13	9	9	9	10	7	9	6	10
g337	8	9	11	8	8	8	9	9	12	8	10	14	12	14	10	9	11	7	10	9	9	13	9	10	10	12	13	10	12	9	8	13	10	6	9	8	9	10	13	10	9	11	11	10	8	10	8	12	7
g338	9	13	10	9	8	8	8	8	6	7	13	6	7	8	8	7	9	9	11	10	10	7	11	8	8	8	10	9	7	10	7	12	11	11	10	11	7	13	13	7	12	8	10	8	7	12	9	9	7
g339	9	10	9	12	10	8	8	13	9	12	12	9	9	7	13	9	11	8	10	13	11	6	8	10	14	11	6	8	8	8	8	10	8	10	9	8	6	13	10	8	8	12	8	9	6	10	9	15	13
g340	8	7	10	11	7	7	8	9	11	8	9	7	13	9	9	12	10	8	13	12	11	8	8	11	13	9	9	10	5	9	8	12	11	11	9	11	7	9	12	4	7	10	10	13	9	8	10	10	14
g341	8	10	9	11	10	8	10	11	12	7	12	8	10	12	7	9	11	6	10	9	11	9	9	10	14	10	7	7	10	9	7	13	14	11	10	12	7	12	7	9	9	7	13	8	10	11	9	12	11
g342	16	12	13	12	9	12	6	9	9	7	7	7	9	13	9	12	10	5	8	8	9	10	12	10	9	7	7	8	9	8	8	9	10	12	13	8	14	7	11	6	9	9	9	11	11	11	14	8	8
g343	8	8	9	12	8	9	6	9	9	6	9	11	12	7	11	8	10	6	8	11	9	10	8	14	9	10	11	10	9	7	7	7	10	8	9	8	10	9	11	12	9	14	10	11	12	7	10	11	10
g344	10	11	9	7	14	14	11	12	10	9	16	12	6	12	7	7	11	7	14	11	10	11	5	6	12	14	9	7	10	11	9	13	10	10	6	10	8	13	7	10	10	4	11	2	6	11	7	10	11
g345	8	10	15	13	10	8	7	9	9	11	6	7	11	13	8	16	10	9	12	8	13	12	16	10	9	7	7	9	9	5	12	9	12	10	17	10	12	5	9	8	9	12	9	12	11	7	16	8	12
g346	5	8	6	8	7	6	8	5	9	7	5	8	9	6	8	9	8	9	7	7	10	5	6	11	7	7	7	6	8	6	8	8	5	9	7	8	10	5	7	5	6	9	8	8	8	6	7	7	9
g347	7	10	6	12	8	9	7	9	13	9	12	9	9	9	11	9	7	5	8	11	11	8	5	12	12	12	8	9	7	8	8	10	9	9	4	9	9	13	10	10	9	9	11	7	13	6	5	11	9
g348	13	15	10	11	10	7	6	4	10	10	10	6	9	10	11	11	9	8	9	9	10	9	11	11	8	8	12	7	11	7	8	10	13	9	10	9	11	8	13	7	12	11	10	11	11	12	11	10	9
g349	9	11	7	9	10	12	10	10	10	9	18	10	6	10	7	7	11	7	12	11	10	9	5	10	10	12	10	6	10	12	9	17	10	8	4	10	5	15	11	7	10	4	11	2	8	13	5	13	9
g350	9	9	3	6	6	8	9	10	12	6	16	12	10	8	9	7	9	9	10	11	12	9	1	10	14	12	10	7	12	13	5	13	10	9	0	11	5	16	11	7	12	3	11	8	8	14	1	11	9
g351	8	10	11	10	8	14	10	12	14	8	12	14	10	16	7	11	11	6	8	9	9	17	9	10	8	14	7	9	12	10	9	13	14	10	10	11	10	9	9	12	11	10	9	12	12	10	10	7	11
g352	12	8	7	9	10	5	8	7	11	9	9	9	9	9	9	12	10	8	8	10	11	6	6	12	13	7	13	6	8	8	7	9	8	10	7	10	14	9	10	6	7	8	7	9	9	11	8	12	10
g353	10	12	9	11	12	10	10	13	14	11	12	10	10	16	8	10	7	10	12	7	7	13	8	8	12	14	9	8	8	12	11	13	12	8	9	12	6	11	11	8	9	9	11	6	10	11	10	10	11
g354	8	10	9	12	6	8	7	9	10	6	12	10	12	14	8	10	13	9	10	9	7	13	8	10	14	8	9	12	12	10	7	9	10	8	9	6	8	11	15	8	7	11	9	12	8	13	10	12	11
g355	9	10	9	8	8	10	11	8	14	8	8	14	10	10	10	7	11	7	10	11	8	13	7	8	12	12	11	7	14	9	9	9	10	10	8	8	12	8	11	11	8	9	7	16	12	9	9	8	13
g356	12	10	11	10	14	14	10	7	10	12	10	12	16	12	11	10	9	8	8	9	7	13	10	10	12	14	9	9	12	5	10	9	10	14	11	10	14	7	13	10	9	10	9	14	12	7	12	5	13
g357	5	9	9	7	10	10	8	10	10	3	14	8	8	8	8	5	7	7	16	11	10	7	9	8	12	12	10	9	6	12	3	13	12	7	8	11	5	14	9	7	12	7	11	6	10	10	7	8	9
[truncated: 308 more columns]
