# Supplementary material for: Analysis of Purines and Pyrimidines distribution over miRNAs of Human, Gorilla, Chimpanzee, Mouse and Rat
Source: Sci Rep. 2018 Jul 2;8:9974. doi: 10.1038/s41598-018-28289-x (PMC6028587; doi:10.1038/s41598-018-28289-x)
Supplement: Supplementary file 7 — Dataset 7 [file 41598_2018_28289_MOESM7_ESM.xlsx]

## Sheet: Sheet1
								Pair-wise hamming distance matrix of miRNAs of chimpanzee: HD(pi,pj)
	p1	p2	p3	p4	p5	p6	p7	p8	p9	p10	p11	p12	p13	p14	p15	p16	p17	p18	p19	p20	p21	p22	p23	p24	p25	p26	p27	p28	p29	p30	p31	p32	p33	p34	p35	p36	p37	p38	p39	p40	p41	p42	p43	p44	p45	p46	p47	p48	p49
p1	0	10	8	9	7	9	9	6	7	9	6	9	11	11	12	11	10	9	9	12	9	11	6	9	5	12	9	9	10	12	11	8	8	17	11	12	9	8	10	8	10	9	5	10	11	8	10	10	9
p2	10	0	8	9	8	13	5	13	11	11	7	10	7	6	6	12	10	13	12	7	11	11	12	6	9	9	9	7	8	8	8	10	8	9	9	6	13	8	11	6	7	7	11	12	6	8	12	10	10
p3	8	8	0	12	3	9	7	11	11	9	6	10	12	11	14	12	11	7	10	8	13	9	8	11	6	13	12	8	8	8	10	8	10	9	11	11	9	12	11	10	14	6	11	8	12	12	8	7	12
p4	9	9	12	0	8	9	11	11	11	9	5	10	14	5	12	14	9	12	12	8	13	10	11	11	7	5	10	12	11	8	12	9	6	9	10	13	10	14	7	7	14	7	13	12	12	8	12	11	12
p5	7	8	3	8	0	7	6	9	8	9	9	7	6	3	4	5	7	7	8	6	5	6	6	6	10	6	7	7	7	5	5	6	7	6	7	7	7	5	8	7	5	5	7	7	5	9	5	6	6
p6	9	13	9	9	7	0	7	10	6	12	7	12	10	10	11	7	7	12	8	6	8	8	11	6	7	10	10	10	13	6	8	9	9	9	10	10	6	11	7	8	10	7	9	11	8	6	9	9	11
p7	9	5	7	11	6	7	0	9	12	12	8	8	7	8	7	11	11	10	7	9	9	8	7	8	5	10	8	10	5	8	6	9	9	7	7	6	12	9	12	4	7	6	8	9	6	12	9	12	9
p8	6	13	11	11	9	10	9	0	8	10	9	11	11	12	15	9	8	8	7	11	12	8	9	12	6	10	9	9	9	9	13	9	9	8	6	10	6	11	6	8	13	6	12	9	11	10	11	8	9
p9	7	11	11	11	8	6	12	8	0	8	5	13	13	12	13	5	6	8	11	9	10	12	11	11	7	10	13	11	11	12	11	9	7	12	12	12	8	11	8	10	13	7	8	9	11	8	9	8	11
p10	9	11	9	9	9	12	12	10	8	0	7	7	17	10	9	9	10	12	11	11	10	10	9	9	9	10	11	9	9	9	9	7	9	12	13	12	10	11	6	7	13	8	10	13	15	9	9	10	7
p11	6	7	6	5	9	7	8	9	5	7	0	9	10	9	8	7	8	8	7	5	10	10	7	9	9	10	10	7	12	7	7	8	5	8	9	9	8	7	8	11	8	10	8	9	9	5	7	7	8
p12	9	10	10	10	7	12	8	11	13	7	9	0	14	11	10	12	9	15	12	12	9	8	8	9	7	11	14	10	6	6	8	8	10	11	11	9	10	10	9	9	8	9	11	16	12	13	12	15	10
p13	11	7	12	14	6	10	7	11	13	17	10	14	0	9	10	12	9	8	10	8	15	12	11	11	5	17	8	6	9	7	8	11	12	10	8	11	10	8	13	5	8	6	11	9	6	9	14	9	16
p14	11	6	11	5	3	10	8	12	12	10	9	11	9	0	9	15	11	7	11	13	12	16	10	12	6	10	9	11	10	9	9	9	9	10	12	10	14	9	11	4	11	6	8	8	11	11	13	8	13
p15	12	6	14	12	4	11	7	15	13	9	8	10	10	9	0	10	9	11	14	10	11	12	12	10	4	15	12	10	8	11	8	10	12	12	12	11	15	10	9	6	10	5	13	12	10	12	12	11	8
p16	11	12	12	14	5	7	11	9	5	9	7	12	12	15	10	0	7	9	12	10	9	9	10	10	6	11	14	12	10	12	10	8	10	11	13	11	7	12	11	9	10	8	11	10	10	10	10	9	8
p17	10	10	11	9	7	7	11	8	6	10	8	9	9	11	9	7	0	10	5	10	12	11	6	11	5	10	9	13	9	8	11	9	9	13	11	10	11	9	8	8	11	8	8	11	11	10	11	10	11
p18	9	13	7	12	7	12	10	8	8	12	8	15	8	7	11	9	10	0	7	8	14	12	11	10	7	12	6	6	15	11	10	11	13	6	7	10	10	11	10	8	12	6	8	1	8	7	9	0	9
p19	9	12	10	12	8	8	7	7	11	11	7	12	10	11	14	12	5	7	0	10	11	10	8	12	4	13	8	8	12	10	12	10	14	11	9	13	4	10	9	7	14	7	7	8	12	8	14	7	10
p20	12	7	8	8	6	6	9	11	9	11	5	12	8	13	10	10	10	8	10	0	11	9	11	9	7	9	6	12	9	10	10	7	10	11	15	11	13	10	12	6	4	5	9	9	12	10	10	10	12
p21	9	11	13	13	5	8	9	12	10	10	10	9	15	12	11	9	12	14	11	11	0	6	7	7	6	10	17	9	7	10	13	9	11	11	12	12	6	9	10	7	9	8	8	13	13	12	9	14	9
p22	11	11	9	10	6	8	8	8	12	10	10	8	12	16	12	9	11	12	10	9	6	0	5	8	5	9	8	11	7	11	12	5	9	12	8	8	6	9	11	7	8	5	10	13	11	15	5	15	7
p23	6	12	8	11	6	11	7	9	11	9	7	8	11	10	12	10	6	11	8	11	7	5	0	6	6	10	11	9	8	6	10	12	10	7	6	8	7	7	9	9	11	10	8	12	10	10	6	10	10
p24	9	6	11	11	6	6	8	12	11	9	9	9	11	12	10	10	11	10	12	9	7	8	6	0	7	11	10	8	7	11	10	11	7	10	10	6	12	5	9	5	8	8	10	9	9	13	7	11	10
p25	5	9	6	7	10	7	5	6	7	9	9	7	5	6	4	6	5	7	4	7	6	5	6	7	0	6	6	5	6	5	6	7	9	7	6	6	6	5	7	7	7	8	7	8	5	5	6	7	5
p26	12	9	13	5	6	10	10	10	10	10	10	11	17	10	15	11	10	12	13	9	10	9	10	11	6	0	11	13	10	11	15	9	9	10	11	10	11	15	8	6	11	7	14	11	15	9	11	10	11
p27	9	9	12	10	7	10	8	9	13	11	10	14	8	9	12	14	9	6	8	6	17	8	11	10	6	11	0	10	9	12	10	7	14	10	6	13	10	10	7	9	12	6	9	7	12	10	12	7	10
p28	9	7	8	12	7	10	10	9	11	9	7	10	6	11	10	12	13	6	8	12	9	11	9	8	5	13	10	0	9	10	10	11	10	9	9	11	9	8	11	5	10	5	9	6	10	9	12	11	10
p29	10	8	8	11	7	13	5	9	11	9	12	6	9	10	8	10	9	15	12	9	7	7	8	7	6	10	9	9	0	6	10	12	10	7	7	5	9	5	9	8	9	8	10	14	10	12	8	12	12
p30	12	8	8	8	5	6	8	9	12	9	7	6	7	9	11	12	8	11	10	10	10	11	6	11	5	11	12	10	6	0	10	7	8	7	11	9	9	5	10	5	7	9	8	10	12	8	11	13	12
p31	11	8	10	12	5	8	6	13	11	9	7	8	8	9	8	10	11	10	12	10	13	12	10	10	6	15	10	10	10	10	0	9	12	9	12	13	12	14	13	7	8	6	9	11	6	10	14	11	14
p32	8	10	8	9	6	9	9	9	9	7	8	8	11	9	10	8	9	11	10	7	9	5	12	11	7	9	7	11	12	7	9	0	8	9	11	9	9	8	8	11	7	10	9	12	12	9	6	9	4
p33	8	8	10	6	7	9	9	9	7	9	5	10	12	9	12	10	9	13	14	10	11	9	10	7	9	9	14	10	10	8	12	8	0	9	11	7	9	10	9	9	12	9	13	12	8	7	8	13	12
p34	17	9	9	9	6	9	7	8	12	12	8	11	10	10	12	11	13	6	11	11	11	12	7	10	7	10	10	9	7	7	9	9	9	0	8	8	12	8	11	7	12	7	9	5	5	9	6	8	12
p35	11	9	11	10	7	10	7	6	12	13	9	11	8	12	12	13	11	7	9	15	12	8	6	10	6	11	6	9	7	11	12	11	11	8	0	6	10	10	13	7	11	8	12	7	9	11	9	9	9
p36	12	6	11	13	7	10	6	10	12	12	9	9	11	10	11	11	10	10	13	11	12	8	8	6	6	10	13	11	5	9	13	9	7	8	6	0	12	9	10	8	11	8	16	9	9	10	9	10	11
p37	9	13	9	10	7	6	12	6	8	10	8	10	10	14	15	7	11	10	4	13	6	6	7	12	6	11	10	9	9	9	12	9	9	12	10	12	0	9	11	6	12	8	9	9	12	11	7	12	9
p38	8	8	12	14	5	11	9	11	11	11	7	10	8	9	10	12	9	11	10	10	9	9	7	5	5	15	10	8	5	5	14	8	10	8	10	9	9	0	11	7	10	9	7	10	12	9	8	11	8
p39	10	11	11	7	8	7	12	6	8	6	8	9	13	11	9	11	8	10	9	12	10	11	9	9	7	8	7	11	9	10	13	8	9	11	13	10	11	11	0	9	15	7	10	11	13	8	7	12	7
p40	8	6	10	7	7	8	4	8	10	7	11	9	5	4	6	9	8	8	7	6	7	7	9	5	7	6	9	5	8	5	7	11	9	7	7	8	6	7	9	0	4	9	6	8	8	8	9	8	8
p41	10	7	14	14	5	10	7	13	13	13	8	8	8	11	10	10	11	12	14	4	9	8	11	8	7	11	12	10	9	7	8	7	12	12	11	11	12	10	15	4	0	10	11	13	12	12	16	13	12
p42	9	7	6	7	5	7	6	6	7	8	10	9	6	6	5	8	8	6	7	5	8	5	10	8	8	7	6	5	8	9	6	10	9	7	8	8	8	9	7	9	10	0	7	7	5	5	8	6	7
p43	5	11	11	13	7	9	8	12	8	10	8	11	11	8	13	11	8	8	7	9	8	10	8	10	7	14	9	9	10	8	9	9	13	9	12	16	9	7	10	6	11	7	0	9	11	9	9	8	9
p44	10	12	8	12	7	11	9	9	9	13	9	16	9	8	12	10	11	1	8	9	13	13	12	9	8	11	7	6	14	10	11	12	12	5	7	9	9	10	11	8	13	7	9	0	8	6	8	1	10
p45	11	6	12	12	5	8	6	11	11	15	9	12	6	11	10	10	11	8	12	12	13	11	10	9	5	15	12	10	10	12	6	12	8	5	9	9	12	12	13	8	12	5	11	8	0	7	10	9	14
p46	8	8	12	8	9	6	12	10	8	9	5	13	9	11	12	10	10	7	8	10	12	15	10	13	5	9	10	9	12	8	10	9	7	9	11	10	11	9	8	8	12	5	9	6	7	0	9	8	10
p47	10	12	8	12	5	9	9	11	9	9	7	12	14	13	12	10	11	9	14	10	9	5	6	7	6	11	12	12	8	11	14	6	8	6	9	9	7	8	7	9	16	8	9	8	10	9	0	9	8
p48	10	10	7	11	6	9	12	8	8	10	7	15	9	8	11	9	10	0	7	10	14	15	10	11	7	10	7	11	12	13	11	9	13	8	9	10	12	11	12	8	13	6	8	1	9	8	9	0	9
p49	9	10	12	12	6	11	9	9	11	7	8	10	16	13	8	8	11	9	10	12	9	7	10	10	5	11	10	10	12	12	14	4	12	12	9	11	9	8	7	8	12	7	9	10	14	10	8	9	0
p50	9	9	12	8	9	8	12	13	9	9	8	8	14	9	12	12	11	12	12	10	11	9	7	8	8	9	10	14	9	12	10	9	8	11	11	9	10	14	5	9	12	9	11	13	10	9	10	13	12
p51	7	10	8	7	7	12	7	9	9	6	11	2	11	8	7	8	7	15	12	9	7	7	9	7	8	9	11	7	7	6	8	6	6	10	10	8	9	8	7	9	5	10	9	16	11	10	10	11	7
p52	10	6	10	11	5	10	6	11	13	14	11	9	3	6	7	10	9	11	10	7	10	6	9	7	5	9	9	5	7	6	7	9	11	9	7	8	9	6	11	8	5	9	9	10	6	10	11	11	9
p53	8	12	8	8	5	9	7	7	7	11	8	9	9	12	10	8	8	13	9	5	9	5	10	9	5	9	9	11	10	9	8	16	10	8	7	8	9	11	9	10	11	6	10	12	8	10	6	6	8
p54	9	7	7	4	8	7	5	9	10	10	9	11	6	5	7	8	9	6	8	7	11	9	10	8	5	7	6	6	9	10	8	8	8	6	7	7	9	8	8	7	7	10	9	5	7	7	8	6	10
p55	13	9	10	12	9	7	7	12	8	13	8	15	10	10	12	11	13	8	10	11	6	14	9	10	6	10	8	11	9	13	11	9	12	10	12	11	12	10	11	7	11	6	8	7	11	11	9	9	12
p56	10	9	8	12	7	12	10	13	11	13	8	16	10	7	14	14	11	0	8	8	15	15	11	11	7	13	10	6	13	11	12	11	14	6	9	11	10	12	11	8	16	6	9	1	10	7	10	1	12
p57	10	11	11	13	7	12	6	8	14	10	10	9	13	12	9	11	10	12	13	13	10	6	5	6	5	10	11	9	5	9	15	11	11	10	8	8	10	9	6	6	11	9	14	13	13	13	9	12	7
p58	8	10	8	12	9	9	11	7	5	7	8	10	13	12	12	6	6	11	9	9	7	9	8	9	8	7	11	9	10	8	12	10	10	9	10	10	5	10	8	10	11	7	8	10	12	8	8	8	10
p59	8	6	9	7	7	10	10	11	11	7	7	6	10	9	8	10	12	13	12	8	11	11	10	11	6	9	9	11	8	8	8	6	8	15	13	9	13	8	10	7	6	9	10	14	12	12	11	16	9
p60	13	8	11	11	5	10	8	12	10	10	7	11	9	12	11	9	15	6	9	11	8	16	10	12	5	12	13	7	10	11	5	7	11	8	14	8	14	7	15	6	9	7	10	5	9	9	9	6	7
p61	9	11	13	9	7	6	6	10	8	12	7	13	11	10	9	9	10	10	9	5	10	9	13	11	5	10	11	13	11	11	9	9	11	13	12	14	10	13	12	6	9	8	10	9	13	7	15	10	11
p62	8	10	4	12	5	11	8	9	9	7	8	6	11	10	8	8	8	13	11	9	9	9	10	9	6	12	13	6	8	5	9	10	10	8	10	9	9	8	10	8	7	8	12	12	12	9	10	8	8
p63	13	5	11	9	5	9	6	10	12	12	10	13	9	6	11	13	8	8	7	11	16	11	11	12	4	10	9	9	9	9	11	10	11	6	7	12	9	11	10	7	13	6	12	7	9	7	13	6	13
p64	10	8	5	10	6	10	4	8	14	9	11	7	6	7	4	9	10	9	10	8	7	8	9	6	6	10	7	5	6	6	5	8	10	8	7	7	9	6	10	10	5	7	9	10	8	10	9	9	7
p65	11	7	13	8	6	14	6	14	12	8	10	11	10	7	7	13	12	8	12	10	8	12	13	4	7	9	10	5	9	9	8	13	9	6	8	8	12	9	10	1	10	6	11	7	9	7	9	8	11
p66	9	9	9	13	7	8	6	10	12	16	10	13	5	10	11	13	10	10	13	11	12	10	9	8	7	14	11	11	9	10	9	13	9	10	9	10	12	9	12	7	11	6	10	9	5	10	9	10	15
p67	9	9	9	9	7	8	8	10	12	10	7	15	13	8	9	13	12	8	9	11	14	12	9	12	8	10	9	7	11	9	11	9	9	8	8	10	12	15	8	7	13	5	14	7	11	5	13	8	9
p68	10	8	8	12	6	10	7	9	13	9	8	6	10	13	12	10	9	13	12	10	13	9	9	9	8	11	12	8	6	4	10	7	8	9	9	7	11	8	11	8	6	9	13	12	12	10	12	13	10
p69	9	7	11	11	7	6	8	10	6	10	3	11	11	10	9	7	8	10	15	5	12	9	11	11	6	10	11	13	9	11	9	5	7	12	12	12	10	11	12	8	7	7	12	11	11	11	11	10	11
p70	11	8	12	10	4	8	7	11	11	11	7	10	6	11	8	8	9	11	16	8	13	10	13	8	5	11	10	10	7	10	6	8	10	11	10	11	13	12	11	8	6	9	15	12	10	14	14	11	14
p71	8	10	12	12	6	10	5	13	11	15	9	14	8	9	10	12	9	5	8	10	11	14	11	11	4	15	12	8	9	9	12	10	12	8	11	11	11	6	13	6	12	7	7	6	10	8	12	5	10
p72	10	10	10	14	7	11	9	11	11	7	9	8	14	11	8	8	9	13	14	12	9	7	6	8	7	9	12	10	6	9	12	8	12	12	11	9	11	10	9	9	8	9	13	14	16	12	10	13	8
p73	8	10	12	10	6	11	9	9	9	9	9	8	12	11	10	8	7	13	12	12	9	9	8	9	6	9	12	10	8	7	12	10	10	13	12	13	11	8	7	7	8	10	9	14	14	10	12	13	8
p74	14	7	12	10	6	10	6	17	17	13	11	10	10	7	4	14	11	12	14	10	11	10	13	10	5	11	12	10	8	11	10	9	14	10	12	11	14	12	11	5	8	6	15	12	12	14	14	11	10
p75	12	10	13	9	7	9	6	14	14	14	9	13	9	12	11	9	10	11	13	7	12	9	10	9	5	10	11	9	8	9	13	10	11	7	5	10	9	11	10	8	13	7	14	10	9	11	9	12	13
p76	14	8	10	14	5	6	5	13	11	17	11	14	6	11	10	10	9	8	12	10	11	13	13	12	6	13	14	8	8	11	10	11	14	10	11	11	12	12	11	6	10	5	13	7	8	11	12	7	14
p77	10	6	11	10	6	6	7	9	11	12	7	13	5	13	11	10	10	9	10	8	9	11	9	9	6	11	9	9	10	12	7	9	7	13	13	10	13	8	14	7	7	7	10	10	7	12	11	12	10
p78	7	9	9	10	6	10	8	10	6	12	6	13	10	11	13	7	7	8	9	10	8	8	7	9	5	8	12	7	13	11	11	13	9	6	7	9	8	11	10	7	12	8	10	7	7	7	7	7	11
p79	8	8	2	12	2	7	7	13	13	9	6	10	12	11	12	12	11	7	10	8	11	9	8	11	6	13	14	8	10	8	8	8	10	9	11	11	10	14	13	8	12	6	11	8	10	10	10	7	12
p80	10	8	8	10	6	9	9	9	9	7	8	10	14	9	10	8	9	11	8	12	13	9	6	11	7	11	10	12	10	10	12	6	8	9	11	11	10	12	7	10	14	7	11	12	10	10	10	11	6
p81	6	8	5	8	8	8	7	6	8	6	7	7	9	7	11	7	9	9	10	7	10	8	10	8	10	9	9	6	8	6	5	5	5	7	7	7	7	8	9	10	8	9	5	10	10	8	9	7	7
p82	6	8	11	7	7	9	7	8	12	10	6	9	9	8	11	15	8	10	11	9	16	12	9	6	7	12	7	9	7	7	7	10	7	6	9	8	13	11	6	8	13	7	12	11	7	9	13	10	13
p83	9	9	10	8	7	7	9	11	11	11	5	10	6	11	10	8	9	13	12	8	13	10	11	12	8	13	10	10	10	8	8	7	8	13	12	13	10	10	11	7	8	9	11	14	10	12	14	13	12
p84	11	12	12	14	4	9	7	13	11	11	11	12	12	11	8	6	9	9	8	10	11	10	8	8	3	13	10	8	9	12	10	10	16	9	10	11	10	12	11	10	14	6	11	9	10	10	12	9	8
p85	7	11	11	12	7	14	8	8	10	10	8	7	10	7	11	7	8	10	7	10	8	10	11	10	4	8	12	9	13	5	9	9	11	9	7	7	6	9	10	6	8	10	4	11	11	9	11	8	7
p86	5	7	4	5	8	5	7	4	2	6	5	7	8	8	8	5	5	5	7	6	8	7	8	8	10	5	4	7	6	6	8	7	5	5	5	6	7	7	2	10	8	7	4	6	8	1	4	5	4
p87	8	8	10	9	7	13	5	11	13	9	10	6	9	8	8	12	7	15	11	11	7	7	12	7	7	9	11	9	8	4	12	8	6	11	11	9	9	8	9	7	7	8	11	14	10	10	10	11	8
p88	8	10	10	8	6	9	7	9	9	9	8	8	14	11	12	12	9	13	8	10	9	8	10	10	5	7	10	12	8	10	12	8	12	14	13	13	10	10	9	6	10	7	9	14	18	10	14	13	10
p89	8	12	10	8	6	5	8	11	9	9	8	9	11	7	8	10	10	13	13	7	9	9	12	7	8	6	13	7	10	5	7	10	8	10	9	7	9	11	9	6	7	9	10	12	9	7	12	11	10
p90	9	7	7	12	5	10	7	12	10	8	9	9	10	7	5	7	9	10	11	8	10	10	13	6	5	13	12	6	7	9	8	11	11	7	8	8	8	9	7	7	10	5	12	9	8	7	9	8	9
p91	9	11	12	8	7	11	11	11	13	9	6	10	14	11	10	10	11	11	16	10	11	9	10	11	7	9	12	10	11	8	14	5	8	10	11	9	9	10	9	9	10	9	13	12	14	10	8	11	6
p92	6	6	8	12	6	9	7	11	11	11	7	10	8	9	10	12	9	11	12	10	9	7	6	7	7	13	14	8	8	7	10	8	6	10	9	7	11	8	11	8	8	8	11	10	10	11	10	11	12
p93	9	8	12	8	7	4	7	13	13	11	7	10	10	9	10	12	9	11	12	10	11	10	10	11	7	13	12	8	11	6	6	11	10	9	8	15	10	12	9	7	10	9	9	11	8	6	14	11	14
p94	9	7	11	6	7	10	6	10	10	12	7	13	8	7	7	11	7	10	7	10	10	12	13	10	6	9	12	8	11	9	10	9	7	10	12	10	10	9	10	6	10	5	12	9	9	8	13	8	11
p95	8	13	9	7	8	7	12	8	8	14	6	11	11	8	15	9	8	11	9	11	12	9	8	13	8	10	13	11	13	9	13	9	9	10	12	14	5	15	8	7	13	9	12	11	11	10	13	10	13
p96	8	8	12	8	9	6	12	10	8	9	5	13	9	11	12	10	10	7	8	10	12	15	10	13	5	9	10	9	12	8	10	9	7	9	11	10	11	9	8	8	12	5	9	6	7	0	9	8	10
p97	7	11	11	11	6	8	10	8	8	10	6	13	11	10	7	11	8	8	11	9	14	12	9	10	6	14	9	9	11	11	13	9	9	12	8	10	10	9	8	9	13	7	12	9	13	9	11	8	7
p98	11	8	10	14	5	9	5	13	15	15	11	10	10	11	8	12	15	9	10	10	11	11	10	10	5	15	12	8	11	10	8	10	14	9	7	11	12	12	15	6	8	7	11	9	8	10	14	9	8
p99	10	8	8	11	7	13	9	9	9	11	9	14	9	8	12	10	10	5	8	9	13	13	10	10	8	11	11	6	12	10	10	14	12	5	7	10	9	11	11	8	13	7	10	4	8	6	8	2	12
p100	8	8	4	10	4	9	7	13	11	9	6	7	11	9	6	8	8	13	11	9	9	11	12	9	6	10	13	5	10	7	5	10	10	8	10	9	11	8	12	6	7	8	10	12	9	9	12	8	8
p101	11	13	10	10	7	7	11	11	11	13	8	14	10	9	12	8	9	8	10	12	11	10	11	14	7	13	14	6	12	10	12	9	12	10	10	15	6	14	9	9	14	8	11	8	10	9	10	7	12
p102	12	7	13	11	6	9	7	14	12	8	8	13	11	8	7	13	12	8	13	11	8	12	12	5	7	12	11	5	9	12	9	12	13	9	9	14	12	11	10	1	11	6	12	7	11	10	11	8	11
p103	8	14	6	10	8	11	10	7	9	9	8	9	9	11	12	6	9	9	9	9	11	9	12	13	8	9	9	7	14	8	10	6	12	10	8	12	7	8	10	8	9	9	7	10	12	9	8	9	8
p104	6	6	6	6	7	6	5	7	10	6	8	4	6	7	5	8	6	11	9	7	5	4	7	5	9	8	8	5	5	4	6	5	7	8	8	6	8	5	7	5	3	9	6	11	8	10	8	6	5
p105	7	10	11	11	4	11	11	8	8	10	7	9	9	12	11	5	7	7	7	9	10	12	8	10	5	10	11	10	8	13	11	8	13	16	12	10	12	7	13	7	9	8	4	8	11	11	11	9	9
p106	9	9	16	12	5	12	6	13	11	13	10	10	10	5	10	12	9	8	12	12	9	11	9	7	4	11	14	10	9	9	12	11	12	10	9	7	12	10	7	6	12	7	11	7	8	7	10	9	12
p107	9	11	11	11	4	10	9	14	10	6	9	11	19	12	9	9	14	10	11	11	6	10	11	9	6	8	13	9	11	13	11	7	13	9	12	14	10	13	10	6	11	8	8	9	15	7	9	10	5
p108	10	7	9	7	6	9	9	11	9	7	8	7	12	9	6	8	8	13	10	10	8	11	9	11	5	8	12	13	7	10	8	8	9	17	15	10	11	9	12	8	8	7	9	14	14	16	11	14	10
p109	6	9	4	12	9	7	10	6	7	5	8	10	8	10	10	6	8	6	7	8	9	7	6	8	6	12	9	6	8	9	9	8	7	8	8	9	5	9	8	12	8	10	8	7	9	7	8	6	8
p110	6	6	6	6	7	8	7	13	9	11	5	12	12	7	14	14	11	8	12	8	13	12	11	11	7	9	12	10	10	9	14	7	6	8	13	11	11	10	9	9	12	8	11	9	14	9	10	9	12
p111	8	8	10	11	7	11	8	11	7	13	8	14	7	8	10	10	6	7	9	9	9	11	10	8	5	11	13	5	12	8	10	16	10	8	8	10	11	10	11	7	11	5	8	6	7	6	10	4	10
p112	11	10	8	10	8	5	13	9	5	3	6	10	14	14	10	6	9	9	8	11	11	12	8	10	7	11	10	10	10	13	10	8	10	12	16	9	12	10	5	8	14	7	9	10	12	11	8	9	8
p113	9	11	9	13	7	10	8	8	12	8	8	13	11	10	9	11	10	8	7	11	10	11	11	11	5	16	11	5	11	9	11	9	13	11	10	14	6	9	10	8	13	7	10	7	13	9	11	8	7
p114	9	10	9	11	8	9	10	12	10	16	8	11	7	10	13	11	8	9	11	9	16	11	10	12	6	12	9	11	10	8	11	8	11	11	10	10	9	11	10	6	9	9	10	10	11	11	13	10	13
p115	10	7	10	9	6	8	6	9	11	13	7	12	8	11	10	12	14	8	8	10	9	11	10	11	7	10	10	11	5	12	8	11	9	9	9	6	11	10	12	6	8	4	7	7	8	8	10	10	10
p116	9	7	11	11	8	10	4	10	12	14	10	12	8	9	9	13	9	8	11	10	8	10	13	8	6	8	10	8	13	7	8	13	13	4	8	11	12	7	12	5	8	6	8	7	8	9	9	8	11
p117	10	9	10	14	7	10	7	15	11	13	6	12	10	11	12	10	9	8	12	8	11	10	9	12	6	11	16	8	7	5	14	9	12	6	11	9	10	10	11	6	8	8	13	7	14	9	12	7	14
p118	9	7	6	11	4	7	5	10	13	10	11	7	6	6	5	10	9	9	10	7	8	8	10	7	6	11	8	6	5	6	6	9	10	7	6	7	9	7	10	7	6	6	10	9	7	9	10	8	9
p119	13	9	10	12	9	7	7	12	8	13	8	15	10	10	12	11	13	8	10	11	6	14	9	10	6	10	8	11	9	13	11	9	12	10	12	11	12	10	11	7	11	6	8	7	11	11	9	9	12
p120	8	9	8	7	7	7	8	8	9	7	8	5	10	8	8	8	8	12	9	6	6	8	9	6	7	8	11	8	6	7	9	8	5	8	8	7	9	7	8	6	4	11	8	13	9	11	8	11	8
p121	10	8	10	13	5	13	7	11	9	11	11	9	5	4	4	6	8	11	10	9	9	7	12	9	4	13	9	7	8	8	6	12	10	10	8	6	11	8	10	8	7	6	9	12	7	12	10	11	8
p122	4	9	9	9	5	11	10	6	8	8	6	9	9	11	11	9	8	8	11	12	12	15	8	9	5	12	11	5	10	10	9	8	9	15	11	12	13	7	10	8	9	7	6	9	11	8	11	8	9
p123	9	6	12	8	7	6	9	11	11	13	7	10	8	7	10	12	7	9	10	12	15	14	8	9	7	13	12	10	10	8	8	11	6	7	11	9	10	12	9	6	12	8	11	10	4	7	14	9	14
p124	14	8	11	11	6	12	4	12	14	12	12	9	11	10	9	11	10	10	11	9	14	11	11	10	3	8	11	11	5	9	11	11	13	6	9	6	13	11	12	6	11	5	16	9	11	11	13	10	11
p125	9	9	9	9	6	8	9	6	8	6	7	10	10	10	11	9	5	14	6	6	8	8	11	8	4	9	8	10	11	6	9	9	9	9	10	7	8	10	8	9	8	8	8	13	12	10	9	7	9
p126	11	9	13	13	7	10	11	14	6	10	9	11	11	8	9	7	8	9	11	11	10	12	10	9	3	12	13	11	10	10	7	12	11	10	12	12	11	13	10	9	11	6	8	9	7	9	11	10	13
p127	10	10	8	10	6	9	11	11	7	3	6	10	16	11	8	8	13	9	14	12	13	11	10	10	8	11	12	8	10	10	8	8	8	9	11	9	11	14	7	8	14	7	13	10	12	8	8	9	8
p128	8	8	12	8	9	6	12	10	8	9	5	13	9	11	12	10	10	7	8	10	12	15	10	13	5	9	10	9	12	8	10	9	7	9	11	10	11	9	8	8	12	5	9	6	7	0	9	8	10
p129	10	14	12	11	7	7	7	9	7	11	9	9	9	8	10	4	8	11	8	7	7	7	12	5	5	11	7	9	12	10	7	12	8	9	9	10	9	8	8	6	7	8	7	12	5	10	12	11	12
p130	10	7	8	12	6	7	6	12	12	11	9	9	9	11	8	11	14	9	12	6	8	11	10	5	6	12	10	9	5	10	7	10	12	11	15	10	13	6	12	5	3	7	9	10	10	12	10	10	10
p131	9	9	7	6	7	9	8	8	10	9	10	5	8	8	8	9	6	14	11	8	11	5	10	10	4	6	8	10	8	7	9	8	9	11	8	9	8	7	9	9	6	12	8	15	11	11	9	10	9
p132	11	10	8	8	7	8	11	9	11	13	7	16	10	9	14	12	11	6	10	8	15	11	9	13	7	11	8	8	13	12	12	9	10	7	8	11	9	14	9	11	18	6	13	6	8	9	8	7	12
p133	9	6	8	10	6	9	8	11	13	11	7	10	10	10	8	12	15	8	10	13	9	14	11	10	7	13	12	4	8	11	10	9	10	12	14	11	12	8	11	5	8	6	11	9	10	11	12	10	10
p134	8	10	10	8	7	11	9	7	7	11	7	15	9	10	12	10	8	7	10	9	11	11	12	9	8	10	5	9	10	12	11	14	8	7	7	9	7	10	7	10	13	7	10	6	7	6	6	4	10
p135	13	6	10	8	8	10	9	9	7	9	7	8	10	10	12	8	9	8	10	13	11	14	11	12	4	5	10	10	10	11	8	9	8	8	12	9	14	10	11	9	12	8	9	7	8	11	10	10	12
p136	7	11	14	12	6	6	9	9	11	15	8	14	10	11	12	12	11	6	12	8	11	10	11	6	5	13	10	8	11	12	14	13	12	9	7	11	7	10	9	9	12	8	13	5	10	7	10	7	10
p137	10	10	8	12	7	13	9	7	7	9	8	9	7	10	8	8	7	11	9	7	13	7	12	10	6	13	9	7	10	8	6	12	8	8	8	8	9	7	11	7	7	8	9	12	7	8	10	8	10
p138	11	9	11	10	7	10	7	6	12	13	9	11	8	12	12	13	11	7	9	15	12	8	6	10	6	11	6	9	7	11	12	11	11	8	0	6	10	10	13	7	11	8	12	7	9	11	9	9	9
p139	11	10	10	7	8	7	11	10	5	9	6	12	10	9	8	6	9	8	12	9	11	12	10	12	4	8	5	18	8	14	8	8	6	11	13	10	14	10	8	9	10	7	9	9	10	13	8	11	10
p140	7	10	5	9	8	8	7	7	8	8	7	10	9	9	7	5	7	7	8	8	10	9	10	10	7	7	8	7	7	8	8	7	8	7	8	8	8	8	8	9	7	6	7	8	10	6	7	7	9
p141	7	10	8	12	7	9	11	9	9	7	6	10	10	14	8	6	9	9	10	13	9	10	7	10	5	15	10	7	10	11	8	7	8	14	12	11	10	10	11	8	10	7	9	10	10	11	10	9	6
p142	10	6	8	9	6	15	7	11	11	5	8	5	13	6	4	12	10	13	11	9	9	9	12	6	7	10	9	7	10	10	7	10	10	10	10	8	15	9	9	4	9	7	10	14	10	10	10	10	8
p143	10	8	10	10	6	8	7	13	11	11	5	10	10	9	14	12	9	9	8	6	7	9	11	9	8	11	12	6	9	9	8	8	10	8	12	13	10	8	13	5	10	6	5	8	8	10	10	9	12
p144	10	10	8	12	8	7	11	7	5	7	6	12	12	13	14	6	9	9	8	12	9	11	10	10	7	11	14	8	8	10	12	10	10	11	12	11	5	10	9	9	14	8	11	8	14	10	10	7	12
p145	12	7	11	9	6	8	6	8	10	10	6	11	9	12	9	5	10	10	13	9	14	10	13	13	6	10	11	11	9	7	9	7	7	8	11	10	10	11	10	8	9	9	14	11	9	9	11	10	9
p146	9	8	12	10	7	12	6	13	13	9	10	8	14	9	8	12	7	14	12	12	9	8	9	8	6	9	12	10	8	9	14	8	14	14	12	13	12	10	9	7	8	8	13	14	18	12	16	11	8
p147	11	10	11	9	4	9	9	8	9	10	8	9	10	10	8	12	9	10	7	9	11	12	7	10	3	6	7	12	8	9	10	8	10	10	10	9	12	10	7	8	12	6	10	10	10	9	10	11	11
p148	7	9	7	8	6	10	6	12	10	12	8	11	6	7	11	13	7	10	10	6	10	6	9	9	6	10	8	8	9	5	9	11	9	6	6	10	10	6	11	8	8	9	5	11	9	9	9	10	13
p149	9	9	7	11	5	8	4	16	12	14	9	11	11	8	9	13	12	10	15	11	10	11	11	12	6	12	15	11	7	11	9	11	9	9	12	10	12	13	10	7	11	6	12	11	9	12	9	10	15
p150	8	6	8	8	8	8	7	7	10	11	9	11	5	7	4	8	8	7	7	6	10	6	9	7	6	7	5	5	8	8	7	8	9	8	7	7	9	9	7	8	7	5	8	8	4	8	9	7	8
p151	9	10	8	8	7	6	9	9	11	11	5	8	10	9	14	12	9	11	10	10	13	8	8	12	7	13	10	10	11	6	6	9	10	7	8	15	8	12	11	8	12	7	9	11	8	10	12	11	14
p152	11	13	11	8	9	8	11	6	8	8	8	10	12	14	13	9	11	6	8	11	10	6	7	10	5	9	7	11	11	13	11	7	11	10	10	11	6	11	7	9	14	7	8	7	11	11	5	12	9
p153	9	9	16	8	6	8	9	11	9	9	8	10	12	11	8	8	9	9	10	6	9	10	13	8	7	9	10	12	13	13	8	7	12	14	13	15	10	14	9	8	8	8	9	10	12	10	14	9	8
p154	8	8	10	10	7	11	7	9	9	9	7	12	14	11	12	10	9	11	10	10	11	7	8	7	8	7	10	10	10	11	16	6	6	10	9	7	11	8	7	9	12	6	11	10	12	10	8	11	6
p155	9	11	9	13	7	10	8	8	12	8	8	13	11	10	9	11	10	8	7	11	10	11	11	11	5	16	11	5	11	9	11	9	13	11	10	14	6	9	10	8	13	7	10	7	13	9	11	8	7
p156	7	8	11	13	8	9	7	14	10	14	7	15	9	8	11	13	10	7	13	9	14	12	10	8	7	14	7	9	10	10	13	10	11	7	10	10	12	7	10	8	11	6	8	8	11	8	9	8	9
p157	8	10	8	8	6	11	6	9	9	9	8	7	11	10	12	10	8	15	7	9	9	7	10	9	5	7	9	11	8	8	11	8	8	9	9	9	9	8	9	8	9	9	8	14	12	9	6	12	10
p158	6	8	5	7	10	8	5	3	8	8	9	9	6	7	8	7	7	4	4	5	7	8	7	8	7	5	5	4	6	6	8	8	8	3	6	5	7	8	8	7	7	7	4	5	7	8	5	4	7
p159	8	9	10	8	8	9	8	8	9	7	8	9	8	9	8	9	8	10	3	10	3	8	5	7	7	10	10	7	9	9	10	8	7	8	7	7	6	9	8	10	10	7	8	11	9	7	7	10	8
p160	5	11	4	7	8	8	9	6	4	5	6	8	9	9	12	5	6	7	8	8	10	8	9	9	10	7	5	10	11	8	9	3	5	8	9	8	6	8	4	12	10	9	7	8	8	4	5	7	7
p161	7	9	9	8	6	10	6	10	8	10	7	11	12	7	9	9	9	10	9	10	12	10	7	5	7	9	12	8	13	10	7	13	7	8	7	5	10	10	8	5	10	7	11	11	8	7	7	5	9
p162	6	8	8	11	9	11	9	9	3	7	6	10	11	10	10	8	6	11	9	9	7	9	10	9	8	9	11	7	8	6	11	10	8	7	9	9	7	8	8	10	11	7	6	10	12	8	8	8	12
p163	11	9	9	10	7	6	8	12	10	10	8	12	10	10	7	9	11	10	8	10	6	8	15	6	7	12	10	6	13	9	8	7	9	6	12	12	8	9	7	8	8	7	10	9	9	9	7	8	9
p164	11	12	12	10	6	9	9	11	9	9	6	12	12	13	10	8	9	9	10	8	13	8	12	10	6	11	10	10	9	8	10	9	12	10	10	11	9	10	11	9	12	6	11	9	14	6	12	9	10
p165	8	6	5	8	3	8	5	10	12	9	10	4	7	5	4	9	8	10	9	8	8	6	7	5	5	10	11	6	5	4	5	10	10	8	7	8	8	6	10	8	6	7	10	10	8	10	9	9	8
p166	8	9	7	8	8	9	10	8	6	7	8	10	10	8	10	8	8	6	9	9	11	11	11	9	9	8	9	8	13	9	7	7	9	8	9	9	8	8	8	10	12	7	8	7	9	5	7	4	7
p167	7	9	10	12	7	10	5	9	11	11	5	8	8	9	12	10	9	9	8	8	11	9	10	9	7	15	10	8	11	10	8	6	10	11	11	9	11	6	11	8	10	4	7	10	8	11	12	9	8
p168	7	11	9	8	5	12	9	10	10	8	7	8	10	11	9	9	9	12	10	6	10	6	11	10	7	10	10	10	11	9	5	11	9	8	8	9	10	8	8	9	10	8	9	13	7	11	7	9	5
p169	9	11	12	8	7	6	9	9	15	13	10	10	10	9	14	12	7	12	8	8	13	2	9	10	5	9	6	10	9	6	12	7	14	11	6	15	4	12	9	6	10	10	11	11	14	10	14	13	12
p170	10	12	12	12	7	6	8	15	11	13	11	12	14	11	12	10	9	9	10	10	9	8	9	13	6	9	12	12	9	11	12	11	14	8	10	13	8	12	11	6	12	10	7	10	12	8	10	9	12
p171	10	12	8	9	7	7	9	7	11	11	11	9	11	15	13	10	10	11	9	10	7	1	4	9	4	8	7	12	8	12	11	6	10	13	7	9	5	8	12	6	9	6	9	12	12	16	4	14	8
p172	11	9	11	12	7	9	7	12	14	13	8	9	8	10	6	11	13	11	10	11	8	12	8	12	5	14	10	9	8	13	9	10	13	16	16	10	12	10	11	7	7	7	11	10	9	13	13	13	10
p173	11	8	10	6	6	7	9	9	11	7	8	8	14	9	10	8	9	11	12	10	13	9	10	13	7	9	10	14	10	8	8	6	8	7	10	13	10	14	7	10	14	9	11	12	8	10	8	11	8
p174	9	9	6	14	5	10	8	9	13	11	7	8	8	9	12	10	9	7	8	8	15	9	8	9	6	15	10	8	8	8	8	8	12	7	9	7	10	10	11	10	12	4	11	8	8	12	12	7	10
p175	9	7	1	11	2	8	8	12	12	8	5	9	13	12	13	11	12	8	11	7	12	8	7	10	7	12	13	9	9	7	9	7	9	8	12	10	10	13	12	9	13	5	12	9	11	11	9	8	11
p176	7	13	10	10	10	9	9	6	7	9	12	8	10	9	12	6	6	10	7	11	7	7	8	9	5	6	10	10	8	7	11	10	11	9	8	10	4	9	8	8	11	11	8	9	11	7	8	6	10
p177	8	10	12	10	6	9	9	11	9	5	4	8	12	11	6	8	11	13	14	8	9	10	12	8	7	13	12	10	8	8	8	8	8	14	14	11	9	8	9	8	8	9	11	14	14	10	12	13	8
p178	5	10	6	6	8	7	9	4	5	8	9	8	10	8	11	4	5	8	6	9	5	7	6	8	6	4	8	8	9	7	10	6	7	7	8	7	7	7	6	11	10	10	1	9	9	7	6	7	6
p179	9	8	8	12	6	8	9	11	11	11	7	12	8	11	10	10	11	9	12	10	13	9	7	10	6	15	8	8	11	12	8	8	10	11	12	13	11	12	11	8	10	5	11	10	8	11	12	9	10
p180	8	12	8	6	7	11	8	11	9	9	8	9	9	8	8	8	7	11	11	5	11	7	14	7	6	7	7	13	12	10	9	8	8	9	9	11	11	8	8	9	7	8	7	12	10	9	6	11	8
p181	8	12	8	9	7	9	11	11	9	5	6	8	11	8	8	4	9	11	10	9	9	7	12	7	6	13	11	7	10	8	9	6	8	11	13	11	7	8	4	10	7	8	9	12	12	10	8	11	8
p182	10	9	9	13	6	7	6	12	16	14	10	9	11	10	11	15	14	10	11	11	10	10	7	10	4	14	11	7	11	9	7	12	13	8	8	12	11	13	12	6	9	6	10	10	7	11	13	10	11
p183	8	8	13	7	4	11	4	12	16	12	7	9	9	6	11	17	8	9	7	7	12	11	12	10	5	10	9	7	10	8	11	10	13	11	11	12	9	9	10	6	9	5	10	10	13	9	17	10	11
p184	9	9	9	11	6	11	7	16	14	8	8	9	13	8	9	15	12	8	11	7	8	10	10	7	6	14	11	5	8	10	7	9	13	7	11	14	12	9	12	3	11	8	6	9	11	9	9	8	9
p185	13	8	11	9	7	9	10	8	10	14	7	13	7	8	11	11	7	5	5	11	14	14	8	14	5	12	7	9	10	9	13	10	11	8	8	10	10	11	13	8	13	7	10	6	9	9	11	7	13
p186	9	7	12	12	5	10	6	15	13	13	9	10	12	9	8	12	9	10	14	10	13	10	9	8	5	11	12	10	9	10	12	9	14	11	11	9	14	12	11	6	8	7	15	11	14	10	16	11	10
p187	8	8	3	8	3	8	7	9	10	7	10	4	7	5	6	7	8	10	9	8	8	5	7	7	5	10	10	5	6	4	5	8	9	6	7	8	8	7	10	8	6	7	9	10	8	8	9	7	6
p188	12	10	10	10	7	9	7	9	11	13	12	12	11	10	12	10	8	11	10	7	9	7	8	9	5	7	7	11	8	12	10	14	10	5	5	8	9	11	11	9	13	9	10	10	8	11	6	8	12
p189	8	6	8	9	8	13	7	11	11	9	7	5	9	10	8	10	9	17	11	9	7	7	12	7	8	9	11	9	6	6	10	10	8	11	7	10	9	6	9	8	7	11	11	16	10	10	10	11	10
p190	6	12	13	7	6	8	8	6	12	12	7	13	13	8	13	11	10	8	7	11	12	11	8	13	8	8	11	7	12	9	13	10	11	8	8	12	7	17	8	5	13	6	14	7	11	7	15	8	9
p191	8	8	11	11	5	9	8	10	16	14	9	9	7	6	11	15	10	11	9	9	12	7	8	11	5	16	11	5	10	7	9	10	13	10	9	14	7	11	12	8	9	7	12	10	9	8	15	10	13
p192	8	8	9	8	7	10	5	5	9	12	13	11	9	7	9	11	9	7	8	6	9	9	11	9	7	9	7	9	8	10	8	12	11	5	1	6	9	10	8	6	10	7	7	6	8	8	7	6	10
p193	9	10	9	11	8	10	10	10	8	12	8	15	13	12	15	11	12	6	11	9	14	12	8	10	8	8	9	9	10	11	13	10	11	7	8	10	10	11	10	9	13	7	10	5	13	5	9	6	11
p194	9	10	14	12	6	8	7	11	13	9	11	10	12	11	8	8	9	12	8	10	11	6	8	8	6	11	8	10	8	8	10	9	16	11	8	13	10	10	7	8	10	6	11	11	14	8	16	11	8
p195	14	8	9	10	7	10	9	10	11	13	8	15	9	11	10	12	10	3	9	10	13	13	10	11	8	9	6	9	12	14	13	12	11	7	7	8	13	12	14	8	14	5	11	2	7	12	9	4	10
p196	8	8	8	12	6	7	9	11	11	13	7	12	8	11	8	12	11	9	12	10	13	9	10	9	7	15	10	10	8	11	12	6	8	10	9	7	11	6	9	10	12	7	11	10	10	11	8	9	8
p197	11	10	10	10	4	9	11	7	9	9	6	10	10	14	6	8	9	11	8	11	13	10	8	12	4	9	6	13	8	13	8	8	10	14	10	9	14	10	7	10	12	7	11	12	10	13	10	11	8
p198	11	7	12	12	7	8	7	11	11	12	7	10	10	12	7	11	13	7	11	9	13	12	10	10	7	11	7	12	9	13	9	11	10	10	10	7	16	10	9	6	10	6	8	8	8	7	8	9	7
p199	5	13	11	7	7	12	6	6	10	8	7	7	12	6	7	11	8	12	9	10	8	8	11	9	7	9	10	9	13	6	9	9	9	9	8	9	8	10	6	6	8	6	8	13	11	9	11	10	7
p200	12	9	9	5	7	6	12	7	10	10	8	12	6	7	10	8	10	6	6	10	10	9	10	11	4	8	7	11	10	10	9	10	9	9	7	9	7	10	10	8	8	6	11	6	8	10	7	8	9
p201	11	11	10	12	6	9	8	11	11	13	10	18	10	9	10	10	11	3	10	12	15	12	11	12	7	13	8	6	14	14	10	10	16	9	8	17	10	16	11	9	14	6	11	2	10	8	12	3	10
p202	9	11	9	9	7	10	8	10	14	8	7	7	13	10	13	13	6	11	9	9	8	6	7	10	7	10	13	9	10	8	13	4	9	11	10	10	7	11	8	9	11	8	10	12	13	10	9	12	9
p203	12	10	10	10	5	5	7	9	13	11	9	10	12	11	12	8	9	15	10	10	7	5	8	10	6	9	12	12	8	6	14	8	8	11	10	11	5	10	9	7	10	9	13	14	12	12	10	15	10
p204	7	9	7	9	7	7	6	8	9	9	10	7	8	9	8	8	8	10	7	8	7	6	9	8	7	10	6	8	9	7	9	9	7	10	6	7	8	9	5	9	8	6	10	9	8	7	7	10	6
p205	7	13	12	10	10	10	14	9	5	9	7	12	14	11	16	8	9	8	10	10	13	10	7	12	8	9	10	12	13	12	12	7	10	11	11	11	8	14	7	12	14	9	9	9	12	7	10	9	12
p206	8	12	10	8	10	11	11	7	5	7	8	10	15	11	14	8	8	11	9	9	9	9	10	9	8	6	9	11	10	11	12	12	8	8	9	10	7	11	7	11	13	9	9	10	11	8	6	7	10
p207	6	13	11	11	7	11	11	6	10	8	10	11	13	10	13	13	8	7	7	11	14	10	8	8	7	12	5	11	9	11	11	10	13	8	7	12	9	11	4	10	17	7	8	8	11	9	9	8	9
p208	8	9	12	12	7	10	8	11	9	11	9	10	12	9	12	14	11	8	10	6	13	12	9	12	7	11	10	8	13	11	10	7	12	12	7	11	12	12	11	7	8	7	9	9	12	7	14	9	10
p209	9	9	14	12	7	6	8	11	11	15	6	12	8	13	12	10	11	8	12	6	9	7	9	8	6	13	12	10	11	11	10	9	8	10	7	9	9	12	9	9	8	8	11	9	6	7	10	9	12
p210	7	7	9	10	5	10	5	12	10	10	9	11	8	5	9	11	7	12	8	10	8	10	9	9	5	11	12	8	9	7	10	13	9	10	10	9	10	9	10	7	10	6	9	11	11	8	13	7	11
p211	8	11	8	10	7	10	6	15	11	11	10	12	14	7	10	14	11	8	12	12	11	12	10	10	5	11	12	10	10	9	12	10	14	8	11	17	10	14	9	5	12	8	9	8	14	10	10	9	10
p212	12	9	9	13	3	7	9	10	14	10	10	9	11	8	11	13	10	10	9	11	12	7	5	13	5	14	11	7	9	7	7	8	13	8	9	12	9	13	12	9	11	7	12	10	9	10	13	8	13
p213	8	5	7	6	6	9	4	9	11	11	8	10	6	7	8	12	10	8	11	7	11	9	12	8	6	10	8	5	11	7	6	10	7	6	9	7	12	7	9	7	6	10	8	9	7	9	11	8	10
p214	10	12	10	10	8	11	9	9	7	11	10	12	11	11	12	8	10	9	9	9	9	9	10	8	6	9	11	9	10	12	8	16	10	7	7	10	7	7	9	9	11	7	8	8	8	8	4	6	8
p215	8	7	8	10	8	9	10	7	5	5	6	10	10	9	10	7	8	6	5	7	10	10	7	9	8	10	10	7	10	7	10	9	9	6	7	10	6	9	8	12	11	8	8	5	10	5	7	4	9
p216	10	7	9	7	7	10	10	12	10	4	5	5	13	11	5	9	10	14	13	10	8	9	9	7	7	8	11	11	7	10	9	7	7	13	13	8	15	7	8	7	9	8	10	15	13	14	9	14	7
p217	11	9	12	10	6	10	9	9	11	7	7	8	12	11	10	8	7	13	12	8	11	6	9	8	7	7	10	10	5	8	12	4	10	13	12	11	10	12	9	9	6	10	15	14	16	12	14	11	10
p218	10	12	13	9	8	9	10	8	10	12	10	11	13	10	13	11	6	10	5	11	12	7	7	12	5	8	9	13	9	9	15	10	11	10	10	8	7	11	8	8	15	7	12	11	13	9	13	10	11
p219	9	9	7	7	7	9	14	9	9	6	6	5	8	8	8	8	8	12	11	8	10	11	9	11	7	9	10	14	9	7	9	6	7	14	14	11	10	9	10	7	6	8	10	13	11	11	9	14	8
p220	10	10	6	10	7	11	11	9	7	5	8	9	15	10	10	8	8	11	11	11	9	9	10	9	7	6	11	8	10	7	9	8	10	8	9	9	7	10	7	9	11	9	11	10	13	9	8	8	4
p221	8	14	6	10	5	9	6	7	9	7	8	9	11	9	10	6	8	13	7	9	9	7	12	7	7	10	11	7	8	7	8	10	10	9	9	9	7	9	8	12	11	9	10	12	10	11	8	8	8
p222	9	10	8	8	7	6	9	9	11	11	5	8	10	9	14	12	9	11	10	10	13	8	8	12	7	13	10	10	11	6	6	9	10	7	8	15	8	12	11	8	12	7	9	11	8	10	12	11	14
p223	9	9	3	13	3	8	6	12	14	10	7	9	11	12	11	11	10	8	9	9	10	8	9	12	7	14	15	7	9	7	9	7	11	10	10	10	9	13	12	9	11	7	12	9	11	11	11	8	11
p224	9	6	7	10	7	10	5	10	12	10	7	10	7	7	7	11	11	9	10	6	8	9	8	8	6	11	10	4	8	8	6	10	9	5	9	8	9	6	12	6	6	7	11	8	6	8	10	7	8
p225	10	8	8	12	7	10	9	7	11	13	7	14	8	11	16	12	9	6	6	10	11	11	10	13	6	11	12	6	12	9	14	9	12	10	9	11	8	10	13	7	12	4	11	5	12	9	12	7	12
p226	9	9	7	9	5	12	8	12	12	6	7	6	12	9	5	11	11	12	12	6	10	6	11	7	6	11	8	8	9	10	6	11	9	10	10	8	12	8	9	5	10	6	7	13	9	11	7	11	7
p227	7	11	7	10	8	12	9	8	8	6	8	8	10	7	9	9	10	10	10	4	10	6	13	6	8	11	8	10	11	9	8	5	9	6	10	10	8	7	8	9	6	9	8	11	13	11	5	10	7
p228	9	7	9	11	5	7	8	11	9	8	8	12	10	12	6	10	11	6	9	7	10	12	9	8	6	10	10	9	9	13	8	11	13	12	14	10	14	10	9	6	10	4	9	7	10	9	11	7	8
p229	8	9	12	12	7	10	8	11	9	11	9	10	12	9	12	14	11	8	10	6	13	12	9	12	7	11	10	8	13	11	10	7	12	12	7	11	12	12	11	7	8	7	9	9	12	7	14	9	10
p230	8	8	8	8	5	9	8	9	11	9	9	6	8	9	10	10	10	11	12	6	11	9	11	13	6	9	10	13	8	6	8	5	10	13	11	9	11	6	12	6	4	9	11	10	10	12	12	14	8
p231	11	11	10	10	7	10	6	15	13	9	9	8	12	9	10	14	13	12	14	10	11	6	9	6	5	13	10	8	7	10	8	9	14	10	6	15	10	12	7	6	12	7	11	11	12	11	10	11	14
p232	9	7	7	9	8	12	9	8	10	10	6	13	8	9	11	11	9	8	6	6	12	10	11	9	8	10	6	7	11	11	11	11	9	7	6	10	8	9	10	9	12	6	10	7	7	3	7	5	9
p233	10	9	9	9	6	8	11	8	8	4	7	9	15	13	9	9	14	10	9	10	6	11	7	11	7	10	11	9	7	14	7	5	9	15	17	12	11	9	12	6	9	8	8	11	13	12	7	10	7
p234	11	7	12	14	6	10	7	11	13	17	10	14	0	9	10	12	9	8	10	8	15	12	11	11	5	17	8	6	9	7	8	11	12	10	8	11	10	8	13	5	8	6	11	9	6	9	14	9	16
p235	5	12	14	8	5	8	10	9	7	9	8	10	14	11	10	8	9	9	14	10	11	11	11	8	6	9	12	10	11	12	10	10	10	11	11	11	11	16	5	9	12	8	13	10	12	10	12	9	10
p236	10	10	6	12	3	9	7	11	9	11	8	14	9	12	10	8	10	7	9	7	11	9	10	9	7	11	9	7	10	12	8	14	10	5	5	10	9	11	12	10	13	5	8	6	7	9	6	4	12
p237	9	11	7	15	8	9	9	10	12	12	7	15	9	10	11	11	10	7	7	13	12	11	8	11	5	16	11	3	11	10	13	9	15	11	10	14	7	13	10	10	13	7	12	7	13	10	13	8	11
p238	5	5	7	5	10	7	8	8	7	7	7	5	7	7	6	7	6	9	8	7	7	6	9	7	9	8	8	8	10	6	7	7	5	9	9	6	6	8	5	10	7	11	8	10	6	7	9	9	8
p239	9	8	9	14	6	10	7	9	10	10	8	5	9	14	11	9	11	11	10	13	8	10	8	10	6	11	12	8	8	9	7	9	9	12	10	8	12	8	17	6	5	8	10	10	9	13	13	12	8
p240	14	10	10	13	8	8	6	12	9	14	7	14	9	11	11	10	12	9	9	12	7	13	8	11	5	11	9	10	8	12	10	10	13	11	11	10	11	9	12	6	10	7	9	8	10	12	10	10	11
p241	9	9	13	11	8	8	9	12	8	10	5	9	13	12	9	7	10	14	17	9	6	8	9	8	7	10	17	11	7	10	13	7	5	11	12	6	8	7	8	9	9	9	12	13	11	10	7	14	9
p242	6	7	8	7	9	6	5	8	7	7	7	9	8	7	6	8	8	9	7	6	7	6	9	5	7	7	8	6	8	7	7	6	7	7	7	8	7	6	8	10	8	13	7	8	6	6	7	7	6
p243	7	11	9	11	6	10	7	12	14	14	9	11	11	8	11	15	12	11	13	11	10	9	7	11	6	12	13	9	9	8	13	9	13	11	10	14	9	13	10	6	9	9	12	11	15	11	13	12	13
p244	9	11	13	9	7	12	8	12	12	12	12	10	10	6	9	11	11	10	13	10	8	12	13	9	6	9	14	6	11	9	11	15	11	8	8	10	10	10	12	3	8	8	11	9	8	7	9	8	9
p245	11	9	7	15	6	11	8	12	12	10	10	11	11	12	13	11	12	8	9	9	10	10	9	8	6	14	11	7	6	8	13	9	13	7	7	12	8	5	12	8	13	7	8	7	11	10	7	8	9
p246	7	11	9	12	3	14	8	8	8	10	10	11	8	7	11	11	8	8	6	12	8	8	5	7	3	13	10	6	9	7	11	15	11	10	7	10	8	6	10	8	12	7	5	9	10	7	9	7	9
p247	8	12	10	8	6	11	7	9	9	9	8	7	11	6	8	10	10	11	13	9	11	7	12	9	8	10	7	10	12	7	7	12	6	8	8	8	9	10	7	10	9	9	9	12	7	10	8	8	8
p248	9	12	9	11	8	11	9	10	8	4	8	9	15	10	11	9	8	10	11	11	12	7	8	9	6	10	9	11	10	10	11	3	13	13	11	16	9	13	8	9	11	9	10	11	17	11	11	8	9
p249	10	9	11	9	6	12	10	8	8	12	6	13	9	8	9	11	8	8	15	13	16	14	11	8	5	12	11	11	9	11	11	11	7	6	7	10	12	11	8	6	15	7	14	9	7	8	9	8	13
p250	8	9	9	6	8	9	8	9	9	9	12	7	10	8	10	9	8	8	9	7	6	7	6	6	6	8	6	11	8	9	9	9	7	8	6	3	7	7	7	9	10	10	8	9	9	9	6	8	9
p251	11	10	14	14	6	7	8	9	9	17	10	12	6	13	10	8	7	10	12	8	13	10	10	11	5	13	10	12	8	12	10	11	10	9	9	7	11	10	11	7	10	7	13	11	6	11	12	11	14
p252	10	9	10	10	7	10	9	11	9	11	8	14	14	11	14	10	13	7	12	8	13	11	9	9	8	7	10	8	11	10	12	11	10	7	9	9	11	12	9	8	12	6	11	6	12	4	10	7	10
p253	10	6	6	10	5	8	7	13	15	11	7	12	10	11	12	12	11	10	12	4	11	7	10	10	7	11	10	8	8	8	12	5	10	8	12	9	9	10	11	9	10	6	13	11	14	12	10	11	10
p254	10	6	15	9	8	9	6	12	14	14	9	11	7	10	9	13	10	11	13	9	12	8	10	6	7	12	9	11	6	10	13	8	7	9	9	6	12	7	8	8	11	9	14	12	7	8	9	12	11
p255	9	5	6	9	9	8	5	7	11	8	8	9	0	6	5	10	7	6	7	6	8	8	8	7	6	9	5	4	7	7	6	8	10	6	6	7	8	7	10	8	8	8	10	6	6	8	8	6	8
p256	8	6	7	6	5	6	7	8	8	9	8	10	8	5	6	9	8	6	6	8	8	6	9	7	7	6	7	6	9	9	7	10	8	7	7	8	7	9	8	8	10	3	8	6	6	6	9	6	8
p257	5	11	7	8	8	8	10	5	4	6	7	7	12	7	11	5	5	6	5	7	8	9	6	7	8	7	8	8	10	8	10	8	8	6	8	9	7	8	7	11	11	8	3	7	9	5	6	4	6
p258	8	9	9	7	7	5	8	10	12	10	4	7	11	10	13	11	10	12	11	9	12	9	7	11	8	12	11	9	11	5	5	10	9	6	9	14	9	13	10	9	11	8	10	12	7	9	13	12	13
p259	8	10	10	10	5	7	7	13	11	11	7	14	14	11	12	10	11	9	14	10	7	9	8	9	7	9	16	8	10	10	14	8	6	6	11	9	7	10	11	7	12	9	11	8	10	8	6	9	10
p260	6	6	6	6	7	8	7	13	9	11	5	12	12	7	14	14	11	8	12	8	13	12	11	11	7	9	12	10	10	9	14	7	6	8	13	11	11	10	9	9	12	8	11	9	14	9	10	9	12
p261	8	8	12	8	5	17	7	9	11	11	9	9	7	8	10	12	9	9	11	9	13	9	12	8	6	9	9	8	12	8	8	14	10	8	7	8	11	8	9	7	9	7	7	10	8	8	10	9	8
p262	9	9	7	15	5	10	6	8	14	14	10	13	9	10	11	13	12	10	9	11	12	10	7	12	6	12	11	7	9	9	13	9	13	10	6	10	10	11	12	6	9	8	14	9	13	11	13	10	11
p263	13	7	11	8	8	10	11	10	8	10	7	9	10	12	8	9	9	10	10	11	11	14	7	16	6	9	8	14	7	13	8	9	3	16	14	6	16	11	11	7	6	7	9	11	7	9	11	14	10
p264	10	9	7	11	6	9	6	9	12	9	10	12	0	8	8	11	8	8	7	8	9	8	10	9	6	10	6	4	9	7	7	9	11	8	8	9	9	8	11	10	8	6	10	7	6	9	9	7	9
p265	7	7	9	6	7	14	8	12	8	8	8	8	12	8	9	9	10	12	13	6	14	10	13	11	7	7	8	10	11	9	9	5	7	10	10	9	12	10	8	9	8	9	10	13	11	9	9	10	7
p266	10	11	9	9	5	7	8	8	14	10	10	7	13	8	13	13	6	14	7	11	12	3	7	11	6	10	9	11	7	3	13	6	11	10	9	12	5	11	8	8	11	10	12	14	15	9	13	14	11
p267	7	9	13	11	7	8	7	14	12	8	9	7	15	10	7	11	12	14	15	11	6	9	9	10	5	10	13	11	9	10	9	9	11	13	13	14	12	11	8	7	7	10	8	15	13	11	11	14	9
p268	11	11	11	13	7	10	8	10	10	8	11	9	13	8	11	9	10	10	11	13	8	10	9	8	5	10	15	9	9	10	11	11	11	10	11	10	11	11	8	8	13	6	10	9	9	10	9	8	11
p269	8	10	5	10	5	8	5	8	10	10	11	7	9	8	9	7	9	11	8	6	8	7	8	6	5	9	9	8	6	6	9	10	10	7	5	9	8	8	8	7	6	8	7	10	9	10	8	7	10
p270	12	7	8	8	5	9	5	10	9	11	12	11	6	8	6	10	10	6	9	5	13	9	13	9	7	8	7	6	10	9	5	11	9	5	6	7	10	9	9	8	8	4	10	7	5	7	9	6	8
p271	8	12	8	9	4	11	10	11	7	5	6	8	11	8	8	6	10	11	11	9	9	7	10	9	6	12	11	9	10	9	4	12	8	9	10	8	7	7	8	10	11	7	8	12	10	9	6	8	4
p272	9	10	6	7	8	6	5	9	8	10	9	10	7	6	9	9	7	9	8	3	10	7	12	8	7	7	7	9	11	8	8	8	4	5	7	8	9	8	8	7	7	8	9	8	3	6	6	9	11
p273	10	11	9	9	6	9	8	10	10	12	7	13	9	10	13	11	12	8	15	11	12	11	12	9	7	12	11	9	9	11	9	11	11	8	5	16	8	13	10	9	13	7	12	7	9	10	9	8	15
p274	11	9	12	14	6	10	10	9	9	13	8	18	8	11	10	8	9	1	12	10	15	13	12	12	6	13	8	8	13	13	10	10	14	9	8	15	11	14	11	9	12	5	11	2	8	9	10	1	10
p275	9	10	8	10	5	8	8	7	11	11	9	10	10	12	14	12	11	9	6	13	7	12	9	10	6	7	10	6	7	11	10	9	10	12	12	13	8	8	15	6	10	5	7	8	8	13	8	9	8
p276	9	8	12	2	8	9	11	9	11	9	5	10	12	7	14	14	9	13	12	8	11	10	11	9	7	5	10	10	9	8	12	10	6	9	8	13	10	12	7	8	12	5	13	12	12	10	12	11	14
p277	6	8	5	7	8	8	7	6	7	5	5	7	8	7	6	7	8	9	9	7	9	8	9	8	10	9	9	6	8	5	5	4	5	7	7	7	7	8	6	12	8	11	5	10	10	7	7	7	6
p278	10	11	9	13	6	10	10	8	10	8	7	13	9	11	7	9	10	6	7	16	12	11	7	13	7	14	9	8	10	14	9	9	13	13	7	12	11	11	8	9	15	5	10	7	9	10	9	8	5
p279	13	11	10	12	7	11	9	6	10	14	9	13	9	12	11	9	11	5	9	17	13	12	8	12	4	11	10	9	9	11	11	11	13	6	4	10	10	10	11	7	13	8	11	5	7	9	6	8	11
p280	10	8	12	6	9	10	12	11	9	5	7	8	15	11	12	12	12	11	14	12	7	11	8	7	8	6	11	9	9	12	12	10	7	13	11	10	13	9	8	6	9	6	10	12	13	10	9	14	9
p281	10	8	7	8	7	10	8	11	10	4	11	8	11	7	9	11	9	11	8	8	6	9	10	7	6	7	10	6	9	8	6	9	9	8	9	9	10	8	9	6	8	9	9	10	8	8	7	9	7
p282	10	9	14	10	5	8	9	13	9	9	5	16	14	11	10	8	11	7	14	6	9	10	11	8	9	7	12	8	12	12	12	8	10	8	12	13	9	14	11	8	8	8	13	6	14	6	12	7	10
p283	10	10	9	7	5	8	10	12	10	12	6	11	9	10	11	9	12	10	15	9	14	10	10	12	8	12	11	11	12	11	7	8	7	8	11	12	11	15	8	10	13	7	12	11	5	10	9	10	13
p284	7	12	10	10	8	8	11	1	7	9	9	12	12	18	14	8	9	7	8	11	9	12	9	14	7	9	10	10	10	15	8	9	8	16	12	9	10	10	11	7	10	6	3	8	10	9	10	7	8
p285	12	9	9	11	8	6	8	10	8	12	9	11	11	9	9	9	12	10	9	16	8	13	9	13	4	10	13	13	7	12	9	9	9	13	13	10	11	9	12	7	11	9	10	11	11	14	13	11	11
p286	7	12	8	10	8	9	11	9	7	7	2	10	12	14	10	6	9	11	10	13	11	10	7	12	7	11	12	11	12	9	12	6	6	14	12	9	8	10	7	11	12	8	9	12	12	7	10	11	6
p287	7	11	7	13	7	8	9	6	8	12	9	13	11	12	17	11	8	8	9	11	10	6	5	10	5	10	11	11	13	12	11	11	9	10	6	10	8	13	10	9	13	5	8	7	9	10	7	8	13
p288	9	9	7	10	7	12	10	8	8	10	8	15	10	7	11	9	9	6	8	8	14	14	11	11	8	11	10	6	13	11	11	13	11	6	8	11	10	12	10	8	14	6	9	5	9	7	9	1	11
p289	12	10	11	13	6	9	9	10	10	14	9	19	9	10	11	9	10	2	11	11	14	13	12	11	7	12	9	7	13	14	11	11	15	8	7	16	10	15	12	9	13	6	12	1	9	9	11	2	11
p290	14	5	11	13	5	10	4	10	14	12	8	9	7	15	5	9	12	8	9	10	10	13	11	13	6	14	11	7	7	12	5	9	9	11	11	8	15	11	14	5	9	6	10	9	7	12	11	8	9
p291	12	10	9	11	5	9	11	9	9	11	8	13	10	7	13	12	10	5	8	14	11	17	6	13	5	11	8	9	12	10	13	10	11	9	11	12	11	10	12	7	14	6	7	5	9	10	8	6	10
p292	9	7	8	5	8	5	8	7	6	10	8	11	6	7	8	8	7	4	6	6	8	6	8	7	8	7	3	6	10	10	8	9	5	6	6	7	7	9	7	11	11	7	7	5	5	7	7	1	8
p293	9	10	10	10	7	12	8	11	13	7	9	0	14	11	10	12	9	15	12	12	9	8	8	9	7	11	14	10	6	6	8	8	10	11	11	9	10	10	9	9	8	9	11	16	12	13	12	15	10
p294	11	12	13	9	9	8	8	12	10	14	10	9	13	12	13	11	8	12	9	9	8	7	10	11	5	8	11	15	8	11	13	9	11	11	12	10	9	9	10	5	11	10	8	13	13	11	11	12	11
p295	10	10	10	9	9	9	9	9	5	9	7	10	9	11	12	6	5	9	6	7	13	9	12	11	7	7	7	9	12	10	10	4	8	9	11	10	7	8	8	9	9	9	7	10	10	9	8	7	8
p296	10	14	10	10	6	9	8	7	13	13	11	11	7	7	10	12	8	9	7	9	7	7	12	9	5	12	7	5	12	9	9	12	14	8	5	11	5	10	11	9	11	7	11	8	9	10	8	6	8
p297	9	6	8	7	11	7	6	8	9	11	10	9	5	6	4	8	6	7	9	6	9	6	7	7	6	7	6	5	8	7	7	9	9	7	7	7	8	8	7	8	6	13	9	8	4	8	9	7	8
p298	9	10	10	8	6	9	7	7	13	11	10	8	12	9	10	10	9	11	12	12	15	11	10	11	6	9	12	12	8	6	12	8	8	7	9	7	12	12	7	5	12	8	15	12	10	10	12	11	8
p299	9	11	8	10	6	11	12	9	9	9	8	14	10	10	10	12	11	3	8	13	13	16	12	14	8	11	8	6	13	13	10	10	12	10	10	13	12	12	9	8	16	5	9	4	10	7	10	3	8
p300	11	5	10	8	8	10	9	11	11	9	6	12	10	9	14	12	11	10	12	6	15	10	9	8	7	7	8	8	7	8	8	7	10	7	8	9	12	14	11	9	10	7	15	9	12	8	14	9	16
p301	12	7	13	13	4	10	6	14	12	14	10	13	7	10	7	9	10	8	9	11	10	12	12	9	4	16	13	7	8	10	9	11	13	8	9	12	11	9	12	7	13	6	10	7	5	10	11	8	11
p302	8	6	7	9	6	8	7	9	10	11	7	8	8	8	8	8	10	10	11	7	8	9	10	7	6	8	8	13	6	4	6	8	6	7	9	7	9	6	12	5	5	6	9	10	8	10	8	14	10
p303	9	5	14	8	5	12	9	11	9	11	7	10	8	9	10	10	7	10	14	8	17	12	9	11	5	9	10	10	7	10	8	7	8	7	10	9	14	12	11	6	8	8	15	11	8	9	16	7	14
p304	9	14	14	10	8	9	11	9	7	7	6	10	16	11	10	6	7	11	8	12	7	9	8	12	6	9	14	12	12	12	12	8	10	13	11	11	8	14	7	10	14	7	9	12	12	8	10	11	8
p305	7	7	5	7	6	9	6	14	10	12	6	11	11	6	13	13	10	9	13	9	14	11	10	12	8	10	13	11	9	8	13	7	7	9	13	12	11	11	10	8	11	9	12	10	13	10	11	10	13
p306	12	12	12	10	8	11	8	7	9	9	11	10	13	8	10	10	9	9	10	7	9	7	10	10	5	7	7	13	12	11	8	8	8	9	8	8	9	9	7	10	11	10	7	10	8	10	8	9	8
p307	9	11	7	9	6	10	6	12	12	12	12	10	10	7	11	13	9	10	11	8	10	8	9	10	4	8	6	10	11	11	8	9	11	8	8	10	10	11	10	7	8	10	7	11	11	12	7	10	9
p308	13	9	10	12	4	12	8	10	8	12	9	10	9	8	9	11	9	8	8	11	12	16	9	14	5	11	11	12	9	11	9	9	13	14	12	9	16	10	15	7	9	7	10	9	11	13	13	9	12
p309	11	5	13	9	7	3	11	12	12	10	8	10	9	8	11	9	9	12	9	11	8	12	9	8	7	6	11	15	8	7	9	11	8	10	10	9	10	10	11	5	8	7	10	11	7	7	11	14	11
p310	9	10	7	13	6	11	10	12	10	12	8	15	11	8	13	13	10	0	7	9	14	14	10	10	7	14	11	7	12	12	11	11	13	7	8	10	11	11	12	8	17	6	8	1	9	7	9	0	11
p311	8	13	13	13	8	11	9	10	12	12	10	11	13	10	11	9	10	8	9	9	10	6	8	8	3	12	9	11	11	13	13	7	13	10	8	8	10	9	8	10	15	5	8	9	9	11	7	8	5
p312	12	10	7	7	5	8	10	8	10	7	7	10	9	10	6	7	11	8	10	12	12	9	10	13	6	8	9	13	7	12	9	7	9	11	9	10	11	9	11	6	11	6	10	9	11	12	9	8	7
p313	9	11	9	10	6	9	7	6	8	9	12	6	10	9	8	9	6	10	7	9	7	3	6	7	5	8	10	8	6	5	11	11	11	8	8	10	4	9	10	8	9	9	8	9	12	9	10	6	8
p314	13	4	13	11	7	7	6	16	12	14	8	15	7	8	9	13	12	9	13	7	12	13	10	9	7	12	11	9	10	12	9	12	9	7	11	8	14	11	12	6	9	5	14	8	7	8	13	10	15
p315	5	9	9	11	6	12	9	12	10	6	6	9	13	10	9	13	10	10	11	11	8	10	9	10	6	14	11	7	9	8	9	7	11	9	12	16	10	7	10	5	11	7	4	11	13	10	7	10	7
p316	10	7	9	7	7	10	12	10	6	8	4	9	11	10	9	9	10	8	11	9	12	12	11	13	5	6	9	17	9	10	9	7	5	11	13	10	14	11	12	8	9	7	10	9	9	8	9	8	11
p317	11	11	9	13	8	10	9	10	12	6	9	5	13	12	11	11	8	12	9	9	10	7	10	9	4	12	9	11	8	9	9	5	13	11	10	10	10	7	10	8	9	9	8	13	15	13	9	12	7
p318	10	8	8	8	5	9	9	7	7	5	5	10	14	11	12	8	11	9	12	10	13	9	10	11	9	9	12	8	10	8	10	6	4	7	9	9	9	12	9	11	12	8	13	10	10	8	8	9	8
p319	7	11	9	8	7	10	8	12	8	10	7	10	10	8	11	7	7	10	12	10	10	12	13	10	8	9	14	6	13	7	10	9	7	10	11	10	10	9	11	6	8	9	9	9	11	6	11	8	9
p320	11	12	10	12	7	9	11	7	9	7	10	8	12	13	10	6	9	11	8	10	11	6	10	10	6	11	8	12	10	10	8	6	14	13	12	15	8	12	9	8	10	9	9	12	14	12	12	11	8
p321	10	10	9	11	2	9	9	10	14	10	9	9	11	6	13	15	10	9	9	11	14	7	4	13	6	12	11	7	8	7	9	6	13	8	9	12	7	15	12	9	11	6	14	10	11	8	15	6	15
p322	10	6	10	8	6	9	8	13	10	8	4	8	11	11	10	11	12	11	14	8	10	9	9	5	6	9	10	9	8	10	9	8	6	9	9	7	15	8	12	6	7	9	11	10	10	10	8	12	10
p323	11	12	11	11	7	7	10	10	8	12	7	19	11	12	13	9	12	2	11	9	12	12	11	9	7	10	9	7	13	14	11	11	13	7	9	16	8	15	12	9	13	8	10	1	11	7	9	2	11
p324	9	13	11	9	9	10	12	8	4	10	9	10	12	10	13	7	5	12	9	8	8	8	11	10	7	7	10	12	9	9	12	11	9	9	10	8	8	9	7	9	12	9	9	11	10	9	9	8	11
p325	8	12	8	9	7	11	7	11	9	11	8	12	9	7	8	10	7	7	10	7	13	9	14	11	9	10	7	9	12	10	10	6	8	9	9	7	11	9	9	9	9	6	10	8	10	8	10	7	8
p326	11	8	12	14	5	8	6	11	11	17	11	12	8	11	12	10	13	8	12	12	11	9	10	9	5	13	12	10	12	13	8	12	10	7	7	9	12	12	13	6	10	5	9	8	2	9	10	9	12
p327	9	11	12	8	8	9	11	11	11	9	4	12	12	11	10	8	9	11	14	10	11	9	10	11	7	11	12	10	11	8	14	5	6	10	12	9	7	10	7	11	12	9	13	12	12	9	8	11	8
p328	8	11	11	11	7	10	9	10	10	8	9	7	15	9	9	11	10	12	11	16	6	13	7	13	5	10	13	13	7	12	9	11	11	17	13	12	11	11	12	7	11	6	8	13	11	12	11	12	9
p329	7	5	4	7	4	9	6	10	11	10	8	7	7	6	3	8	8	10	9	6	8	6	8	6	8	7	9	4	7	7	6	10	8	7	5	8	10	6	11	7	6	6	9	9	5	8	10	6	9
p330	7	8	12	8	6	11	7	11	11	11	7	12	12	7	12	12	7	10	8	8	9	11	10	9	5	9	10	10	10	9	16	9	12	12	12	13	10	8	7	8	12	7	9	11	16	10	14	11	8
p331	9	11	14	10	9	10	10	9	7	9	8	10	16	11	14	8	11	10	14	10	11	11	9	9	8	5	12	10	10	10	12	9	8	9	9	7	11	12	7	7	10	9	11	10	12	6	10	11	10
p332	11	7	7	7	6	7	8	12	10	10	6	11	9	12	9	11	11	9	11	1	12	8	11	10	6	8	7	11	9	11	9	6	11	12	16	12	12	11	11	7	5	5	10	10	13	11	9	11	11
p333	6	6	5	6	7	6	6	5	3	6	4	6	9	7	7	6	6	5	7	7	8	6	7	9	9	6	5	6	7	6	7	6	6	6	4	5	7	8	3	9	9	7	5	5	8	0	5	5	5
p334	9	10	10	6	8	5	11	7	5	13	7	14	8	14	12	8	9	9	10	13	11	10	8	12	5	9	10	13	10	13	12	10	6	12	10	9	10	10	11	8	12	8	11	10	10	11	10	11	12
p335	6	6	6	5	9	8	5	10	9	7	8	7	5	4	8	6	8	9	9	4	9	7	7	5	8	7	8	5	8	5	7	9	5	5	8	7	8	7	9	4	2	11	8	10	8	8	9	9	9
p336	12	10	10	8	8	7	10	11	6	7	5	12	11	11	12	9	10	5	6	8	12	13	8	9	7	11	10	9	12	10	11	8	10	7	13	10	11	10	8	9	11	5	9	6	10	6	9	6	8
p337	10	8	12	10	7	10	11	11	9	9	9	12	10	7	10	12	5	7	6	10	15	12	10	11	5	11	8	12	10	11	10	9	10	10	11	9	10	10	9	10	14	6	9	8	10	8	12	7	12
p338	12	7	8	10	7	10	9	11	11	7	7	6	16	11	16	12	9	11	10	8	7	7	6	7	7	7	14	8	8	8	12	8	8	9	11	7	9	10	11	9	12	7	11	10	12	11	8	11	12
p339	9	11	9	13	6	11	8	10	10	10	7	15	9	10	13	11	12	4	13	9	12	10	9	11	6	12	9	7	11	10	9	10	13	7	9	14	10	11	12	6	11	7	8	5	11	10	7	4	11
p340	8	8	2	12	2	7	7	13	13	9	6	10	12	11	12	12	11	7	10	8	11	9	8	11	6	13	14	8	10	8	8	8	10	9	11	11	10	14	13	8	12	6	11	8	10	10	10	7	12
p341	8	7	8	7	7	5	6	10	10	11	6	9	8	7	8	10	8	10	9	4	9	7	11	9	8	8	10	8	8	7	7	8	7	8	7	7	8	9	8	8	4	10	6	11	9	9	9	10	8
p342	7	9	9	10	8	6	10	8	10	12	8	10	6	12	9	10	11	10	9	11	12	8	9	10	6	13	7	11	9	11	8	9	9	14	10	10	8	7	11	7	8	6	10	11	8	13	11	13	9
p343	8	10	10	8	8	7	9	11	7	11	6	12	10	9	10	10	7	9	8	8	11	12	12	14	4	11	14	12	10	10	10	10	8	12	13	11	10	12	9	7	12	7	11	10	12	8	14	9	14
p344	9	9	7	13	6	10	8	10	8	12	9	17	11	10	13	11	12	2	9	11	12	12	9	10	8	12	13	7	11	12	13	11	11	7	8	10	10	11	12	8	17	6	10	1	9	8	7	2	11
p345	9	7	11	6	6	7	5	9	9	6	10	10	6	5	5	8	7	7	8	5	8	8	8	4	8	5	8	5	9	6	6	10	8	6	8	8	7	8	8	1	5	10	7	7	7	7	8	7	9
p346	13	5	11	9	5	9	6	10	12	12	10	13	9	6	11	13	8	8	7	11	16	11	11	12	4	10	9	9	9	9	11	10	11	6	7	12	9	11	10	7	13	6	12	7	9	7	13	6	13
p347	8	8	5	9	3	10	6	9	10	9	10	6	5	7	6	7	7	10	9	8	10	3	7	9	7	9	8	5	6	4	5	9	7	6	6	8	8	7	10	8	6	9	9	10	6	8	9	7	8
p348	9	12	12	12	7	9	9	11	13	15	8	16	12	11	12	10	13	6	10	10	9	9	10	12	3	11	12	8	14	14	14	9	14	10	9	11	9	14	11	8	14	6	11	6	10	10	10	7	8
p349	11	10	8	10	7	7	7	7	9	9	7	10	12	11	14	10	9	9	8	8	13	10	10	10	7	11	12	8	10	6	12	8	8	7	7	9	7	10	11	10	12	9	13	8	12	8	10	9	10
p350	9	9	9	11	7	14	9	12	10	4	9	5	15	8	7	11	10	12	13	13	10	12	9	8	8	12	13	7	9	10	9	9	11	12	13	12	14	9	8	5	11	8	10	13	13	12	11	10	7
p351	7	11	7	11	5	12	8	8	8	10	11	11	12	11	11	7	9	10	12	8	8	6	7	7	5	9	10	10	7	11	9	15	9	4	8	8	6	8	8	8	12	8	9	9	7	9	1	7	9
p352	6	10	10	10	8	13	7	11	11	9	9	7	9	9	10	10	9	13	9	11	7	9	12	7	6	11	11	7	10	4	12	10	6	11	11	9	9	8	9	7	7	9	10	12	10	8	10	11	6
p353	9	6	5	11	6	10	5	10	13	10	13	7	5	7	5	9	11	9	8	7	8	9	10	6	7	13	9	6	4	8	6	8	10	9	9	7	9	5	11	9	5	7	9	10	8	12	10	9	8
p354	11	7	12	14	6	10	7	11	13	17	10	14	0	9	10	12	9	8	10	8	15	12	11	11	5	17	8	6	9	7	8	11	12	10	8	11	10	8	13	5	8	6	11	9	6	9	14	9	16
p355	7	11	11	7	6	14	7	8	10	8	7	6	10	9	9	11	9	12	8	10	10	10	13	9	6	10	10	8	13	9	7	13	9	9	9	9	12	8	8	8	8	7	8	13	10	10	11	9	5
p356	5	7	8	7	9	9	7	6	7	7	8	8	10	9	10	9	8	10	7	6	4	7	6	4	8	8	10	7	7	7	10	10	5	6	6	7	6	8	7	7	8	8	6	9	7	5	6	9	9
p357	9	9	9	11	8	8	6	10	8	10	9	9	10	9	9	9	10	12	12	6	10	6	13	8	7	9	10	10	7	8	8	5	9	6	10	4	8	7	9	9	6	9	11	11	11	10	7	10	9
p358	6	8	6	8	7	10	7	15	9	11	6	12	12	7	12	12	9	8	14	10	13	12	11	11	7	11	14	10	8	7	14	8	8	8	12	13	11	10	9	7	12	8	11	9	14	9	10	9	12
p359	10	15	13	11	9	10	10	10	8	8	7	11	15	10	9	7	8	10	9	13	8	8	7	11	5	10	13	11	11	13	11	9	11	12	10	10	9	15	6	11	15	6	10	11	11	9	9	10	9
p360	13	9	11	9	8	7	6	12	12	12	8	9	9	8	11	11	8	16	13	9	8	5	10	9	6	10	13	11	5	8	13	9	9	11	9	12	8	9	8	6	9	9	14	15	13	12	11	12	15
p361	6	9	5	8	5	9	6	9	10	9	8	7	6	8	8	9	6	10	9	8	11	5	10	9	7	10	10	8	10	5	7	7	9	9	10	9	8	8	9	7	6	10	8	11	10	9	11	8	8
p362	9	11	9	7	8	12	7	12	10	10	8	8	8	9	11	9	11	12	10	8	8	8	13	6	7	8	10	10	11	9	9	11	7	10	8	10	10	9	10	8	8	9	9	11	7	10	7	11	5
p363	13	5	11	9	5	9	6	10	12	12	10	13	9	6	11	13	8	8	7	11	16	11	11	12	4	10	9	9	9	9	11	10	11	6	7	12	9	11	10	7	13	6	12	7	9	7	13	6	13
p364	9	5	8	7	5	11	3	8	11	8	12	6	8	4	3	10	9	10	10	9	6	7	10	6	7	7	9	6	6	7	6	10	10	8	8	6	9	7	9	5	5	6	9	11	9	11	10	10	7
p365	11	9	12	8	8	10	11	11	9	9	8	12	12	9	16	12	7	10	10	8	11	8	9	9	6	7	10	12	9	9	14	9	10	8	6	11	8	10	9	9	14	8	11	9	14	9	10	9	16
p366	7	7	5	9	6	8	8	10	10	12	5	11	9	10	13	13	8	8	9	7	12	10	9	10	6	12	11	11	7	9	11	9	9	11	12	10	10	9	10	7	13	7	10	9	13	11	11	8	13
p367	11	8	13	5	7	10	10	12	10	12	7	13	11	4	11	13	8	10	13	11	12	11	11	12	6	8	13	11	11	8	13	11	9	9	7	16	9	13	10	5	13	6	12	9	11	8	11	6	15
p368	12	6	7	11	5	7	8	12	14	10	8	9	11	10	11	13	10	10	11	9	14	9	3	8	7	12	11	9	5	5	9	8	9	6	9	6	11	13	10	8	13	8	16	11	9	11	13	10	15
p369	15	9	10	12	6	8	9	8	10	14	9	14	10	16	13	7	13	7	9	11	10	8	9	10	3	11	10	9	11	11	12	11	11	6	8	8	6	11	11	8	12	5	11	6	7	9	8	9	9
p370	10	9	9	8	6	7	10	8	11	12	8	10	5	9	10	11	8	7	5	10	13	13	9	13	6	11	8	10	10	8	6	9	10	9	9	8	11	11	12	7	10	8	9	6	6	10	10	9	10
p371	11	6	9	11	8	8	6	12	12	12	8	13	7	10	11	15	10	10	9	7	12	10	10	6	6	14	7	9	6	10	11	11	9	7	7	10	10	5	12	8	13	7	10	9	9	10	9	10	13
p372	4	8	8	9	6	9	6	13	11	9	8	12	9	8	8	10	10	11	9	9	9	11	10	8	8	8	11	5	8	8	8	12	8	7	11	9	9	5	11	7	9	7	6	10	10	8	10	6	10
p373	12	7	10	10	5	6	8	9	9	9	6	12	8	13	12	8	14	6	12	10	11	13	11	7	5	13	8	6	9	12	8	7	10	7	11	9	13	10	10	6	12	7	11	7	8	10	8	9	10
p374	8	9	11	11	7	10	7	12	14	12	7	13	9	8	7	13	10	10	11	11	12	11	10	9	5	14	11	5	10	9	11	9	13	12	11	14	11	13	10	6	9	6	14	9	13	9	17	10	11
p375	10	6	10	12	5	11	5	13	11	13	11	10	5	8	8	10	8	9	10	9	11	11	14	7	7	9	9	9	8	4	9	10	10	7	7	7	11	6	10	6	7	7	11	8	8	8	10	9	12
p376	11	6	12	10	6	7	8	9	9	13	8	12	8	9	10	8	11	9	12	12	11	11	10	11	6	13	14	10	12	12	8	10	6	7	11	11	11	12	11	7	12	6	11	10	2	7	10	9	12
p377	10	10	10	12	7	13	9	11	11	5	8	6	14	11	8	8	9	15	14	12	9	9	8	9	7	9	14	10	6	7	12	8	10	12	12	9	11	8	9	9	8	9	13	14	16	12	10	11	8
p378	9	13	7	11	5	10	10	12	10	8	8	11	15	12	11	11	10	8	13	9	10	6	7	8	6	12	11	11	9	12	13	5	9	7	10	10	8	9	6	9	17	8	8	9	11	10	1	8	7
p379	12	9	12	6	8	8	8	7	9	11	7	10	10	13	12	10	14	7	10	10	11	7	9	11	7	9	8	10	9	12	8	5	8	9	11	9	9	10	10	9	10	6	11	8	8	12	10	13	10
p380	9	9	11	6	6	8	9	8	6	6	7	10	13	8	7	9	9	8	11	11	10	10	7	10	5	6	10	15	11	11	7	9	9	10	8	11	12	10	9	6	11	6	10	9	9	9	9	10	11
p381	6	7	6	7	7	9	6	7	8	9	8	6	8	7	10	6	8	10	9	7	11	9	11	9	9	8	8	8	7	5	6	7	6	6	10	8	10	7	9	7	7	8	6	11	9	7	9	8	9
p382	11	7	11	11	6	11	8	14	12	8	9	9	13	8	9	11	10	10	11	7	12	10	9	8	6	10	9	11	9	11	11	5	9	9	12	6	14	7	10	8	11	7	10	11	11	11	9	10	7
p383	9	10	10	10	4	7	10	10	8	10	8	13	10	10	7	9	7	6	10	9	12	12	6	8	6	11	7	11	11	15	11	10	12	14	12	11	14	10	7	7	13	7	9	7	12	13	8	7	7
p384	10	12	10	14	7	9	11	7	7	5	8	8	14	13	10	6	7	11	10	10	9	8	8	8	7	11	12	10	8	9	12	6	12	13	11	13	7	10	9	10	10	10	11	12	16	12	10	9	8
p385	7	7	7	11	8	8	8	10	6	6	7	7	13	10	13	11	10	12	11	11	8	8	9	8	8	10	13	9	7	8	11	7	7	11	12	10	10	7	8	8	11	6	8	11	13	10	7	12	11
p386	12	10	9	13	6	8	8	8	10	6	10	5	13	15	9	7	10	12	11	12	6	9	9	7	6	10	11	9	5	12	9	7	11	15	13	8	11	5	10	6	9	9	8	13	11	16	9	12	7
p387	11	9	7	11	4	8	8	8	8	8	6	9	11	12	11	5	10	12	11	11	12	8	9	12	8	12	15	9	9	7	11	5	5	8	10	8	8	11	10	10	11	9	14	11	9	10	9	10	9
p388	9	7	11	11	7	6	8	10	6	10	3	11	11	10	9	7	8	10	15	5	12	9	11	11	6	10	11	13	9	11	9	5	7	12	12	12	10	11	12	8	7	7	12	11	11	11	11	10	11
p389	8	12	8	11	6	13	7	7	11	9	8	12	9	7	8	10	11	7	8	11	9	11	12	11	7	10	11	3	12	9	11	10	12	8	8	11	9	10	9	7	11	5	11	6	11	8	12	5	8
p390	12	9	12	12	7	10	10	15	11	7	8	14	12	7	6	10	11	7	12	10	11	11	11	10	7	13	10	8	11	13	10	7	12	8	12	11	13	12	7	4	14	4	11	8	10	9	8	7	8
p391	10	10	10	14	7	11	9	11	11	7	9	8	14	11	8	8	9	13	14	12	9	7	6	8	7	9	12	10	6	9	12	8	12	12	11	9	11	10	9	9	8	9	13	14	16	12	10	13	8
p392	13	9	10	10	8	8	8	9	11	11	8	12	10	13	14	12	9	10	12	8	13	8	10	10	5	9	8	12	8	8	8	9	10	7	6	9	9	12	11	9	12	8	13	9	10	10	10	11	16
p393	9	9	9	9	6	10	8	14	12	14	9	15	9	4	9	15	10	7	13	13	14	13	10	10	5	14	13	7	11	10	13	11	9	9	9	12	11	13	8	4	15	5	14	8	9	6	11	8	15
p394	10	8	8	10	8	7	7	9	7	9	7	10	9	11	12	8	7	11	8	7	11	7	12	9	8	7	9	9	10	8	11	4	8	7	9	9	7	6	8	9	9	9	9	10	10	8	6	7	8
p395	6	8	10	11	7	10	8	8	10	12	7	13	7	9	10	13	12	5	9	10	11	15	10	9	4	12	7	7	9	12	7	10	10	13	11	11	11	6	14	7	9	6	7	6	7	8	10	6	10
p396	8	12	8	10	8	7	10	9	7	7	8	10	13	8	10	10	10	9	12	9	11	7	8	8	7	10	7	10	12	7	9	8	8	10	9	7	7	11	5	10	11	7	10	10	10	7	8	9	8
p397	10	11	9	11	6	10	9	8	8	10	6	11	9	12	11	9	12	8	15	13	12	10	11	10	7	14	11	11	9	11	7	11	9	8	7	14	8	11	10	10	13	7	10	9	7	10	7	8	13
p398	7	9	11	10	6	8	10	9	5	10	7	13	11	12	13	10	7	6	9	9	12	12	6	8	7	9	10	10	10	13	12	9	9	12	10	10	12	7	11	8	12	7	6	5	11	7	7	7	11
p399	12	8	12	14	7	7	8	9	9	13	8	10	8	9	8	8	9	11	12	8	9	11	10	13	7	15	16	10	10	11	10	10	8	11	9	9	9	10	9	8	10	4	13	12	6	7	10	9	12
p400	10	8	12	10	7	10	11	11	9	9	9	12	10	7	10	12	5	7	6	10	15	12	10	11	5	11	8	12	10	11	10	9	10	10	11	9	10	10	9	10	14	6	9	8	10	8	12	7	12
p401	8	10	10	12	6	7	5	11	11	17	9	14	6	11	14	10	9	11	10	8	9	10	10	12	8	11	12	10	8	7	12	10	12	10	12	15	8	10	15	1	6	8	9	10	12	12	14	11	14
p402	7	9	7	11	5	6	6	14	14	12	9	11	11	10	9	13	14	12	13	9	10	10	11	11	5	12	11	9	9	9	7	9	11	11	12	14	12	13	12	7	7	7	10	11	11	9	13	12	11
p403	7	9	9	11	7	8	5	10	12	12	8	7	8	10	11	9	11	14	10	8	8	8	9	8	8	10	14	6	9	6	9	9	9	10	9	8	10	7	12	4	4	10	11	13	11	8	13	12	11
p404	10	10	7	13	6	9	11	8	8	12	7	15	9	13	11	9	10	0	7	10	14	15	10	11	7	12	7	7	12	14	11	11	13	9	9	10	13	11	12	8	13	6	8	1	9	8	9	0	9
p405	6	8	6	8	7	10	7	15	9	11	6	12	12	7	12	12	9	8	14	10	13	12	11	11	7	11	14	10	8	7	14	8	8	8	12	13	11	10	9	7	12	8	11	9	14	9	10	9	12
p406	9	9	9	7	7	10	8	12	14	10	6	7	13	8	13	15	8	11	9	9	6	8	9	10	6	10	15	9	11	8	13	6	9	11	12	12	7	11	8	8	11	6	10	12	13	10	11	12	11
p407	5	9	5	6	10	8	6	5	8	10	9	9	6	5	9	5	7	6	9	5	8	7	8	8	7	7	8	6	7	4	4	6	6	4	6	7	9	5	9	7	7	10	3	7	7	8	8	6	4
p408	13	8	9	7	8	7	11	10	6	6	6	11	13	12	13	9	11	7	11	9	12	12	8	10	7	8	9	9	10	11	11	8	9	8	12	10	12	11	9	9	13	7	10	6	11	7	9	8	9
p409	8	10	8	10	3	7	5	13	13	11	8	8	12	7	10	14	11	13	14	10	9	8	10	13	5	11	14	10	8	8	8	8	10	12	12	13	11	12	13	7	8	6	11	14	12	12	12	11	14
p410	12	6	8	8	6	9	7	11	11	7	7	10	12	9	12	10	11	13	14	10	13	8	7	10	8	7	12	8	7	6	10	4	8	9	10	11	11	14	11	9	8	9	17	12	14	10	14	7	14
p411	7	6	6	7	8	9	7	5	9	8	6	10	7	6	5	8	7	6	8	7	7	5	6	8	5	9	6	4	9	7	6	7	7	7	6	8	6	7	9	11	8	8	7	7	7	7	8	6	5
p412	7	11	11	9	6	10	8	10	10	8	9	7	13	10	9	9	8	14	11	11	10	10	9	10	7	10	11	11	9	8	11	9	11	14	13	14	11	9	6	8	9	9	8	15	15	9	13	14	7
p413	9	13	11	9	4	6	8	10	8	8	9	9	14	6	9	9	9	12	8	8	4	8	9	9	7	7	10	8	13	6	12	9	7	9	8	8	8	12	4	5	8	7	11	11	11	6	11	10	9
p414	7	8	11	10	7	8	8	8	10	12	7	13	7	8	10	10	12	5	9	9	11	13	10	10	4	11	7	9	9	13	7	9	8	9	9	7	12	7	10	7	9	6	8	6	7	9	8	10	10
p415	12	10	10	10	6	13	7	11	11	13	12	9	11	7	10	10	8	11	10	9	9	7	12	10	4	8	11	9	10	10	9	14	12	6	7	10	9	10	11	5	9	8	11	10	7	10	10	7	10
p416	9	7	3	11	3	8	6	14	14	10	6	11	11	10	13	13	12	7	11	7	12	10	8	12	6	12	13	7	11	9	9	8	11	9	12	12	9	15	12	8	11	7	12	8	11	11	11	8	13
p417	9	11	9	10	6	6	9	10	10	8	9	10	10	9	5	7	11	10	8	10	6	10	13	6	7	13	10	8	13	10	6	7	11	8	11	11	10	11	5	9	8	6	9	11	8	10	9	10	9
p418	10	7	11	11	6	3	10	8	8	12	8	13	11	10	11	11	8	8	11	7	12	11	10	7	6	10	11	7	10	13	13	9	11	10	8	10	10	13	8	8	11	8	16	7	13	10	13	8	11
p419	9	13	7	9	6	10	8	8	10	10	8	12	8	8	11	9	9	6	9	10	12	12	13	12	6	11	8	8	15	10	6	7	11	7	9	12	8	9	10	10	12	7	10	7	8	8	9	6	5
p420	10	10	8	11	7	11	9	9	9	5	9	8	9	10	10	8	9	11	7	9	7	9	10	5	6	10	13	5	8	8	10	10	12	9	10	10	7	9	10	10	9	6	11	10	11	8	12	5	10
p421	10	7	13	9	6	10	8	8	8	12	8	11	7	10	11	11	6	10	7	9	14	12	10	8	4	12	9	11	9	8	13	9	7	10	10	8	11	5	10	8	13	8	10	9	9	8	11	10	11
p422	10	12	10	8	6	7	9	9	9	11	10	11	13	9	12	8	6	13	9	7	9	7	10	9	4	6	9	13	10	11	10	12	10	7	7	10	9	11	10	10	13	9	8	12	10	9	8	8	12
p423	10	8	10	8	7	9	7	7	9	7	5	10	12	11	10	8	9	11	12	8	13	9	10	11	7	9	12	8	8	6	12	6	4	9	9	7	9	10	9	9	10	8	15	12	12	8	10	11	8
p424	14	12	10	9	6	7	12	10	8	11	7	13	13	13	16	7	12	8	10	12	7	13	6	13	6	7	13	11	12	10	13	9	9	7	13	12	9	12	10	8	13	7	9	7	9	8	6	9	10
p425	10	9	9	11	7	11	7	8	12	14	9	11	7	10	13	13	12	8	15	11	14	10	12	10	6	12	9	11	10	12	9	11	11	8	7	12	12	11	12	8	11	5	12	9	7	10	9	8	13
p426	9	13	9	10	5	10	9	10	8	8	7	8	10	9	9	7	9	12	8	8	8	4	9	10	6	10	10	10	11	10	5	11	9	10	9	9	8	8	7	11	10	6	7	13	7	10	7	11	3
p427	8	13	8	16	6	8	9	11	13	11	7	8	12	11	12	10	9	9	10	12	9	7	5	9	5	15	14	8	10	8	10	10	12	11	7	9	8	12	11	9	10	8	9	10	10	10	10	9	10
p428	11	9	12	14	6	10	10	9	9	13	8	18	8	11	10	8	9	1	12	10	15	13	12	12	6	13	8	8	13	13	10	10	14	9	8	15	11	14	11	9	12	5	11	2	8	9	10	1	10
p429	8	10	8	11	3	7	4	9	11	11	7	10	7	10	8	8	10	11	10	9	11	9	10	5	7	12	9	7	8	7	6	12	8	7	9	8	9	10	12	9	9	8	13	10	7	9	10	10	12
p430	10	11	12	14	7	10	10	9	9	13	8	18	10	11	12	10	11	1	12	10	13	11	10	12	7	11	8	8	14	13	12	11	14	8	7	13	11	12	11	7	12	6	9	2	10	9	8	1	8
p431	6	10	12	1	8	11	11	11	7	5	6	8	13	6	6	10	8	13	11	9	9	9	10	8	7	4	11	9	10	8	9	10	6	9	11	10	11	9	7	8	11	7	8	14	11	7	10	10	10
p432	10	12	10	12	7	7	11	11	5	9	8	14	16	13	14	6	9	9	10	10	7	9	10	10	7	7	12	12	8	13	14	8	12	8	12	13	7	10	11	8	14	7	7	8	14	10	6	9	8
p433	10	6	11	6	6	12	4	11	12	8	11	10	9	5	5	11	11	9	12	8	9	10	9	5	8	7	8	6	8	10	8	11	7	7	7	7	11	9	10	2	6	7	11	8	6	8	9	9	11
p434	9	10	8	10	5	8	8	7	11	11	9	10	10	12	14	12	11	9	6	13	7	12	9	10	6	7	10	6	7	11	10	9	10	12	12	13	8	8	15	6	10	5	7	8	8	13	8	9	8
p435	8	10	8	13	7	11	7	9	9	11	9	11	7	9	10	6	9	11	7	9	9	9	10	9	7	12	13	7	10	8	8	12	10	9	6	10	9	9	13	5	7	8	10	10	9	8	12	8	10
p436	6	10	7	9	7	6	9	6	6	6	9	8	9	5	9	8	7	9	8	5	8	9	8	6	9	9	9	10	10	6	8	6	6	6	7	8	9	8	6	9	9	8	5	10	7	8	8	9	7
p437	14	9	12	10	8	9	8	7	11	11	11	12	10	11	12	12	10	6	8	12	11	11	9	13	4	9	6	12	6	14	10	9	10	11	9	5	11	10	10	8	10	6	9	7	10	12	10	9	12
p438	8	12	11	7	6	7	10	8	14	12	9	9	11	8	15	13	6	13	7	9	14	3	8	11	6	8	7	11	8	5	13	6	13	10	7	14	3	13	8	7	11	9	12	12	15	9	15	12	13
p439	12	10	8	14	5	11	7	13	13	11	11	8	12	9	10	12	9	7	6	12	11	10	8	13	6	13	14	8	9	9	12	8	14	10	9	9	8	10	11	8	12	8	11	8	12	11	12	7	10
p440	11	8	9	9	7	8	10	9	9	11	7	11	9	8	10	10	8	7	7	8	12	11	9	13	6	9	8	13	7	11	7	4	10	10	11	9	10	9	12	8	10	7	8	7	9	11	11	8	7
p441	10	9	12	8	7	11	8	15	13	7	7	6	14	9	8	12	11	15	18	10	9	8	11	9	7	9	12	12	8	9	10	8	10	12	10	13	13	10	9	6	8	10	11	16	14	13	10	13	10
p442	8	12	10	10	8	11	10	9	7	5	8	6	16	9	10	10	9	13	12	12	9	8	8	10	6	11	12	12	10	10	10	6	10	13	12	15	9	12	7	10	12	9	9	14	14	11	10	11	10
p443	6	10	6	6	8	7	10	5	4	5	8	7	12	7	9	4	5	8	7	8	8	7	6	9	8	5	9	8	8	8	9	6	8	6	6	9	5	8	4	9	11	9	5	9	10	7	5	4	5
p444	12	10	12	11	5	11	10	7	9	8	10	9	10	9	10	10	8	9	7	14	11	13	6	13	5	10	7	11	6	12	11	6	10	13	9	7	13	8	8	8	11	7	10	10	12	12	8	11	11
p445	10	11	5	7	6	10	10	8	10	10	8	9	9	13	9	7	8	8	9	12	12	11	9	15	6	10	9	14	9	12	7	9	9	13	11	10	11	9	8	8	11	7	10	9	9	10	9	11	5
p446	10	10	8	7	7	9	7	11	11	7	7	11	11	9	10	10	8	11	7	7	9	7	12	7	6	8	9	7	10	10	9	8	8	7	7	11	7	11	8	7	11	8	8	10	10	10	4	8	8
p447	8	8	7	7	6	9	9	8	8	10	8	7	11	11	7	9	10	12	11	8	8	11	9	11	6	8	11	12	4	10	9	8	7	15	11	10	13	7	10	5	5	7	8	13	11	10	11	15	9
p448	12	11	9	9	7	8	10	10	12	14	8	17	9	8	13	13	10	5	9	9	14	12	10	14	8	12	9	7	14	13	11	10	11	8	9	12	9	15	10	10	17	7	12	5	7	8	9	6	13
p449	8	11	8	8	8	11	10	8	4	7	10	10	12	9	10	6	4	8	7	11	9	8	7	9	7	8	8	10	11	9	11	7	9	9	7	7	6	11	4	12	14	7	8	9	10	7	5	6	8
p450	6	10	10	7	7	7	9	9	7	13	6	11	9	7	12	6	6	13	10	9	9	11	10	10	7	8	13	9	12	8	12	10	6	9	12	11	9	12	11	5	9	10	10	12	10	7	12	10	12
p451	6	9	9	8	8	10	6	6	8	5	10	6	9	8	8	7	6	10	4	9	4	8	7	7	5	4	9	6	7	8	7	9	8	7	7	6	8	8	7	8	8	9	6	10	6	8	7	7	8
p452	12	4	9	11	5	8	8	11	11	12	9	10	8	9	10	10	12	9	9	14	11	11	8	9	7	8	7	9	8	10	8	10	6	7	9	8	11	9	14	8	10	5	11	8	2	12	10	11	11
p453	7	10	8	7	7	12	7	9	9	6	11	2	11	8	7	8	7	15	12	9	7	7	9	7	8	9	11	7	7	6	8	6	6	10	10	8	9	8	7	9	5	10	9	16	11	10	10	11	7
p454	11	9	9	7	5	10	6	12	14	10	8	11	15	6	13	15	10	7	9	9	10	10	8	10	7	8	13	9	12	11	15	6	9	9	10	10	9	13	10	6	15	6	12	8	11	8	9	8	9
p455	14	8	13	8	8	8	8	11	9	14	7	16	8	11	12	12	10	5	9	8	11	13	10	15	6	8	5	12	12	14	11	10	8	11	11	11	13	12	12	7	11	5	10	4	8	8	11	10	13
p456	7	9	1	13	3	8	6	12	12	10	7	11	11	10	13	13	10	6	9	9	12	10	9	12	5	14	13	7	9	9	9	9	11	9	10	12	9	13	12	9	13	7	10	7	11	11	9	6	13
p457	9	7	12	12	8	8	7	11	13	15	8	12	6	11	12	10	9	12	10	8	11	8	7	8	6	13	10	8	9	8	12	9	10	11	10	11	9	8	13	5	6	8	13	11	10	11	16	13	12
p458	12	10	8	16	6	10	7	13	13	13	11	14	8	9	10	10	11	6	10	10	11	12	11	12	6	15	12	4	8	11	10	11	18	10	10	13	10	12	11	7	12	6	11	7	12	13	12	7	12
p459	9	9	7	10	10	8	7	7	7	8	9	13	8	7	11	7	8	5	4	9	8	10	8	6	7	8	7	6	11	10	8	10	10	6	7	8	5	9	9	9	11	8	7	5	7	5	8	5	10
p460	9	13	13	8	10	12	12	8	2	8	9	10	14	9	13	7	6	10	9	10	8	8	9	9	7	7	8	12	11	11	12	11	7	10	10	10	8	10	6	11	14	9	7	11	10	7	7	10	11
p461	16	6	12	5	6	11	9	12	11	7	6	9	12	9	2	10	12	11	13	10	11	13	12	11	5	6	11	12	8	12	6	10	10	11	13	8	17	12	10	6	10	5	11	12	10	14	10	12	10
p462	10	10	7	11	4	9	9	10	10	12	8	11	9	13	11	9	10	6	9	12	8	13	8	9	6	8	11	7	8	12	9	8	11	9	11	12	11	11	14	7	11	6	8	5	7	12	9	6	5
p463	9	10	10	8	7	9	9	7	9	13	7	8	10	9	14	10	9	11	10	10	13	10	10	12	5	11	14	10	10	6	10	11	8	5	9	11	8	12	11	6	12	7	13	10	8	9	12	9	14
p464	12	12	10	12	8	7	7	11	11	11	13	8	11	10	10	10	8	11	10	9	7	9	8	9	4	7	11	11	8	10	9	12	12	9	7	7	9	10	8	7	9	9	10	10	10	9	10	11	12
p465	11	8	10	10	9	7	9	7	11	15	9	18	8	11	16	12	11	7	10	8	13	9	9	11	7	9	6	10	11	12	14	10	10	9	6	11	7	12	9	9	14	5	13	6	10	11	10	7	14
p466	5	10	6	8	8	7	8	5	4	5	7	7	9	9	9	5	5	8	6	9	8	6	5	7	8	7	7	9	8	8	9	6	8	8	6	8	5	7	6	13	9	9	7	9	10	5	5	6	4
p467	12	5	12	10	6	10	6	11	11	11	7	12	8	7	10	14	14	9	10	10	11	15	10	11	5	9	10	9	8	14	6	11	10	13	11	9	15	8	16	5	8	6	11	8	8	12	12	9	12
p468	13	9	9	11	2	9	8	11	13	8	10	5	10	8	8	14	11	9	9	11	10	12	5	10	5	10	10	8	6	7	9	10	13	8	10	7	14	6	11	6	10	6	11	8	11	11	10	10	10
p469	10	8	11	9	9	10	8	10	14	8	9	13	11	10	9	13	12	8	11	7	14	8	10	9	7	10	3	9	8	11	11	7	11	11	9	12	12	11	6	7	11	6	12	9	13	11	11	8	7
p470	7	11	11	13	7	12	6	8	12	10	10	5	10	9	9	11	10	12	9	10	8	6	5	5	5	10	10	9	9	8	9	11	11	9	7	7	8	8	6	6	6	9	10	13	9	9	9	12	7
p471	7	7	9	11	6	7	8	8	8	14	8	13	7	10	15	11	8	10	11	9	12	8	7	10	7	10	9	11	9	8	13	9	9	11	10	10	10	9	10	6	9	7	10	10	13	12	11	10	13
p472	11	8	7	11	6	9	10	12	8	12	7	15	11	10	17	11	12	3	11	7	14	12	10	10	8	10	11	9	10	10	13	10	11	5	9	10	10	11	10	10	15	7	10	2	11	8	7	4	13
p473	7	10	14	10	7	8	8	5	11	15	8	14	6	11	12	12	9	7	12	8	13	9	10	10	6	11	6	10	9	12	12	10	10	11	8	11	9	10	9	8	10	8	13	8	10	11	12	7	12
p474	8	12	8	9	6	11	10	11	9	9	6	9	9	10	10	8	10	11	9	7	9	5	10	9	6	9	9	9	12	10	6	10	8	9	9	10	9	9	8	10	9	7	8	12	6	10	8	10	4
p475	8	9	15	13	7	10	9	10	12	12	10	11	11	10	7	13	10	7	9	9	10	10	8	9	6	16	9	9	11	12	11	11	13	11	6	12	10	9	8	8	13	7	8	8	9	8	9	8	7
p476	9	9	9	12	7	10	5	10	14	12	10	7	6	9	7	11	11	12	12	8	10	8	11	8	7	13	12	6	9	7	5	11	9	10	9	9	12	6	12	6	4	9	11	13	8	11	13	12	9
p477	7	6	18	8	8	10	7	7	11	13	9	10	10	11	10	10	9	10	10	8	11	9	11	9	6	9	8	12	8	10	12	10	8	9	9	9	11	8	7	6	10	9	11	11	8	10	12	11	8
p478	10	12	8	10	8	7	8	9	9	9	10	9	11	12	12	8	6	15	7	7	7	5	8	9	3	7	9	11	8	9	10	10	10	11	9	10	7	9	8	10	11	8	8	14	10	11	6	10	10
p479	7	11	9	15	6	10	8	10	8	10	9	13	11	10	11	9	10	8	13	11	12	12	7	12	6	10	11	11	9	10	9	7	13	11	10	12	12	13	10	8	9	9	10	9	13	9	11	8	13
p480	9	13	11	9	6	8	8	10	10	10	9	6	10	9	9	9	7	14	10	10	6	6	13	6	6	10	10	12	9	8	6	11	11	9	10	8	8	5	7	9	10	9	10	13	10	11	7	11	9
p481	13	13	11	9	6	10	7	10	12	12	11	10	8	6	5	11	8	12	8	8	8	8	15	10	2	7	10	10	9	10	8	11	13	8	8	10	10	10	11	7	10	6	11	11	10	10	9	8	11
p482	8	8	10	12	10	11	9	5	7	9	9	13	9	10	10	10	9	7	6	9	11	9	10	10	6	9	7	7	14	10	11	8	10	7	8	8	9	8	9	11	13	6	5	8	9	6	8	6	6
p483	7	10	8	7	7	12	7	9	9	6	11	2	11	8	7	8	7	15	12	9	7	7	9	7	8	9	11	7	7	6	8	6	6	10	10	8	9	8	7	9	5	10	9	16	11	10	10	11	7
p484	8	8	2	12	2	7	7	13	13	9	6	10	12	11	12	12	11	7	10	8	11	9	8	11	6	13	14	8	10	8	8	8	10	9	11	11	10	14	13	8	12	6	11	8	10	10	10	7	12
p485	10	8	10	9	8	7	7	11	9	9	8	10	9	10	8	8	9	11	10	9	9	7	14	9	6	11	9	7	10	8	10	6	6	9	9	9	9	10	6	9	9	8	11	10	8	8	8	9	10
p486	10	8	8	10	5	10	8	13	11	11	10	12	14	7	12	12	7	10	10	10	13	8	7	13	7	7	10	12	10	11	16	6	12	10	12	11	10	12	11	9	12	10	13	11	16	12	12	9	10
p487	7	7	10	8	6	10	10	11	9	9	4	12	10	9	14	12	13	8	12	8	13	13	11	6	7	11	10	6	11	10	8	11	10	7	8	13	11	12	11	7	12	8	11	7	10	8	12	9	14
p488	8	10	6	11	5	11	7	9	13	9	7	6	7	9	12	10	8	11	10	7	11	7	8	9	7	11	11	7	10	4	8	6	10	9	8	10	9	9	13	8	5	11	11	12	12	10	12	9	8
p489	9	11	12	10	7	12	9	13	15	11	7	10	12	11	10	12	11	10	16	8	13	9	9	9	6	11	10	10	9	8	12	7	10	8	9	7	11	10	9	8	10	8	13	11	12	10	8	11	8
p490	7	10	9	7	7	10	11	8	10	6	7	11	13	8	13	13	8	10	9	9	14	7	9	11	7	8	5	11	10	9	13	3	9	11	11	14	9	11	6	11	11	10	10	11	17	9	11	10	9
p491	10	8	8	8	5	9	9	7	7	5	5	10	14	11	12	8	11	9	12	10	13	9	10	11	9	9	12	8	10	8	10	6	4	7	9	9	9	12	9	11	12	8	13	10	10	8	8	9	8
p492	9	9	9	9	7	8	6	8	10	10	9	9	10	9	11	11	7	10	11	8	12	8	7	7	7	8	10	8	13	8	8	11	7	7	7	7	12	11	8	8	8	7	10	11	8	8	9	9	9
p493	5	7	11	9	6	10	8	10	8	10	6	11	13	10	11	11	12	10	13	7	10	10	9	10	9	8	13	7	13	10	11	9	5	11	8	10	12	11	10	6	7	8	10	11	11	7	11	10	9
p494	5	8	9	4	6	10	9	7	5	6	7	7	11	7	7	8	7	11	12	8	7	9	10	8	10	5	11	5	9	8	8	8	6	9	9	8	11	8	7	7	9	6	7	12	9	6	8	7	9
p495	10	9	10	8	7	6	14	9	8	7	9	7	11	10	8	7	9	12	8	11	6	8	7	6	5	8	10	12	6	8	8	7	9	11	10	8	8	3	8	7	9	8	8	11	9	8	7	14	7
p496	8	8	8	14	6	9	5	11	13	15	9	12	6	9	10	14	11	11	14	12	11	9	8	7	6	15	12	10	8	9	10	12	8	10	9	9	11	8	13	7	10	6	11	10	6	9	8	11	14
p497	8	12	9	6	8	8	7	7	6	8	7	10	9	8	9	8	9	9	6	7	8	8	10	7	8	7	7	8	10	8	10	7	8	7	9	10	7	6	8	10	9	5	7	8	8	6	6	7	7
p498	7	12	6	7	9	10	11	5	5	6	7	11	11	10	9	7	9	5	8	7	12	10	11	11	9	7	6	9	11	10	7	5	8	7	8	11	8	8	7	13	11	8	5	6	10	6	5	5	7
p499	11	11	12	12	7	10	8	11	11	11	11	10	14	9	12	10	11	9	10	8	11	7	8	9	5	9	8	14	10	14	10	8	12	9	9	7	12	12	9	9	14	4	9	10	8	12	8	9	8
p500	6	9	7	6	9	7	8	7	5	8	6	8	8	7	9	6	6	10	7	6	8	7	8	6	9	6	4	10	9	7	8	6	4	7	9	6	8	7	5	13	8	12	4	11	9	7	4	9	9
p501	7	9	11	9	8	10	10	10	10	6	7	7	13	10	7	9	8	14	11	11	10	9	9	9	7	12	11	11	9	7	11	7	9	14	13	14	10	9	6	9	9	9	10	15	15	9	13	14	7
p502	5	11	9	13	6	8	10	12	6	10	6	11	13	12	13	9	12	8	11	9	10	10	10	10	8	14	11	9	10	10	11	7	9	9	10	12	8	7	10	9	11	7	4	9	11	8	7	8	7
p503	5	7	6	8	9	5	5	7	9	8	10	7	6	6	4	8	5	9	6	6	7	4	7	4	4	8	6	7	6	5	6	6	8	7	6	6	6	5	7	12	6	10	8	8	6	7	4	7	6
p504	9	11	13	15	5	11	9	8	10	8	8	11	13	10	11	11	8	8	9	9	8	10	7	9	6	10	11	7	10	8	15	9	15	11	8	12	10	9	10	6	9	7	10	9	17	10	11	8	7
p505	8	6	7	6	10	6	5	9	8	5	9	9	4	5	5	7	6	7	8	5	7	5	7	3	9	5	7	5	6	6	6	9	7	6	4	7	6	8	7	1	5	9	7	7	7	6	7	7	8
p506	10	9	8	12	7	12	10	13	11	13	8	16	10	7	14	14	11	0	8	8	15	15	11	11	7	13	10	6	13	11	12	11	14	6	9	11	10	12	11	8	16	6	9	1	10	7	10	1	12
p507	10	10	10	11	9	9	9	9	9	9	9	4	9	10	10	6	7	15	9	9	9	5	8	9	7	7	11	9	8	8	8	8	10	12	11	8	7	8	6	8	7	8	9	16	10	10	10	13	10
p508	10	10	11	9	7	9	10	10	10	12	5	11	7	10	15	13	6	9	5	9	10	11	10	9	5	12	11	9	10	6	11	10	11	9	11	14	5	9	10	5	11	6	8	8	11	8	13	10	15
p509	11	9	14	12	7	10	10	9	9	11	8	18	10	11	10	10	9	1	10	10	13	11	10	10	7	11	6	8	13	13	12	11	14	8	8	15	11	12	9	7	14	7	9	2	10	9	8	1	8
p510	7	9	9	10	7	12	8	10	8	6	9	9	12	7	9	11	9	12	10	8	10	8	9	6	6	7	10	9	7	8	10	7	7	10	11	6	8	7	8	10	10	8	11	11	13	8	9	11	9
p511	7	11	13	9	2	14	5	8	12	12	10	11	6	7	7	9	8	8	11	10	12	12	15	6	6	12	10	7	9	7	10	15	11	7	6	8	12	7	10	7	10	6	10	7	8	7	11	8	9
p512	3	7	7	4	7	9	6	6	6	7	6	10	9	7	10	7	8	5	7	8	9	8	9	7	11	4	8	4	8	6	7	9	6	5	7	5	7	8	5	10	9	9	6	6	8	5	7	5	8
p513	7	8	4	8	6	10	7	5	9	8	10	11	7	8	7	6	7	2	8	9	10	9	8	10	6	9	5	4	9	9	8	10	10	5	6	8	8	9	8	11	10	8	5	3	7	7	8	2	7
p514	8	7	9	9	11	5	4	10	11	11	9	7	5	6	8	8	10	11	9	6	6	8	7	5	6	9	8	7	6	7	7	9	8	8	7	6	8	5	9	8	4	11	10	10	8	10	11	11	10
p515	8	10	6	11	6	11	9	9	7	9	8	14	11	8	10	8	8	7	7	9	13	13	10	10	8	10	11	7	12	12	10	14	12	7	8	10	11	11	11	8	13	6	8	6	9	7	8	0	10
p516	8	12	8	9	5	13	9	11	9	7	10	8	13	9	8	8	10	9	10	11	9	11	12	11	8	8	13	7	12	10	9	8	12	10	8	10	9	11	10	8	11	5	10	10	11	8	10	5	8
p517	13	10	10	10	7	7	7	7	9	13	9	12	8	14	10	10	11	8	6	15	9	14	10	16	6	11	10	8	8	13	8	11	8	12	10	7	10	10	13	5	8	6	9	7	6	11	12	10	12
p518	13	9	14	14	6	10	8	11	9	11	9	16	10	11	8	8	7	3	12	10	13	12	12	10	6	11	8	10	11	13	10	10	16	10	8	15	12	14	11	7	12	5	11	4	10	11	10	3	10
p519	9	11	5	14	2	8	6	12	10	12	10	13	8	11	9	5	9	8	10	10	10	8	9	8	4	12	12	6	9	11	9	11	11	6	7	8	8	11	11	10	10	6	9	7	7	10	7	7	11
p520	13	10	10	10	8	9	10	10	9	7	6	7	12	12	10	8	10	9	11	9	11	9	8	10	6	8	7	13	6	11	10	8	11	10	7	6	12	10	7	8	11	7	8	10	11	11	7	12	7
p521	10	14	8	6	7	9	10	9	9	9	6	9	11	5	10	8	8	11	7	9	9	9	14	11	4	6	11	9	12	9	7	10	10	8	9	9	7	10	10	8	11	8	8	10	9	7	8	7	10
p522	8	8	13	13	7	13	8	12	14	12	9	9	7	8	9	13	10	11	11	13	10	10	8	6	2	16	13	7	6	6	11	12	11	10	9	10	9	9	8	6	11	7	12	10	7	6	11	12	13
p523	10	9	11	10	8	8	8	10	11	9	8	7	9	11	10	12	14	12	9	12	8	13	6	9	5	11	10	9	7	8	9	9	7	11	13	8	9	9	8	8	10	9	10	11	7	8	9	13	10
p524	12	10	14	12	6	10	9	9	11	13	10	8	12	11	12	10	7	12	10	8	11	8	7	13	5	7	12	14	8	9	12	9	12	11	7	9	8	12	11	5	8	9	11	12	12	10	12	11	12
p525	10	7	10	8	10	5	6	8	9	9	10	11	8	8	8	10	8	10	9	8	5	7	10	6	6	8	9	8	8	7	9	8	9	6	4	9	8	9	7	9	8	8	8	9	5	7	8	10	10
p526	11	7	14	8	7	12	9	13	15	11	9	6	12	7	6	12	9	15	16	10	11	8	11	11	5	9	12	14	7	10	12	7	10	13	12	9	14	10	9	7	8	10	15	16	12	13	12	13	8
p527	5	11	6	5	10	7	10	4	2	5	6	9	11	8	10	4	5	5	5	8	8	8	7	8	10	5	7	9	10	9	9	6	6	7	7	8	5	9	4	10	12	8	4	6	8	5	4	5	6
p528	12	10	10	8	8	7	10	11	6	7	5	12	11	11	12	9	10	5	6	8	12	13	8	9	7	11	10	9	12	10	11	8	10	7	13	10	11	10	8	9	11	5	9	6	10	6	9	6	8
p529	9	11	12	12	6	8	11	7	7	11	6	18	10	13	12	8	9	1	12	10	15	11	12	10	8	11	6	8	13	15	12	10	12	9	8	13	9	12	9	9	14	6	11	2	10	9	8	1	8
p530	11	9	9	10	8	10	9	10	10	11	3	13	7	10	10	12	11	8	8	13	12	16	9	14	4	11	10	7	10	9	11	9	9	12	10	11	12	11	9	7	10	4	12	7	7	5	9	9	8
p531	10	6	15	9	8	11	7	12	12	14	9	11	9	8	13	13	10	9	11	9	10	10	12	8	7	10	11	9	12	10	11	8	9	9	10	10	11	9	12	7	11	6	8	8	5	6	9	10	11
p532	10	4	8	7	6	7	7	13	13	12	9	11	9	7	9	14	12	9	11	10	13	13	12	13	6	10	7	13	10	10	8	8	10	9	11	12	13	9	14	6	9	7	8	10	8	10	10	10	9
p533	6	8	10	12	7	10	7	15	11	13	7	14	10	9	10	14	11	5	10	10	11	14	11	9	4	15	12	6	9	9	12	10	10	6	11	11	11	6	13	7	12	6	7	6	10	7	10	5	10
p534	9	11	9	5	6	10	10	8	10	8	7	8	10	8	11	11	5	12	10	8	12	8	9	7	5	7	6	12	11	8	8	9	7	9	8	8	10	10	6	9	10	9	9	13	10	10	9	9	7
p535	10	6	11	11	5	10	7	12	10	10	8	9	11	8	11	11	12	10	13	9	10	12	10	7	6	10	13	7	6	9	9	12	11	10	11	8	12	9	12	8	9	7	12	9	13	9	13	10	13
p536	9	8	9	13	4	13	7	12	16	14	10	9	5	8	9	17	10	9	11	9	16	11	10	10	6	16	9	7	8	6	9	8	13	11	8	10	11	9	12	7	7	8	12	10	11	10	15	10	13
p537	8	11	10	14	7	12	9	13	11	11	9	6	10	9	12	12	9	10	12	10	9	10	9	11	5	15	16	8	9	5	10	9	12	12	11	11	8	10	7	8	8	7	9	11	12	7	12	11	14
p538	13	8	10	6	7	10	8	14	10	6	9	6	14	8	7	11	11	14	13	11	8	12	9	12	7	7	13	14	8	9	9	7	8	14	16	9	14	11	13	7	7	10	8	15	14	15	12	14	9
p539	10	7	8	12	9	5	8	7	9	7	10	12	6	8	10	9	8	8	5	8	7	9	7	7	6	12	9	5	9	9	10	9	11	6	6	8	6	7	9	10	10	8	8	7	8	7	9	8	9
p540	11	9	9	11	8	10	10	8	10	12	12	11	10	9	11	11	8	10	9	8	10	8	9	9	3	6	6	8	11	11	9	9	11	8	8	9	6	8	8	10	10	7	8	11	7	9	7	9	11
p541	7	13	9	9	7	10	10	8	8	6	9	6	10	10	9	9	7	14	9	8	10	6	11	10	5	7	8	12	9	6	8	7	9	11	10	10	10	9	8	9	8	10	10	15	12	10	11	10	7
p542	12	10	8	8	5	9	10	14	9	9	6	11	12	11	8	8	14	9	11	8	10	11	8	11	7	10	11	12	8	12	8	6	10	9	17	10	11	12	12	8	7	7	8	10	8	10	8	10	9
p543	7	13	11	13	4	12	6	6	8	10	10	11	10	3	9	5	9	6	7	10	10	8	11	8	5	10	8	9	13	9	9	13	11	7	7	7	8	9	8	9	12	7	4	7	8	9	9	6	7
p544	12	9	12	12	7	6	7	11	13	15	7	18	8	9	10	12	9	7	8	8	11	9	8	10	7	11	8	8	10	11	16	9	12	6	9	11	9	10	11	8	12	7	13	6	12	11	10	7	10
p545	12	11	12	12	7	6	9	13	9	15	9	16	8	11	10	8	7	7	10	10	9	11	10	8	5	13	12	8	8	9	12	11	14	8	10	17	8	12	9	6	12	7	9	6	10	11	10	7	12
p546	12	10	10	11	7	11	5	7	15	11	10	7	11	11	9	12	12	13	12	12	10	5	6	7	6	9	10	10	4	8	11	10	10	9	7	7	11	9	8	7	9	8	12	14	12	14	10	15	8
p547	12	10	13	9	6	10	9	10	12	12	11	13	11	6	9	13	8	8	11	11	16	9	10	14	5	8	7	13	8	13	11	7	13	10	9	12	9	17	8	8	13	7	14	9	11	11	13	8	13
p548	10	8	12	10	6	11	9	9	11	7	10	10	18	11	12	12	11	13	12	12	7	9	8	7	6	5	12	8	8	10	16	10	10	11	10	9	9	10	5	7	12	7	13	12	16	10	10	11	8
p549	8	8	2	12	2	7	7	13	13	9	6	10	12	11	12	12	11	7	10	8	11	9	8	11	6	13	14	8	10	8	8	8	10	9	11	11	10	14	13	8	12	6	11	8	10	10	10	7	12
p550	10	9	11	5	9	11	12	14	8	8	6	9	17	8	13	11	10	9	13	9	8	12	10	10	8	6	15	11	11	12	13	8	9	11	13	12	11	13	6	8	15	7	10	10	13	10	9	10	11
p551	6	8	6	8	7	9	7	10	10	9	6	9	9	9	11	11	10	11	9	6	9	9	10	9	6	10	9	11	6	10	7	6	8	15	15	12	9	6	12	7	5	8	7	12	13	12	8	12	10
p552	11	8	12	10	4	8	7	11	11	11	7	10	6	11	8	8	9	11	16	8	13	10	13	8	5	11	10	10	7	10	6	8	10	11	10	11	13	12	11	8	6	9	15	12	10	14	14	11	14
p553	7	6	9	13	6	10	7	12	12	12	7	9	7	8	11	13	8	10	11	9	10	8	6	6	7	14	13	7	8	6	9	9	7	9	8	6	12	7	12	7	7	8	10	9	9	10	11	10	13
p554	10	10	7	11	6	9	12	8	8	10	7	15	9	8	11	9	10	0	7	10	14	15	10	11	7	10	7	11	12	13	11	9	13	8	9	10	12	11	12	8	13	6	8	1	9	8	9	0	9
p555	7	7	5	10	10	8	4	7	11	10	9	6	6	5	5	9	9	10	10	3	8	5	8	6	6	10	7	7	4	6	6	5	8	6	8	7	9	6	9	9	1	12	7	11	5	9	8	9	6
p556	7	7	12	10	5	10	9	9	9	13	8	12	7	12	9	10	9	6	9	11	12	14	9	10	5	11	8	10	9	13	8	9	10	14	10	10	12	5	13	7	10	7	6	7	6	9	11	7	9
p557	12	7	11	8	7	8	9	11	10	8	7	6	10	9	7	11	9	12	10	8	10	11	11	12	5	7	8	16	7	8	10	9	9	12	12	9	11	9	12	4	6	8	9	11	10	12	11	15	9
p558	9	7	7	10	8	7	4	7	9	8	6	10	5	7	7	9	8	6	5	6	8	9	8	6	8	11	7	6	7	8	6	6	10	7	4	8	8	7	9	9	8	8	8	7	7	8	8	6	8
p559	11	5	10	10	7	8	8	11	13	11	7	12	6	9	8	12	11	9	10	10	9	14	10	8	5	9	10	8	8	9	8	11	8	8	10	9	14	8	11	5	6	7	13	8	8	9	12	9	12
p560	10	9	11	9	8	7	10	10	8	10	6	15	9	11	11	11	10	6	7	12	12	17	9	13	6	10	9	7	12	10	11	10	7	9	11	10	13	11	6	7	13	4	10	6	7	2	7	6	9
p561	10	12	11	17	8	9	7	10	12	18	12	13	7	12	13	11	12	8	9	13	8	10	8	10	4	16	13	7	8	10	11	15	15	10	8	12	8	9	14	5	11	7	8	7	7	10	11	8	13
p562	13	7	13	9	6	10	8	12	12	12	9	11	9	6	5	11	8	12	9	9	12	9	13	13	2	12	11	11	9	11	9	11	13	12	11	14	11	11	12	7	11	6	12	11	11	11	15	8	11
p563	10	12	12	11	8	13	9	9	9	13	11	11	9	9	12	10	5	11	6	11	7	7	10	11	5	9	11	9	10	6	14	14	12	9	7	12	3	10	9	5	11	9	9	10	11	8	12	7	12
p564	9	7	9	7	7	8	6	10	10	12	7	10	10	9	11	11	9	12	12	6	10	8	9	7	8	8	10	6	11	8	8	13	7	7	9	9	12	9	10	6	6	8	11	11	8	8	11	9	11
p565	12	11	11	11	7	11	10	10	12	6	9	1	15	13	9	9	10	16	11	14	8	9	7	11	6	8	13	11	5	8	9	8	9	13	11	8	13	9	10	8	7	10	10	15	13	14	9	16	9
p566	9	11	9	11	8	12	10	8	8	12	8	15	10	9	13	11	10	2	7	10	12	14	11	10	7	10	8	5	15	9	12	11	11	6	7	10	10	9	10	9	14	6	8	1	9	5	9	2	11
p567	8	10	12	12	7	11	8	13	11	7	8	6	14	11	6	8	9	15	14	10	7	8	10	8	8	11	12	12	6	9	10	8	12	14	14	13	11	8	9	8	6	11	9	16	16	12	12	15	6
p568	4	9	10	12	5	12	8	15	9	7	8	8	12	5	10	14	7	9	10	10	9	12	7	7	4	13	12	8	7	5	10	9	10	8	13	11	12	6	9	7	10	8	5	10	14	9	10	9	12
p569	13	10	6	12	7	8	9	9	11	7	9	6	10	14	10	8	9	12	10	13	11	10	8	12	7	11	12	10	8	5	8	5	10	10	12	11	8	8	9	8	10	9	11	11	10	11	8	13	8
p570	8	10	8	10	7	7	10	5	5	7	4	10	11	10	10	6	8	9	7	7	11	7	10	9	7	9	9	9	14	9	8	8	6	8	10	10	7	8	6	11	11	4	7	10	9	6	8	9	10
p571	9	11	7	13	6	12	7	8	10	10	8	7	8	9	11	7	10	10	9	8	12	8	7	11	6	10	10	8	9	8	7	7	9	9	5	7	10	9	12	8	8	9	10	11	9	10	9	10	9
p572	13	6	10	8	4	11	8	13	13	9	8	10	12	6	8	14	13	9	10	15	9	14	12	12	5	9	10	10	8	13	8	12	10	12	12	11	14	10	13	5	10	5	11	10	10	15	10	10	12
p573	9	9	10	14	6	8	8	7	11	11	9	10	12	13	16	10	11	10	10	10	9	5	6	7	6	11	10	8	10	10	12	8	8	9	7	7	7	8	9	10	10	3	9	10	8	9	8	11	8
p574	6	10	6	11	8	13	10	9	9	7	6	8	11	8	10	10	10	9	11	9	11	7	8	7	7	11	9	6	12	8	10	8	8	11	8	10	9	8	9	8	9	7	9	10	10	8	10	9	6
p575	8	9	6	9	3	9	7	8	9	9	8	9	8	6	8	6	6	6	5	8	7	9	7	8	6	8	5	7	11	9	10	8	9	8	8	10	6	9	7	8	9	10	8	7	9	7	8	6	9
p576	10	10	14	12	8	7	7	11	11	15	9	16	10	9	8	12	9	9	10	10	7	9	6	9	5	13	12	10	8	11	16	12	10	8	9	11	7	8	9	7	14	8	11	8	10	9	8	9	10
p577	9	9	7	12	6	12	6	10	10	10	9	10	8	8	9	7	10	12	8	8	10	8	11	8	7	11	12	6	9	7	7	13	9	9	7	9	10	8	12	6	6	7	11	11	8	7	11	7	11
p578	11	10	8	8	7	8	11	9	11	13	7	16	10	9	14	12	11	6	10	8	15	11	9	13	7	11	8	8	13	12	12	9	10	7	8	11	9	14	9	11	18	6	13	6	8	9	8	7	12
p579	10	12	8	11	7	7	7	11	9	9	10	8	9	11	10	8	10	9	10	9	11	9	12	7	7	8	11	9	8	9	7	8	12	7	7	7	9	10	8	10	9	8	10	8	11	7	8	5	10
p580	8	8	10	9	8	15	7	11	9	9	9	9	9	10	10	10	10	11	8	7	9	7	8	9	8	10	5	9	10	8	10	12	8	9	5	6	9	10	5	9	9	7	9	12	9	6	8	10	8
p581	5	7	11	5	6	10	8	10	8	8	6	10	12	6	11	11	11	12	12	6	10	10	13	7	9	7	10	6	13	6	11	9	5	9	8	10	10	10	6	6	6	8	10	11	11	7	11	9	9
p582	11	7	12	12	7	8	7	11	11	12	7	10	10	12	7	11	13	7	11	9	13	12	10	10	7	11	7	12	9	13	9	11	10	10	10	7	16	10	9	6	10	6	8	8	8	7	8	9	7
p583	10	9	13	13	8	11	7	12	12	10	12	9	13	10	9	13	12	11	11	13	8	11	7	7	4	12	13	7	7	11	9	12	13	8	9	12	11	13	10	5	11	8	12	10	9	10	13	10	13
p584	6	8	10	10	7	8	9	8	10	12	7	13	7	9	10	10	12	5	9	10	11	13	10	9	4	11	7	8	9	12	7	9	8	9	9	7	11	6	10	7	9	6	7	6	7	8	8	11	10
p585	7	10	8	8	8	8	7	7	8	6	9	5	9	9	9	9	9	13	8	9	6	5	8	7	8	9	9	8	8	4	10	6	4	11	9	6	7	8	6	9	7	7	9	12	10	6	8	9	7
p586	5	11	9	11	7	10	7	10	10	12	9	12	10	7	9	13	11	8	10	10	8	10	11	6	6	11	10	5	13	9	10	13	9	8	9	10	8	9	10	6	10	8	10	7	10	9	11	8	9
p587	7	9	14	12	6	8	8	7	9	15	8	14	6	11	12	12	9	4	8	6	15	13	11	10	5	13	8	8	11	11	10	11	12	9	5	11	10	12	11	7	10	8	11	5	8	7	14	5	12
[truncated: 538 more columns]
