# Supplementary material for: Analysis of Purines and Pyrimidines distribution over miRNAs of Human, Gorilla, Chimpanzee, Mouse and Rat
Source: Sci Rep. 2018 Jul 2;8:9974. doi: 10.1038/s41598-018-28289-x (PMC6028587; doi:10.1038/s41598-018-28289-x)
Supplement: Supplementary file 8 — Dataset 8 [file 41598_2018_28289_MOESM8_ESM.xlsx]

## Sheet: Sheet1
								Pair-wise hamming distance matrix of miRNAs of human: HD(mi,mj)
	m1	m2	m3	m4	m5	m6	m7	m8	m9	m10	m11	m12	m13	m14	m15	m16	m17	m18	m19	m20	m21	m22	m23	m24	m25	m26	m27	m28	m29	m30	m31	m32	m33	m34	m35	m36	m37	m38	m39	m40	m41	m42	m43	m44	m45	m46	m47	m48	m49
m1	0	10	10	13	10	14	6	6	16	8	8	10	12	12	5	14	12	8	10	10	12	12	8	8	13	11	7	7	10	6	10	11	10	10	12	8	11	12	13	11	9	15	10	13	7	9	11	9	17
m2	10	0	8	9	12	10	10	10	10	12	8	6	10	12	11	9	12	10	9	4	10	14	12	12	13	9	9	8	6	10	9	8	7	8	10	11	15	10	11	6	5	11	5	9	7	7	12	9	7
m3	10	8	0	8	12	8	10	10	14	10	8	6	7	12	9	12	10	8	6	12	14	14	8	6	13	14	9	8	11	9	9	9	8	10	8	14	13	8	13	6	10	11	7	13	7	8	14	13	9
m4	13	9	8	0	12	9	10	15	7	8	12	13	4	8	14	5	8	8	7	9	7	10	11	12	9	7	13	11	14	10	8	16	9	11	10	10	14	9	8	5	11	11	6	14	5	11	9	13	8
m5	10	12	12	12	0	10	8	9	14	8	9	8	11	10	13	11	12	8	10	14	12	10	8	10	13	10	5	5	10	8	10	9	7	12	8	8	9	10	13	12	10	9	11	9	7	6	12	11	13
m6	14	10	8	9	10	0	8	9	14	14	8	10	8	12	13	11	12	7	7	10	13	12	10	10	13	8	7	5	11	9	9	10	6	8	8	12	11	8	13	7	10	11	9	5	7	7	10	11	11
m7	6	10	10	10	8	8	0	7	11	6	8	8	11	11	9	11	12	8	7	10	12	10	7	10	11	15	7	7	8	8	12	6	13	10	8	10	9	10	9	11	8	8	11	9	6	7	13	9	10
m8	6	10	10	15	9	9	7	0	14	10	7	8	13	12	7	14	11	9	9	10	11	9	10	8	11	14	7	10	9	9	9	9	10	13	8	7	6	9	12	12	10	12	8	8	7	6	14	10	14
m9	16	10	14	7	14	14	11	14	0	12	11	8	9	8	13	3	10	12	8	10	3	8	12	14	9	6	13	11	9	11	7	12	10	14	16	11	11	14	5	8	10	7	5	13	6	12	8	13	7
m10	8	12	10	8	8	14	6	10	12	0	7	12	7	10	13	11	10	10	5	10	12	8	10	12	9	10	9	5	10	8	11	9	5	12	10	13	11	12	11	8	9	7	9	11	7	6	10	11	9
m11	8	8	8	12	9	8	8	7	11	7	0	12	8	10	8	11	13	11	9	10	11	9	8	7	5	11	8	13	10	6	8	8	8	12	6	8	6	8	11	13	11	6	8	7	7	9	11	9	10
m12	10	6	6	13	8	10	8	8	8	12	12	0	15	10	7	8	8	9	6	8	8	8	10	8	11	9	12	11	7	11	6	11	9	8	12	9	11	10	7	15	17	11	4	9	6	17	10	9	9
m13	12	10	7	4	11	8	11	13	9	7	8	15	0	7	14	7	9	10	5	8	9	11	10	9	12	8	11	11	12	8	10	12	8	10	9	11	13	8	10	5	9	10	5	11	7	9	9	12	8
m14	12	12	12	8	10	12	11	12	8	10	10	10	7	0	13	7	10	9	7	14	11	10	10	10	13	6	7	8	9	7	9	12	8	8	10	11	15	14	9	8	6	9	6	13	6	10	10	11	13
m15	5	11	9	14	13	13	9	7	13	13	8	7	14	13	0	13	11	10	9	11	9	11	13	7	12	10	10	13	12	9	11	12	11	13	11	7	8	7	10	13	11	14	6	12	7	11	10	8	14
m16	14	9	12	5	11	11	11	14	3	11	11	8	7	7	13	0	5	9	8	9	6	8	12	13	8	5	14	10	9	13	7	12	8	8	12	10	10	10	4	6	9	9	6	12	6	12	5	12	7
m17	12	12	10	8	12	12	12	11	10	10	13	8	9	10	11	5	0	12	5	14	8	6	14	12	11	9	15	9	11	14	8	13	8	10	10	10	11	10	7	8	10	13	5	13	4	12	9	17	11
m18	8	10	8	8	8	7	8	9	12	10	11	9	10	9	10	9	12	0	8	10	12	12	8	8	11	9	9	11	8	7	9	10	5	9	11	10	7	7	10	12	10	11	9	9	7	12	9	7	10
m19	10	9	6	7	10	7	7	9	8	5	9	6	5	7	9	8	5	8	0	9	8	8	10	7	8	8	11	8	10	9	7	9	12	8	8	14	10	10	7	6	9	5	8	10	4	7	13	10	7
m20	10	4	12	9	14	10	10	10	10	10	10	8	8	14	11	9	14	10	9	0	9	14	12	12	11	9	11	10	4	8	10	6	9	8	12	10	11	12	13	5	1	9	5	7	8	7	10	9	7
m21	12	10	14	7	12	13	12	11	3	12	11	8	9	11	9	6	8	12	8	9	0	6	13	13	7	7	12	9	10	14	8	9	12	12	12	10	7	12	7	9	9	8	7	10	5	10	7	11	10
m22	12	14	14	10	10	12	10	9	8	8	9	8	11	10	11	8	6	12	8	14	6	0	16	14	9	7	13	9	9	10	10	11	6	14	10	12	7	12	9	10	10	9	7	11	6	8	9	11	13
m23	8	12	8	11	8	10	7	10	12	10	8	10	10	10	13	12	14	8	10	12	13	16	0	8	11	12	5	6	9	5	7	7	8	10	14	9	11	14	13	10	10	9	10	11	7	10	12	13	11
m24	8	12	6	12	10	10	10	8	14	12	7	8	9	10	7	13	12	8	7	12	13	14	8	0	15	12	9	10	11	8	13	9	7	10	8	10	9	10	13	10	8	11	9	11	7	8	11	11	15
m25	13	13	13	9	13	13	11	11	9	9	5	11	12	13	12	8	11	11	8	11	7	9	11	15	0	9	10	8	10	11	5	8	8	13	13	10	10	15	10	7	10	10	7	10	7	11	11	12	10
m26	11	9	14	7	10	8	15	14	6	10	11	9	8	6	10	5	9	9	8	9	7	7	12	12	9	0	11	7	9	11	11	12	8	9	12	11	10	9	7	8	8	9	8	10	6	11	6	8	9
m27	7	9	9	13	5	7	7	7	13	9	8	12	11	7	10	14	15	9	11	11	12	13	5	9	10	11	0	8	10	4	9	8	8	7	9	6	8	7	14	15	11	10	11	8	7	9	11	6	12
m28	7	8	8	11	5	5	7	10	11	5	13	11	11	8	13	10	9	11	8	10	9	9	6	10	8	7	8	0	11	7	8	9	8	4	6	5	9	10	12	13	13	7	10	6	8	11	7	7	9
m29	10	6	11	14	10	11	8	9	9	10	10	7	12	9	12	9	11	8	10	4	10	9	9	11	10	9	10	11	0	10	10	4	7	8	10	10	9	9	8	9	3	9	4	9	8	7	9	9	9
m30	6	10	9	10	8	9	8	9	11	8	6	11	8	7	9	13	14	7	9	8	14	10	5	8	11	11	4	7	10	0	10	8	11	10	9	12	9	8	13	9	8	8	13	11	8	7	11	7	10
m31	10	9	9	8	10	9	12	9	7	11	8	6	10	9	11	7	8	9	7	10	8	10	7	13	5	11	9	8	10	10	0	9	11	10	13	10	9	12	9	7	10	10	5	10	4	10	11	13	8
m32	11	8	9	16	9	10	6	9	12	9	8	11	12	12	12	12	13	10	9	6	9	11	7	9	8	12	8	9	4	8	9	0	8	10	8	8	8	9	12	11	7	7	7	7	5	7	11	7	9
m33	10	7	8	9	7	6	13	10	10	5	8	9	8	8	11	8	8	5	12	9	12	6	8	7	8	8	8	8	7	11	11	8	0	6	8	10	6	8	8	6	7	5	9	8	7	6	7	9	11
m34	10	8	10	11	12	8	10	13	14	12	12	8	10	8	13	8	10	9	8	8	12	14	10	10	13	9	7	4	8	10	10	10	6	0	12	8	13	10	13	9	7	11	10	11	6	10	9	9	11
m35	12	10	8	10	8	8	8	8	16	10	6	12	9	10	11	12	10	11	8	12	12	10	14	8	13	12	9	6	10	9	13	8	8	12	0	11	13	10	15	10	10	11	7	7	7	6	15	11	13
m36	8	11	14	10	8	12	10	7	11	13	8	9	11	11	7	10	10	10	14	10	10	12	9	10	10	11	6	5	10	12	10	8	10	8	11	0	5	8	11	10	9	12	10	10	6	6	9	9	12
m37	11	15	13	14	9	11	9	6	11	11	6	11	13	15	8	10	11	7	10	11	7	7	11	9	10	10	8	9	9	9	9	8	6	13	13	5	0	9	12	11	9	8	9	10	7	9	8	10	12
m38	12	10	8	9	10	8	10	9	14	12	8	10	8	14	7	10	10	7	10	12	12	12	14	10	15	9	7	10	9	8	12	9	8	10	10	8	9	0	9	11	10	13	9	11	6	10	9	9	9
m39	13	11	13	8	13	13	9	12	5	11	11	7	10	9	10	4	7	10	7	13	7	9	13	13	10	7	14	12	8	13	9	12	8	13	15	11	12	9	0	10	9	12	5	12	5	13	9	12	10
m40	11	6	6	5	12	7	11	12	8	8	13	15	5	8	13	6	8	12	6	5	9	10	10	10	7	8	15	13	9	9	7	11	6	9	10	10	11	11	10	0	6	9	4	10	7	8	7	11	5
m41	9	5	10	11	10	10	8	10	10	9	11	17	9	6	11	9	10	10	9	1	9	10	10	8	10	8	11	13	3	8	10	7	7	7	10	9	9	10	9	6	0	7	5	7	6	8	10	8	7
m42	15	11	11	11	9	11	8	12	7	7	6	11	10	9	14	9	13	11	5	9	8	9	9	11	10	9	10	7	9	8	10	7	5	11	11	12	8	13	12	9	7	0	8	10	5	9	11	12	6
m43	10	5	7	6	11	9	11	8	5	9	8	4	5	6	6	6	5	9	8	5	7	7	10	9	7	8	11	10	4	13	5	7	9	10	7	10	9	9	5	4	5	8	0	8	7	7	8	11	3
m44	13	9	13	14	9	5	9	8	13	11	7	9	11	13	12	12	13	9	10	7	10	11	11	11	10	10	8	6	9	11	10	7	8	11	7	10	10	11	12	10	7	10	8	0	6	7	12	8	10
m45	7	7	7	5	7	7	6	7	6	7	7	6	7	6	7	6	4	7	4	8	5	6	7	7	7	6	7	8	8	8	4	5	7	6	7	6	7	6	5	7	6	5	7	6	0	7	7	7	5
m46	9	7	8	11	6	7	7	6	12	6	9	17	9	10	11	12	12	12	7	7	10	8	10	8	11	11	9	11	7	7	10	7	6	10	6	6	9	10	13	8	8	9	7	7	7	0	11	9	11
m47	11	12	14	9	12	10	13	14	8	10	11	10	9	10	10	5	9	9	13	10	7	9	12	11	11	6	11	7	9	11	11	11	7	9	15	9	8	9	9	7	10	11	8	12	7	11	0	8	9
m48	9	9	13	13	11	11	9	10	13	11	9	9	12	11	8	12	17	7	10	9	11	11	13	11	12	8	6	7	9	7	13	7	9	9	11	9	10	9	12	11	8	12	11	8	7	9	8	0	12
m49	17	7	9	8	13	11	10	14	7	9	10	9	8	13	14	7	11	10	7	7	10	13	11	15	10	9	12	9	9	10	8	9	11	11	13	12	12	9	10	5	7	6	3	10	5	11	9	12	0
m50	7	8	10	9	7	9	9	8	12	9	7	7	8	10	8	11	9	9	9	10	11	9	6	11	9	10	6	5	9	9	11	10	9	9	10	11	10	5	12	9	10	11	9	8	6	9	10	10	9
m51	10	8	14	8	10	11	12	9	7	11	6	8	8	7	9	5	8	8	9	8	8	6	11	13	10	7	10	10	8	10	8	9	9	12	11	10	9	10	6	9	9	10	7	9	5	11	9	11	8
m52	8	6	7	16	5	7	6	8	12	9	13	10	13	9	9	11	11	9	9	8	9	11	7	10	8	9	7	10	10	8	9	8	9	10	7	8	8	9	11	13	9	8	8	6	7	9	11	7	10
m53	6	14	10	12	6	12	8	7	16	10	8	12	11	12	9	13	14	8	11	14	12	12	6	8	13	13	5	6	10	6	10	8	9	12	10	6	7	10	15	12	10	13	11	11	8	8	11	7	15
m54	10	4	10	9	8	10	10	12	10	10	11	8	9	8	11	9	8	11	9	0	9	8	10	10	11	9	11	10	5	8	10	7	9	8	10	10	11	10	9	6	2	9	5	7	8	8	10	9	7
m55	12	12	6	6	8	8	9	8	12	10	8	8	7	8	13	10	12	6	5	16	11	10	10	10	13	10	9	8	9	7	9	10	8	14	6	11	15	12	13	4	6	11	6	13	6	4	14	13	13
m56	9	13	11	7	11	15	7	10	9	9	8	7	10	9	8	8	9	7	8	15	6	7	11	15	10	9	12	10	10	9	6	12	10	13	13	11	12	15	12	5	9	10	6	18	6	9	11	14	12
m57	10	4	9	10	9	10	10	11	10	8	13	15	8	7	12	9	9	10	8	0	9	9	9	9	9	9	13	11	4	8	10	6	7	8	9	10	9	11	10	6	2	9	4	7	8	8	10	9	7
m58	5	9	9	11	11	15	6	9	13	7	9	7	8	11	8	11	11	9	9	9	11	11	9	11	10	10	10	8	9	9	9	9	9	13	11	10	12	15	14	7	9	12	7	12	6	9	12	12	12
m59	10	10	10	12	10	9	10	11	9	10	8	9	14	7	12	7	8	10	7	10	10	9	8	10	9	9	12	7	14	8	6	10	9	10	9	7	9	11	8	10	10	8	6	8	6	12	10	12	8
m60	11	7	11	10	11	9	11	6	13	13	7	7	11	11	8	9	7	8	9	11	9	9	17	13	14	10	8	9	11	11	11	13	9	9	7	9	12	5	8	10	10	14	7	10	4	8	12	10	12
m61	13	9	11	11	15	13	12	12	7	13	9	7	10	7	10	6	9	10	8	11	8	11	11	11	10	8	12	8	8	12	7	10	8	9	13	9	12	11	8	9	9	10	6	10	6	13	8	10	8
m62	11	9	9	7	9	11	12	9	7	11	9	7	8	7	10	8	13	9	8	13	10	11	9	9	12	9	10	10	8	8	8	11	6	13	11	10	16	15	10	7	7	10	6	12	6	7	11	12	12
m63	12	10	8	8	14	8	10	15	6	12	10	13	10	10	12	7	10	12	7	10	9	8	12	10	11	8	17	13	12	9	9	12	8	12	10	9	11	12	7	7	10	7	5	11	4	10	10	11	9
m64	12	12	6	8	10	12	9	10	12	12	9	8	9	12	7	10	12	8	8	16	9	12	12	8	13	9	9	10	9	8	10	9	10	12	10	11	11	6	11	6	6	11	6	17	7	10	11	11	11
m65	8	8	12	11	12	12	7	7	10	14	6	6	12	10	7	9	12	9	7	12	8	10	12	14	13	9	9	9	7	10	8	11	11	14	12	7	13	10	9	9	8	15	6	11	5	9	10	9	13
m66	8	11	10	9	11	12	8	7	11	8	6	9	8	11	5	13	12	6	10	7	10	8	11	6	11	15	8	11	6	10	12	7	11	14	8	12	5	10	10	7	5	8	6	10	6	7	11	9	10
m67	8	12	12	12	9	10	4	7	13	10	8	9	12	13	7	11	14	6	9	10	12	12	9	10	11	13	8	9	10	8	12	6	11	14	10	8	7	8	9	10	8	10	9	7	4	9	9	7	8
m68	13	11	11	8	13	13	11	16	9	11	14	11	7	9	14	4	9	10	7	11	7	11	13	13	14	6	12	9	11	9	9	13	9	7	13	11	12	7	10	9	10	10	9	16	8	13	6	10	8
m69	9	12	10	9	10	10	10	8	10	10	10	16	7	12	5	10	12	15	6	10	6	10	10	8	9	7	10	12	11	8	8	11	7	12	10	8	7	8	10	11	11	11	8	10	6	11	6	6	11
m70	10	9	7	13	12	9	9	10	10	11	9	10	11	12	9	10	11	11	8	9	11	13	6	8	9	10	9	10	7	9	7	5	8	7	11	9	10	9	11	10	8	9	7	10	4	12	10	8	8
m71	13	11	7	7	9	7	12	14	7	11	13	12	7	7	17	5	7	7	5	9	10	11	9	9	12	3	14	10	13	10	8	13	7	7	11	12	12	11	8	6	10	8	5	10	4	12	9	14	8
m72	10	9	8	8	10	8	8	13	9	10	9	8	9	7	13	7	12	7	9	10	12	14	7	10	11	11	9	8	8	8	10	10	6	6	10	12	11	8	7	8	8	10	8	11	7	10	9	7	8
m73	14	8	14	8	10	16	12	15	4	12	11	8	9	10	13	2	8	10	8	10	5	10	12	14	11	6	13	8	8	13	8	12	8	10	16	9	11	12	7	10	9	9	7	15	6	13	6	13	7
m74	9	11	11	10	11	11	11	9	9	9	8	11	12	9	8	9	11	10	8	11	9	9	11	9	10	8	12	9	10	8	9	10	7	11	11	7	8	11	10	7	11	8	7	12	7	9	8	8	10
m75	14	14	10	9	10	10	10	11	8	12	9	8	10	12	11	5	8	8	8	14	6	6	12	12	11	7	11	10	11	8	8	11	7	12	14	10	5	8	9	8	10	9	6	15	5	12	5	13	11
m76	12	10	4	8	8	8	10	11	12	10	10	8	9	10	11	9	10	6	5	14	14	14	6	8	11	11	7	6	11	8	6	9	7	8	12	11	11	8	9	8	10	9	7	13	6	12	13	13	9
m77	13	13	9	7	13	13	10	13	9	11	10	7	8	9	12	7	9	12	7	15	10	13	7	11	8	11	12	8	8	12	8	8	9	13	11	12	16	15	8	7	7	10	5	12	5	11	11	16	10
m78	11	10	10	4	11	12	10	12	5	8	10	5	7	9	8	9	8	6	9	10	5	7	13	8	7	7	10	9	9	10	10	8	11	11	9	11	8	9	8	7	9	6	8	10	9	8	8	7	8
m79	8	9	9	13	7	9	7	10	12	10	5	10	9	10	7	11	11	9	9	10	9	14	10	7	12	10	6	8	11	7	9	11	7	9	9	7	10	5	10	12	10	11	8	8	7	10	6	9	11
m80	9	7	7	10	13	11	10	13	7	11	10	9	12	11	10	7	9	14	7	11	7	5	11	9	4	6	14	12	12	9	7	12	7	11	11	12	10	11	10	8	10	10	7	10	7	11	10	8	10
m81	12	14	12	7	14	12	11	8	10	12	9	12	8	12	9	9	10	7	9	10	11	12	14	8	13	8	13	12	11	11	11	11	8	14	10	9	9	10	11	8	10	11	7	13	6	9	10	15	11
m82	14	10	10	7	16	12	9	10	8	16	9	10	9	12	9	5	10	9	9	10	7	14	14	10	13	8	15	12	10	13	9	12	9	12	12	9	13	12	11	6	10	13	5	15	6	9	8	15	9
m83	5	10	12	9	7	9	7	2	12	9	6	5	10	10	6	13	11	7	10	10	11	11	8	10	11	12	5	9	9	11	9	9	11	11	9	5	8	9	10	9	10	13	9	8	7	5	14	10	13
m84	11	11	15	11	11	11	11	9	13	13	9	11	12	11	8	9	9	9	9	9	9	9	17	9	10	8	12	9	7	13	11	9	7	9	7	9	10	13	12	10	8	14	6	8	7	8	10	10	16
m85	17	11	14	7	11	11	11	14	4	11	13	10	8	8	14	2	7	11	6	10	5	9	12	14	8	6	13	10	9	13	9	12	10	11	12	11	10	11	6	8	8	7	6	11	6	12	8	12	7
m86	12	7	8	11	12	10	8	12	8	11	12	8	10	8	12	6	8	9	8	7	9	11	6	8	11	8	12	12	9	8	3	11	8	9	11	11	11	9	7	13	15	9	6	10	3	15	8	10	6
m87	8	9	9	9	12	11	6	5	11	10	8	7	8	11	5	12	12	6	10	7	10	12	9	8	10	15	9	11	8	12	10	8	11	14	8	10	5	8	9	7	7	10	6	8	8	8	11	9	8
m88	12	14	10	9	10	8	7	8	12	12	6	8	10	10	11	10	12	8	8	14	11	12	8	10	7	12	9	7	7	7	7	5	8	14	10	9	9	10	9	12	8	11	8	9	7	8	12	13	13
m89	13	11	13	9	9	10	9	14	8	10	11	12	11	8	17	6	8	9	8	9	9	8	9	13	8	6	12	8	17	9	7	15	8	9	12	8	10	10	9	11	9	9	8	9	6	11	8	13	7
m90	7	9	9	6	11	13	9	7	9	7	9	5	9	9	10	9	9	7	7	11	8	9	11	13	10	9	10	10	10	10	7	13	10	11	13	11	14	13	10	7	10	12	7	16	5	9	13	14	12
m91	13	7	9	6	13	13	10	12	9	13	10	9	9	13	8	5	9	9	7	9	8	15	13	13	12	10	10	11	9	11	7	13	9	9	15	8	12	7	8	8	8	12	6	16	6	12	8	14	6
m92	15	11	11	10	7	9	6	10	11	13	6	9	11	11	12	7	11	9	9	11	10	11	11	11	12	9	10	5	9	8	8	9	7	11	9	8	8	11	14	9	9	6	8	12	6	8	9	16	10
m93	10	10	10	9	10	8	8	9	10	10	8	8	10	10	11	8	8	6	7	12	10	8	12	12	11	7	11	9	11	10	8	13	7	12	12	12	11	10	5	7	11	13	6	9	5	10	11	11	13
m94	6	8	6	13	8	8	8	6	14	8	7	8	13	12	9	13	12	11	8	10	9	10	10	12	7	12	5	8	11	8	8	9	9	10	10	9	9	6	13	11	12	9	8	11	6	10	13	9	9
m95	9	15	13	12	9	11	8	9	15	9	8	13	11	9	10	13	17	7	10	11	13	13	11	9	12	10	6	7	11	3	13	9	7	9	11	8	8	9	14	12	10	10	13	12	9	7	10	6	14
m96	11	11	10	8	11	9	9	9	9	10	7	9	12	11	10	9	9	12	7	11	9	11	9	11	8	10	13	13	10	10	5	12	10	11	10	7	8	10	8	12	14	11	6	10	4	10	9	10	10
m97	11	9	9	12	9	7	8	9	9	11	8	9	12	13	10	9	11	12	10	11	8	11	9	11	8	9	8	9	12	12	4	8	9	11	11	8	8	9	12	10	12	10	6	8	5	11	9	12	8
m98	10	8	10	7	12	12	14	14	6	12	13	8	9	10	9	6	6	13	8	8	6	8	12	10	11	9	15	10	9	12	8	13	8	8	12	10	11	12	9	6	8	11	5	13	4	12	7	13	11
m99	7	9	13	11	4	11	9	6	12	9	7	6	12	10	8	12	11	9	12	10	11	9	12	9	10	10	5	8	9	11	15	9	8	11	8	5	6	7	11	11	10	9	10	9	6	6	12	8	13
m100	10	9	6	9	10	11	10	9	11	10	8	10	8	9	11	12	14	8	10	9	8	12	9	8	7	13	7	6	8	8	10	5	11	10	9	10	9	10	13	7	7	8	10	8	7	9	11	5	8
m101	9	9	11	10	15	11	9	6	9	11	7	7	9	15	8	9	11	10	7	7	7	11	11	11	10	10	10	10	9	9	7	11	9	11	13	9	8	9	8	9	6	10	5	10	6	8	12	10	10
m102	14	10	14	10	14	12	7	8	8	14	7	10	11	10	9	7	14	10	8	8	7	12	14	12	11	8	9	10	8	11	9	6	10	12	10	9	11	14	11	9	8	9	6	11	5	7	10	11	11
m103	14	10	16	9	14	12	12	11	6	12	11	8	12	12	11	5	8	9	8	8	8	10	14	14	9	6	13	10	10	14	8	13	7	10	16	7	9	10	5	9	7	11	3	9	5	13	6	11	7
m104	9	8	6	7	10	8	9	10	12	8	10	10	7	10	9	10	8	15	8	10	9	11	8	10	8	11	12	10	11	9	7	9	9	9	8	7	10	8	11	11	13	10	7	9	2	11	10	9	7
m105	10	12	10	10	14	12	9	6	14	12	6	10	9	10	7	12	14	9	9	12	11	16	10	8	9	12	7	10	9	11	11	9	6	12	8	7	15	12	11	12	8	15	9	9	6	8	12	9	13
m106	10	10	14	9	14	12	12	11	8	16	12	6	10	12	9	4	8	11	11	10	6	12	10	14	11	7	11	8	10	12	6	14	8	8	18	6	11	12	9	7	9	15	6	13	6	11	5	13	11
m107	15	11	17	10	13	11	13	12	5	15	12	9	11	13	12	5	9	13	10	9	3	7	15	15	10	4	14	9	9	13	9	11	9	11	15	9	8	11	8	8	8	12	5	10	5	10	4	10	10
m108	11	13	15	13	11	15	9	12	9	13	11	9	12	11	8	6	11	7	10	13	5	9	13	11	10	8	10	11	10	11	13	10	8	13	13	9	8	9	6	13	9	12	8	12	6	13	6	8	14
m109	11	9	11	4	9	9	9	12	4	9	11	8	5	6	10	3	5	10	10	7	5	8	10	9	8	5	11	7	8	9	7	11	9	7	11	8	9	8	5	6	7	8	6	11	8	11	2	9	5
m110	7	7	9	11	5	9	7	6	14	7	5	10	9	8	10	14	15	7	10	9	13	11	6	9	12	12	1	6	9	7	13	6	10	9	7	7	10	7	14	12	10	9	13	8	8	6	14	6	11
m111	10	8	10	13	8	8	8	7	12	10	8	8	12	16	9	11	14	6	9	8	8	10	10	12	7	11	5	7	8	10	6	8	7	12	12	10	7	10	11	8	7	9	8	7	5	9	11	9	11
m112	9	9	9	12	5	7	7	8	15	7	9	11	9	13	12	12	11	7	9	9	13	11	9	9	12	10	6	6	9	9	11	8	6	9	9	9	8	7	12	11	8	8	10	6	6	9	12	10	10
m113	9	7	9	10	11	7	6	13	9	9	10	9	12	7	16	8	11	10	6	9	10	9	9	13	6	8	10	7	10	5	7	10	7	7	11	12	12	11	10	11	11	8	10	10	7	10	11	8	10
m114	12	10	10	8	11	11	10	13	7	10	10	9	10	13	14	6	10	10	8	11	7	10	13	14	9	8	13	13	10	9	7	12	10	13	13	11	10	8	5	8	11	8	4	12	4	12	9	11	4
m115	5	7	7	8	4	5	6	6	8	5	7	5	7	7	7	10	9	6	7	9	8	7	3	5	8	6	5	6	6	3	10	7	6	5	4	8	8	6	6	8	8	4	10	8	9	4	8	6	8
m116	12	12	10	10	14	12	10	11	12	12	11	6	9	10	9	7	8	8	7	12	12	12	10	10	11	11	9	8	10	10	8	10	8	6	14	8	9	10	9	10	11	11	7	11	7	10	7	9	9
m117	7	7	8	10	9	8	9	7	13	9	9	9	10	11	8	11	6	8	7	9	9	7	10	6	11	10	11	10	10	9	9	12	6	10	8	8	8	10	11	12	12	10	8	8	4	10	10	10	12
m118	17	13	13	8	11	9	13	12	7	13	12	9	9	11	14	4	5	11	7	13	5	5	15	15	10	4	14	10	11	11	9	13	8	11	11	11	8	9	8	9	11	10	7	12	6	12	6	14	10
m119	11	6	11	8	11	12	13	12	4	13	9	6	11	8	10	3	7	10	9	8	7	9	10	13	9	8	12	10	7	13	7	10	9	9	12	11	12	11	3	9	8	7	4	11	5	9	10	12	7
m120	12	14	12	8	10	12	7	15	12	12	11	10	9	10	11	5	10	8	9	14	9	12	10	12	13	9	11	8	10	10	11	12	5	8	14	11	13	14	13	8	10	11	7	15	6	14	6	13	11
m121	7	10	10	11	6	9	8	7	11	8	6	7	8	9	8	13	9	8	17	10	9	7	7	6	9	11	6	4	9	8	10	8	9	6	7	5	7	8	10	9	9	8	10	6	7	5	8	6	10
m122	7	11	7	10	9	9	11	11	13	9	10	11	10	13	10	11	9	14	10	11	7	11	9	11	8	10	8	7	10	9	9	10	8	9	11	9	10	9	14	10	11	14	8	12	4	11	10	10	10
m123	15	13	13	8	9	11	10	15	7	9	11	13	7	7	16	7	11	12	7	11	8	11	7	13	8	7	10	7	10	8	8	10	9	11	11	10	12	15	12	9	9	6	9	10	5	9	9	14	8
m124	9	11	9	12	13	9	7	9	17	13	7	7	11	17	6	11	13	7	7	9	13	15	11	9	10	14	10	11	11	10	12	8	8	13	9	8	10	9	14	9	9	16	9	8	6	7	9	10	12
m125	9	11	15	10	11	13	9	10	9	7	12	9	9	11	10	7	5	12	7	9	7	5	15	13	10	6	12	8	10	13	11	12	7	11	11	9	10	11	8	10	8	10	5	10	5	11	8	14	12
m126	8	5	6	8	12	11	12	9	9	10	6	6	8	7	9	9	8	6	9	5	10	10	9	8	11	13	9	10	2	10	8	3	7	8	10	12	9	8	8	5	3	8	6	10	8	8	11	7	8
m127	12	8	11	10	12	11	10	9	9	9	10	8	9	9	11	6	6	12	6	8	6	8	9	13	7	9	9	8	10	12	8	10	12	10	11	12	9	12	9	6	8	10	6	11	3	10	9	11	6
m128	10	12	12	9	8	14	6	9	12	10	7	8	11	12	11	8	8	10	9	14	7	10	10	16	11	10	7	8	9	8	7	9	12	12	14	5	9	8	11	10	10	13	8	15	6	12	9	13	9
m129	10	11	11	10	6	9	6	7	11	6	6	8	11	9	9	13	12	8	7	9	10	8	7	11	7	13	4	7	10	6	6	6	13	12	8	12	5	10	11	9	9	6	11	8	6	7	13	9	10
m130	5	8	9	8	6	6	10	5	12	6	6	6	8	9	6	13	9	6	11	10	11	10	7	8	9	9	5	5	8	8	10	5	9	8	8	6	9	7	11	7	9	8	10	7	5	5	12	8	12
m131	11	11	10	11	11	7	7	10	8	8	9	8	11	8	13	8	12	7	2	10	9	11	10	12	12	8	11	10	9	7	9	11	6	11	11	7	12	10	9	6	10	7	9	10	5	8	6	8	9
m132	12	8	8	13	12	10	6	12	8	12	9	6	15	12	9	7	12	9	8	10	10	10	10	10	7	8	11	12	9	10	6	9	8	10	12	11	11	12	7	11	12	9	7	11	5	12	8	9	9
m133	12	9	12	9	13	11	10	11	9	11	9	7	9	11	9	4	8	8	10	9	8	8	13	11	4	11	11	10	10	14	12	8	6	10	11	10	7	8	5	8	9	8	8	8	6	10	9	11	10
m134	12	8	10	8	14	12	12	8	10	12	6	10	7	8	9	9	10	12	7	10	8	8	18	10	11	9	11	11	10	9	9	8	8	12	6	11	13	12	11	8	10	13	6	11	7	8	12	9	13
m135	10	12	8	11	12	8	7	7	14	12	7	8	11	8	9	12	12	3	8	14	15	14	8	10	15	12	9	9	9	7	7	9	8	10	10	11	13	10	11	8	8	11	8	11	7	10	14	11	11
m136	10	11	12	11	8	11	8	5	11	10	4	8	10	11	7	11	12	8	9	9	10	10	7	11	9	13	6	9	8	10	6	7	11	12	10	10	5	12	10	11	9	8	9	7	6	9	11	9	10
m137	10	12	8	11	10	12	10	10	12	8	7	12	9	10	9	12	12	13	9	10	9	10	12	6	9	12	10	12	13	9	9	9	8	14	6	9	7	10	13	9	9	11	8	7	5	7	9	5	11
m138	10	12	10	13	10	8	6	10	10	6	9	12	11	10	11	8	8	11	7	10	7	10	10	10	9	8	9	10	11	10	9	7	6	12	10	7	7	8	11	9	11	9	6	9	3	10	8	13	7
m139	7	8	7	8	10	10	13	10	12	4	7	8	7	8	10	9	7	8	5	8	13	7	10	8	10	12	8	7	9	11	11	9	7	3	9	15	12	7	7	8	8	9	9	12	4	7	10	10	9
m140	7	8	7	8	8	9	12	5	11	8	6	7	8	11	6	13	7	8	11	8	11	8	9	6	7	12	7	9	9	10	10	7	7	11	7	8	7	8	9	8	8	10	8	7	5	7	10	6	10
m141	7	9	9	14	7	9	9	7	15	7	8	9	14	11	10	14	11	12	9	11	12	9	7	9	8	12	6	5	10	8	9	8	8	7	9	6	10	9	12	13	11	10	11	8	6	10	11	6	12
m142	8	6	10	10	8	8	7	9	10	10	8	9	12	8	10	9	12	8	7	8	11	10	6	10	9	8	9	7	10	7	9	10	9	8	10	9	13	8	11	9	9	9	7	11	6	7	10	11	9
m143	11	9	9	8	9	5	10	8	13	13	9	7	11	11	12	8	9	5	8	11	14	13	9	11	12	10	8	7	9	11	7	13	6	7	11	10	12	11	10	8	10	12	8	10	5	8	12	14	12
m144	9	8	10	11	9	7	6	12	7	9	13	11	11	5	13	9	11	10	7	9	8	9	7	11	9	7	7	10	11	4	8	11	7	7	7	10	12	7	9	12	10	6	9	8	7	10	10	7	9
m145	6	7	8	9	6	7	2	8	9	5	6	7	8	7	9	10	9	7	7	7	10	8	1	7	9	9	5	4	5	6	8	3	8	4	4	6	8	8	9	8	5	6	13	6	8	6	9	7	9
m146	5	7	9	8	9	13	4	7	11	9	9	7	9	9	10	11	15	7	9	9	12	15	5	11	12	11	6	8	10	4	8	10	10	11	13	8	14	13	12	10	10	10	10	14	7	8	13	12	12
m147	9	4	9	8	8	10	11	10	10	9	10	7	8	8	10	9	7	9	9	0	9	7	10	9	10	12	10	9	3	13	11	6	9	7	9	11	10	9	9	5	0	9	5	7	8	7	10	8	7
m148	15	11	7	7	11	9	7	10	11	13	5	11	7	11	10	9	13	11	8	11	8	13	11	9	10	11	10	9	9	8	6	5	9	13	7	10	10	11	14	7	9	10	7	10	6	8	11	12	10
m149	12	9	11	5	12	11	9	14	5	11	11	7	7	7	11	2	7	9	10	9	8	10	10	12	10	7	12	8	9	11	9	11	10	7	12	8	10	8	6	6	9	9	7	12	7	12	3	10	7
m150	7	8	6	14	8	6	6	5	16	9	6	11	12	12	10	16	14	10	10	10	14	12	5	8	10	14	6	7	10	6	9	6	8	10	8	10	9	8	15	11	11	10	11	7	8	7	14	7	11
m151	10	10	8	8	10	11	11	11	10	9	10	11	10	7	10	9	9	8	5	11	11	13	8	6	11	8	11	9	12	9	8	12	6	7	11	10	11	9	8	10	11	11	8	12	6	13	8	9	10
m152	12	12	10	9	10	10	12	13	12	8	10	12	8	14	11	6	6	12	7	10	8	8	12	12	7	9	11	8	10	12	10	11	6	10	10	10	9	10	11	8	9	11	8	11	6	8	9	15	11
m153	10	12	12	15	10	10	4	12	12	8	9	10	13	10	11	8	10	9	9	10	9	12	8	10	9	10	7	10	11	8	9	7	6	10	12	5	7	8	11	11	11	9	7	11	3	12	6	11	7
m154	11	13	13	14	5	11	8	6	13	13	6	9	14	15	8	10	11	9	10	13	11	11	9	9	12	10	8	7	9	11	9	8	9	13	11	4	4	9	12	13	11	10	10	10	6	8	10	12	12
m155	6	12	12	10	10	18	8	8	12	6	8	10	9	10	9	11	10	12	6	12	7	10	10	12	7	10	7	7	9	10	9	9	9	12	12	7	11	12	11	10	10	13	10	15	8	10	10	11	13
m156	10	8	11	10	9	10	9	9	10	9	10	11	8	7	12	9	7	12	7	8	7	5	13	9	10	10	11	9	12	10	10	12	5	13	5	11	10	10	11	9	9	10	5	9	5	7	12	13	11
m157	8	11	5	9	11	7	14	7	11	7	8	11	9	9	7	14	12	8	10	10	12	8	11	5	12	9	9	10	10	8	12	9	8	10	9	12	9	6	12	9	9	10	9	11	6	7	9	7	12
m158	8	4	6	3	7	6	7	9	1	6	8	5	4	4	7	3	3	7	5	6	3	4	7	7	5	1	9	6	5	7	5	7	5	5	7	8	7	6	3	4	6	5	5	6	4	8	4	7	4
m159	5	8	7	6	7	6	6	4	9	5	3	4	6	7	5	12	10	4	7	7	10	9	5	6	8	10	5	7	6	4	7	5	7	7	4	8	6	6	8	7	7	6	7	7	9	4	8	6	6
m160	12	8	8	9	10	4	10	13	12	10	11	10	8	10	15	9	10	8	7	8	13	12	8	10	15	8	9	6	10	8	10	10	4	6	10	14	13	10	11	7	8	9	9	7	7	8	10	11	9
m161	17	13	15	11	13	13	10	13	7	13	9	11	12	13	12	6	11	13	8	11	6	9	13	15	4	9	14	10	10	12	8	8	10	15	11	10	10	15	12	9	9	8	6	10	3	11	9	14	8
m162	12	6	8	9	10	10	12	16	10	10	11	10	11	8	13	6	8	13	5	8	8	8	10	8	9	7	13	8	9	10	10	11	6	6	8	12	13	12	11	10	10	9	6	11	5	10	7	11	11
m163	13	9	13	9	13	9	9	10	11	11	11	7	9	13	10	8	11	7	7	5	9	11	15	13	10	8	12	11	3	11	11	7	6	9	9	11	10	13	12	6	3	10	5	8	7	8	10	10	10
m164	10	2	10	8	8	12	10	9	9	9	8	8	8	7	11	9	8	11	9	2	10	6	9	11	9	9	8	7	4	10	10	6	9	8	9	10	11	12	9	6	3	8	7	9	7	7	13	11	6
m165	11	15	13	10	13	13	9	12	11	11	11	7	9	13	10	5	5	9	9	13	9	9	13	13	8	8	14	10	10	13	11	10	9	13	13	9	10	11	8	10	11	14	5	12	6	13	8	16	12
m166	12	9	13	8	13	15	10	15	4	12	10	9	12	10	10	3	9	12	9	9	5	8	12	13	7	6	15	11	8	11	8	12	7	9	15	9	11	11	7	9	9	11	5	16	6	13	6	12	8
m167	13	13	11	9	11	11	9	10	9	13	7	9	7	13	8	9	13	11	7	13	5	11	13	11	12	8	12	11	10	9	11	11	9	15	11	9	10	7	8	9	9	12	6	12	5	9	8	10	12
m168	10	8	8	11	12	10	7	10	10	10	7	6	13	10	11	9	8	11	6	10	9	10	8	12	5	10	11	10	11	9	4	11	9	10	12	8	9	10	9	11	12	9	7	9	6	14	11	9	7
m169	14	12	12	9	10	10	11	14	10	8	11	12	9	8	17	8	10	11	7	10	8	8	8	12	7	7	12	8	13	7	8	11	8	10	8	9	9	10	9	11	11	9	9	9	6	9	9	9	9
m170	12	16	12	10	12	12	10	7	12	14	9	8	11	14	5	9	8	8	9	14	8	8	14	8	9	11	11	12	10	12	8	10	8	14	10	8	5	12	11	10	10	13	5	11	6	10	9	13	15
m171	14	8	12	9	14	10	12	14	6	14	12	10	10	10	11	5	8	11	6	10	7	8	16	12	13	7	15	11	11	12	12	14	7	12	10	13	15	12	7	7	10	11	6	11	5	11	8	13	11
m172	10	9	11	8	9	7	8	7	11	11	6	8	11	11	5	11	12	4	10	9	14	10	9	10	10	9	7	9	10	8	12	8	9	10	11	10	7	4	9	8	9	8	9	7	5	8	9	7	10
m173	8	11	14	12	6	9	8	11	13	12	10	11	14	8	10	9	10	6	8	9	12	12	8	10	12	8	9	7	14	9	11	14	7	9	10	6	10	9	10	13	11	10	8	8	6	11	9	10	12
m174	11	13	11	12	9	9	5	6	13	9	5	7	11	13	10	12	15	8	6	13	11	11	9	15	8	12	6	6	8	7	9	6	11	13	11	10	10	9	12	11	11	8	10	10	7	7	14	10	10
m175	15	11	13	10	11	7	8	10	11	15	9	7	11	11	10	7	11	8	10	11	10	13	13	13	12	6	10	9	11	11	7	11	7	7	13	8	12	9	10	8	10	12	7	10	7	10	8	12	10
m176	12	11	11	9	10	10	13	14	9	8	13	17	6	8	13	7	6	14	8	9	6	6	13	7	9	7	13	11	11	11	12	13	6	9	8	12	11	10	9	10	10	11	7	10	6	10	4	10	10
m177	7	11	13	12	6	10	13	10	10	10	10	8	11	8	10	10	11	9	12	8	9	9	8	9	8	8	5	6	9	9	11	8	8	9	10	7	8	11	9	11	8	9	10	5	8	9	10	6	11
m178	6	10	8	8	5	8	10	9	13	5	8	11	6	5	11	11	10	7	6	10	16	12	9	9	13	11	6	6	10	8	14	10	7	6	8	12	11	6	10	9	9	10	12	9	6	7	13	9	10
m179	8	12	14	12	8	12	6	3	12	10	7	6	13	14	7	11	12	8	9	12	10	10	10	14	11	12	9	11	10	11	8	10	11	16	12	6	9	12	9	11	11	13	7	9	6	8	13	11	13
m180	14	12	8	10	10	8	9	10	12	10	7	12	7	10	11	12	14	8	8	12	13	12	10	8	13	8	7	8	11	5	11	8	8	12	8	11	9	8	11	10	10	9	10	9	7	6	12	7	9
m181	12	7	9	8	12	11	10	15	7	9	10	9	10	12	14	5	8	10	7	7	7	10	10	14	7	9	13	9	10	10	8	10	11	11	13	11	12	9	7	10	9	6	3	10	5	14	9	12	0
m182	10	4	12	9	14	10	10	10	10	10	10	8	8	14	11	9	14	10	9	0	9	14	12	12	11	9	11	10	4	8	10	6	9	8	12	10	11	12	13	5	1	9	5	7	8	7	10	9	7
m183	11	15	15	11	11	11	8	10	13	13	9	9	12	13	8	8	11	8	4	15	8	9	15	15	12	9	12	12	10	9	12	12	10	15	11	7	12	11	10	10	9	16	8	12	3	9	8	10	14
m184	6	10	10	8	12	16	8	8	10	10	6	8	10	12	7	9	12	10	9	12	7	14	8	12	7	10	9	9	9	9	8	11	11	14	14	6	15	14	9	10	10	15	6	15	7	10	12	13	13
m185	13	13	9	10	11	5	11	9	13	11	7	13	7	15	12	12	11	12	10	9	10	11	9	9	8	9	8	8	10	11	8	8	8	11	9	9	8	11	16	9	9	10	7	6	6	7	11	14	10
m186	8	6	8	13	8	10	8	10	10	10	12	6	13	10	7	9	8	11	7	8	7	10	10	10	7	9	10	9	9	9	6	9	8	8	12	8	11	6	11	15	15	11	6	9	4	17	9	7	7
m187	8	10	8	12	12	14	10	11	12	12	10	4	11	12	7	10	10	10	8	14	10	12	10	8	11	11	9	9	7	12	10	7	8	10	14	8	11	8	9	10	8	13	7	13	7	14	7	9	11
m188	12	6	12	8	10	10	12	11	8	10	12	6	10	10	13	5	6	10	8	8	8	8	12	16	9	5	11	8	6	14	6	10	7	8	12	12	13	14	9	7	7	11	5	9	5	11	11	13	9
m189	11	13	10	9	11	11	11	10	8	10	7	6	7	10	6	8	9	7	6	9	11	11	10	6	10	12	9	11	9	11	9	9	10	13	11	11	6	9	7	8	10	9	8	8	7	7	10	10	9
m190	12	9	9	13	8	7	7	10	11	8	9	10	9	13	13	9	12	9	7	9	10	10	7	7	12	11	9	10	7	9	8	7	5	11	9	8	10	8	11	10	10	10	8	6	3	6	10	11	7
m191	10	12	12	8	12	12	9	10	12	10	9	10	9	8	11	8	10	8	7	10	9	12	10	12	11	10	9	9	8	9	7	10	9	10	8	9	15	18	15	8	8	11	7	13	4	9	12	15	13
m192	8	10	6	11	12	8	8	8	12	8	5	10	11	8	11	10	10	7	7	10	13	10	8	8	9	10	11	12	11	7	8	9	8	10	8	11	9	10	11	7	11	9	6	11	7	10	12	11	9
m193	12	6	12	11	14	10	8	11	10	10	9	8	8	14	11	9	14	9	7	2	9	14	12	12	13	10	11	10	6	8	10	6	9	8	12	10	11	10	13	7	3	7	5	7	7	8	9	9	5
m194	12	11	9	7	9	10	9	12	9	9	7	12	11	8	11	9	14	9	8	11	9	13	9	10	8	8	11	12	13	7	7	11	9	10	11	7	10	11	10	9	9	8	8	10	4	8	8	10	8
m195	10	12	10	9	12	12	8	6	10	10	6	6	12	14	7	11	10	9	8	14	9	8	14	12	9	11	9	11	5	10	8	7	9	16	12	9	9	6	7	10	8	13	6	13	6	8	12	11	11
m196	12	14	12	8	8	10	11	10	12	12	10	10	10	10	11	8	10	10	10	14	9	12	10	8	11	5	9	6	11	11	12	12	7	10	8	8	13	12	11	10	8	13	8	11	4	9	10	13	15
m197	14	11	14	10	12	10	11	13	5	13	10	9	14	11	12	5	9	10	7	9	7	9	14	12	10	5	15	11	10	13	9	14	8	11	14	8	8	10	6	11	9	10	4	10	5	13	5	10	8
m198	12	12	12	11	14	12	8	7	10	10	8	8	12	12	11	8	8	11	8	12	8	6	14	16	7	9	11	7	9	8	6	9	9	12	12	8	7	8	9	8	11	11	6	11	6	10	11	9	9
m199	13	7	11	6	13	15	11	14	7	11	12	9	8	11	10	3	7	9	7	9	6	13	13	15	12	8	12	11	9	13	8	13	9	9	15	10	14	9	6	8	8	12	6	16	6	14	8	14	6
m200	8	9	9	6	8	4	10	7	13	10	7	8	5	9	11	10	10	6	7	9	14	10	7	9	10	9	7	7	10	12	12	10	6	8	9	8	9	8	10	6	9	12	10	7	6	6	13	9	12
m201	11	17	11	9	9	13	9	10	11	13	9	7	10	9	10	8	7	9	8	21	8	7	11	11	10	10	12	10	6	9	9	8	10	15	11	9	10	11	8	7	3	14	4	16	7	9	10	14	16
m202	11	15	11	12	11	9	9	12	13	11	9	9	9	11	10	10	13	7	10	11	10	13	7	9	10	11	8	9	10	8	10	8	9	11	13	9	8	11	12	10	11	12	8	8	6	7	7	10	12
m203	14	8	14	7	12	14	12	13	4	12	13	6	10	10	13	2	6	12	8	10	5	10	12	16	9	6	13	10	10	15	6	14	10	10	16	9	13	12	5	9	9	11	5	13	5	13	8	15	7
m204	7	8	5	10	7	7	8	7	13	8	5	7	7	9	8	13	13	7	11	8	13	11	5	5	9	10	3	5	9	6	10	5	9	7	7	10	9	9	11	8	8	8	9	5	6	6	10	2	8
m205	7	11	9	11	13	11	9	8	15	13	5	9	9	11	6	11	13	7	11	11	13	17	9	7	12	12	8	11	11	9	11	11	7	9	11	7	12	9	10	10	10	16	10	10	9	10	12	8	14
m206	10	10	12	10	12	14	8	12	12	12	8	10	9	8	7	9	10	9	8	12	8	12	14	10	15	9	9	9	11	10	12	12	9	12	6	9	17	12	11	10	8	13	6	11	6	10	9	11	13
m207	10	8	6	8	14	14	9	13	10	10	9	6	7	12	11	8	10	12	9	12	8	12	8	12	11	13	11	9	9	10	6	9	10	12	12	13	15	12	11	6	10	11	7	13	6	12	9	11	7
m208	15	13	9	7	11	9	9	10	11	11	7	13	7	13	10	10	13	9	7	11	7	11	13	11	8	10	10	10	9	7	7	7	8	13	9	11	8	9	12	9	9	10	9	10	6	9	10	10	10
m209	9	11	15	12	13	15	7	10	9	11	9	9	12	13	8	8	13	10	11	11	8	11	11	15	10	9	8	9	8	10	8	10	10	13	17	7	10	9	6	11	10	14	8	12	5	13	7	6	10
m210	8	12	10	13	8	8	11	8	14	8	9	10	13	10	9	12	8	11	8	10	11	8	10	8	11	11	9	8	13	12	10	11	8	8	6	8	9	12	11	12	11	11	7	7	4	9	11	13	13
m211	10	8	10	12	6	8	5	7	16	10	8	8	12	16	9	13	16	8	10	8	13	16	8	12	11	13	5	6	6	9	8	6	7	10	10	8	11	10	15	11	7	11	9	7	6	7	13	9	9
m212	16	9	11	4	13	10	10	13	5	10	12	8	7	9	13	3	6	10	5	9	8	10	11	14	9	7	15	11	10	12	8	12	11	12	13	12	11	10	5	6	9	10	3	12	4	13	9	15	4
m213	14	8	12	12	10	10	11	8	8	12	6	6	11	8	11	9	12	9	9	12	9	10	12	12	11	10	9	7	7	11	7	9	10	12	10	11	13	10	7	12	8	9	7	7	7	10	12	9	9
m214	12	7	10	5	11	9	11	14	5	11	9	9	5	8	11	2	7	7	8	9	8	10	10	12	8	6	12	8	7	11	9	10	8	7	12	10	10	8	6	6	7	9	7	12	8	12	5	10	5
m215	9	3	11	10	13	11	9	9	11	11	9	7	9	13	10	10	13	11	10	1	10	15	11	11	12	10	10	9	3	9	9	5	8	7	11	9	12	13	14	6	2	10	4	8	7	6	11	10	8
m216	7	11	11	10	6	11	7	11	14	8	10	13	10	10	10	12	15	8	10	11	11	12	5	9	11	10	5	7	14	6	10	12	9	11	11	4	9	9	14	13	10	11	10	10	7	9	10	7	12
m217	13	11	15	11	5	13	8	12	11	11	10	9	10	9	12	7	11	11	9	15	8	9	11	15	12	7	8	6	10	9	11	10	8	11	11	9	12	11	10	13	9	10	9	10	5	11	7	8	10
m218	10	12	12	12	14	10	9	6	14	10	6	12	11	10	9	12	16	7	9	10	13	14	12	10	9	12	7	9	9	9	13	9	6	12	8	9	15	12	11	11	10	13	11	7	7	6	12	7	13
m219	12	5	10	7	10	12	14	13	5	11	10	7	8	5	13	4	6	10	6	7	8	10	9	11	9	9	11	8	6	12	6	9	8	6	13	10	11	10	6	7	7	8	7	12	4	10	9	11	6
m220	12	12	10	11	12	10	11	12	12	8	10	10	8	10	13	9	8	11	8	10	11	10	10	10	7	9	11	7	9	11	10	7	5	10	8	10	11	12	13	8	10	9	8	7	5	8	9	13	9
m221	12	8	14	9	12	8	9	8	8	12	9	8	10	12	11	8	12	7	8	6	9	12	10	12	11	8	11	8	10	9	9	11	8	10	12	9	11	12	9	9	7	7	6	7	5	7	12	13	9
m222	8	10	14	11	10	12	10	5	12	14	8	8	10	16	5	10	10	11	11	10	8	12	12	12	13	11	9	10	10	12	10	12	10	14	12	4	9	8	9	9	9	17	7	9	6	7	9	11	13
m223	6	12	10	11	10	12	11	10	14	10	11	10	8	10	11	11	10	11	9	10	12	14	6	6	13	11	9	6	9	8	10	9	7	8	12	6	11	12	15	11	10	13	10	11	6	10	7	13	13
m224	11	15	13	12	11	11	7	8	11	9	7	7	14	11	10	10	9	10	8	15	10	5	13	15	6	9	10	8	6	7	7	6	8	13	13	8	8	11	10	11	9	10	8	12	6	9	11	12	12
m225	12	4	10	12	12	8	10	13	6	12	10	9	14	8	14	5	6	12	7	4	7	8	10	12	9	5	14	10	14	12	7	16	9	8	12	12	13	12	7	6	6	9	5	7	5	12	10	11	7
m226	14	12	16	12	10	12	9	9	10	16	10	10	13	12	7	6	10	10	10	12	8	12	14	10	11	7	11	10	10	14	10	12	9	12	10	6	9	10	7	13	10	13	8	9	8	9	9	11	13
m227	13	9	13	11	15	13	6	11	9	15	6	9	10	9	10	8	15	9	9	9	8	13	13	13	12	9	8	11	9	8	8	7	10	9	13	10	12	13	12	10	9	10	9	14	7	10	7	8	10
m228	9	11	13	13	7	9	9	4	13	9	7	7	14	11	10	12	11	9	8	11	11	9	9	11	8	11	6	7	9	11	7	9	7	11	9	8	8	13	10	13	10	10	10	6	6	8	15	10	14
m229	10	13	14	14	4	8	9	11	13	10	10	11	14	9	14	12	14	8	10	11	11	11	10	8	10	7	7	7	12	7	13	12	6	9	9	7	9	8	11	15	11	10	12	6	8	9	9	6	14
m230	6	7	7	9	8	9	8	5	13	9	5	6	11	11	5	14	12	8	10	10	12	10	7	9	8	13	5	8	8	8	10	8	10	10	9	12	9	4	11	10	9	10	9	9	7	8	13	7	10
m231	6	12	10	15	8	10	6	6	16	10	5	10	13	12	9	14	14	9	9	10	13	12	6	10	9	14	5	8	11	7	8	7	10	10	10	5	7	10	13	13	12	9	10	9	7	10	12	9	11
m232	8	9	10	9	9	9	12	9	13	5	8	8	8	9	9	10	10	8	10	10	12	10	9	9	6	9	7	4	8	12	12	8	6	6	10	10	9	6	11	8	9	8	10	8	8	8	9	7	10
m233	9	9	9	9	8	7	9	8	12	7	9	10	8	8	10	11	9	9	7	9	13	9	12	7	11	12	9	6	11	9	17	9	7	11	4	11	10	9	12	10	9	9	9	9	6	6	14	10	13
m234	10	10	10	11	12	10	5	11	10	12	10	6	10	12	11	7	12	6	7	10	9	12	8	12	11	11	9	9	11	8	10	9	8	12	14	12	11	12	9	9	10	9	7	11	5	12	8	13	11
m235	6	10	10	11	7	13	12	7	13	5	6	7	10	9	7	14	10	8	8	9	10	8	11	7	9	13	6	6	8	10	12	7	10	8	8	10	7	8	10	11	9	10	9	10	7	7	11	7	12
m236	13	11	9	9	9	7	11	9	11	9	7	7	12	13	12	12	13	11	8	13	11	9	11	13	6	11	8	6	8	9	5	8	10	13	11	13	12	11	10	9	11	10	6	8	6	7	13	10	10
m237	8	8	8	10	9	8	8	7	13	8	6	9	10	7	7	11	10	6	7	8	14	12	11	9	8	13	7	7	8	10	14	8	7	10	7	12	9	8	9	8	7	10	8	9	6	8	17	9	10
m238	12	8	10	10	12	8	9	8	12	12	9	8	11	12	11	8	10	10	8	8	13	14	10	10	9	12	11	6	8	13	9	10	8	10	8	11	15	16	11	9	8	11	6	7	5	9	14	15	11
m239	13	13	13	14	11	7	10	6	11	9	8	11	11	11	12	12	11	10	6	9	8	7	11	11	10	9	8	6	10	10	9	7	8	11	9	9	6	11	12	11	9	6	8	4	6	5	12	10	10
m240	7	7	9	9	11	13	7	8	9	9	7	12	9	9	9	9	9	13	8	9	7	7	9	11	10	8	10	11	13	10	8	15	9	13	7	9	12	11	8	7	9	12	5	10	6	9	12	8	12
m241	5	6	8	9	8	6	8	6	9	8	8	6	10	10	8	11	5	8	9	8	13	8	11	8	7	12	9	7	8	12	10	8	9	9	6	9	9	9	8	7	8	8	7	5	5	7	14	10	10
m242	13	10	12	5	11	11	11	12	6	12	10	7	8	8	10	3	5	9	7	9	9	11	10	12	7	8	12	10	9	13	7	13	9	9	14	9	10	9	4	7	8	11	5	10	4	13	8	14	9
m243	12	12	14	10	12	14	11	8	10	10	9	10	9	14	9	8	8	13	10	10	7	10	12	14	9	10	11	11	10	15	7	10	12	16	10	7	11	14	11	10	10	13	5	9	5	10	10	15	9
m244	11	7	9	9	11	7	9	8	11	11	7	7	10	11	12	11	13	9	8	9	10	11	9	13	12	11	8	6	9	9	7	5	7	11	9	10	14	13	12	8	9	12	8	6	3	8	13	8	10
m245	10	8	12	11	8	12	9	12	6	12	11	8	11	10	11	5	8	13	9	10	5	6	8	12	9	6	11	10	13	10	6	13	8	12	10	9	9	12	7	12	11	9	6	9	5	12	10	11	9
m246	10	10	12	9	12	10	9	10	8	12	10	10	10	8	9	10	18	7	6	10	11	14	8	12	13	8	7	9	9	3	9	10	7	12	14	7	15	14	11	7	10	11	10	11	6	8	10	7	11
m247	9	7	8	9	10	12	9	12	10	9	9	8	9	8	9	9	8	9	7	7	9	9	8	6	12	8	12	9	19	11	11	17	7	9	9	11	10	10	7	7	5	11	5	10	6	9	8	8	10
m248	14	8	8	8	12	10	10	11	10	12	10	8	9	14	11	8	8	13	8	12	6	10	12	14	11	10	13	9	9	14	8	10	10	14	8	11	15	10	11	8	10	13	5	9	2	10	11	13	7
m249	9	9	10	7	7	11	7	10	10	7	10	16	9	7	12	9	11	13	9	9	8	9	9	8	9	7	14	11	11	7	8	10	5	11	9	8	5	7	10	9	9	7	8	9	5	11	9	9	9
m250	11	11	13	9	13	15	7	8	7	7	11	9	9	13	10	7	7	11	5	9	5	7	13	15	8	8	14	12	9	13	7	11	8	15	13	11	8	11	6	7	8	10	5	10	6	11	10	12	8
m251	8	12	10	10	8	10	10	12	16	8	9	10	9	8	13	9	8	8	7	14	13	12	8	10	13	10	9	3	11	10	11	11	5	6	10	11	15	12	11	12	10	13	11	11	7	10	8	11	13
m252	9	11	9	6	13	9	8	11	11	9	7	11	3	7	12	8	13	8	4	9	10	13	9	11	12	10	10	8	10	5	9	11	10	9	11	12	14	11	12	6	10	10	10	12	6	9	11	12	12
m253	9	12	12	11	8	8	9	10	12	8	7	10	10	10	10	9	9	7	10	10	11	7	8	10	9	10	8	7	9	11	13	5	7	9	7	9	8	9	10	11	9	5	11	7	6	7	8	10	9
m254	12	9	11	7	12	12	14	15	7	9	12	7	6	9	9	4	4	12	6	10	8	8	13	9	8	9	14	10	10	14	12	12	8	10	11	12	11	10	6	9	9	10	7	11	6	12	7	13	8
m255	11	5	8	16	11	9	6	11	11	11	10	7	12	12	10	10	11	8	8	7	11	11	8	6	11	10	10	11	12	10	10	10	8	12	10	11	10	7	10	8	8	10	6	8	4	11	10	10	6
m256	8	9	6	4	8	5	8	10	7	6	8	8	2	6	9	7	5	6	3	8	8	7	9	7	5	7	9	6	9	8	8	8	10	7	8	11	10	7	8	5	8	8	9	8	6	8	9	7	8
m257	14	14	8	10	10	10	10	11	10	8	8	8	11	14	11	9	10	12	7	14	10	8	10	12	7	9	9	9	7	8	6	5	9	12	14	9	7	8	11	8	10	7	7	13	5	10	10	13	7
m258	8	16	8	10	8	12	7	8	18	10	6	10	9	12	7	13	14	8	9	16	13	14	8	6	11	13	7	8	11	6	12	7	9	12	8	8	9	10	15	10	8	13	11	13	9	8	12	9	15
m259	12	8	12	14	8	8	7	7	10	12	8	9	14	10	12	10	10	12	8	8	9	10	8	12	7	10	9	7	14	11	7	12	10	12	8	7	9	12	9	12	8	9	8	3	7	10	14	11	11
m260	13	7	8	3	11	7	13	12	6	9	9	8	5	8	14	4	5	9	6	7	11	9	12	12	11	6	13	10	11	11	11	12	10	9	8	13	14	11	7	2	8	9	7	10	6	10	12	14	7
m261	12	10	12	10	10	12	8	13	8	10	14	9	12	8	12	4	6	10	7	10	7	10	12	14	11	8	13	10	12	12	7	16	8	8	14	11	11	8	3	11	11	11	7	11	3	14	8	13	7
m262	10	8	8	7	10	12	10	11	12	10	10	10	6	14	9	7	8	8	8	8	10	14	10	12	11	11	11	10	6	12	8	10	7	10	12	10	11	10	11	7	7	13	7	13	7	11	9	15	9
m263	10	8	6	8	14	10	9	8	12	10	7	8	7	12	9	10	12	6	6	8	13	14	10	10	11	14	11	10	8	9	7	8	8	10	12	13	13	14	13	6	8	11	7	13	7	8	12	13	9
m264	8	8	8	12	8	12	10	7	16	10	8	8	11	18	5	12	10	10	9	10	10	12	12	10	9	13	7	9	8	12	8	9	10	14	8	8	9	8	13	8	9	15	7	9	6	9	13	11	11
m265	11	11	11	12	9	7	5	13	11	9	12	11	10	13	12	7	9	10	8	11	8	13	11	11	10	7	10	11	12	10	10	10	9	11	11	9	8	7	6	11	12	10	8	8	4	11	5	12	8
m266	15	9	11	8	11	11	10	12	9	15	10	7	11	13	8	5	9	11	7	11	8	13	13	13	10	8	10	9	11	11	5	12	9	9	15	6	10	7	8	10	10	12	5	14	6	12	6	14	8
m267	9	11	9	9	9	13	8	7	13	5	8	11	6	9	10	11	9	9	5	11	12	9	11	11	10	13	8	7	11	8	10	9	6	13	7	12	12	13	12	9	11	10	9	12	6	5	15	14	12
m268	12	10	14	13	10	10	3	10	12	14	9	10	12	14	9	12	20	7	8	8	11	16	10	12	13	10	7	8	10	5	13	8	9	12	12	7	11	10	15	11	8	9	10	9	5	7	8	7	9
m269	3	7	8	9	8	10	6	6	10	5	6	8	8	9	5	11	10	6	11	7	8	9	7	7	7	9	6	7	5	7	6	4	8	9	8	5	6	7	10	8	6	9	9	8	7	4	9	7	10
m270	3	7	7	8	3	8	4	5	9	4	4	7	7	5	6	10	7	4	7	8	8	7	4	4	7	8	3	2	7	6	6	4	8	6	6	5	4	5	8	8	8	5	10	6	9	5	8	4	7
m271	9	9	9	8	13	7	11	7	13	13	9	11	9	11	8	12	11	6	7	9	13	11	15	7	16	10	12	12	11	9	13	13	6	11	7	10	12	9	12	6	9	14	9	10	6	6	11	10	14
m272	10	10	10	8	11	10	8	13	11	12	10	9	6	7	12	7	10	8	7	8	10	14	9	8	11	9	9	11	12	9	8	14	7	8	9	6	9	8	10	9	9	11	7	10	5	11	8	10	10
m273	11	9	12	9	9	12	11	10	6	11	9	9	9	8	10	4	3	11	8	9	7	5	12	12	9	8	13	9	9	13	9	12	10	9	10	11	8	11	8	8	10	9	7	11	3	11	10	14	9
m274	7	8	11	9	10	10	11	12	8	10	9	8	10	6	8	7	9	8	9	8	9	7	10	9	10	10	9	7	9	9	11	11	7	7	10	11	10	11	9	9	8	9	8	9	4	9	10	8	11
m275	6	7	7	9	10	7	5	8	11	9	7	7	9	5	7	10	9	6	8	9	12	9	10	9	10	13	8	7	9	7	11	7	10	8	6	10	8	7	9	9	9	9	9	10	7	8	11	6	9
m276	9	13	9	10	11	9	10	5	13	9	8	9	10	9	10	11	9	9	5	11	14	11	9	7	10	13	10	9	11	10	8	10	6	11	9	10	10	15	12	9	11	10	7	10	4	7	15	16	14
m277	15	9	13	7	11	15	9	14	5	9	10	9	8	13	14	3	9	9	8	9	6	9	13	17	10	7	14	11	7	11	8	11	9	13	15	11	10	11	8	7	7	8	4	14	6	13	7	12	4
m278	9	9	13	13	8	12	9	8	10	11	7	9	11	12	8	11	9	11	11	9	9	7	12	9	10	10	9	10	9	13	15	9	9	13	8	7	8	11	12	11	9	9	8	9	6	8	10	10	11
m279	10	6	11	9	7	11	9	14	10	10	11	8	11	7	13	8	9	9	9	2	10	9	9	11	9	8	10	10	7	7	9	9	10	8	11	9	10	9	8	8	4	9	5	9	8	10	10	9	7
m280	10	8	4	8	8	10	8	9	12	8	8	8	9	12	11	11	12	6	7	12	13	14	6	10	11	13	7	8	10	8	6	9	9	10	12	11	11	8	11	8	11	9	9	13	6	10	14	11	7
m281	10	10	8	11	14	10	11	11	12	12	9	6	9	8	11	9	8	8	4	10	13	12	8	8	11	11	9	8	10	9	6	10	7	6	12	8	9	12	11	8	10	11	7	11	6	8	10	11	11
m282	13	11	11	8	9	13	9	12	9	11	10	7	8	11	10	4	5	9	6	13	10	11	11	13	12	9	12	10	11	11	7	12	8	11	15	8	10	9	6	9	11	12	4	14	5	15	8	16	8
m283	12	12	12	8	16	14	11	11	6	10	9	10	9	14	9	8	10	12	7	8	5	8	12	12	9	10	13	13	8	10	6	8	10	16	12	11	9	16	11	6	6	9	4	11	6	10	9	13	9
m284	5	11	11	13	9	13	7	7	15	9	7	7	12	13	6	12	13	5	8	11	14	13	7	9	8	11	6	6	9	10	9	8	8	11	13	8	10	15	12	11	10	12	10	10	8	11	11	10	14
m285	14	8	16	11	10	12	9	10	6	12	9	10	12	10	9	7	12	9	10	8	7	10	14	12	11	6	11	10	10	11	11	11	8	14	10	9	11	12	7	11	8	7	6	7	4	9	10	11	9
m286	8	4	10	9	12	10	8	8	12	12	8	8	8	14	9	11	14	10	11	2	11	16	10	10	13	11	9	10	4	8	9	6	7	8	12	8	11	12	15	5	3	11	5	9	7	5	10	11	9
m287	9	9	14	9	10	12	13	10	8	8	9	8	10	6	12	7	9	9	9	9	7	7	8	10	8	6	7	5	9	11	9	10	10	9	12	7	10	7	9	10	8	11	9	12	4	9	8	8	9
m288	17	11	11	12	13	7	7	12	11	15	9	9	9	13	12	6	11	10	8	11	8	13	11	13	8	9	10	6	10	12	10	8	8	11	9	11	12	9	10	11	11	10	8	6	4	11	9	12	8
m289	6	9	8	9	9	10	8	11	11	8	9	7	8	9	7	8	8	10	8	9	10	10	11	11	10	15	10	9	10	12	14	8	12	10	10	12	11	6	9	9	9	12	6	11	5	9	11	11	8
m290	14	10	11	8	11	13	9	15	5	11	10	9	12	11	12	3	8	10	8	10	5	9	11	13	7	8	14	13	12	9	7	14	7	10	14	11	8	10	6	8	12	8	4	15	6	14	6	13	7
m291	9	5	13	10	13	11	11	10	11	9	11	7	9	15	10	9	13	9	9	1	9	13	13	13	10	8	10	9	3	9	11	7	8	7	13	9	10	11	12	6	0	10	5	8	8	8	10	8	8
m292	4	7	6	11	5	7	6	5	13	7	4	8	9	9	8	14	12	6	9	7	12	10	5	6	9	12	2	5	7	5	8	4	10	6	6	6	8	7	12	10	7	8	13	6	8	6	11	6	9
m293	8	10	11	14	8	11	7	9	13	8	11	13	12	10	10	12	13	10	9	8	11	12	5	9	9	11	9	9	8	8	8	4	10	10	10	4	6	10	13	12	10	8	9	7	7	12	11	7	10
m294	11	10	9	3	10	8	10	12	4	9	10	9	6	7	9	3	6	8	9	9	6	8	11	10	9	4	12	9	9	11	8	11	6	9	12	8	8	9	5	4	8	9	7	11	7	10	3	10	6
m295	15	13	13	9	13	9	6	12	13	13	9	7	12	13	10	8	13	8	6	13	8	11	15	15	10	8	12	10	11	9	12	11	8	11	9	11	14	11	12	11	11	12	7	10	5	11	9	8	10
m296	10	16	10	12	10	12	7	10	14	14	8	10	13	12	7	11	14	10	10	16	11	14	8	6	11	9	7	6	9	9	12	7	9	10	12	7	9	10	13	10	6	11	8	15	7	11	9	11	15
m297	11	10	12	7	8	12	9	12	10	9	7	14	9	11	11	10	13	11	8	8	9	11	11	10	8	10	8	10	11	7	9	11	8	14	9	7	7	8	10	12	10	9	10	10	5	8	9	8	9
m298	4	11	11	10	7	9	9	7	13	5	9	13	8	9	10	12	10	10	10	9	10	9	9	9	10	9	9	8	10	7	11	8	8	10	7	6	6	11	13	12	12	10	9	8	7	8	9	10	12
m299	10	12	8	9	10	10	9	4	14	8	6	10	9	10	9	12	10	10	6	12	13	10	12	10	9	14	9	8	11	7	7	9	7	14	6	11	11	12	13	8	10	11	8	11	6	6	16	15	13
m300	8	11	9	8	12	9	14	9	9	11	5	9	5	11	9	10	12	9	8	9	6	8	11	9	8	9	10	7	8	8	8	7	10	12	9	10	9	8	11	8	9	10	9	10	6	8	9	9	10
m301	10	14	12	15	8	12	5	8	12	10	7	8	13	12	9	11	14	8	9	14	11	8	10	10	9	12	9	9	7	7	11	3	7	16	10	9	7	12	13	12	8	7	9	11	5	6	12	11	13
m302	10	8	10	8	12	16	7	12	8	10	7	8	7	10	9	7	12	8	7	12	7	10	10	14	11	10	9	9	10	9	7	10	10	14	12	11	15	16	11	8	10	9	7	15	6	10	10	11	9
m303	4	10	10	10	10	16	6	9	14	6	10	8	9	12	7	10	10	8	9	10	10	10	10	12	9	9	9	7	8	10	10	10	8	12	12	10	11	14	13	8	9	13	7	13	6	10	11	11	13
m304	9	9	8	10	6	5	6	6	11	8	8	10	14	9	12	11	11	11	9	11	11	11	7	11	9	11	12	8	11	10	4	10	9	11	6	10	10	10	10	13	13	10	7	8	6	11	13	10	10
m305	12	10	8	8	10	6	8	9	14	12	9	8	8	10	11	9	10	6	8	10	12	12	12	10	15	9	9	10	6	8	10	8	5	6	8	12	11	10	15	7	8	11	8	11	6	7	11	11	11
m306	14	10	10	8	6	8	9	9	12	10	7	8	10	10	13	9	12	8	8	12	9	10	12	14	11	9	7	8	8	6	6	8	9	10	8	10	11	10	15	8	10	9	8	11	5	7	13	11	9
m307	9	10	10	11	9	6	15	8	12	8	4	10	8	12	6	11	9	9	11	10	11	7	10	6	3	10	8	8	9	13	9	7	7	9	8	7	6	7	10	9	10	11	8	5	7	7	10	10	13
m308	9	11	7	11	7	11	9	11	15	11	10	9	8	11	12	11	11	11	7	15	9	11	9	9	14	12	8	8	8	8	11	8	9	13	7	8	12	9	16	9	7	14	9	12	6	7	10	10	12
m309	8	11	7	10	10	7	12	7	11	7	6	9	9	9	7	11	8	8	9	10	14	10	7	9	8	9	9	8	8	8	10	8	9	8	9	12	7	4	12	9	10	10	8	7	7	7	9	11	8
m310	15	9	11	6	11	13	12	15	5	13	10	9	8	7	14	2	7	9	6	11	8	11	11	11	14	5	12	9	11	12	8	13	8	9	13	10	12	11	8	7	9	8	6	16	6	12	7	16	8
m311	14	10	10	7	14	10	14	14	8	14	12	10	8	12	11	6	8	10	8	10	8	10	16	10	9	7	15	12	10	12	8	14	8	10	12	12	11	10	9	7	9	13	7	13	4	11	7	13	11
m312	6	11	8	14	9	7	6	11	14	6	9	11	10	9	10	11	12	10	9	10	12	12	5	8	11	12	11	8	12	6	8	8	7	7	10	6	10	9	13	14	12	10	8	8	6	14	9	8	8
m313	13	8	11	6	10	12	12	13	2	10	10	7	8	7	12	1	5	10	9	10	5	8	11	14	7	6	13	9	8	14	6	11	9	7	13	9	11	10	5	7	9	8	6	12	5	11	6	13	6
m314	11	11	11	7	13	15	13	10	7	13	10	7	10	13	8	7	9	11	9	13	3	7	15	13	10	10	14	11	10	13	7	11	11	15	13	9	10	11	10	7	9	14	4	16	5	10	8	12	12
m315	7	9	11	12	5	9	9	11	13	7	6	11	10	9	8	10	11	10	10	11	8	11	11	9	14	9	7	7	12	8	10	12	5	9	9	8	12	7	10	11	11	10	8	8	5	11	5	10	12
m316	11	15	13	9	7	15	7	10	11	9	10	11	9	9	10	8	9	10	8	15	8	11	9	13	12	9	8	7	10	9	8	10	11	13	11	7	10	11	12	7	9	10	7	14	6	9	9	14	10
m317	11	15	11	12	13	13	8	10	9	11	9	7	11	11	8	9	9	9	9	13	8	7	11	9	8	10	12	10	8	10	9	6	7	15	11	9	6	13	12	9	9	8	5	12	4	9	10	14	12
m318	13	11	13	11	13	11	11	14	9	15	13	11	12	15	8	5	9	11	9	11	7	9	15	11	12	6	14	11	11	13	13	13	7	11	13	11	10	9	8	10	10	14	6	12	5	12	4	10	12
m319	11	11	15	11	12	14	9	12	6	12	11	10	11	8	8	6	11	7	10	9	7	11	10	10	9	8	9	10	9	13	13	11	8	11	11	7	8	7	4	11	8	11	9	11	6	11	8	8	9
m320	12	10	11	6	9	11	14	11	7	7	9	10	6	7	11	7	8	9	6	8	8	8	11	11	7	7	12	9	6	10	8	10	7	12	10	12	9	10	5	8	6	8	6	10	6	9	11	11	8
m321	9	9	11	15	9	11	6	10	11	9	9	12	13	11	9	11	13	9	7	9	10	13	7	7	10	11	8	9	9	10	9	9	8	9	11	8	10	11	8	14	8	10	10	8	7	12	7	8	10
m322	13	11	13	8	13	13	13	11	9	9	11	11	9	11	10	6	7	11	5	9	9	11	15	11	6	7	12	10	11	13	9	12	6	11	11	10	12	11	6	9	8	12	7	10	5	11	9	14	10
m323	6	10	11	10	7	10	10	5	11	6	7	7	7	9	7	14	12	7	8	10	8	6	11	9	11	11	8	7	8	8	12	9	12	12	7	10	9	10	13	9	9	10	9	10	5	3	13	9	14
m324	10	10	10	11	10	10	8	14	10	10	11	8	13	10	9	9	12	11	6	8	8	10	10	8	11	9	11	12	15	10	9	13	7	12	10	7	9	10	11	10	7	7	4	9	4	10	6	11	7
m325	6	10	10	11	10	14	8	12	12	4	9	12	9	10	9	10	10	11	8	8	8	10	12	8	11	9	10	9	11	8	10	11	8	8	10	8	9	8	11	10	8	11	8	11	4	9	7	7	11
m326	8	9	10	8	11	12	10	9	7	8	9	9	8	9	7	10	8	7	10	9	8	6	11	8	11	13	12	9	10	10	10	11	10	12	10	10	11	10	9	6	9	12	7	12	6	7	11	9	12
m327	5	6	5	6	5	5	5	4	8	4	4	4	4	7	3	9	8	4	6	6	8	6	5	5	6	7	3	6	6	6	7	4	6	5	4	6	6	5	8	7	6	5	5	5	4	4	7	5	7
m328	11	8	10	6	12	11	13	14	8	8	12	6	7	10	8	5	3	13	5	10	9	9	12	10	7	10	14	9	11	15	11	11	9	9	11	13	12	9	6	8	10	9	6	10	6	11	8	14	7
m329	10	10	12	11	10	10	9	8	10	10	7	8	11	10	11	8	6	9	8	12	11	8	10	12	13	10	11	7	9	13	7	11	8	12	10	11	13	14	9	10	10	11	7	9	5	10	10	15	11
m330	8	8	6	11	10	10	4	8	14	8	7	11	9	12	8	13	12	12	8	8	11	14	6	6	9	14	7	11	9	6	8	7	9	10	10	8	7	10	13	12	10	9	9	9	6	10	10	7	9
m331	12	11	12	8	11	10	8	13	6	8	8	9	12	5	16	5	7	8	7	10	8	8	8	14	7	7	13	10	12	8	5	14	8	10	9	10	9	13	7	8	10	9	5	11	5	12	10	13	9
m332	14	10	16	9	12	12	12	12	6	10	12	6	12	12	13	5	8	13	9	10	5	6	16	18	7	6	13	10	9	14	8	13	11	12	14	11	13	12	7	9	9	11	6	11	5	12	8	13	9
m333	8	11	13	12	8	9	10	9	11	9	8	10	11	9	7	12	12	6	10	9	8	8	11	7	10	9	6	8	8	10	14	8	8	10	6	10	7	8	9	10	9	10	11	8	7	7	9	7	12
m334	11	10	12	7	8	12	9	12	10	9	7	14	9	11	11	10	13	11	8	8	9	11	11	10	8	10	8	10	11	7	9	11	8	14	9	7	7	8	10	12	10	9	10	10	5	8	9	8	9
m335	13	7	11	8	11	10	9	10	4	9	9	5	9	10	10	6	9	10	6	10	5	5	10	15	6	8	11	7	9	11	5	10	12	13	11	13	10	13	6	8	9	7	6	9	5	10	10	12	7
m336	8	12	9	9	8	10	7	6	12	7	5	12	11	10	11	12	11	11	8	10	11	10	8	9	8	12	9	10	11	9	7	9	10	13	9	7	8	11	13	10	12	11	9	9	6	7	13	12	12
m337	8	7	5	11	9	9	7	10	13	7	11	13	7	10	12	12	10	14	8	7	10	10	7	9	8	12	9	9	7	9	8	7	9	7	7	9	10	10	13	10	8	8	5	6	6	8	11	8	8
m338	11	13	13	9	11	9	9	12	9	13	9	9	12	9	10	7	13	5	5	13	11	11	9	13	10	7	10	10	11	8	9	13	6	11	15	9	12	15	8	8	11	12	7	12	7	11	8	10	14
m339	8	10	8	6	8	7	8	10	10	6	13	10	8	8	9	9	10	7	7	10	10	10	10	8	11	4	10	10	9	7	11	12	7	6	10	6	9	9	9	11	11	9	9	11	6	11	8	9	11
m340	11	5	10	8	8	11	10	13	9	9	10	9	10	8	12	9	8	10	9	1	9	8	10	10	10	9	11	9	6	8	10	8	9	9	10	10	11	10	9	7	3	8	5	8	8	9	10	10	6
m341	10	5	10	8	7	10	10	9	9	8	10	7	9	7	11	9	8	9	9	1	10	8	9	10	9	11	9	9	4	12	10	7	10	8	10	10	9	8	8	6	1	8	5	8	8	8	11	9	6
m342	12	12	13	8	9	11	12	13	7	9	10	9	8	11	9	5	8	10	10	10	10	8	11	12	9	7	12	8	8	12	10	10	9	10	14	10	7	10	8	8	8	8	6	9	7	12	3	9	6
m343	5	8	11	11	8	8	9	4	16	10	6	7	10	12	6	13	11	7	13	8	13	9	8	9	9	14	4	7	9	11	11	5	9	9	8	5	6	9	13	9	8	11	9	7	7	3	12	8	15
m344	12	13	11	16	10	7	9	13	10	8	10	13	12	8	16	10	9	10	8	9	7	6	11	9	7	7	12	7	12	9	11	8	8	9	8	7	6	7	12	12	10	8	8	6	5	6	9	9	8
m345	8	10	9	8	13	11	10	9	7	12	8	8	9	11	5	10	8	8	10	10	8	8	11	9	13	9	12	12	8	14	12	12	10	10	10	10	9	10	9	7	9	12	7	13	6	8	9	11	12
m346	7	10	10	13	5	6	9	4	14	9	7	10	10	8	6	16	15	7	11	8	13	11	8	5	11	12	5	8	7	7	13	6	8	11	6	9	6	7	15	11	6	9	11	5	8	5	12	6	11
m347	14	9	14	6	12	13	12	15	1	12	12	8	9	7	11	2	6	11	9	9	4	8	13	14	9	5	14	9	10	14	8	13	10	8	14	10	11	12	5	8	9	8	5	12	6	12	7	13	6
m348	12	7	9	3	9	8	9	11	3	8	10	6	5	7	10	1	4	8	6	8	4	6	10	9	6	4	11	6	8	9	5	10	6	7	10	9	8	8	4	4	8	6	4	10	9	10	3	8	4
m349	8	13	11	9	7	11	8	7	11	8	6	10	9	9	7	13	14	8	9	9	10	10	9	9	10	9	6	7	8	8	10	6	11	12	10	10	5	6	11	11	9	8	9	9	8	7	11	7	8
m350	10	9	8	9	11	14	8	9	9	9	6	6	6	9	9	9	10	10	7	9	12	12	7	10	9	13	10	10	8	10	8	8	11	10	12	10	9	10	9	7	9	10	5	12	8	10	11	9	6
m351	11	5	10	8	8	11	10	13	9	9	10	9	10	8	12	9	8	10	9	1	9	8	10	10	10	9	11	9	6	8	10	8	9	9	10	10	11	10	9	7	3	8	5	8	8	9	10	10	6
m352	10	12	16	9	12	16	6	11	6	10	10	8	10	10	7	7	14	10	7	10	6	10	12	16	9	6	11	10	10	7	9	12	10	14	16	8	11	14	9	9	9	9	7	15	7	10	9	11	11
m353	13	9	13	6	14	15	9	17	4	11	14	9	10	6	12	2	8	10	8	9	5	10	12	14	9	6	13	11	12	11	7	16	10	9	16	10	13	9	5	9	9	11	4	16	5	17	6	12	6
m354	15	13	13	8	11	11	8	12	7	13	9	11	9	11	12	7	11	10	9	11	8	11	9	13	8	9	12	9	10	10	8	8	9	13	13	8	8	13	12	9	9	6	7	12	2	10	9	16	8
m355	9	10	12	9	12	11	8	9	8	8	8	6	9	9	6	9	11	5	13	10	9	11	9	6	9	10	8	8	9	10	10	9	11	9	13	5	6	8	8	9	9	10	10	10	7	7	6	7	8
m356	10	9	8	9	11	7	16	11	9	9	10	8	8	9	9	8	8	8	12	9	12	8	13	6	10	9	11	8	10	12	14	10	4	6	9	12	9	8	6	8	9	10	9	8	6	10	9	7	12
m357	11	10	13	5	11	9	10	13	4	12	10	9	8	5	10	3	6	8	9	10	7	7	11	11	9	2	12	9	10	10	10	11	9	9	12	10	9	10	5	7	9	8	9	11	5	11	6	10	8
m358	11	11	13	10	9	11	7	10	9	9	11	5	11	11	10	8	11	9	6	11	7	9	11	13	10	8	10	7	10	10	11	10	7	11	13	10	10	9	6	12	10	8	7	12	5	11	10	12	12
m359	8	10	13	8	8	12	12	9	7	8	8	9	8	5	11	8	8	10	8	10	8	10	7	7	10	7	6	6	10	12	10	9	9	8	8	8	9	10	9	9	9	8	11	10	6	9	13	11	12
m360	15	8	13	7	11	11	11	16	4	11	11	9	9	8	12	3	9	9	8	8	7	9	12	13	11	6	13	10	9	11	11	12	7	9	13	13	12	9	5	7	8	7	8	12	6	13	6	10	7
m361	12	16	10	6	12	12	10	9	12	10	9	12	9	12	9	9	8	10	6	14	8	8	12	10	11	7	11	10	10	12	8	8	10	12	8	12	9	12	13	6	10	11	8	13	5	8	11	13	13
m362	12	12	16	14	12	12	10	11	10	14	11	8	12	12	7	8	12	8	12	10	8	12	12	10	11	7	11	10	10	10	12	11	6	10	12	8	9	10	9	13	9	11	8	7	5	11	5	7	11
m363	10	12	12	12	10	9	7	15	12	11	12	11	14	11	12	7	11	10	8	11	11	13	6	10	8	8	10	7	12	7	9	12	6	7	13	7	10	9	9	13	11	12	8	8	7	16	7	8	8
m364	11	17	11	9	9	13	9	10	11	13	9	7	10	9	10	8	7	9	8	21	8	7	11	11	10	10	12	10	6	9	9	8	10	15	11	9	10	11	8	7	3	14	4	16	7	9	10	14	16
m365	15	15	13	11	11	9	8	11	11	13	9	11	10	9	12	11	15	7	9	13	10	13	9	9	8	9	8	8	10	8	10	8	7	13	9	8	10	13	10	13	9	10	9	6	7	9	11	8	12
m366	15	13	13	10	7	11	10	15	9	9	10	13	8	7	18	7	11	12	9	13	10	9	9	13	10	7	8	7	8	6	10	8	9	11	11	10	10	11	12	11	9	8	9	10	7	9	7	10	8
m367	9	8	4	7	10	8	9	14	12	8	9	10	9	11	13	9	11	9	7	10	9	11	8	10	10	12	10	8	13	9	9	13	8	9	9	13	13	8	12	9	12	9	7	11	5	9	12	8	5
m368	4	14	10	12	6	12	8	7	18	8	7	12	11	12	7	14	14	8	10	14	12	10	8	8	13	13	5	7	10	6	12	8	9	12	8	8	9	12	17	12	10	13	12	11	7	6	11	7	17
m369	13	11	9	9	11	11	10	9	11	9	8	11	8	7	14	11	11	10	7	13	10	11	9	13	8	11	8	6	8	6	6	8	9	11	9	10	12	11	12	9	9	10	9	10	6	9	13	10	8
m370	14	12	10	9	14	8	11	11	8	12	10	8	10	12	11	7	8	12	6	12	7	6	14	14	9	10	13	9	9	11	7	11	10	14	12	14	11	12	9	7	10	11	3	11	3	10	8	15	11
m371	9	11	15	11	13	15	9	10	7	7	11	9	11	11	8	7	7	11	7	9	5	5	15	13	8	6	14	10	10	13	11	12	7	13	13	11	10	13	6	9	8	10	5	10	5	11	8	12	12
m372	14	9	11	4	13	11	12	13	3	10	11	8	7	7	13	3	6	9	6	9	6	8	11	13	7	7	14	10	10	12	6	13	9	10	12	12	11	10	3	6	9	10	6	12	6	13	9	13	8
m373	11	5	7	10	13	9	10	11	11	9	5	9	8	9	10	10	13	8	8	7	12	13	13	9	14	10	10	8	11	8	12	9	8	9	9	14	14	7	8	7	8	10	10	8	6	7	12	6	8
m374	4	9	7	7	4	8	8	3	10	6	6	5	7	8	2	11	7	6	9	7	8	7	7	5	7	8	5	5	8	7	8	5	10	9	7	4	5	6	10	6	7	9	10	7	7	4	8	6	8
m375	13	11	13	10	13	11	13	15	7	11	14	9	12	11	12	3	3	12	8	9	7	5	15	13	10	6	18	12	12	13	9	16	7	9	11	11	10	11	6	10	12	12	4	12	5	14	6	14	10
m376	10	8	10	8	8	10	10	9	14	8	8	8	10	14	11	11	10	12	8	10	8	10	12	14	9	11	9	7	8	12	10	8	9	12	6	10	15	12	13	10	9	13	5	7	3	8	13	11	11
m377	8	8	12	15	10	10	10	8	10	10	9	8	15	12	7	10	8	11	8	10	8	6	14	10	9	9	11	9	11	14	10	13	8	10	8	8	9	10	7	14	10	11	4	9	6	12	9	9	13
m378	12	10	8	6	14	12	12	10	8	14	8	10	7	10	9	7	10	10	6	12	6	10	14	10	11	10	13	12	11	11	7	10	9	14	10	9	13	12	11	6	8	15	4	15	6	9	8	13	13
m379	10	7	7	6	8	9	10	11	7	7	14	9	8	9	11	5	5	14	6	10	6	7	11	10	6	7	13	9	10	12	5	12	8	8	9	8	11	8	8	10	12	10	6	11	5	12	9	11	8
m380	8	12	10	10	12	14	10	9	12	12	8	8	11	12	7	10	10	11	10	16	6	10	12	12	11	11	9	10	5	12	10	9	10	14	12	8	13	8	9	10	6	17	5	13	6	10	9	9	13
m381	13	11	11	8	11	7	10	10	9	11	7	9	7	11	12	8	11	9	6	9	6	9	11	13	8	10	10	8	11	10	6	9	8	13	11	12	10	13	10	6	9	10	6	8	4	9	9	14	12
m382	13	9	9	8	9	11	8	8	11	11	4	9	10	13	10	9	9	10	7	11	10	11	11	13	12	11	8	9	10	8	6	8	11	13	11	6	8	7	12	9	11	10	7	12	4	10	11	14	6
m383	12	12	13	10	10	11	8	13	9	13	10	7	10	9	11	7	10	6	11	8	12	12	9	8	12	9	10	9	10	10	12	10	7	8	12	8	9	10	7	10	8	8	9	9	6	10	5	9	8
m384	5	10	6	10	7	8	10	4	13	6	6	7	8	9	4	17	11	8	11	10	13	9	7	6	9	13	5	8	9	8	8	6	11	11	7	7	6	9	14	8	10	10	10	7	7	4	12	6	10
m385	8	8	10	11	10	6	11	4	12	14	6	6	12	10	9	13	12	9	9	10	11	10	10	8	13	11	7	7	9	10	7	10	9	10	10	8	9	10	11	9	10	13	8	7	5	5	12	9	15
m386	9	6	7	7	11	11	13	8	8	11	8	6	9	10	8	9	7	9	11	10	7	7	12	11	10	12	9	9	9	13	9	8	9	11	8	9	12	7	9	8	10	13	6	11	4	7	12	8	9
m387	8	9	9	10	9	9	10	11	15	9	7	9	7	11	7	10	12	6	12	7	14	10	9	6	8	13	7	7	10	10	14	6	6	8	10	8	5	6	11	8	7	10	10	8	9	6	9	7	10
m388	9	9	9	10	13	9	8	11	9	11	9	7	11	11	10	8	11	9	5	11	10	9	9	13	8	8	10	6	8	9	8	10	9	13	13	12	14	15	10	7	11	12	6	10	6	9	11	12	12
m389	12	11	15	6	11	9	12	11	5	13	10	6	9	9	9	5	6	10	11	9	6	8	11	14	9	5	12	8	8	14	6	12	10	10	14	8	9	10	7	6	9	12	5	10	6	10	5	11	8
m390	6	10	12	13	10	12	6	7	16	10	8	10	12	16	7	12	12	9	10	10	10	10	14	12	11	11	5	9	9	10	14	7	10	12	10	6	9	6	13	12	9	13	8	11	6	9	11	9	13
m391	9	13	9	11	11	11	10	7	15	9	7	11	10	15	4	14	15	9	9	11	13	15	11	7	10	12	8	11	10	9	11	8	8	13	11	9	10	7	10	11	10	14	9	10	7	7	11	8	12
m392	9	11	15	11	13	15	9	10	7	7	11	9	11	11	8	7	7	11	7	9	5	5	15	13	8	6	14	10	10	13	11	12	7	13	13	11	10	13	6	9	8	10	5	10	5	11	8	12	12
m393	6	10	8	11	12	8	10	10	14	12	7	6	13	12	9	10	6	9	6	10	8	10	8	8	11	11	11	10	11	10	6	13	8	8	10	8	9	10	13	10	12	11	7	11	5	12	10	13	11
m394	8	9	11	4	10	9	10	11	9	10	9	9	5	7	7	8	8	8	8	9	10	8	11	10	12	9	11	9	10	8	12	12	8	10	9	10	11	8	9	4	9	12	9	12	5	8	9	11	12
m395	13	11	11	11	7	9	8	7	13	13	7	9	10	11	10	9	11	9	6	13	12	11	13	9	10	11	10	7	11	10	8	10	8	15	5	8	12	13	12	11	9	12	7	8	6	7	13	14	14
m396	13	9	9	9	13	13	8	13	9	11	8	11	8	5	12	8	13	8	7	11	10	13	11	11	14	9	8	9	11	6	8	9	9	7	11	12	14	11	12	7	9	6	9	16	7	11	11	10	8
m397	10	10	10	10	12	10	12	9	10	12	10	6	12	14	11	7	4	10	9	12	8	8	10	12	11	9	11	9	10	14	6	13	8	10	12	10	11	12	9	10	11	13	5	11	5	11	9	15	11
m398	16	11	11	7	10	10	10	15	7	8	12	9	6	7	13	5	6	10	7	10	10	10	9	12	8	7	12	9	10	10	10	10	9	10	10	14	11	8	5	9	8	8	7	9	5	11	9	13	4
m399	10	10	10	13	12	14	9	8	10	12	8	8	11	16	5	12	14	10	10	10	7	10	14	8	11	13	11	13	9	10	11	7	10	18	10	9	7	8	11	8	10	11	8	11	5	8	10	9	11
m400	10	10	16	10	12	16	8	11	6	8	7	10	9	10	9	8	12	8	9	8	8	8	14	14	13	6	9	10	8	9	9	10	8	12	16	10	9	12	7	9	7	9	7	13	7	12	6	7	9
m401	11	8	12	5	12	12	10	13	2	10	10	8	8	7	10	3	7	10	11	8	5	8	11	12	9	6	13	8	8	12	8	11	11	6	13	8	11	10	6	7	7	8	6	12	6	11	4	11	4
m402	6	12	14	11	12	10	6	5	12	12	6	6	10	14	7	10	14	9	8	10	8	10	10	14	11	11	7	9	9	6	8	11	12	12	14	8	9	10	11	9	9	13	9	11	6	7	9	9	15
m403	14	10	10	9	12	10	8	11	12	12	8	8	12	14	11	6	10	9	8	12	9	12	12	16	9	9	9	8	11	8	9	9	9	10	12	9	11	6	9	10	11	11	7	13	4	12	9	11	7
m404	12	11	11	5	9	9	9	13	6	9	11	9	5	7	11	6	7	9	8	9	6	8	10	9	8	6	11	7	10	9	11	11	12	7	10	8	7	8	7	8	9	7	9	10	7	10	5	8	9
m405	6	7	5	9	7	5	9	5	10	5	7	6	9	10	9	14	10	6	10	9	10	9	6	8	10	12	6	6	9	9	7	6	10	9	5	11	10	8	11	8	9	9	8	8	5	6	15	9	9
m406	12	8	8	9	10	4	10	13	12	10	11	10	8	10	15	9	10	8	7	8	13	12	8	10	15	8	9	6	10	8	10	10	4	6	10	14	13	10	11	7	8	9	9	7	7	8	10	11	9
m407	13	8	13	7	10	11	9	14	4	9	11	8	8	8	12	5	9	11	8	6	5	11	12	13	10	8	11	6	7	13	11	10	11	9	13	9	10	9	8	8	6	7	6	13	8	11	8	12	5
m408	8	12	12	12	10	12	10	7	14	12	8	10	10	16	5	12	10	11	12	12	8	12	12	10	13	11	9	10	9	12	12	11	10	14	10	6	11	8	11	11	10	17	7	9	4	9	9	11	13
m409	7	10	10	11	8	11	7	8	12	9	5	10	13	13	9	10	12	9	6	10	10	9	8	8	8	9	10	10	9	9	9	11	10	14	10	7	7	10	10	11	12	9	8	10	5	8	11	8	9
m410	13	9	7	13	10	10	8	14	9	11	11	12	11	9	13	8	11	15	6	10	8	9	10	7	7	9	11	8	11	10	8	7	9	9	8	11	10	11	14	9	9	8	9	7	3	10	9	9	9
m411	12	8	6	12	12	8	6	14	9	8	14	12	8	10	12	7	9	13	7	10	9	9	10	8	8	10	14	12	8	10	8	6	8	8	8	8	10	10	10	11	11	8	7	9	5	13	6	10	6
m412	15	9	13	11	13	11	9	10	7	15	8	7	12	9	10	7	11	11	8	11	6	7	13	15	8	8	10	6	9	10	6	7	10	11	11	11	10	15	12	9	9	8	6	10	7	10	9	10	10
m413	6	9	11	10	7	7	10	3	13	10	6	7	9	13	5	14	10	8	12	7	12	6	11	8	10	13	7	10	10	12	12	8	8	12	7	8	5	8	12	8	7	10	8	6	7	4	13	9	14
m414	10	8	14	11	6	12	10	10	10	12	8	10	10	10	11	9	12	10	9	8	7	10	12	10	13	7	9	8	8	10	9	8	7	12	10	7	9	12	13	9	8	11	8	9	5	7	8	11	13
m415	4	8	10	13	10	8	7	8	12	8	12	10	13	8	9	11	10	9	10	6	11	8	8	10	11	9	12	9	11	6	10	11	9	8	10	7	7	8	11	11	9	11	7	9	7	13	9	7	9
m416	6	8	6	10	10	12	10	8	14	6	8	10	9	10	9	14	10	10	6	10	12	10	12	8	13	11	7	8	10	8	10	10	8	8	10	10	11	8	13	8	9	11	8	13	5	8	11	9	11
m417	6	10	8	12	10	10	8	7	16	8	7	8	11	10	9	13	12	8	9	10	14	12	8	10	13	11	5	6	8	6	8	8	9	6	12	8	9	10	15	10	9	11	10	11	7	8	11	7	11
m418	10	6	12	11	12	10	10	9	12	8	10	6	10	16	11	9	12	8	8	2	10	12	12	14	9	9	9	10	2	10	10	6	7	8	12	10	9	12	13	6	1	9	4	7	8	8	11	9	7
m419	10	10	14	9	10	12	12	6	12	10	8	10	10	12	9	10	10	11	8	8	9	12	12	12	9	9	7	8	8	12	8	10	9	10	10	5	9	10	11	11	7	13	7	9	5	7	12	11	11
m420	11	11	9	7	9	11	11	11	11	11	9	9	9	13	10	6	7	9	8	13	10	13	9	11	8	11	12	8	11	14	7	12	8	13	11	9	14	13	8	9	11	14	4	12	6	11	12	18	12
m421	11	17	11	9	9	13	9	10	11	13	9	7	10	9	10	8	7	9	8	21	8	7	11	11	10	10	12	10	6	9	9	8	10	15	11	9	10	11	8	7	3	14	4	16	7	9	10	14	16
m422	10	12	12	8	10	12	6	11	10	10	8	10	10	10	9	8	14	6	4	12	10	12	10	14	9	8	11	11	10	7	10	12	8	14	12	8	13	14	9	9	10	11	8	13	7	8	11	11	13
m423	12	12	18	13	8	12	9	11	10	12	11	10	13	12	9	8	12	8	10	10	8	10	14	12	13	7	9	10	10	11	14	12	8	12	12	8	9	10	7	11	9	11	10	9	5	11	7	9	13
m424	8	10	10	11	12	14	4	9	10	8	8	8	10	14	11	7	10	10	6	10	8	10	8	14	9	11	9	9	10	8	6	9	9	12	14	10	9	10	9	8	9	9	8	13	7	12	11	11	9
m425	10	9	7	10	9	7	8	13	11	8	8	9	12	9	12	9	10	12	7	11	9	13	8	11	9	11	8	5	12	6	4	8	7	9	10	9	12	10	12	10	12	8	7	10	5	12	10	12	7
m426	11	8	9	7	5	8	11	12	10	7	9	12	7	9	15	10	9	9	6	6	9	9	9	7	9	8	8	6	11	9	9	9	6	10	7	11	10	10	10	10	8	7	7	7	7	8	11	11	7
m427	7	10	8	5	12	10	15	10	8	8	9	8	7	6	10	7	9	7	7	10	11	9	10	8	11	6	9	9	9	9	9	8	8	7	10	11	12	9	7	6	10	9	8	13	7	9	12	10	9
m428	15	11	9	9	13	11	11	13	9	11	9	11	8	11	10	9	13	11	8	9	6	11	13	7	8	9	12	9	11	10	10	7	7	11	9	13	10	11	12	7	9	8	9	10	4	7	9	10	10
m429	11	15	11	11	11	11	9	6	13	15	9	7	12	15	4	10	9	7	10	15	9	9	13	7	10	12	10	13	11	13	9	10	9	15	9	9	6	11	10	11	9	14	5	10	7	10	10	12	16
m430	8	4	8	7	6	9	10	8	9	7	9	6	8	6	9	9	6	7	9	0	8	6	9	7	8	8	9	9	1	8	10	4	8	7	8	9	8	7	7	5	0	7	5	6	8	6	9	7	6
m431	11	8	11	12	9	10	6	14	8	9	14	14	10	8	15	7	11	13	9	8	7	10	7	11	8	7	10	6	11	8	9	8	9	8	9	8	10	11	8	9	9	6	9	8	5	13	8	7	8
m432	15	11	9	9	11	11	12	11	7	11	10	11	8	11	12	10	15	13	8	11	8	11	11	9	8	9	12	9	8	8	6	8	10	13	13	12	10	11	12	7	9	8	8	12	5	9	9	10	8
m433	11	9	7	13	9	11	7	14	9	11	9	10	11	11	11	9	13	11	7	11	9	9	7	5	10	10	10	10	11	8	8	9	8	13	7	10	12	9	12	9	9	8	8	8	4	9	8	6	8
m434	11	9	11	11	11	11	7	8	13	15	9	5	12	11	6	8	9	7	6	13	9	11	15	13	14	8	10	12	9	9	11	13	8	11	9	9	12	9	10	10	11	14	6	12	5	10	10	10	12
m435	8	8	8	12	6	10	6	7	13	8	6	7	10	9	9	13	14	8	9	10	12	10	7	10	9	15	4	7	8	6	10	6	13	10	7	8	9	8	13	11	9	8	10	10	8	7	15	7	10
m436	8	8	6	13	8	8	4	7	12	8	9	9	11	10	7	12	14	10	9	10	11	12	6	8	11	12	5	9	10	8	7	7	8	10	10	7	11	10	11	12	12	9	9	9	7	10	10	7	9
m437	13	7	11	10	13	9	7	12	11	11	10	9	9	13	12	8	13	7	8	3	10	13	13	11	12	10	12	9	3	9	11	5	6	9	9	12	10	13	14	6	1	8	6	8	7	7	9	10	8
m438	9	11	11	10	11	13	8	5	11	11	4	9	11	13	6	12	13	10	8	9	10	13	9	9	12	11	8	9	10	10	8	8	11	13	13	4	6	9	12	11	10	10	9	12	7	8	11	12	10
m439	12	7	9	9	6	8	12	9	11	9	9	7	9	7	11	10	10	11	8	9	10	8	7	9	6	9	5	3	10	12	8	8	9	6	9	10	11	8	11	10	9	8	10	8	7	8	13	9	8
m440	9	8	6	9	10	6	15	10	10	6	9	9	8	6	10	10	9	9	8	8	13	7	8	10	9	8	8	6	5	9	9	6	8	5	8	13	10	7	11	8	8	9	7	9	6	6	10	10	7
m441	8	10	8	8	11	10	12	11	11	9	10	9	8	9	7	10	10	8	10	10	12	12	11	8	14	11	10	10	10	10	14	9	6	8	12	12	13	6	8	7	9	12	9	11	5	10	7	9	10
m442	11	13	13	10	13	11	7	12	11	15	9	11	7	11	8	8	13	6	8	11	10	15	11	9	16	9	10	11	10	7	11	12	8	13	11	6	12	9	10	8	9	14	8	10	6	10	7	10	12
m443	10	10	8	8	10	8	9	11	8	10	8	9	10	8	16	8	10	12	8	10	9	12	6	12	7	10	12	9	10	9	1	10	10	10	12	9	11	12	11	8	11	9	6	9	5	11	12	13	7
m444	10	6	8	10	8	10	11	12	12	8	9	8	7	10	13	10	8	12	8	10	12	10	10	10	13	9	11	5	10	12	11	10	6	10	8	13	15	12	11	8	10	11	8	7	6	10	9	11	9
m445	12	8	14	13	12	14	8	9	10	16	8	8	12	12	7	9	12	11	9	10	6	12	14	12	11	9	9	11	10	12	10	10	11	14	8	5	11	10	11	12	10	13	6	9	6	7	10	9	11
m446	13	11	11	11	11	11	8	12	7	13	9	12	11	7	11	6	9	11	8	9	8	11	9	9	10	5	14	10	15	12	8	11	9	11	13	8	8	11	6	9	7	8	6	10	3	13	9	12	8
m447	13	13	13	10	9	9	11	13	7	11	12	9	12	9	14	5	9	10	8	11	7	7	11	11	10	4	12	7	12	10	9	14	7	7	13	9	10	11	8	9	11	10	8	12	5	11	4	10	12
m448	15	15	11	8	9	9	8	14	11	11	10	9	9	9	14	7	9	8	9	15	12	11	9	13	12	7	10	9	6	6	10	6	9	11	13	8	10	7	10	9	7	10	7	12	6	11	7	14	8
m449	12	10	13	10	7	11	12	13	7	8	10	11	12	9	16	4	7	14	8	8	6	7	11	14	5	4	12	9	12	11	7	12	9	11	11	9	10	11	9	8	10	8	8	11	6	12	8	13	8
m450	11	5	10	9	9	11	9	10	8	10	9	6	9	8	10	8	7	9	8	1	11	7	10	10	10	10	11	10	5	9	9	7	10	9	10	9	10	11	8	6	2	7	4	8	7	8	10	10	5
m451	12	12	10	4	12	14	12	11	10	8	9	10	5	8	9	7	6	10	6	14	8	6	16	12	13	9	13	11	10	10	10	10	8	12	8	14	13	12	9	6	10	11	5	13	6	10	9	11	11
m452	12	9	9	6	11	11	10	11	7	7	10	9	8	7	11	7	8	9	2	9	10	8	11	9	9	9	10	9	10	8	8	10	7	8	10	14	9	8	5	7	9	6	9	12	5	9	11	11	8
m453	11	7	8	7	5	7	9	8	10	7	7	8	7	8	12	10	13	7	8	9	9	11	6	10	10	10	5	6	9	9	9	6	10	7	8	9	10	9	12	8	10	7	10	10	6	6	14	10	9
m454	10	10	11	11	9	9	8	11	11	9	12	14	9	7	10	9	11	5	7	8	10	11	9	9	11	7	10	12	8	6	10	10	7	8	10	8	9	10	10	11	7	10	8	7	7	9	7	5	10
m455	12	12	14	10	14	14	11	8	8	12	7	10	9	8	7	7	10	10	7	10	9	10	14	8	11	10	11	12	10	13	11	10	7	12	10	11	11	16	9	10	10	9	6	11	4	10	10	13	13
m456	10	7	9	8	6	7	12	13	10	8	10	9	10	7	14	7	9	8	7	11	9	10	10	10	12	8	9	5	12	9	9	14	6	5	9	12	15	9	8	11	11	9	9	10	6	11	8	11	10
m457	11	10	13	9	10	12	13	12	6	11	10	8	9	10	8	7	7	11	9	10	7	5	12	11	9	8	13	10	9	11	13	11	11	13	8	11	10	9	7	7	10	11	6	11	3	10	8	10	11
m458	14	9	11	7	13	10	14	11	5	11	11	7	9	11	9	4	6	11	6	9	8	6	13	11	6	9	13	9	10	16	8	12	9	10	11	12	9	10	4	8	9	10	4	11	5	12	11	13	8
m459	10	7	9	9	12	9	6	10	10	10	15	8	11	8	9	7	8	7	7	8	9	8	10	9	9	8	12	12	9	6	8	9	6	7	9	9	9	5	7	11	11	9	6	11	6	13	7	8	10
m460	9	10	9	8	6	12	9	10	10	7	8	10	9	8	12	10	13	8	9	8	9	11	6	11	6	12	5	6	9	7	9	7	10	9	9	11	10	11	10	10	8	7	11	7	7	8	12	6	9
m461	8	8	8	11	7	9	10	7	13	7	8	8	10	9	11	13	12	9	10	9	12	10	5	9	9	11	3	5	10	10	10	7	9	6	8	10	11	8	12	10	9	8	12	8	7	8	13	5	10
m462	7	8	7	10	10	12	13	8	12	8	8	9	9	10	8	13	11	9	13	8	9	11	8	8	9	12	5	7	7	11	11	4	9	9	10	7	10	7	13	9	8	11	10	9	6	7	10	4	11
m463	11	11	10	8	12	10	9	10	8	6	7	6	7	10	10	7	7	9	6	9	9	7	10	12	8	10	9	7	9	7	9	7	9	9	11	15	6	7	8	7	7	5	9	11	6	8	8	10	7
m464	6	9	9	7	10	11	5	9	7	9	7	7	9	8	9	8	8	8	10	9	8	10	8	11	6	9	8	8	7	9	5	6	12	7	12	6	9	8	8	8	8	11	9	11	6	8	9	7	9
m465	9	9	7	6	11	10	9	12	8	11	9	8	5	8	10	9	13	7	9	10	9	9	8	7	10	12	7	7	9	7	9	8	8	9	11	15	8	11	11	8	8	5	9	11	5	11	8	8	7
m466	17	10	12	5	13	10	11	14	4	11	13	9	8	8	14	2	5	11	6	10	7	9	12	15	8	6	15	10	11	13	7	13	10	11	13	13	12	11	4	7	9	9	4	11	5	14	8	14	5
m467	6	10	10	10	10	10	8	9	10	8	6	11	10	10	12	11	8	12	9	10	9	12	8	10	9	10	9	8	10	10	7	14	9	12	12	6	11	10	11	10	11	15	8	9	5	10	10	9	11
m468	7	11	5	12	9	7	9	7	15	9	6	11	12	11	10	15	11	10	9	11	13	9	7	7	10	13	8	9	12	8	8	8	10	11	7	9	8	9	16	10	12	12	9	8	6	8	14	10	12
m469	10	8	9	8	9	10	8	11	9	8	8	11	6	7	11	11	12	7	9	8	12	10	7	8	11	9	8	8	8	8	12	8	11	8	10	12	9	10	12	5	8	8	8	11	8	9	9	9	8
m470	14	12	12	6	12	14	13	18	8	10	14	12	7	8	15	3	10	12	8	12	7	12	12	12	9	6	13	8	11	10	12	13	7	8	14	12	15	12	9	10	10	11	9	15	7	14	4	11	9
m471	11	9	9	8	11	9	10	15	9	8	12	12	8	8	10	6	6	13	7	9	4	10	9	9	9	7	14	7	10	10	9	12	3	5	12	9	12	9	9	13	15	12	8	11	7	19	5	12	8
m472	11	13	15	13	7	11	10	6	13	11	6	9	14	13	8	10	9	11	10	13	10	7	13	11	10	10	10	8	9	13	11	10	8	13	7	8	8	13	12	13	11	10	7	8	7	8	11	12	14
m473	12	10	10	7	14	8	9	8	10	10	7	8	10	14	11	10	10	7	8	8	11	10	12	14	11	10	13	11	10	11	7	11	10	12	12	11	11	12	13	7	8	9	3	11	6	9	12	15	7
m474	7	9	5	10	11	5	8	7	13	9	8	9	12	13	10	14	11	8	9	9	13	9	11	9	12	12	10	9	12	9	9	12	8	9	7	12	10	9	12	9	11	12	7	8	6	8	14	10	12
m475	13	11	13	9	9	11	10	12	11	13	9	9	11	11	12	6	9	11	7	13	8	13	9	15	6	9	10	7	11	13	7	12	10	11	11	7	14	13	8	12	11	14	6	10	6	12	10	14	12
m476	13	10	10	9	10	11	12	14	7	9	13	14	5	10	15	6	6	13	6	9	6	8	11	10	10	7	14	10	13	11	9	13	8	11	8	11	11	11	10	9	10	8	5	10	6	11	8	13	8
m477	13	9	15	13	11	9	8	14	9	13	11	10	13	7	13	7	9	7	7	9	10	9	11	11	12	7	10	10	11	10	8	13	7	11	11	10	12	11	8	12	10	8	7	10	5	12	9	10	10
m478	7	8	5	6	10	10	13	10	12	4	7	8	5	8	10	11	7	8	7	10	13	9	6	6	10	12	6	7	9	13	11	9	5	5	7	13	12	9	11	7	10	9	10	11	7	5	12	8	9
m479	10	7	10	9	9	9	11	7	6	11	7	6	10	10	9	8	6	11	10	9	8	6	6	11	6	7	10	8	8	11	5	8	12	10	9	8	9	10	7	8	9	9	6	6	5	8	11	11	7
m480	15	11	11	9	7	11	9	12	9	9	10	9	10	13	14	7	11	9	8	13	8	9	11	15	12	6	10	9	10	9	10	10	10	13	11	11	10	7	10	9	11	8	8	12	5	9	9	10	6
m481	5	8	9	7	7	6	6	6	7	6	6	6	6	11	4	9	8	8	11	8	7	6	11	7	7	8	8	7	7	11	8	9	8	10	6	8	8	9	5	7	8	9	7	5	6	4	9	6	9
m482	10	7	8	11	10	9	8	9	9	12	8	6	10	9	7	10	12	10	10	9	10	8	9	8	11	11	9	6	8	8	12	8	11	10	9	12	9	8	12	9	7	8	8	10	5	8	9	7	8
m483	8	7	8	7	8	7	7	12	7	9	7	8	7	7	11	8	8	7	10	7	10	11	6	8	12	9	8	6	8	7	9	8	10	4	12	9	10	7	9	4	7	7	10	10	8	10	7	9	7
m484	14	7	12	6	10	12	12	15	3	10	12	9	8	5	13	4	6	10	8	7	6	10	11	12	9	7	12	7	8	12	8	11	8	6	12	10	11	10	7	7	7	8	7	12	6	12	7	11	6
m485	8	11	8	9	8	10	8	11	9	8	11	13	7	10	9	9	12	16	10	9	10	12	8	8	10	9	9	11	8	8	8	8	9	8	10	8	9	9	10	10	12	10	7	10	7	10	7	6	6
m486	10	6	9	10	10	10	8	9	11	8	11	15	10	7	10	9	9	8	8	2	10	11	9	9	9	9	11	11	2	10	10	6	7	8	10	10	9	9	8	8	2	9	4	7	8	10	11	9	7
m487	14	8	12	10	10	12	10	15	8	14	11	10	9	10	15	5	10	12	7	10	6	10	10	14	9	7	11	8	8	11	7	8	8	10	12	9	11	14	13	8	8	11	7	11	7	11	6	11	9
m488	6	10	8	9	7	9	10	9	13	9	6	10	8	13	9	12	10	8	12	9	10	10	7	8	9	13	5	8	8	12	12	8	8	10	6	10	9	8	13	10	9	12	9	8	4	8	9	7	10
m489	14	10	14	11	10	10	8	7	12	10	8	8	12	14	9	9	10	9	7	10	10	10	16	16	9	10	9	8	10	10	10	11	8	14	8	10	11	8	7	11	9	11	7	7	2	10	13	11	9
m490	9	15	13	10	7	11	7	11	13	5	9	11	9	9	12	10	9	10	8	13	12	9	9	13	8	7	8	4	8	9	11	8	8	11	11	10	12	13	12	11	11	10	10	10	6	7	9	14	12
m491	7	9	11	17	7	9	6	6	13	11	7	10	17	13	9	12	13	9	10	9	10	11	9	11	12	12	7	10	11	8	7	9	8	11	11	6	8	9	10	13	11	10	8	8	7	11	11	8	10
m492	13	11	15	10	13	11	8	11	11	11	9	11	9	7	10	9	15	6	9	7	12	15	13	11	12	7	8	11	9	8	12	9	7	9	9	8	14	13	12	8	7	10	9	8	9	9	9	8	10
m493	11	15	9	11	7	11	9	10	13	13	10	7	10	9	10	8	9	9	10	19	11	9	9	9	14	10	8	9	8	7	11	8	8	11	11	9	8	7	10	9	5	12	6	14	7	11	8	10	14
m494	10	8	7	7	10	10	8	9	9	6	6	9	6	9	9	11	8	10	8	8	10	6	11	8	12	11	10	9	8	10	14	8	10	10	6	14	9	8	9	7	8	8	9	11	7	7	13	9	8
m495	6	9	7	11	8	10	8	7	15	7	5	9	9	11	7	14	14	9	10	10	12	12	7	7	8	15	3	7	8	8	10	6	10	8	9	8	9	6	13	10	9	10	11	10	8	6	13	7	12
m496	8	8	12	14	10	10	9	5	12	12	8	9	14	14	6	9	10	8	9	8	10	12	10	10	9	11	10	11	12	11	6	12	10	14	10	7	7	10	7	12	10	13	5	9	7	11	11	13	11
m497	12	10	14	9	10	6	12	10	10	14	10	10	10	8	13	9	10	9	7	10	9	8	14	10	15	6	9	8	11	10	12	12	7	10	8	9	11	10	9	7	10	13	10	7	6	7	8	9	15
m498	13	8	11	6	12	11	9	14	4	9	11	7	9	8	12	4	9	9	6	8	7	9	12	14	10	8	13	10	11	11	9	12	9	9	11	15	12	9	4	7	8	7	7	12	5	12	8	10	7
m499	9	4	9	8	10	11	11	8	10	11	9	5	9	10	8	9	7	11	9	2	9	9	10	11	9	12	10	9	3	15	11	6	9	7	11	11	10	9	7	7	2	9	3	9	6	7	10	10	7
m500	9	11	15	10	11	10	11	8	6	13	7	7	11	10	6	9	11	9	10	8	5	9	12	12	8	8	7	9	9	11	7	8	11	13	13	9	6	11	7	9	8	7	8	9	6	7	8	6	11
m501	7	8	10	9	13	10	11	8	8	12	8	9	10	10	4	11	9	7	11	8	9	11	12	7	11	12	11	10	9	11	9	10	9	11	11	7	8	9	8	7	8	13	7	9	6	7	10	6	11
m502	9	11	3	8	9	3	9	9	13	7	8	11	8	11	12	12	11	8	6	9	12	11	7	7	10	9	8	7	12	6	8	8	8	9	9	12	10	9	12	7	11	10	8	8	8	9	11	10	10
m503	9	13	11	11	11	15	9	8	13	11	8	11	10	15	4	13	13	11	11	11	9	11	13	7	12	12	10	9	9	11	11	7	11	13	11	7	6	9	14	11	10	12	8	12	5	9	8	8	12
m504	6	7	7	7	8	8	6	5	9	9	7	5	6	7	7	10	8	8	13	9	6	7	7	6	7	11	7	8	9	9	8	7	8	8	8	7	8	7	9	8	9	9	7	6	6	6	7	9	6
m505	12	7	8	11	6	7	7	12	8	10	7	8	9	9	13	8	12	9	8	7	9	12	4	8	12	9	10	8	9	7	9	7	8	5	9	10	9	11	11	6	8	5	7	8	4	8	9	8	9
m506	10	6	10	12	9	7	13	11	9	11	12	9	12	9	14	8	8	12	7	10	8	7	13	10	11	7	11	9	8	9	10	12	8	8	7	12	13	11	11	11	9	10	5	8	4	7	10	10	12
m507	12	16	10	8	8	14	10	13	12	10	9	8	7	8	11	7	8	10	7	20	9	8	10	10	11	9	9	7	7	8	11	7	9	12	10	11	11	10	9	8	4	11	7	15	7	10	8	11	13
m508	10	11	12	11	11	11	8	10	9	8	15	10	9	10	7	7	8	11	6	7	6	10	11	9	9	9	14	14	9	9	8	9	7	10	8	7	7	10	7	9	9	11	5	10	5	9	5	11	9
m509	9	8	9	7	8	8	10	9	8	8	9	7	6	7	12	7	7	8	9	10	9	9	7	10	7	8	8	7	7	10	6	7	11	7	11	10	9	8	8	7	10	6	7	9	4	9	8	10	6
m510	5	8	6	8	7	5	7	4	9	5	5	6	8	8	6	10	8	5	8	6	9	6	6	5	7	7	5	8	7	3	8	6	6	8	4	6	6	5	9	7	6	8	9	7	6	5	9	7	9
m511	14	10	10	9	8	6	10	12	10	8	9	10	11	10	17	9	10	11	5	10	9	8	10	14	9	7	9	6	11	7	7	11	9	10	8	10	9	8	9	10	12	9	9	9	5	8	8	11	9
m512	11	13	13	10	11	11	8	11	7	11	9	11	10	7	12	9	11	9	9	13	10	9	7	11	10	7	8	8	8	8	6	10	7	13	13	8	10	15	8	11	9	10	7	10	7	9	9	10	12
m513	11	13	11	11	7	9	9	10	11	7	7	9	11	13	12	11	13	9	8	11	9	11	5	11	8	8	6	7	10	8	9	8	9	11	13	10	8	11	10	11	10	8	10	8	6	9	11	10	10
m514	14	10	14	9	12	12	11	13	6	14	10	10	8	10	11	5	8	10	9	10	5	10	14	10	13	7	13	12	11	12	12	13	9	14	10	9	11	10	5	9	10	11	6	9	5	11	8	13	11
m515	13	13	13	9	11	11	9	12	7	11	8	9	10	11	12	5	11	5	8	11	9	9	11	13	12	8	12	11	9	9	9	11	6	11	17	12	8	13	8	8	9	8	6	14	6	13	6	12	10
m516	13	11	11	9	11	15	8	13	9	9	6	9	8	9	10	8	13	11	9	11	10	11	9	11	8	11	10	8	9	10	10	7	8	11	11	12	12	17	14	9	9	4	6	12	5	11	9	12	8
m517	8	12	8	10	6	10	8	12	16	8	11	8	9	8	13	9	8	8	7	16	13	12	8	10	13	10	7	3	9	8	12	9	7	8	10	11	15	10	11	10	8	13	9	13	7	10	10	13	13
m518	11	13	13	10	11	11	11	11	9	11	10	13	10	9	10	9	11	10	9	11	7	9	11	7	8	8	11	11	12	7	11	12	6	11	9	9	8	9	6	13	11	10	10	8	8	11	9	8	12
m519	14	12	12	8	12	10	14	13	10	10	10	12	8	14	11	6	6	12	8	10	6	8	14	14	5	9	13	10	10	14	8	12	8	12	10	12	11	12	9	8	9	13	6	9	6	10	9	15	11
m520	8	8	8	10	8	7	6	9	10	8	10	10	10	8	12	11	10	7	8	8	12	11	6	9	12	9	8	9	12	5	7	9	7	8	9	8	8	10	11	11	11	6	10	8	7	11	11	8	9
m521	11	10	8	3	10	7	9	12	10	11	9	9	4	8	12	6	11	5	8	9	13	11	8	11	11	8	8	8	7	9	11	11	6	5	12	9	8	7	8	7	7	9	9	12	7	10	10	10	9
m522	7	11	9	14	9	9	7	8	15	9	5	9	13	15	10	11	13	7	9	11	11	9	9	11	6	12	4	6	10	9	9	6	7	11	11	9	8	11	14	9	10	10	9	10	6	9	12	10	14
m523	12	10	8	8	14	8	10	15	6	12	10	13	10	10	12	7	10	12	7	10	9	8	12	10	11	8	17	13	12	9	9	12	8	12	10	9	11	12	7	7	10	7	5	11	4	10	10	11	9
m524	16	12	12	10	6	12	9	13	8	10	9	10	9	10	15	6	10	12	8	12	7	10	8	12	11	6	9	6	10	11	9	8	10	12	10	9	9	12	13	8	10	5	9	11	6	10	10	15	7
m525	7	6	11	11	6	8	8	10	10	8	8	9	10	7	10	11	9	6	11	6	9	8	9	8	7	9	6	5	6	10	14	8	9	7	6	9	7	8	10	9	5	8	10	5	7	9	8	7	8
m526	9	9	11	9	7	11	8	12	7	9	11	15	7	7	11	7	9	12	9	11	6	11	5	11	8	7	9	15	11	8	6	7	9	7	11	6	8	9	8	12	10	6	7	10	5	12	7	8	8
m527	11	11	9	7	13	13	9	10	7	11	9	9	10	15	8	7	9	9	7	13	7	7	13	13	10	10	14	12	10	11	9	12	10	17	13	11	10	11	8	7	11	12	5	14	5	9	10	12	10
m528	11	17	9	9	9	11	9	10	13	11	9	7	10	9	10	10	7	10	8	21	10	9	9	11	10	10	10	8	4	9	9	6	8	13	11	10	12	9	8	7	3	14	4	14	7	9	11	14	14
m529	3	11	11	11	11	15	7	8	15	7	9	9	10	13	6	11	11	7	10	9	11	11	9	11	10	10	8	8	7	9	9	9	9	11	13	9	10	15	14	9	8	14	8	12	7	9	10	10	14
m530	6	5	8	8	7	6	7	4	12	11	5	6	8	11	5	12	9	8	10	9	12	9	6	9	8	13	5	7	9	9	7	7	10	10	6	8	9	6	9	8	9	9	8	7	4	4	13	8	9
m531	13	10	10	6	10	10	13	14	6	8	11	9	8	10	10	5	5	12	7	10	7	5	14	12	9	6	14	9	9	13	11	11	9	9	11	15	10	7	8	8	9	7	6	10	6	10	6	12	7
m532	8	7	12	7	7	10	11	11	6	9	9	8	8	8	9	8	11	7	8	9	4	8	10	9	6	6	7	6	7	9	9	7	10	9	8	8	7	8	7	8	8	5	10	7	8	10	9	6	9
m533	5	8	9	11	9	8	13	4	12	10	6	6	10	10	6	13	11	9	9	8	9	9	10	8	9	10	5	7	7	11	11	4	9	9	6	9	10	9	11	11	8	9	8	7	6	3	14	6	13
m534	17	11	13	5	11	11	14	17	5	11	13	11	7	7	16	3	9	11	8	11	7	11	13	13	10	4	14	9	11	11	9	13	7	9	13	11	14	11	6	8	10	10	8	12	6	13	7	12	8
m535	14	10	15	6	12	11	14	15	3	13	12	8	9	9	11	2	8	12	9	10	4	8	13	15	8	3	14	9	10	12	8	13	10	10	13	10	11	10	5	8	9	10	6	12	6	12	5	11	8
m536	7	9	11	12	13	9	9	8	13	9	9	7	11	9	8	11	13	6	9	9	13	11	11	11	12	8	8	6	10	7	9	11	5	7	11	11	12	9	10	10	8	12	9	8	8	9	10	4	12
m537	11	13	11	11	15	11	9	8	13	11	5	7	13	17	8	11	13	11	9	11	9	11	11	13	6	12	8	8	10	11	9	8	9	13	11	11	10	11	12	9	10	12	6	8	5	9	10	8	10
m538	9	9	8	11	10	8	8	12	7	7	11	15	11	7	13	7	9	14	6	10	6	7	12	8	9	5	17	12	9	11	9	9	8	11	8	9	8	10	8	10	10	8	6	9	3	12	8	10	10
m539	11	13	9	12	11	7	9	9	13	13	7	11	9	9	10	12	15	9	7	13	10	11	11	7	10	11	8	6	8	7	12	8	8	11	7	12	12	11	14	11	7	10	9	10	6	7	11	10	16
m540	10	7	6	6	11	8	14	9	11	8	5	7	7	9	9	10	8	7	6	7	10	8	11	9	8	13	11	9	8	12	10	7	10	8	7	14	11	8	8	7	7	10	4	10	6	7	15	11	10
m541	10	6	8	11	12	8	6	10	14	16	8	8	10	14	9	11	16	9	9	8	10	18	8	10	13	12	7	8	10	8	9	8	7	8	12	7	13	8	15	9	9	15	9	9	5	7	8	7	9
m542	8	9	13	8	8	10	6	7	9	10	9	8	7	11	5	10	10	8	8	9	8	8	13	10	10	11	9	9	10	12	14	12	10	10	9	8	9	8	9	8	9	10	7	10	7	6	11	11	12
m543	15	11	7	7	11	9	7	10	11	13	5	11	7	11	10	9	13	11	8	11	8	13	11	9	10	11	10	9	9	8	6	5	9	13	7	10	10	11	14	7	9	10	7	10	6	8	11	12	10
m544	15	11	11	5	13	15	9	14	5	9	10	11	6	11	12	3	9	7	6	11	7	9	13	15	10	8	14	13	9	9	8	11	7	13	15	13	10	11	6	7	9	8	6	16	6	13	8	12	6
m545	10	8	10	9	14	8	11	6	10	14	6	10	10	14	7	11	14	9	9	8	9	12	12	10	11	11	11	9	9	10	7	10	9	14	12	7	9	8	9	7	9	15	7	7	6	7	10	7	11
m546	6	8	6	11	7	8	6	7	15	6	4	9	10	11	9	14	12	7	10	8	14	8	7	6	11	15	7	6	6	6	12	6	10	10	6	12	11	8	13	9	6	8	10	9	6	5	13	7	10
m547	9	11	11	9	9	17	9	9	13	9	7	9	8	13	8	10	13	9	8	13	8	11	11	11	6	11	8	8	9	9	9	8	8	15	9	7	10	13	12	9	11	12	9	12	8	9	11	8	12
m548	11	10	15	9	10	11	13	10	8	13	9	6	10	10	10	5	9	9	8	8	7	9	12	14	9	6	9	9	5	13	11	8	9	11	10	7	10	7	5	7	8	11	6	10	5	7	8	10	11
m549	14	12	12	10	14	10	8	13	10	18	12	8	10	10	9	6	10	9	11	12	8	14	12	10	13	7	11	8	10	12	10	12	6	6	14	8	11	10	11	9	10	13	7	13	7	11	5	11	11
m550	11	13	7	10	17	7	10	10	11	15	7	5	11	13	10	8	9	8	9	13	12	11	9	9	10	11	10	8	8	11	7	8	6	11	13	11	10	11	10	9	9	12	6	12	6	11	9	14	12
m551	14	14	16	11	16	14	9	10	8	14	9	12	11	10	9	8	14	9	10	10	7	12	14	12	9	8	9	12	11	9	9	10	10	14	12	7	9	12	9	11	10	11	8	11	8	10	8	9	11
m552	3	8	6	10	9	6	8	5	14	8	4	7	10	10	4	15	11	6	9	10	15	10	9	4	9	13	7	9	8	8	12	8	9	9	7	9	9	7	10	9	9	10	10	5	7	5	12	6	12
m553	14	10	10	9	12	10	11	10	8	14	8	8	11	10	13	8	12	12	8	12	9	12	8	14	5	10	9	7	9	9	1	9	12	12	14	9	11	14	11	8	10	11	6	11	5	11	10	13	9
m554	12	8	11	8	10	9	14	11	7	11	10	7	9	9	9	8	6	11	10	10	6	6	13	11	9	7	12	8	8	14	10	12	8	8	9	10	11	10	9	9	9	8	7	10	4	8	9	11	10
m555	8	8	6	10	8	6	9	9	10	8	9	13	10	8	15	10	12	12	7	10	10	8	8	8	7	9	9	9	9	6	4	9	8	10	6	9	9	8	11	10	12	7	9	9	6	8	12	9	9
m556	11	11	13	9	7	11	12	11	11	9	8	9	10	11	14	8	9	7	8	11	8	7	11	13	10	8	10	7	7	11	9	9	8	9	11	10	10	15	14	11	9	10	9	12	6	10	9	12	12
m557	9	9	11	12	9	9	10	11	13	11	10	7	12	11	12	10	7	10	9	9	9	9	11	11	8	8	10	8	10	12	7	12	9	11	9	9	10	7	10	11	11	12	5	8	4	11	10	10	10
m558	10	7	6	5	10	9	14	11	9	7	9	9	6	7	11	9	8	11	7	9	8	10	7	11	7	11	7	6	8	10	4	5	9	8	10	14	9	10	11	5	9	8	8	8	6	9	11	9	6
m559	8	6	9	5	8	9	9	8	3	8	8	6	7	8	8	6	3	9	8	8	3	5	10	8	5	7	11	8	8	11	4	8	9	8	6	8	7	9	5	5	7	7	6	6	8	7	7	9	6
m560	9	13	13	9	13	15	11	13	7	9	9	11	9	9	10	7	9	11	9	11	5	7	11	11	6	6	12	9	10	9	9	12	7	11	13	11	10	15	10	9	10	10	8	14	6	11	8	12	14
m561	10	12	12	8	10	12	6	11	10	10	8	10	10	10	9	8	14	6	4	12	10	12	10	14	9	8	11	11	10	7	10	12	8	14	12	8	13	14	9	9	10	11	8	13	7	8	11	11	13
m562	8	8	14	11	12	10	11	6	12	10	8	10	10	14	9	11	12	11	8	6	9	10	14	12	11	9	9	10	10	10	12	10	9	14	8	7	13	12	11	7	7	15	7	5	4	7	11	9	13
m563	9	9	11	10	7	9	9	6	15	13	5	9	9	11	8	11	11	9	8	11	11	11	15	9	14	10	6	9	9	9	11	11	8	11	5	7	10	7	12	10	10	14	8	10	6	4	12	10	16
m564	8	10	14	13	6	11	8	12	10	9	11	12	15	7	13	10	13	11	10	11	8	9	8	12	8	5	7	7	11	7	10	11	7	9	9	8	10	11	11	15	11	8	10	8	7	10	9	8	12
m565	9	11	11	10	11	11	7	8	13	11	11	9	9	17	6	8	9	7	9	9	11	13	11	11	14	12	12	12	9	11	11	12	8	13	13	9	8	7	8	8	8	14	7	10	5	11	8	12	10
m566	10	8	12	10	8	14	10	11	10	8	12	10	9	12	11	7	6	10	7	8	8	10	10	12	9	7	11	7	6	14	8	10	7	10	12	8	9	12	9	8	7	11	7	9	5	12	9	13	9
m567	10	8	12	6	12	16	11	8	6	8	9	10	5	6	9	7	10	10	7	10	7	8	14	12	11	6	9	11	10	11	9	10	9	14	10	9	15	16	9	8	10	11	6	13	6	8	10	11	11
m568	16	12	10	6	10	10	13	11	8	12	9	8	9	8	13	5	8	8	5	14	8	8	12	12	7	7	11	8	10	8	4	10	6	10	10	11	9	12	9	8	10	9	7	13	5	11	11	13	11
m569	5	11	11	16	7	11	7	7	15	7	10	9	14	9	10	14	13	10	9	11	13	11	7	9	10	11	4	5	10	7	9	8	9	7	9	4	8	11	14	15	11	10	12	8	8	10	11	6	14
m570	7	9	13	9	13	13	9	7	9	7	7	9	11	13	8	10	13	9	8	7	9	11	11	13	8	9	10	10	9	8	10	11	10	13	13	9	14	15	8	8	6	12	7	10	5	9	11	10	12
m571	16	10	14	10	10	12	9	15	8	10	11	12	10	10	13	6	12	10	7	8	8	12	14	12	11	7	11	8	8	10	12	10	6	8	12	11	11	10	9	11	7	5	7	11	6	12	8	11	7
m572	13	9	10	5	13	11	17	14	6	10	12	10	7	8	12	3	5	12	9	9	7	9	14	10	7	6	15	11	11	15	11	12	7	9	10	13	14	11	5	6	8	11	6	12	6	13	8	14	9
m573	6	9	8	9	7	7	9	4	12	9	4	7	9	9	7	14	10	8	12	7	10	6	8	7	8	12	5	8	9	7	9	7	10	10	2	8	7	8	11	9	7	9	9	8	8	6	11	6	11
m574	5	11	13	12	10	14	11	6	10	8	7	8	11	10	6	11	11	11	11	10	7	9	12	10	9	10	7	9	9	11	11	8	11	11	10	7	6	11	11	11	10	11	8	11	7	7	10	8	13
m575	9	10	8	8	10	11	13	8	12	8	7	10	7	10	6	13	11	7	9	8	11	9	12	4	9	12	9	10	9	11	15	8	7	11	7	11	8	7	10	8	8	11	10	9	7	6	12	6	11
m576	8	10	6	10	6	10	7	6	14	6	7	8	9	12	11	14	14	8	8	12	13	12	6	10	11	14	7	6	9	7	9	7	10	14	8	11	13	12	15	8	10	9	8	11	5	4	16	13	11
m577	8	9	9	10	9	10	5	5	11	9	5	8	10	10	7	14	14	7	12	9	10	11	6	9	6	12	5	7	8	7	7	7	14	9	10	6	5	9	9	10	9	9	10	7	9	6	9	6	9
m578	8	10	10	11	6	6	9	10	14	10	11	12	9	10	11	11	12	11	9	6	9	12	10	8	11	9	5	6	9	8	10	9	8	6	8	6	7	8	13	10	6	9	10	7	6	8	9	9	11
m579	13	8	11	4	11	12	10	13	2	12	10	7	6	6	12	1	6	8	7	8	5	8	11	12	9	6	13	9	10	12	6	11	9	9	13	10	9	9	4	5	8	8	5	13	5	13	6	12	6
m580	8	8	8	11	6	8	6	7	16	6	8	10	8	14	11	13	12	8	8	8	14	12	10	10	13	11	5	7	8	8	12	9	7	10	8	10	9	6	13	10	7	9	9	7	7	8	13	9	9
m581	11	15	15	9	11	13	12	9	11	9	9	9	10	9	8	9	9	12	8	13	9	9	13	11	10	8	10	9	10	13	11	11	10	11	11	10	12	13	8	11	9	12	7	10	4	9	9	12	14
m582	15	13	9	9	11	11	11	12	9	7	9	9	10	13	12	8	9	13	6	13	9	7	11	13	6	8	10	8	8	9	7	6	8	11	13	10	8	9	10	7	11	6	7	12	6	9	9	12	6
m583	11	6	9	7	8	7	10	11	5	12	10	5	9	8	8	5	8	8	11	8	7	6	11	9	9	4	11	7	9	10	10	11	9	8	9	10	11	9	6	9	8	8	7	9	7	9	8	8	8
m584	12	18	10	8	8	12	10	11	12	12	10	8	9	8	11	9	8	10	9	22	9	8	10	10	11	9	11	9	5	8	10	7	9	14	10	10	11	10	9	6	2	13	5	15	8	8	10	13	15
m585	9	9	7	12	11	9	7	4	13	13	6	9	11	17	6	13	13	9	10	9	10	13	7	9	12	13	6	9	9	9	7	7	11	13	11	7	6	9	14	9	9	10	8	10	7	6	11	12	10
m586	12	14	14	11	10	10	8	9	12	10	8	8	14	12	11	9	8	9	9	14	9	6	14	16	7	8	9	9	7	8	8	7	9	12	12	7	9	10	11	12	10	11	8	11	5	10	10	13	11
m587	10	8	10	10	10	16	9	10	10	12	9	10	11	16	7	8	12	10	10	10	7	14	12	10	11	12	9	10	8	11	10	11	10	14	12	8	11	10	11	10	9	11	5	15	4	9	10	13	9
m588	14	10	12	7	12	10	11	10	10	10	10	12	8	8	15	8	12	7	9	10	9	12	12	14	9	8	7	7	7	7	9	9	6	10	10	9	13	8	11	10	10	11	8	9	6	10	10	9	7
m589	11	9	7	11	13	13	7	13	13	13	8	9	9	11	10	9	11	10	10	11	9	15	11	7	14	11	10	9	11	9	11	10	8	9	7	11	14	9	14	9	9	10	7	14	6	10	10	12	10
m590	9	9	11	12	9	15	8	7	11	13	7	9	10	11	8	12	17	9	9	11	10	15	9	9	10	11	6	9	10	8	8	8	11	15	11	4	10	11	12	11	9	12	9	12	7	8	11	8	12
m591	11	15	11	11	13	13	11	13	11	13	10	9	8	7	10	9	9	12	8	15	9	9	11	7	14	7	8	7	8	10	9	10	8	9	11	9	10	11	12	9	5	12	7	14	7	9	6	10	14
m592	10	16	14	10	10	18	8	14	8	8	11	10	9	10	9	7	12	10	10	14	8	10	10	10	9	8	11	8	7	9	12	7	9	14	16	9	9	12	9	10	8	9	7	15	5	10	4	11	11
m593	9	8	8	16	8	12	8	7	13	8	6	11	12	11	8	13	12	10	9	10	10	12	9	9	9	13	7	9	8	10	8	6	9	11	8	8	9	8	11	14	9	10	9	7	7	10	9	7	9
m594	7	10	8	12	8	7	8	8	11	7	9	15	10	9	10	12	11	12	6	10	8	9	9	7	12	9	9	9	10	7	9	9	6	11	4	11	8	8	12	12	12	8	9	8	5	6	11	10	13
m595	12	10	8	9	12	9	11	11	8	10	12	14	7	10	10	8	6	11	6	9	6	6	14	9	11	7	14	12	11	11	10	12	7	11	6	11	10	10	7	9	11	8	5	11	5	11	7	9	11
m596	10	14	12	12	8	12	6	11	16	10	10	10	11	14	9	8	12	8	6	14	10	10	14	12	13	11	9	9	11	8	16	9	9	14	8	10	11	8	13	12	10	13	10	11	4	8	9	9	13
m597	11	17	11	9	9	11	8	8	13	13	8	9	10	9	10	10	11	7	9	19	10	11	9	11	14	8	8	9	8	7	8	10	10	13	11	7	10	9	10	7	5	14	7	14	8	9	10	10	14
m598	14	10	10	8	12	10	13	11	8	12	8	8	7	8	11	6	6	12	6	12	7	8	12	12	9	9	13	9	11	11	5	10	9	12	10	11	11	12	7	8	10	13	4	9	6	10	10	13	11
m599	6	10	10	14	8	10	8	5	18	8	7	8	13	12	9	15	14	8	10	10	14	12	8	10	11	13	3	6	8	8	10	6	9	8	8	8	9	10	15	12	9	11	11	7	9	6	13	5	13
m600	12	16	12	6	10	12	11	10	12	8	8	14	7	12	9	11	12	10	9	14	10	10	12	10	9	9	9	11	11	10	12	10	9	16	8	8	11	12	9	10	10	13	9	9	4	6	10	9	13
m601	7	9	8	9	10	7	9	10	9	9	12	12	11	11	9	8	8	11	7	7	7	9	8	10	8	8	14	8	9	11	9	9	8	9	11	9	10	10	10	9	9	8	4	4	7	13	8	10	6
m602	11	9	9	12	11	9	9	13	11	11	8	9	12	11	10	9	11	12	7	9	9	11	11	9	8	10	10	9	14	11	9	12	7	7	11	9	10	9	10	11	12	8	7	10	3	12	10	8	10
m603	9	10	12	11	11	9	13	8	10	14	8	8	10	14	6	9	9	9	11	10	9	9	14	10	9	10	11	11	7	15	13	9	7	13	8	7	8	7	7	7	10	15	6	8	6	5	8	10	11
m604	11	15	11	8	9	9	7	12	11	7	11	9	9	5	14	8	9	8	6	15	13	9	9	13	10	7	10	8	8	5	9	10	7	9	13	12	12	11	8	9	9	10	7	12	7	9	11	12	12
m605	11	8	8	9	9	6	11	10	10	11	7	9	9	6	10	12	11	9	12	8	13	11	6	7	10	10	8	8	9	9	7	8	8	9	11	9	8	7	12	8	8	9	6	7	4	9	10	8	5
m606	15	11	15	6	11	11	11	14	5	11	12	7	9	7	14	3	7	9	6	11	7	7	15	15	12	4	14	11	11	11	10	15	7	9	13	12	12	11	6	8	10	8	8	14	5	12	8	14	10
m607	14	8	8	14	10	8	7	15	10	10	10	9	14	6	16	8	12	8	8	10	13	12	8	10	11	10	10	7	10	7	9	8	6	8	10	11	13	10	11	10	10	5	8	9	5	12	10	9	5
m608	9	6	9	9	6	7	8	10	9	8	7	7	6	6	12	11	8	9	11	10	9	7	9	9	7	8	8	5	9	8	12	8	11	7	7	10	10	8	10	9	8	6	11	6	7	7	10	9	8
m609	9	13	9	9	9	15	9	9	13	9	5	11	10	13	10	10	13	9	8	13	8	11	9	11	6	13	8	7	9	7	7	8	8	13	11	8	8	13	16	9	11	10	9	16	7	9	12	12	12
m610	9	9	7	6	10	12	13	12	10	4	8	6	7	8	8	9	9	10	7	9	11	9	8	10	7	12	10	7	9	9	11	9	9	7	10	15	12	9	9	5	8	9	8	10	5	8	10	8	7
m611	10	10	12	10	9	10	8	11	11	9	8	8	10	7	13	7	6	8	7	10	14	10	9	12	12	9	10	6	10	10	12	8	9	6	10	12	11	10	8	10	10	8	9	7	4	10	9	11	8
m612	6	10	12	12	4	8	6	7	15	10	6	9	12	11	9	13	14	6	13	10	14	12	7	8	13	13	4	6	8	8	12	6	9	8	9	4	9	8	14	12	9	10	12	7	8	6	11	9	12
m613	8	7	9	10	11	7	14	7	11	9	9	7	9	11	9	10	6	10	8	7	12	4	11	7	8	11	9	7	8	16	12	8	6	6	7	12	9	8	6	8	7	10	6	8	4	6	13	11	12
m614	19	13	15	7	9	11	12	14	5	11	12	9	10	11	16	4	9	13	8	13	5	7	13	17	8	4	14	9	10	11	7	11	10	13	13	11	10	11	8	9	11	8	6	10	5	11	7	12	6
m615	7	13	17	13	15	15	9	10	9	9	11	9	13	11	6	7	9	9	9	9	7	7	13	13	8	6	12	9	10	11	9	12	9	11	15	9	10	15	8	10	8	12	7	10	4	11	6	10	14
m616	9	11	9	8	15	9	11	8	13	13	7	9	7	17	6	9	9	8	9	9	11	13	13	9	12	10	12	13	11	11	11	12	7	11	11	9	10	7	10	8	8	14	6	12	7	8	10	14	12
m617	13	8	9	11	10	6	7	10	11	12	9	8	11	9	13	8	9	9	7	8	10	9	8	10	8	10	11	4	15	8	8	13	6	8	8	11	10	9	8	12	9	9	8	5	6	11	11	10	9
m618	9	8	10	11	9	10	3	12	11	7	9	8	13	9	11	10	11	7	6	8	12	9	8	10	12	9	9	8	7	7	8	9	6	10	10	7	12	9	8	10	10	10	9	11	6	8	10	10	10
m619	12	8	7	6	14	10	12	11	7	11	11	5	8	11	9	5	4	10	7	8	8	8	11	11	8	11	13	10	10	16	8	12	9	12	10	14	13	10	5	4	8	10	2	11	5	10	11	15	4
m620	7	8	8	11	10	8	5	7	12	9	7	11	10	12	7	12	13	10	8	10	12	13	6	10	10	12	11	9	11	7	7	9	8	11	10	9	9	10	11	14	14	9	8	9	6	12	12	9	9
m621	5	11	10	11	10	11	9	4	12	10	5	8	11	10	4	13	11	8	9	9	13	11	8	6	10	14	7	9	9	11	11	9	8	9	10	5	6	7	11	10	8	11	10	12	6	7	14	10	13
m622	15	11	13	9	11	11	13	12	9	11	11	11	9	11	12	6	7	7	8	9	7	9	15	11	8	6	14	11	7	11	9	11	4	11	9	11	8	11	8	9	7	10	7	8	5	11	10	12	10
m623	15	9	10	10	10	6	8	15	9	7	10	11	8	10	16	7	11	10	3	7	9	12	10	12	11	8	12	7	14	9	9	12	6	11	10	9	13	10	10	9	8	6	7	9	5	10	6	11	4
m624	10	7	7	6	11	10	10	9	9	7	8	9	6	7	9	8	8	8	2	9	12	10	9	9	10	11	9	9	10	8	8	10	9	8	11	12	11	8	7	7	9	8	9	13	5	9	13	11	8
m625	4	9	8	9	9	11	8	7	13	9	4	7	8	13	5	12	10	4	10	7	12	10	9	6	9	17	7	9	10	12	12	8	8	10	6	10	7	8	11	9	7	10	10	8	8	6	11	7	12
m626	10	10	12	9	10	12	10	12	10	10	9	12	9	8	11	9	14	11	8	8	8	12	12	12	9	8	8	10	9	8	10	11	9	10	10	6	7	8	7	12	8	11	9	11	7	8	7	7	11
m627	12	12	11	7	9	11	11	14	10	9	7	14	9	11	13	10	11	11	7	10	7	9	12	11	7	10	10	12	13	9	9	13	8	14	7	7	10	9	8	11	11	11	8	8	6	8	10	8	11
m628	11	10	12	7	10	9	11	10	10	12	9	9	8	12	6	7	9	9	10	8	9	9	10	12	9	8	10	7	7	13	9	9	9	11	14	7	8	9	9	7	8	13	7	8	7	9	6	10	9
m629	10	4	10	9	8	10	10	12	10	10	11	8	9	8	11	9	8	11	9	0	9	8	10	10	11	9	11	10	5	8	10	7	9	8	10	10	11	10	9	6	2	9	5	7	8	8	10	9	7
m630	12	10	10	10	10	12	8	11	10	6	7	8	9	12	11	9	10	10	7	12	12	8	12	12	9	10	11	7	9	10	10	7	7	12	12	13	11	10	7	8	11	7	8	9	6	10	8	9	7
m631	7	11	11	11	11	13	8	7	15	9	7	11	12	13	8	14	17	11	11	9	10	15	9	11	8	13	6	7	9	8	9	7	11	9	13	8	12	13	16	11	8	12	9	12	6	9	11	8	12
m632	12	9	11	12	13	9	11	11	7	12	8	11	12	11	12	8	10	14	8	9	4	6	13	9	7	9	13	9	12	10	8	12	8	12	9	10	9	10	8	10	10	10	7	8	6	11	9	9	11
m633	7	11	11	15	7	13	6	12	11	9	7	12	13	9	9	12	15	9	8	9	10	11	9	9	12	10	4	9	11	3	9	11	9	11	7	7	10	9	12	13	9	8	10	10	8	9	8	6	12
m634	8	10	9	12	6	5	10	9	13	7	6	9	12	9	11	13	12	6	9	8	18	12	5	8	10	11	5	5	10	6	10	6	7	6	9	10	9	8	12	10	8	6	11	5	8	6	11	7	10
m635	14	10	12	10	8	8	11	10	10	12	8	8	13	14	11	9	12	10	5	12	9	8	14	14	7	8	11	9	10	10	6	11	9	14	10	10	11	12	11	10	10	11	7	9	5	8	11	11	11
m636	10	8	10	10	6	12	8	7	14	6	6	10	9	12	9	13	14	10	9	10	12	12	10	12	9	12	5	6	8	8	8	6	8	12	8	10	11	10	11	10	9	9	9	7	7	8	14	7	9
m637	13	10	13	7	10	10	9	16	6	9	9	12	11	10	13	4	7	11	6	10	6	9	13	14	8	6	14	10	13	9	8	13	7	12	11	11	11	10	9	8	11	9	7	13	5	12	4	13	9
m638	10	10	12	11	8	12	7	12	14	10	8	12	10	10	9	10	16	6	8	10	13	16	12	10	13	8	5	9	10	6	14	11	8	10	10	8	13	8	11	11	9	11	11	11	7	10	10	7	11
m639	12	12	8	8	12	10	9	11	12	8	8	12	8	14	9	10	14	8	7	8	12	16	8	10	9	11	9	10	8	8	8	8	8	10	14	11	9	10	11	8	7	9	7	11	8	8	11	11	7
m640	15	10	13	7	12	11	9	14	4	10	11	10	11	10	15	4	5	11	8	10	6	8	12	15	8	6	16	11	13	13	7	15	10	11	13	10	11	12	5	10	12	9	4	9	5	13	8	15	5
m641	10	8	12	9	8	11	9	14	9	6	15	12	7	6	12	5	10	13	6	6	8	8	11	9	9	7	12	10	7	6	12	9	7	5	10	9	10	7	6	11	7	7	7	10	6	11	5	8	9
m642	9	9	9	11	9	8	9	8	10	11	7	8	10	10	8	11	11	7	11	10	11	9	10	7	8	14	8	7	9	11	11	9	9	9	8	11	10	11	11	10	8	9	7	9	6	7	12	10	13
m643	3	9	6	12	9	6	5	7	12	7	9	13	12	12	7	13	11	10	8	10	13	11	8	8	10	12	11	7	12	7	7	8	7	11	8	9	10	10	11	10	12	9	8	5	6	10	14	7	9
m644	8	7	6	4	8	6	8	7	5	5	6	4	4	4	7	6	4	7	5	7	5	5	5	8	4	7	7	6	6	8	5	5	7	6	7	6	6	7	7	5	7	5	5	5	10	6	5	7	4
m645	9	7	11	12	11	15	9	11	9	7	10	9	10	9	10	8	9	14	5	7	6	7	11	11	8	9	10	9	8	9	9	8	8	9	13	6	8	11	10	11	7	8	5	12	4	13	7	10	8
m646	14	11	13	6	10	11	10	13	7	11	10	8	9	11	9	5	8	10	8	10	8	10	9	13	8	7	11	7	8	10	8	10	10	10	14	10	9	6	5	8	8	8	6	9	5	13	5	11	8
m647	7	11	11	9	8	12	9	10	10	9	7	12	7	8	10	12	13	9	12	9	11	11	6	7	10	10	5	4	9	5	9	8	10	9	11	7	8	11	12	10	9	11	10	11	7	8	8	6	9
m648	18	12	16	9	12	10	11	13	4	14	9	10	11	12	15	4	10	12	8	10	5	8	12	16	9	4	13	10	10	13	7	10	10	14	14	9	9	14	9	9	8	9	4	9	5	11	6	13	7
m649	10	10	8	9	16	10	9	9	8	10	8	8	10	14	11	9	8	10	7	10	9	8	10	12	11	10	13	9	9	10	4	11	9	14	12	13	11	12	9	6	10	11	4	11	5	10	11	13	9
m650	12	8	12	12	6	8	8	11	11	8	10	10	10	7	13	9	8	10	7	8	12	10	7	13	8	9	7	5	10	8	12	8	11	8	9	12	11	10	11	10	8	8	11	5	6	9	11	9	8
m651	8	9	13	8	8	10	6	7	9	10	9	8	7	11	5	10	10	8	8	9	8	8	13	10	10	11	9	9	10	12	14	12	10	10	9	8	9	8	9	8	9	10	7	10	7	6	11	11	12
m652	14	9	13	8	11	12	10	17	5	12	12	9	12	9	12	3	8	10	7	11	7	8	13	11	9	6	15	11	14	12	9	16	8	10	13	10	12	9	4	11	10	10	6	12	5	14	6	12	8
m653	9	7	7	11	11	9	4	8	11	11	7	8	13	9	13	11	13	9	7	11	10	11	7	13	8	11	8	8	11	8	6	11	11	11	9	10	12	11	12	9	11	8	9	10	7	10	13	10	8
m654	11	9	15	10	7	11	11	9	9	13	7	9	9	9	10	8	11	11	8	9	6	9	13	11	12	6	10	9	9	11	8	9	8	13	9	6	10	13	12	8	9	12	7	8	5	6	9	12	14
m655	10	9	11	6	11	9	10	13	6	9	15	9	6	9	10	4	5	11	8	9	6	6	11	11	6	6	15	12	10	11	6	13	8	10	9	10	9	9	6	8	12	11	5	10	4	12	6	12	10
m656	10	9	10	11	9	9	9	12	12	7	7	10	13	10	11	10	11	11	7	7	11	11	6	8	9	8	9	10	15	9	9	13	8	11	9	7	10	9	12	9	7	10	6	6	6	9	10	10	8
m657	6	10	6	14	6	10	7	7	16	6	6	11	12	12	10	16	14	12	8	10	14	12	8	8	11	15	5	7	12	7	9	8	9	10	6	10	11	10	15	10	10	9	10	7	7	4	13	7	11
m658	5	6	5	6	7	6	2	6	7	5	5	4	5	5	6	8	9	4	6	8	8	7	6	4	5	8	5	4	7	4	5	6	4	5	6	9	6	6	6	7	6	6	8	7	11	3	7	6	7
m659	12	9	13	6	10	10	10	11	5	12	11	6	7	11	11	4	6	11	9	9	6	10	9	13	8	9	11	8	10	16	6	12	10	8	14	8	11	12	7	8	9	10	6	11	5	10	9	13	8
m660	7	11	15	11	6	12	9	8	10	11	7	6	12	10	6	10	13	7	10	8	9	9	10	11	10	8	7	8	9	9	13	9	10	11	10	7	8	11	9	11	8	9	8	9	8	7	10	8	11
m661	12	9	11	12	7	10	9	13	9	13	12	11	10	10	14	7	8	12	8	9	6	10	9	11	10	6	12	7	14	11	6	12	7	8	11	8	8	12	13	10	8	10	7	10	5	11	7	13	10
m662	13	9	11	8	13	12	11	12	6	14	9	8	9	10	8	6	9	8	11	9	9	11	12	9	8	10	12	10	7	13	9	9	8	7	14	9	8	11	7	9	8	9	7	13	6	11	8	10	9
m663	9	7	9	10	9	10	11	12	10	10	8	7	11	8	10	9	13	9	11	7	9	11	10	10	9	10	8	9	9	9	11	10	5	7	12	11	12	9	10	7	6	11	6	10	4	11	6	6	7
m664	13	11	11	11	11	9	9	8	9	7	10	9	11	9	12	9	7	10	5	11	9	5	13	13	10	8	10	6	10	9	9	10	6	9	11	11	8	9	8	9	10	6	7	8	6	9	10	10	8
m665	12	14	12	10	12	12	10	10	10	10	4	10	12	14	11	9	12	10	9	12	8	10	10	14	1	10	9	9	9	10	4	7	9	14	14	9	9	14	11	8	11	11	7	11	6	10	11	13	11
m666	7	10	9	10	6	6	8	6	13	8	5	9	9	9	6	15	12	5	11	8	11	11	7	7	9	12	4	7	9	8	8	6	11	9	5	9	6	7	11	10	8	8	11	3	9	6	12	6	10
m667	13	10	10	7	9	7	13	10	10	11	8	9	8	10	10	8	9	9	8	10	11	9	8	12	7	8	9	6	7	13	9	7	8	11	8	7	8	9	10	9	10	11	8	7	3	9	12	12	9
m668	14	7	12	5	11	12	10	15	3	10	12	8	8	7	13	3	6	11	8	7	6	10	11	14	9	7	13	9	10	14	8	12	10	8	12	12	11	10	5	7	7	8	5	12	7	14	7	13	4
m669	8	8	8	10	8	8	6	5	13	8	9	9	10	10	9	12	12	8	9	7	10	10	8	9	10	12	8	15	8	8	9	7	10	12	8	7	8	11	11	12	8	10	8	6	5	9	11	6	10
m670	12	8	10	5	14	12	12	11	8	14	10	8	6	12	9	4	6	10	8	10	6	12	14	14	13	9	13	12	10	14	8	14	8	10	14	10	13	8	7	5	9	15	5	15	6	11	7	15	9
m671	9	10	10	9	12	7	11	8	10	11	10	7	8	14	8	8	7	9	7	8	11	9	12	11	11	12	12	12	7	15	11	9	8	11	10	11	10	9	7	5	8	13	4	8	4	9	10	14	11
m672	13	11	13	13	13	11	4	11	11	13	8	11	12	11	10	11	19	8	9	9	10	15	11	11	12	9	6	9	11	6	12	7	10	11	11	10	12	11	12	12	9	8	11	10	8	9	9	6	10
m673	4	11	7	11	7	8	8	5	15	7	6	9	10	11	7	15	12	7	8	10	16	12	5	5	11	15	5	7	8	10	12	6	7	8	8	8	7	8	13	11	9	10	12	9	8	4	15	9	12
m674	14	12	10	7	8	10	9	8	12	12	6	12	6	8	11	9	12	9	9	12	11	14	12	8	13	8	7	8	11	7	9	10	10	12	6	7	11	8	13	8	8	11	9	11	5	7	12	13	11
m675	11	9	9	7	10	9	9	14	10	12	11	10	5	6	13	6	10	9	6	7	9	14	9	9	10	8	10	10	11	9	9	13	8	7	8	7	10	9	9	8	8	10	6	11	6	10	7	11	9
m676	6	7	9	11	5	7	9	6	14	9	7	9	9	8	9	14	10	7	12	7	14	10	6	5	8	11	4	6	8	7	11	8	8	6	6	6	9	8	11	10	7	9	12	6	6	6	11	7	11
m677	7	9	9	12	8	8	11	8	14	4	7	9	11	6	10	12	13	7	7	9	15	11	8	8	9	10	5	5	9	7	11	7	6	5	9	11	10	9	10	9	8	7	11	8	8	7	12	6	9
m678	7	8	7	8	10	13	13	10	10	6	9	8	7	8	8	11	7	8	7	8	11	9	10	8	10	12	9	9	7	11	11	8	9	7	11	11	10	7	9	6	8	11	8	15	7	9	10	8	11
m679	10	8	7	7	10	8	10	9	11	7	6	7	8	7	9	10	8	8	4	8	14	10	11	7	8	11	9	7	8	10	12	8	7	8	8	16	13	8	7	8	7	8	8	7	7	8	15	9	8
m680	7	9	11	11	11	11	11	10	15	9	9	7	12	13	12	9	9	9	9	9	7	9	11	15	10	10	8	5	7	11	7	9	10	7	11	9	12	13	16	9	8	14	8	12	6	9	10	10	12
m681	8	9	8	7	11	14	12	11	7	7	10	7	8	7	9	6	4	9	6	10	8	8	11	11	7	13	12	8	8	14	8	12	8	10	10	10	11	10	7	7	9	10	7	12	5	10	11	11	8
m682	11	12	10	9	6	10	7	16	10	5	11	12	9	10	13	6	9	13	8	11	8	11	8	10	8	8	11	6	11	9	7	9	6	12	10	9	11	11	10	9	11	9	7	11	5	11	5	12	6
m683	14	10	14	12	8	10	9	11	8	10	9	10	10	10	11	8	10	10	7	10	7	8	12	12	13	7	11	9	10	10	12	10	8	14	8	11	11	12	9	11	8	7	7	5	4	8	9	11	9
m684	6	12	10	13	8	14	6	7	16	10	8	8	12	16	7	10	8	12	10	14	8	10	10	12	11	13	7	7	9	12	10	7	12	14	10	6	9	8	13	12	10	15	8	13	6	10	11	13	13
m685	11	7	11	7	9	9	10	13	4	7	10	8	7	7	11	4	6	9	9	7	4	7	9	11	5	3	10	6	7	9	8	10	10	6	10	7	10	7	4	8	6	7	11	8	7	10	4	9	5
m686	12	8	12	8	8	14	11	14	8	10	9	8	9	10	11	6	10	10	10	12	7	10	12	12	13	8	11	7	10	11	12	12	6	10	12	12	15	12	9	10	10	9	7	13	6	12	6	11	9
m687	8	8	10	14	6	8	5	9	12	8	10	12	12	8	14	12	12	11	8	10	11	10	6	12	9	10	6	6	10	9	7	8	8	10	8	7	9	10	13	13	11	9	10	7	5	9	12	11	9
m688	12	11	12	8	8	9	9	10	7	12	10	12	10	9	10	6	8	11	7	7	6	7	11	12	8	7	14	12	11	11	6	11	11	13	8	6	8	10	8	15	15	10	5	8	5	15	7	10	8
m689	9	11	11	12	11	11	6	9	13	11	7	11	10	9	8	13	19	5	9	9	14	17	9	7	14	11	6	11	11	4	14	9	8	11	11	8	12	11	12	10	9	10	11	10	8	9	11	6	12
m690	12	12	8	8	10	8	7	11	8	10	14	12	10	8	16	6	6	9	6	10	9	8	8	10	11	6	16	11	12	11	7	14	8	10	10	9	11	12	7	11	13	9	6	9	4	13	10	13	9
m691	8	8	5	10	9	9	7	12	10	8	13	8	8	11	11	9	11	11	8	10	10	9	6	10	8	9	10	10	11	6	6	7	9	9	11	8	10	9	8	9	11	7	8	10	5	13	9	8	5
m692	6	8	12	13	7	11	8	5	13	10	8	10	11	11	5	14	14	8	10	8	10	8	11	8	12	11	6	9	6	10	16	8	10	12	8	8	9	10	13	11	7	12	11	9	7	5	11	7	14
m693	11	15	15	11	9	11	11	8	11	9	9	7	11	7	10	9	9	10	6	13	9	9	11	11	12	6	8	7	10	11	10	11	9	9	11	8	10	11	8	11	9	10	9	10	3	9	11	12	14
m694	12	4	10	12	12	8	10	13	6	12	10	9	14	8	14	5	6	12	7	4	7	8	10	12	9	5	14	10	14	12	7	16	9	8	12	12	13	12	7	6	6	9	5	7	5	12	10	11	7
m695	7	9	7	13	6	6	8	10	13	7	14	8	11	8	11	11	7	9	5	10	12	9	6	7	11	9	12	7	11	10	8	11	5	6	7	8	9	8	10	13	13	10	8	7	5	13	9	11	11
m696	9	13	11	11	11	11	9	6	13	13	5	9	11	13	8	12	13	9	10	11	9	11	9	11	8	12	6	7	7	9	7	7	10	11	11	7	6	13	16	11	9	12	9	12	7	6	10	10	14
m697	11	15	9	7	9	13	8	13	13	9	7	11	8	13	10	8	15	9	6	15	10	13	9	11	8	12	10	9	10	7	11	8	10	15	11	9	12	11	12	9	9	12	8	14	6	7	10	10	12
m698	9	7	9	8	13	11	7	10	11	13	9	7	9	15	10	7	11	8	10	9	9	13	11	13	12	10	8	10	10	9	9	10	9	9	15	7	10	5	10	9	8	12	7	14	6	10	8	10	8
m699	11	7	7	8	13	9	9	13	9	11	8	9	8	11	10	6	9	8	6	7	8	11	11	11	10	11	12	11	12	8	8	10	8	9	11	12	12	7	10	7	9	8	8	12	5	13	9	10	6
m700	11	4	7	4	13	12	11	10	6	10	10	6	7	10	8	7	7	11	7	8	7	11	10	10	7	12	10	9	9	15	7	10	9	9	11	13	10	9	6	6	8	9	6	11	7	11	10	10	7
m701	13	8	11	6	11	13	11	12	4	11	9	8	9	8	10	5	9	11	7	8	5	11	10	10	8	10	11	9	7	13	7	8	11	9	13	11	8	9	7	8	8	5	6	13	7	11	10	10	7
m702	13	11	15	8	11	13	11	14	5	11	10	9	11	11	14	5	9	9	9	9	7	9	11	13	12	4	12	7	9	10	8	13	9	9	17	8	8	11	8	10	8	8	6	14	7	12	5	12	8
m703	10	10	10	11	10	12	6	11	10	8	8	8	11	10	13	8	10	8	5	12	12	10	8	12	7	8	9	7	9	8	8	7	6	10	14	9	9	10	7	8	11	9	9	11	6	12	10	9	9
m704	14	8	12	9	14	12	12	17	8	14	14	10	10	10	13	3	10	8	8	8	8	12	14	12	9	5	13	10	8	10	10	12	7	6	14	10	11	10	9	8	7	11	8	13	7	13	5	9	9
m705	9	8	9	8	12	13	11	10	10	10	10	6	9	12	6	7	7	11	9	10	9	9	12	10	5	14	10	8	9	17	11	9	7	11	10	9	8	11	8	7	10	9	5	9	6	9	12	12	9
m706	8	8	12	11	8	12	9	10	8	12	9	6	13	10	9	8	12	13	9	10	6	10	10	12	9	9	9	8	11	10	6	11	10	10	12	6	9	12	9	10	10	7	7	11	4	10	9	7	11
m707	11	7	9	7	13	11	15	13	9	13	11	9	9	11	10	5	5	11	7	11	7	11	13	11	10	8	14	10	11	15	9	15	7	9	11	11	16	11	6	8	10	16	4	12	5	12	10	14	12
m708	13	13	13	6	15	13	10	13	7	11	11	11	7	9	14	3	7	10	7	11	8	11	11	13	8	7	14	10	8	12	8	10	7	11	13	10	14	13	8	9	9	10	8	14	4	13	9	18	10
m709	7	6	9	7	10	8	13	10	12	8	10	5	8	8	10	7	7	7	9	6	13	7	10	11	11	10	10	7	7	11	11	7	7	3	10	11	10	9	7	5	6	11	7	11	5	7	10	10	11
m710	10	9	7	10	9	7	8	13	11	8	8	9	12	9	12	9	10	12	7	11	9	13	8	11	9	11	8	5	12	6	4	8	7	9	10	9	12	10	12	10	12	8	7	10	5	12	10	12	7
m711	12	10	10	11	12	10	10	13	12	14	9	8	9	8	13	7	8	8	6	10	12	12	10	8	13	9	11	8	8	9	8	10	7	6	10	8	9	12	13	10	8	11	7	11	5	10	8	11	11
m712	9	7	10	11	12	11	7	12	9	9	9	15	9	8	9	8	10	12	8	3	8	10	12	8	8	10	13	14	5	9	9	9	8	9	10	9	8	10	9	8	2	6	4	8	5	10	8	10	6
m713	11	9	11	9	9	11	10	11	11	13	9	7	12	11	8	8	11	9	6	13	8	11	11	13	8	7	10	8	9	11	7	12	8	11	11	9	14	15	12	11	11	12	7	12	5	10	11	12	12
m714	15	9	13	11	13	11	9	14	5	11	11	12	11	9	15	3	7	9	6	9	5	9	11	13	6	7	15	12	11	11	8	13	7	11	13	10	10	9	4	9	11	8	5	10	5	13	8	14	6
m715	13	7	11	14	13	11	11	15	9	11	12	9	14	11	12	5	9	12	7	5	7	7	13	13	8	8	12	9	16	11	11	14	6	7	11	9	10	9	8	10	8	8	5	10	6	12	8	10	8
m716	12	14	14	6	12	18	12	14	6	10	11	10	7	6	9	6	8	13	8	16	5	8	12	12	9	6	11	9	7	12	9	11	9	12	14	10	13	14	7	8	6	11	5	15	7	12	4	11	11
m717	15	15	13	7	9	11	11	16	9	9	11	13	7	7	16	5	9	11	6	13	9	11	9	13	8	6	12	7	11	9	10	12	7	9	11	11	12	13	10	9	11	8	9	12	7	11	9	14	10
m718	7	12	13	15	7	8	5	12	14	11	11	10	15	11	11	9	9	7	10	10	13	13	7	11	11	10	9	6	13	9	10	11	8	9	10	6	10	10	10	14	12	9	9	5	5	13	10	9	9
m719	8	12	8	10	10	12	10	7	16	8	6	10	11	12	9	14	10	12	9	14	10	10	10	10	7	13	7	7	9	10	10	7	8	12	6	10	11	10	13	10	10	13	9	9	7	8	13	9	13
m720	6	7	8	9	8	9	7	6	10	7	6	7	9	9	7	12	10	8	12	9	10	8	8	8	10	9	8	8	7	9	9	6	12	8	6	9	8	8	8	7	9	9	7	10	5	6	11	7	9
m721	14	11	14	6	11	13	11	13	5	10	10	11	10	12	12	5	10	12	7	11	4	8	15	14	7	6	13	13	12	11	7	14	9	15	12	7	10	9	7	9	11	11	6	14	6	11	6	12	8
m722	10	4	10	9	8	10	10	12	10	10	11	8	9	8	11	9	8	11	9	0	9	8	10	10	11	9	11	10	5	8	10	7	9	8	10	10	11	10	9	6	2	9	5	7	8	8	10	9	7
m723	11	11	11	8	11	9	9	10	13	9	8	11	9	11	10	10	11	4	8	9	14	13	13	11	16	8	8	9	11	7	12	12	8	7	13	8	10	5	10	8	8	10	8	12	8	9	9	10	8
m724	9	6	8	10	9	9	13	8	10	10	9	4	10	10	8	11	9	11	9	8	9	7	12	8	9	12	8	8	7	13	11	8	11	9	6	9	10	9	11	8	8	9	6	11	6	5	12	10	11
m725	16	10	14	6	12	14	13	15	4	14	13	8	9	8	13	0	6	10	8	12	5	10	14	14	11	5	15	10	10	14	8	14	8	10	14	10	13	12	5	8	10	11	5	15	6	13	7	15	9
m726	11	11	15	8	11	13	11	14	7	11	13	11	9	7	12	5	7	11	9	11	7	7	13	13	10	2	12	7	10	11	9	14	7	9	13	9	10	11	8	10	10	12	8	12	4	12	6	10	12
m727	11	7	13	9	6	8	13	12	8	8	11	9	9	8	12	6	9	7	8	9	11	7	12	13	10	4	11	7	7	11	13	11	6	7	11	13	10	11	7	9	7	9	9	8	5	10	8	8	9
m728	6	9	7	7	8	9	6	7	9	7	6	8	6	9	6	11	10	6	9	9	8	10	7	7	9	9	7	6	5	6	8	6	8	8	6	9	8	5	7	8	7	7	9	8	9	8	7	7	8
m729	9	9	9	10	13	13	11	11	9	11	10	9	12	11	6	9	9	14	9	11	5	9	13	11	8	10	12	11	12	11	7	12	9	11	11	9	10	9	10	9	11	10	4	16	3	13	8	12	12
m730	7	9	12	12	5	9	8	7	13	9	9	9	12	11	8	10	8	10	8	9	10	9	9	10	9	8	9	8	10	9	10	12	8	10	9	4	7	10	12	18	12	10	9	6	8	12	9	10	12
m731	13	9	11	8	9	9	10	10	11	13	8	5	11	11	10	7	9	9	7	11	10	11	13	13	12	8	8	7	11	9	7	12	9	7	13	6	10	7	10	10	10	10	7	14	6	10	8	14	10
m732	10	6	8	7	14	8	11	8	12	10	8	10	6	12	11	9	10	9	7	6	11	12	14	10	11	11	11	8	10	10	12	12	7	10	6	13	15	10	11	7	7	11	5	9	7	7	14	13	11
m733	10	8	10	12	12	8	7	11	10	8	12	9	12	6	14	8	6	12	6	8	11	8	10	10	9	9	13	8	14	11	6	14	7	8	10	8	9	12	9	8	8	9	5	7	2	10	11	13	9
m734	8	12	12	13	8	10	7	8	14	10	6	10	12	12	9	14	20	8	10	10	12	14	8	10	11	11	5	6	10	3	12	8	10	10	12	8	9	10	15	13	9	9	13	11	9	7	11	5	13
m735	11	9	9	7	13	15	12	9	9	9	8	9	6	11	8	9	9	11	7	9	8	9	13	9	8	10	12	12	7	12	8	7	7	15	7	10	10	15	12	5	7	10	4	10	5	9	12	12	10
m736	13	8	9	5	12	8	10	12	3	10	10	8	8	7	10	5	6	9	9	10	7	9	11	11	9	7	12	11	9	10	6	12	11	10	11	11	8	9	4	7	8	8	5	11	5	11	6	11	6
m737	9	11	11	13	9	11	11	8	11	11	6	9	12	9	8	11	11	9	9	11	11	9	11	7	16	10	8	7	9	9	11	9	7	7	13	7	6	9	12	11	10	8	9	12	6	10	8	8	12
m738	12	12	10	10	8	10	8	11	12	4	9	12	9	8	13	10	10	8	5	10	12	10	10	10	9	10	9	6	10	6	10	9	2	8	10	11	9	10	9	10	9	5	11	9	7	6	12	11	9
m739	11	11	13	14	9	7	9	10	15	9	9	9	11	13	14	10	13	9	9	7	11	11	9	13	8	10	4	5	7	9	11	7	8	5	11	7	8	11	16	11	6	8	9	6	8	7	10	8	10
m740	8	10	11	10	5	9	8	13	12	6	12	13	10	8	14	9	10	12	8	10	9	13	7	12	10	8	6	5	12	7	9	12	8	7	11	7	12	10	11	12	12	10	10	12	6	12	8	11	9
m741	8	12	13	9	11	13	8	11	7	9	8	9	8	9	7	8	10	8	10	10	8	8	9	9	13	9	8	8	8	10	12	10	10	8	10	10	5	10	9	10	9	10	10	13	7	10	5	9	12
m742	9	7	12	14	11	9	9	9	9	13	10	9	14	12	8	10	8	10	6	5	8	10	11	8	13	8	11	11	14	5	11	16	6	10	10	6	9	8	11	12	6	12	7	8	6	9	7	10	12
m743	12	7	12	9	8	10	10	13	5	12	10	8	10	9	11	4	8	10	10	9	6	12	9	11	8	9	10	8	8	16	10	11	8	6	12	8	11	8	7	11	9	8	7	11	8	10	9	11	8
m744	8	10	12	15	10	10	8	8	14	10	7	12	12	10	9	15	18	8	11	8	11	12	10	8	13	11	3	7	10	4	12	6	9	10	8	9	9	10	15	12	8	9	12	7	9	6	11	3	13
m745	13	15	15	12	11	9	8	11	11	15	10	9	12	11	10	8	11	8	4	15	10	9	13	13	12	9	12	12	8	10	12	10	9	15	11	8	12	13	10	10	7	14	6	10	4	9	7	12	14
m746	12	8	8	10	16	12	11	11	8	14	10	4	11	12	9	7	8	12	8	12	8	10	10	12	7	11	11	7	9	14	6	9	9	12	12	12	13	14	9	6	10	11	5	11	5	13	11	13	9
m747	8	12	14	10	6	14	8	10	12	8	9	10	11	8	9	9	8	10	9	14	9	8	10	12	9	6	9	3	10	11	11	11	7	12	8	8	13	16	11	12	10	11	8	11	6	8	10	13	15
m748	7	8	9	10	6	9	8	7	9	10	6	7	10	6	8	9	9	9	9	6	7	8	9	8	7	8	6	7	9	6	8	7	11	11	7	6	7	6	9	7	6	6	9	7	6	7	10	6	10
m749	9	8	12	9	10	8	11	6	12	10	8	7	10	10	6	9	7	7	9	10	11	9	12	12	7	8	9	7	9	13	13	7	9	9	8	9	10	7	8	7	10	11	8	8	4	7	10	10	11
m750	9	11	11	10	11	9	13	13	13	7	12	13	7	11	12	9	9	11	7	7	11	11	11	9	12	8	10	7	9	9	13	11	7	5	11	11	12	11	12	8	6	10	9	10	5	7	8	12	12
m751	7	8	7	8	5	8	10	8	12	4	7	9	6	7	10	13	9	8	9	8	11	9	3	6	9	11	3	5	8	6	8	7	9	5	7	11	7	8	12	9	8	8	11	7	7	4	10	8	8
m752	7	8	9	9	4	8	9	10	12	8	10	10	7	8	13	9	10	9	7	6	9	7	8	8	9	9	8	8	11	8	9	9	6	8	8	10	9	10	9	15	15	9	7	7	6	11	10	9	9
m753	13	9	11	11	9	9	11	13	11	11	9	11	8	9	12	9	11	11	7	11	10	9	15	9	14	8	10	9	10	10	14	11	6	11	7	12	14	9	10	10	9	12	9	8	5	9	8	8	12
m754	14	9	11	4	12	10	12	13	5	13	11	6	7	9	11	2	6	10	8	10	8	10	11	13	8	7	13	10	10	14	6	14	8	8	15	10	11	10	5	6	9	12	4	11	5	12	7	13	8
m755	14	9	11	6	13	11	10	17	5	11	12	9	10	10	14	3	4	12	7	9	5	10	11	15	7	7	16	9	12	12	7	14	9	10	14	11	12	11	6	9	11	8	5	12	5	16	7	16	4
m756	6	9	8	11	4	7	11	4	12	7	7	6	9	9	7	14	10	7	10	7	12	6	8	3	8	10	6	8	9	9	13	8	6	10	5	9	6	8	11	10	7	9	9	4	5	5	11	7	11
m757	10	14	10	9	12	14	6	11	10	10	10	10	8	12	11	5	10	8	6	12	8	10	10	12	11	11	11	10	10	8	8	11	7	12	14	10	7	10	11	8	10	9	7	17	7	12	7	13	11
m758	7	10	12	9	8	9	7	8	14	10	7	7	12	10	8	10	11	5	11	9	15	13	8	11	11	10	6	7	9	9	13	7	9	9	12	7	8	7	10	9	8	9	9	6	5	9	8	8	9
m759	12	9	14	8	9	12	8	13	5	8	10	9	8	9	11	6	10	12	9	7	6	10	11	12	10	9	10	5	8	12	12	11	12	10	12	8	9	10	7	9	7	8	7	12	7	11	9	11	6
m760	8	6	7	5	6	9	8	9	7	6	8	5	3	4	8	7	8	7	8	6	8	6	6	9	7	7	7	6	6	5	7	6	6	5	7	5	7	7	7	7	6	5	6	8	7	7	5	7	5
m761	14	11	13	6	11	11	10	17	5	10	10	11	10	11	12	3	8	12	7	11	5	10	13	13	7	5	15	11	14	10	8	14	8	13	12	10	10	9	8	9	10	10	6	14	6	13	3	14	8
m762	9	11	8	7	10	7	11	10	12	11	9	10	4	10	10	9	11	8	9	9	11	9	10	8	11	10	10	8	9	11	15	11	7	7	8	9	8	9	12	8	8	11	10	12	7	8	10	10	13
m763	4	8	7	7	6	7	2	5	10	5	5	6	5	7	6	11	10	5	9	8	9	8	6	7	5	10	5	6	7	5	8	4	6	7	5	5	6	7	9	7	8	6	10	4	11	5	7	4	8
m764	11	9	6	7	11	7	9	10	10	7	10	10	7	10	11	8	9	9	8	9	10	11	6	10	10	10	14	10	11	8	7	11	6	9	11	9	10	9	9	7	11	8	6	10	5	11	9	12	6
m765	14	10	11	7	12	9	10	13	4	10	13	15	8	8	13	4	7	12	5	10	4	8	12	10	9	5	17	13	12	11	9	14	6	11	10	11	9	11	5	12	12	7	6	10	4	14	6	12	9
m766	8	9	13	12	5	11	6	11	12	6	10	11	12	10	10	11	14	12	9	9	9	8	9	11	11	10	7	9	8	6	11	8	5	11	11	5	9	10	13	11	9	9	10	10	5	7	8	8	12
m767	13	11	11	8	13	7	10	9	9	11	8	9	11	13	12	9	9	8	9	9	12	9	11	13	10	9	12	10	10	12	8	10	9	11	13	10	10	13	12	8	9	8	4	10	5	10	11	16	8
m768	17	13	13	5	13	13	13	16	5	11	13	11	8	11	14	2	5	11	8	13	6	7	15	15	8	6	18	12	11	13	9	14	8	13	13	13	12	13	6	7	11	10	5	14	6	13	7	16	8
m769	7	9	9	13	3	7	7	6	14	9	7	8	11	10	10	14	15	9	12	9	15	13	4	7	11	14	2	6	9	5	11	7	10	7	6	7	10	9	15	12	10	9	11	8	8	6	14	8	11
m770	15	11	15	7	13	13	12	14	5	15	12	9	10	9	12	1	7	9	9	11	6	11	13	13	12	4	14	9	9	14	8	13	7	9	15	9	12	13	6	8	10	12	6	14	5	12	6	14	10
m771	6	9	8	11	9	11	8	5	13	10	5	9	11	13	5	12	12	7	12	9	10	10	9	8	7	17	7	8	8	10	10	8	10	14	9	8	5	10	11	9	9	10	8	8	7	7	13	7	12
m772	12	12	12	8	16	14	14	15	6	12	13	10	9	12	9	4	8	10	8	10	6	8	14	10	11	7	15	12	10	12	10	12	8	10	16	12	9	12	7	8	9	11	7	15	6	12	5	11	11
m773	14	10	12	8	12	12	13	14	10	12	10	10	9	6	13	5	8	9	6	12	9	14	12	12	9	6	9	8	11	10	8	13	5	6	12	9	15	10	7	11	10	13	8	11	5	14	8	11	9
m774	9	12	10	11	8	8	11	10	12	8	8	10	8	10	8	11	13	7	11	8	13	9	6	7	9	12	7	6	7	7	11	5	9	9	10	9	6	7	14	9	8	9	9	7	8	6	8	8	9
m775	13	8	9	7	12	7	11	10	6	9	9	6	9	12	10	6	7	10	6	8	11	9	10	13	8	12	12	8	7	13	9	9	12	11	8	13	10	9	5	8	8	9	2	10	5	10	14	14	7
m776	11	7	11	10	11	9	11	6	13	13	7	7	11	11	8	9	7	8	9	11	9	9	17	13	14	10	8	9	11	11	11	13	9	9	7	9	12	5	8	10	10	14	7	10	4	8	12	10	12
m777	9	9	13	9	11	11	9	9	9	7	9	9	9	11	10	10	15	9	6	7	9	13	9	13	10	9	8	10	9	6	10	9	9	11	13	9	14	13	8	8	6	10	8	8	5	9	11	8	10
m778	10	8	12	8	10	10	10	9	7	10	6	6	10	7	9	5	8	6	7	9	10	8	11	12	13	7	10	10	6	12	10	9	9	10	11	10	11	10	6	7	7	8	5	11	5	8	11	13	8
m779	8	11	10	11	9	9	7	7	10	9	5	8	11	10	5	12	11	5	8	9	8	9	10	5	6	8	7	10	8	9	13	7	10	12	7	9	6	8	8	10	9	7	10	6	7	7	11	5	11
m780	10	10	12	11	12	10	8	7	10	16	6	8	11	10	7	9	12	8	7	12	9	10	14	10	17	10	9	12	11	10	10	10	7	14	10	7	11	10	9	7	8	15	6	11	6	7	8	9	15
m781	6	10	10	11	8	10	12	10	14	8	11	10	8	12	11	12	10	10	10	8	12	12	8	8	13	11	7	6	8	8	12	10	6	6	12	8	11	12	15	9	7	11	8	11	5	9	9	13	13
m782	10	12	8	11	10	8	10	8	14	14	4	8	8	8	9	11	12	9	9	14	11	14	8	6	11	12	7	7	7	9	9	7	7	10	8	8	11	8	11	12	6	13	8	9	7	9	12	11	15
m783	10	10	14	11	10	12	12	10	10	10	9	6	13	12	11	8	8	10	8	10	7	8	12	14	11	7	11	6	10	13	9	12	10	8	14	7	11	12	11	11	9	11	8	13	5	11	8	13	11
m784	7	11	11	11	11	9	11	7	13	7	9	9	11	11	10	13	11	10	9	11	11	7	13	11	12	10	8	7	8	9	11	11	7	11	9	11	12	9	10	10	10	14	10	8	4	7	10	6	14
m785	8	8	8	11	10	10	9	6	12	10	8	8	11	14	7	11	10	13	9	10	9	10	8	10	9	11	10	12	11	10	4	11	11	12	10	8	9	8	9	13	13	11	6	9	5	11	12	9	11
m786	12	8	12	9	10	10	9	10	8	10	9	8	11	8	15	6	4	11	7	10	7	6	10	14	7	7	13	8	11	13	6	13	9	10	10	9	11	12	9	10	12	9	6	9	4	12	10	15	9
m787	9	9	15	12	7	13	9	11	11	13	9	11	11	9	10	10	13	9	8	9	8	11	11	11	12	6	8	7	9	9	10	9	8	11	11	6	10	13	14	10	9	12	8	10	6	8	7	10	14
m788	9	10	7	11	9	6	7	12	12	9	7	10	13	10	11	10	11	11	8	10	10	14	7	10	10	10	7	6	11	7	5	7	6	8	11	8	11	9	13	10	12	9	8	9	5	12	10	11	8
m789	13	7	7	8	13	9	10	10	7	9	12	8	10	11	10	5	7	15	6	11	7	7	11	11	6	9	14	12	9	13	5	11	8	11	9	9	12	9	6	9	13	8	4	10	5	13	11	14	8
m790	5	10	9	10	8	10	13	4	14	8	4	8	10	12	6	15	9	8	11	8	11	9	8	8	9	14	8	9	9	11	9	6	11	11	8	9	8	11	11	9	8	13	7	7	6	6	14	8	13
m791	9	11	9	10	9	9	8	9	17	9	7	11	9	13	10	12	15	8	8	11	12	15	11	11	10	12	4	7	10	7	13	8	8	9	9	10	14	7	14	12	10	12	11	12	8	9	12	10	12
m792	6	12	13	11	6	10	8	6	12	9	9	12	13	10	9	12	12	11	10	11	10	10	8	9	11	10	7	8	13	9	8	13	10	11	7	6	9	11	9	12	11	12	8	9	6	8	11	10	14
m793	11	11	15	9	7	13	11	13	9	9	12	9	10	3	12	7	9	10	9	13	8	9	11	13	12	3	8	5	10	9	10	13	8	7	11	9	14	13	10	11	9	10	9	12	5	11	7	10	12
m794	10	9	12	9	11	12	9	10	5	9	7	7	9	6	9	4	6	10	8	9	6	9	10	11	6	7	11	10	7	13	7	10	10	10	12	8	8	9	4	8	8	9	7	9	4	10	9	11	7
m795	6	9	13	10	7	9	7	7	10	9	7	8	11	9	7	12	10	7	12	9	10	8	8	7	6	8	7	6	6	11	13	6	10	8	7	6	7	8	7	10	9	9	11	6	7	6	9	6	11
m796	8	9	7	5	8	7	8	8	5	6	8	7	5	9	6	5	6	6	7	9	7	6	9	8	7	6	10	7	7	9	6	6	8	9	8	7	6	8	6	4	7	9	7	7	5	6	4	8	7
m797	9	15	13	11	9	13	5	10	13	9	8	11	10	11	8	9	15	5	8	13	13	13	9	11	14	11	8	10	11	6	12	10	8	13	13	9	10	11	10	11	11	10	9	12	7	9	9	8	12
m798	14	12	8	8	12	10	10	11	8	16	10	6	9	12	9	6	8	10	6	16	7	8	12	10	11	10	13	11	9	13	7	11	8	16	10	11	11	12	9	6	6	13	1	13	5	10	8	15	13
m799	9	11	9	10	11	11	10	9	9	13	9	7	10	7	8	8	7	9	8	15	10	7	13	7	16	10	12	12	8	11	11	12	8	13	9	12	12	11	8	7	5	12	4	14	6	9	11	14	16
m800	13	13	15	8	13	11	11	10	9	13	11	11	9	13	8	6	9	8	9	9	9	13	13	11	10	8	12	11	11	13	9	12	8	11	15	6	8	9	6	8	8	12	6	10	6	12	8	14	10
m801	17	11	14	7	11	11	11	14	4	11	13	10	8	8	14	2	7	11	6	10	5	9	12	14	8	6	13	10	9	13	9	12	10	11	12	11	10	11	6	8	8	7	6	11	6	12	8	12	7
m802	10	6	8	11	12	10	8	10	8	8	9	8	11	12	9	8	10	11	7	6	8	12	10	14	9	10	9	10	15	10	8	13	8	10	12	9	11	8	9	9	9	7	4	13	6	13	9	11	7
m803	8	9	10	11	10	11	6	5	11	10	6	8	10	11	5	13	14	4	10	7	10	10	11	6	12	15	8	11	6	10	12	7	9	14	8	10	5	10	11	9	5	8	8	8	8	8	11	7	10
m804	13	9	9	5	15	13	13	12	9	11	13	7	8	13	10	4	3	11	7	11	5	9	15	15	10	10	16	12	9	15	7	13	10	11	11	13	14	11	8	7	10	14	4	14	5	13	10	16	8
m805	10	14	10	8	12	10	10	9	12	12	6	12	10	16	7	10	12	8	6	12	8	10	12	10	9	11	11	12	10	10	10	10	9	16	10	8	9	12	11	9	10	15	6	11	5	8	9	11	15
m806	12	9	13	8	12	12	12	11	7	12	9	9	7	9	9	4	6	12	8	9	6	10	13	11	6	9	12	9	8	14	12	10	10	12	9	8	11	10	7	8	9	12	5	12	7	10	9	13	10
m807	13	9	11	6	13	9	11	13	6	11	14	10	8	8	14	3	3	13	5	11	6	7	13	13	8	6	18	11	12	11	7	15	8	9	12	11	10	9	6	11	15	9	5	12	5	17	8	15	8
m808	7	12	14	7	10	12	11	8	6	11	7	9	9	10	6	9	9	9	11	10	7	9	10	11	10	8	9	6	9	9	7	10	11	11	13	5	8	11	8	7	10	13	8	11	6	8	8	8	11
m809	7	10	13	11	7	8	9	10	12	12	7	9	10	10	8	11	11	7	13	8	9	9	8	9	12	10	6	5	9	11	13	9	7	7	9	7	8	9	13	9	8	11	12	9	8	5	6	6	13
m810	5	6	8	9	8	6	8	8	9	6	8	8	8	11	8	11	7	10	9	6	11	7	7	8	7	7	8	7	6	12	10	8	9	10	8	9	9	9	10	7	6	10	5	3	6	7	10	9	8
m811	7	8	11	6	7	10	5	7	8	7	7	7	7	8	6	9	9	8	8	9	7	6	8	9	8	6	7	5	8	7	9	8	13	7	9	5	7	6	7	8	9	9	12	7	8	6	5	6	8
m812	10	9	9	9	5	7	7	9	10	7	9	10	9	6	11	12	8	7	12	9	10	9	4	7	10	10	7	5	6	7	9	7	12	5	8	7	9	8	11	10	7	9	10	8	6	8	9	9	7
m813	9	11	13	13	8	12	9	8	10	11	11	13	15	9	9	10	13	14	8	10	8	10	10	10	8	9	11	10	9	9	8	9	8	10	9	5	5	9	8	14	14	7	9	10	6	14	9	6	12
m814	7	11	11	13	7	9	5	8	19	11	7	9	11	13	8	12	13	7	8	11	13	15	9	11	14	12	6	7	9	9	13	9	6	9	9	7	12	9	14	10	10	16	11	8	6	9	10	8	14
m815	12	10	12	8	16	12	13	14	6	12	12	10	9	6	11	5	10	10	6	10	7	8	14	12	9	5	13	9	11	10	10	12	8	10	12	13	15	16	9	7	10	11	6	13	6	12	8	11	13
m816	8	11	12	6	8	9	7	9	9	9	9	8	9	7	11	8	6	8	8	9	12	10	6	11	10	9	9	6	8	11	7	6	10	6	8	6	9	9	9	8	9	9	10	6	3	8	9	10	9
m817	9	6	9	7	11	13	11	10	6	9	7	8	5	8	10	7	9	9	5	8	9	11	8	10	10	12	9	8	7	9	7	8	11	9	12	9	10	9	8	6	8	9	8	13	5	11	12	8	7
m818	13	9	6	7	11	5	11	10	8	9	7	8	8	10	10	8	7	9	6	9	13	9	10	10	7	10	10	6	11	13	11	9	8	11	6	13	10	9	9	6	9	9	6	8	7	9	16	12	7
m819	12	10	10	10	14	8	10	9	14	12	6	8	10	18	7	10	10	10	8	8	10	12	14	12	7	11	11	10	8	14	10	10	8	12	8	10	11	10	11	8	7	15	5	7	4	8	11	11	11
m820	10	14	12	13	4	8	9	8	14	8	7	12	11	12	13	13	14	10	9	12	13	10	8	8	13	10	7	7	9	7	13	7	8	14	8	9	9	12	15	12	10	9	12	7	7	4	10	11	13
m821	12	18	10	8	8	12	10	11	12	12	10	8	9	8	11	9	8	10	9	22	9	8	10	10	11	9	11	9	5	8	10	7	9	14	10	10	11	10	9	6	2	13	5	15	8	8	10	13	15
m822	6	10	7	7	8	7	6	7	8	6	7	8	7	7	7	8	6	6	7	9	9	8	9	7	7	7	10	8	7	8	10	8	10	7	8	8	6	7	8	6	8	9	9	6	7	7	6	7	8
m823	13	8	11	8	11	8	11	10	6	11	11	7	9	10	10	5	7	12	7	8	5	5	10	13	8	8	12	7	9	13	7	10	10	11	11	13	10	11	8	7	8	9	5	7	4	11	8	12	7
m824	11	8	11	6	10	10	12	13	5	8	10	8	7	7	10	3	8	9	7	8	5	9	11	10	7	5	12	7	6	10	8	9	9	9	11	11	9	9	5	5	6	6	6	11	7	11	6	9	6
m825	9	13	13	11	15	13	8	10	9	9	8	9	11	11	8	9	11	11	6	9	8	7	11	13	10	10	10	10	9	7	5	9	9	13	11	12	10	17	14	9	7	8	6	12	4	9	10	12	12
m826	12	13	16	10	11	13	12	13	7	11	13	10	9	9	9	4	8	8	10	9	6	8	13	11	8	7	12	9	10	14	14	10	8	10	12	8	9	10	7	8	9	12	8	10	6	12	5	11	12
m827	4	10	10	10	10	16	6	9	14	6	10	8	9	12	7	10	10	8	9	10	10	10	10	12	9	9	9	7	8	10	10	10	8	12	12	10	11	14	13	8	9	13	7	13	6	10	11	11	13
m828	9	15	15	9	11	13	9	11	9	7	7	11	12	9	10	8	11	9	8	11	9	7	9	13	6	7	10	8	9	8	8	11	6	11	13	11	10	19	12	11	9	8	9	12	4	9	9	12	14
m829	14	11	15	8	12	11	14	13	3	13	11	7	9	9	11	4	10	12	9	9	4	6	13	13	6	5	12	9	8	12	8	11	11	12	11	10	9	10	6	10	9	8	7	10	8	10	7	9	8
m830	17	7	11	8	13	9	10	15	7	11	11	11	9	9	14	5	11	8	7	7	10	13	13	13	12	7	12	7	11	10	10	11	8	7	13	12	14	9	8	8	8	6	7	10	7	11	9	12	4
m831	8	9	5	8	14	7	14	7	11	7	8	7	9	11	7	10	6	8	6	10	12	6	9	5	10	11	9	10	10	14	8	12	6	8	10	12	9	10	8	8	9	10	5	11	5	6	11	11	10
m832	8	10	8	11	14	10	8	10	14	16	10	6	10	14	7	9	10	9	9	10	12	16	8	6	13	12	9	10	11	10	10	9	7	8	12	6	11	10	13	11	10	13	8	13	6	9	8	15	13
m833	13	8	11	8	13	13	9	15	6	10	12	11	10	9	12	6	12	8	7	8	8	10	11	13	11	8	13	13	16	8	10	16	6	10	14	9	11	9	6	8	8	7	7	15	7	12	8	9	7
m834	10	8	6	5	12	11	12	11	9	7	8	5	4	11	9	10	10	9	9	8	10	10	7	10	7	13	7	8	8	10	6	6	11	10	12	14	9	10	12	4	8	10	6	11	4	8	9	11	6
m835	9	8	11	10	8	11	7	8	7	7	11	7	14	11	10	7	9	14	8	10	7	5	9	13	8	9	11	9	7	12	4	9	8	13	8	8	10	11	6	14	16	9	4	9	6	12	9	11	9
m836	11	11	9	13	11	9	5	8	15	13	6	9	10	9	10	12	13	8	10	13	13	11	11	9	16	11	6	8	11	6	9	7	9	9	7	11	10	9	14	11	9	10	10	10	7	7	11	6	12
m837	14	14	12	8	10	12	10	9	10	10	8	12	9	12	9	9	10	10	6	14	6	8	14	12	11	9	11	11	11	10	12	10	9	16	8	10	9	8	7	10	10	11	8	9	5	8	11	9	11
m838	13	13	13	11	9	11	9	10	9	13	5	9	13	13	10	9	15	7	7	13	7	11	9	13	4	9	8	8	10	9	5	8	9	15	13	7	8	13	10	11	11	10	8	10	4	9	10	10	12
m839	19	13	15	9	13	9	10	12	7	15	10	9	12	13	12	4	9	11	9	11	7	9	15	15	8	4	14	11	9	11	7	11	9	11	13	10	8	11	8	10	9	10	4	10	7	12	6	12	8
m840	9	9	11	8	12	10	19	12	6	6	12	9	7	10	10	7	7	11	11	9	9	7	12	10	7	6	12	9	9	13	11	10	7	7	10	11	10	11	5	5	8	11	8	11	6	11	6	10	9
m841	11	5	10	8	8	11	10	13	9	9	10	9	10	8	12	9	8	10	9	1	9	8	10	10	10	9	11	9	6	8	10	8	9	9	10	10	11	10	9	7	3	8	5	8	8	9	10	10	6
m842	9	5	7	10	11	9	11	10	11	13	7	7	11	11	8	9	11	7	7	9	11	13	11	9	12	10	8	9	9	11	7	11	5	7	13	11	12	9	8	8	8	12	6	12	7	10	10	10	12
m843	10	6	14	9	14	12	9	10	10	10	10	8	10	12	11	8	16	9	10	2	11	16	10	14	9	8	9	10	6	7	9	8	10	8	14	9	13	14	13	7	3	9	6	9	8	9	10	9	7
m844	10	6	8	10	6	8	7	11	12	8	8	11	10	8	14	12	16	8	8	10	11	12	6	12	11	12	3	7	12	5	9	10	9	8	8	9	13	8	15	11	10	7	11	11	8	7	12	9	9
m845	8	14	10	8	12	14	8	10	12	6	8	10	7	14	7	9	10	8	7	10	12	12	10	10	9	12	13	11	10	10	10	11	7	14	14	10	9	12	9	8	9	13	8	13	8	8	10	13	11
m846	9	8	5	8	11	8	12	7	11	8	6	7	8	11	6	11	9	6	11	10	13	9	11	6	9	11	9	11	8	10	10	7	5	9	9	10	5	7	7	7	8	10	8	9	6	7	10	8	10
m847	10	10	6	10	10	8	10	5	12	10	6	9	12	12	12	11	12	12	9	10	11	10	8	8	9	11	8	9	8	8	4	8	10	10	8	9	9	10	13	9	9	11	7	11	6	7	13	11	11
m848	10	8	8	9	9	7	14	11	11	5	8	8	8	11	9	10	10	8	10	10	14	8	11	9	8	9	7	6	10	12	14	8	6	4	9	14	11	8	8	6	9	8	9	7	7	8	9	7	8
m849	10	8	6	9	10	8	7	8	12	10	8	8	10	8	11	12	14	7	8	12	13	14	6	12	11	12	7	5	9	7	7	9	10	10	10	11	15	12	13	8	10	9	10	11	7	8	16	11	9
m850	7	8	11	9	9	9	9	6	8	9	7	6	10	8	8	9	9	5	8	8	9	11	8	10	12	10	5	9	7	13	11	8	9	9	9	7	12	5	9	9	8	9	8	11	5	5	14	10	13
m851	9	7	9	9	6	9	7	8	10	7	7	8	11	10	10	10	9	8	10	9	13	7	8	9	8	12	8	6	7	9	11	9	8	11	8	9	8	11	10	10	7	5	9	9	3	6	14	10	9
m852	9	11	15	11	13	15	9	10	7	7	11	9	11	11	8	7	7	11	7	9	5	5	15	13	8	6	14	10	10	13	11	12	7	13	13	11	10	13	6	9	8	10	5	10	5	11	8	12	12
m853	10	5	10	8	7	10	10	9	9	8	10	7	9	7	11	9	8	9	9	1	10	8	9	10	9	11	9	9	4	12	10	7	10	8	10	10	9	8	8	6	1	8	5	8	8	8	11	9	6
m854	8	10	10	10	10	12	7	10	8	10	9	11	11	10	10	9	8	14	10	10	7	12	8	12	9	10	9	10	10	9	6	10	9	8	12	6	9	8	11	12	12	9	8	13	6	14	7	9	9
m855	8	8	10	11	10	6	11	4	12	14	6	6	12	10	9	13	12	9	9	10	11	10	10	8	13	11	7	7	9	10	7	10	9	10	10	8	9	10	11	9	10	13	8	7	5	5	12	9	15
m856	14	12	6	8	14	10	10	16	10	12	12	6	7	10	13	6	12	8	8	12	11	12	10	8	9	11	11	9	11	7	9	9	8	10	12	14	11	12	13	6	10	9	6	13	5	10	8	11	9
m857	8	6	10	12	6	8	6	9	11	10	8	6	11	9	9	12	16	8	9	8	10	12	7	11	12	11	4	6	8	8	12	8	10	6	11	8	11	8	13	9	7	8	10	9	6	7	11	5	10
m858	12	11	11	8	10	9	14	13	9	9	12	11	6	5	13	7	8	8	9	9	10	10	11	8	10	7	10	8	8	10	12	9	5	8	8	12	9	10	9	8	7	10	8	8	7	9	7	9	8
m859	10	9	11	12	9	9	9	13	9	10	11	9	10	9	10	6	8	8	6	10	8	9	11	7	5	7	15	11	12	10	10	12	6	9	9	10	10	9	7	12	10	10	7	8	5	16	7	10	10
m860	9	11	11	10	5	7	10	9	15	11	9	7	11	9	10	11	11	7	9	13	14	13	9	9	16	8	6	5	10	9	11	12	5	7	11	8	12	7	10	10	9	14	9	10	8	10	10	10	14
m861	10	12	8	12	10	10	8	7	18	10	7	10	11	16	5	12	8	11	9	12	12	12	12	8	13	11	9	8	10	12	12	9	8	10	6	8	9	6	13	12	11	13	9	9	7	6	11	11	11
m862	9	13	15	11	7	13	8	9	13	13	9	11	11	11	8	11	15	10	9	13	8	15	9	11	12	9	6	5	10	8	11	11	9	13	11	1	12	11	12	12	9	16	11	10	5	8	9	8	14
m863	11	8	11	6	9	12	8	11	4	10	8	7	6	6	10	3	6	9	7	6	5	6	11	12	7	6	11	7	9	10	6	11	11	10	11	8	9	10	4	7	6	10	5	11	7	11	8	12	6
m864	7	11	9	13	7	9	7	9	17	11	8	11	10	11	10	13	13	9	7	13	11	11	9	9	16	12	6	7	10	7	11	9	7	11	7	8	12	11	18	11	9	14	11	10	6	7	10	8	14
m865	5	10	13	9	4	10	8	8	12	8	8	9	8	7	10	13	11	9	13	10	11	11	7	8	11	8	4	2	9	6	12	8	11	6	9	5	7	9	12	11	9	10	14	7	8	7	8	7	10
m866	9	8	10	7	12	9	11	10	8	11	10	8	6	14	8	7	5	10	9	8	7	9	12	12	9	12	12	10	9	17	9	12	11	11	12	9	10	11	9	7	8	13	3	12	6	9	10	16	9
m867	13	9	5	7	11	9	10	9	13	9	8	11	7	11	12	9	9	10	7	11	12	15	9	9	10	11	10	5	11	12	10	10	7	11	5	12	16	11	12	7	11	10	7	10	6	9	15	16	8
m868	9	4	8	8	8	9	10	8	9	8	9	6	8	7	10	11	7	8	11	0	9	7	9	8	9	9	9	9	2	8	10	5	9	7	8	10	9	9	9	5	0	8	5	6	8	7	10	8	6
m869	16	8	13	7	11	11	11	16	2	11	11	10	11	8	17	3	5	11	8	8	5	5	14	15	8	4	16	12	11	11	9	13	8	12	11	11	10	11	7	8	10	7	6	11	6	12	8	13	7
m870	10	8	9	3	9	9	7	10	4	8	8	8	5	5	9	3	3	7	6	8	5	7	8	9	7	3	9	6	8	9	8	8	9	7	10	8	8	7	4	7	8	6	7	8	9	11	4	7	4
m871	5	10	9	10	8	5	8	5	11	8	5	9	10	9	6	15	11	5	13	8	11	9	9	4	11	10	6	8	9	6	12	8	9	9	5	9	6	7	10	9	8	8	12	8	7	7	10	6	14
m872	10	14	13	9	9	11	10	11	11	7	9	9	8	11	7	8	12	8	10	10	8	10	9	9	8	9	8	7	8	10	12	8	10	10	10	10	7	8	9	10	8	12	9	9	5	8	5	7	10
m873	13	8	11	5	11	11	11	12	4	11	9	7	7	8	12	2	7	9	8	10	7	9	10	13	10	8	13	10	7	13	7	10	10	9	12	9	12	11	7	6	8	9	4	13	6	11	10	14	5
m874	9	10	9	8	8	9	7	12	10	9	11	8	9	12	10	8	11	7	11	9	13	13	8	7	11	12	8	6	5	11	13	7	8	7	11	9	8	7	8	10	7	9	9	10	6	10	10	10	7
m875	13	11	13	10	13	7	8	8	13	13	8	7	13	11	12	9	11	4	7	11	12	11	13	15	12	9	10	8	10	8	8	10	7	11	9	10	12	9	10	10	11	12	7	8	3	9	11	10	10
m876	15	7	11	8	15	11	13	12	7	15	11	7	9	11	10	3	5	12	7	9	7	11	15	13	10	8	14	11	9	15	7	13	9	7	13	9	12	9	6	8	8	12	5	12	5	12	8	14	8
m877	11	5	13	10	15	11	9	10	9	11	10	7	9	15	10	8	13	10	8	1	8	13	13	13	12	10	12	11	5	9	9	7	10	9	13	9	10	11	12	6	2	8	4	8	7	8	9	10	6
m878	13	11	11	10	11	9	10	9	11	11	7	9	12	11	14	9	9	10	7	13	10	9	11	13	6	9	10	6	6	10	8	6	5	13	9	10	12	11	10	9	9	12	8	8	5	9	11	12	10
m879	12	10	14	13	12	12	7	8	10	10	6	10	12	10	9	10	16	7	8	10	9	12	12	14	9	10	7	7	7	9	11	7	10	14	10	9	13	10	9	12	10	9	9	7	6	8	12	7	9
m880	7	10	9	11	6	8	7	6	14	9	5	9	10	10	8	14	15	6	10	8	13	11	6	9	10	12	4	7	9	7	11	7	10	9	9	9	8	9	14	11	8	9	12	9	9	7	12	4	11
m881	16	14	16	9	10	8	11	11	8	12	9	8	12	10	15	5	8	8	7	12	8	6	14	16	11	3	13	10	10	10	9	12	8	10	12	11	9	12	9	9	10	9	7	11	5	11	7	13	11
m882	10	10	10	15	12	8	4	9	16	12	8	8	12	18	9	12	16	9	8	8	12	14	10	12	11	14	7	9	10	8	12	7	10	12	10	10	11	10	17	10	8	11	8	7	5	8	10	9	9
m883	9	9	12	9	10	11	11	10	8	8	9	9	9	8	10	6	7	10	7	9	9	7	8	10	8	8	11	9	9	15	11	11	8	9	11	11	10	7	7	8	8	11	7	10	1	9	10	10	7
m884	5	9	9	11	8	6	7	9	12	8	15	12	7	6	10	11	12	7	10	9	12	12	6	7	8	10	6	10	11	5	7	9	6	7	8	8	8	8	14	9	11	9	8	7	8	9	10	8	8
m885	9	12	11	7	8	10	10	8	11	9	7	10	11	12	11	9	8	11	9	11	8	10	9	11	8	9	10	8	11	10	6	13	11	12	12	6	9	10	11	10	12	14	7	11	4	10	11	12	11
m886	10	14	12	12	6	10	10	6	12	8	8	8	12	10	9	14	14	10	10	14	10	8	12	8	9	10	7	9	7	8	10	7	7	14	8	10	9	10	11	12	8	9	10	9	7	4	12	9	15
m887	10	6	11	14	10	11	8	9	9	10	10	7	12	9	12	9	11	8	10	4	10	9	9	11	10	9	10	11	0	10	10	4	7	8	10	10	9	9	8	9	3	9	4	9	8	7	9	9	9
m888	7	10	10	9	6	11	6	9	9	7	7	8	9	9	8	10	10	5	11	9	8	9	5	7	7	8	5	3	9	7	8	7	10	6	9	5	6	8	8	9	8	9	13	7	6	8	5	5	8
m889	14	12	10	12	10	8	7	11	8	12	8	9	14	12	16	8	10	10	6	10	9	10	10	14	9	8	12	9	10	9	7	10	10	12	10	9	9	8	9	9	11	9	6	9	5	9	6	11	9
m890	13	9	9	13	15	9	7	12	13	17	11	5	12	15	8	7	9	11	9	11	9	13	11	11	10	11	10	9	11	14	9	10	8	9	11	9	12	11	12	9	11	14	6	10	6	11	7	12	10
m891	9	9	7	11	13	9	8	8	11	9	7	10	11	11	9	11	7	11	6	11	10	9	13	9	8	13	12	10	13	10	8	11	7	13	5	12	12	11	10	9	11	10	5	10	5	7	13	14	10
m892	10	10	10	9	12	12	10	10	8	14	9	8	9	10	7	6	10	9	8	8	8	12	12	10	9	10	11	14	11	10	8	13	10	10	12	8	9	8	5	8	8	13	5	13	6	12	7	11	11
m893	9	9	9	9	7	7	8	8	11	9	10	10	11	9	13	10	9	13	9	9	8	11	7	11	8	10	8	9	7	8	7	9	7	9	11	8	10	11	12	11	15	12	8	8	7	11	10	12	10
m894	9	13	13	12	11	13	7	8	13	7	5	11	12	13	10	11	13	9	8	9	11	11	9	13	6	11	8	9	9	7	8	8	7	11	13	6	6	11	12	9	8	10	8	10	9	7	11	8	10
m895	6	8	8	8	10	12	10	9	9	9	8	9	8	5	9	10	12	7	8	8	12	12	9	9	10	11	6	8	8	8	10	10	7	6	9	8	11	10	9	9	7	10	11	12	6	9	15	7	10
m896	10	6	11	14	10	11	8	9	9	10	10	7	12	9	12	9	11	8	10	4	10	9	9	11	10	9	10	11	0	10	10	4	7	8	10	10	9	9	8	9	3	9	4	9	8	7	9	9	9
m897	8	10	10	10	8	14	10	11	14	8	7	8	9	10	7	10	12	6	9	12	12	10	10	8	9	9	7	5	8	10	12	8	6	10	8	12	11	14	13	10	10	9	8	9	7	10	9	7	13
m898	9	10	10	7	9	6	8	10	5	9	9	8	8	7	7	7	8	7	11	8	5	8	9	9	4	4	8	7	9	10	8	9	6	10	8	8	8	6	6	7	8	8	9	5	6	10	7	7	8
m899	13	9	7	6	11	7	8	12	9	13	12	7	7	13	12	6	7	9	8	11	10	11	9	11	14	9	12	9	10	11	9	10	7	11	13	11	10	7	8	8	11	10	6	12	5	12	7	16	8
m900	14	8	10	10	12	12	7	10	12	10	8	12	9	12	9	9	12	11	8	8	9	14	14	12	11	10	9	6	10	11	11	8	11	10	8	11	15	10	13	10	9	9	5	11	5	8	12	13	7
m901	5	6	4	6	7	6	6	8	7	7	7	6	5	7	6	8	5	6	5	7	7	6	7	6	8	5	6	7	7	6	8	7	5	8	6	5	5	3	7	4	7	5	8	7	10	7	7	6	5
m902	7	7	9	11	9	9	8	10	11	11	9	10	13	9	9	10	11	9	7	9	10	9	7	9	10	9	10	8	11	7	9	11	9	9	9	10	12	9	12	10	10	10	7	12	6	8	11	12	10
m903	11	6	9	7	11	11	8	13	4	12	10	7	9	6	10	5	8	8	9	6	7	8	9	9	9	6	11	8	7	8	10	9	11	7	12	11	11	8	4	7	6	8	7	13	6	11	6	8	6
m904	9	8	7	7	10	7	8	8	7	8	8	7	8	9	6	11	8	7	9	10	9	6	11	7	9	10	11	6	9	10	10	10	11	10	7	12	10	9	8	7	8	8	6	10	6	7	12	10	8
m905	8	7	10	9	9	8	11	6	8	9	8	5	7	10	7	12	6	7	14	9	8	7	10	9	10	9	9	9	9	9	7	8	12	9	6	7	8	7	7	8	8	7	5	9	5	6	9	9	9
m906	14	14	12	8	8	14	9	13	10	8	10	12	9	16	11	7	12	12	9	12	7	10	12	14	9	9	11	8	10	10	10	9	11	16	12	10	9	10	13	8	10	9	8	13	4	8	8	13	7
m907	9	5	9	8	7	9	10	11	11	9	10	9	8	7	12	10	9	10	8	1	10	9	9	9	10	10	10	9	6	7	9	8	8	7	9	9	10	11	10	7	3	8	6	8	7	7	11	10	8
m908	10	14	12	10	8	8	10	9	12	10	8	12	10	10	9	11	12	4	8	12	10	10	10	8	13	9	9	11	10	8	12	10	5	12	10	10	9	12	9	9	10	11	8	7	7	8	11	9	15
m909	6	8	10	12	5	10	8	7	13	8	6	9	10	7	9	14	14	8	11	10	12	12	7	9	12	11	0	6	10	8	14	7	10	8	8	6	11	6	13	13	9	10	13	9	8	7	13	5	12
m910	10	12	10	9	18	10	14	12	10	14	8	8	10	12	9	6	10	8	8	10	10	12	12	10	7	9	11	11	11	12	8	13	6	8	16	10	11	12	9	7	9	15	7	13	7	12	7	11	13
m911	11	9	7	9	9	11	9	10	10	9	7	10	9	8	12	12	15	9	10	10	9	13	8	9	6	12	7	6	9	7	9	6	12	9	10	9	10	9	12	8	8	7	10	9	7	8	12	6	7
m912	8	9	11	11	5	9	9	4	13	9	10	12	13	10	9	12	11	9	9	9	9	9	9	10	9	10	6	8	7	9	9	7	8	9	5	7	6	11	12	15	9	8	8	6	5	9	12	8	12
m913	11	11	11	7	15	13	15	15	7	11	13	11	8	11	10	5	9	9	7	9	7	9	13	9	10	8	14	11	9	11	11	11	7	9	15	13	10	13	8	7	8	12	8	14	7	11	6	10	12
m914	6	14	10	12	8	12	4	7	16	8	7	10	11	10	9	12	12	6	7	14	15	14	6	10	15	13	7	7	11	7	9	9	9	10	12	9	11	10	11	10	10	11	10	13	6	10	12	11	13
m915	5	7	9	11	7	6	5	8	13	7	9	15	11	9	9	12	11	12	8	5	12	11	8	9	11	10	7	7	9	7	7	7	8	7	9	7	10	9	12	10	8	9	8	5	6	8	12	8	7
m916	12	10	13	6	13	13	12	13	3	12	10	8	8	9	9	4	10	10	7	10	4	8	13	15	9	5	12	9	10	10	8	11	12	12	13	10	11	10	5	7	9	10	6	14	6	11	7	11	8
m917	5	9	7	9	11	11	9	8	15	9	9	7	8	13	6	11	9	5	8	11	13	11	11	9	14	12	10	10	9	11	11	11	6	11	11	11	12	11	10	8	10	16	7	12	6	9	12	10	14
m918	10	7	8	5	8	12	11	10	8	5	9	7	6	8	9	8	8	9	12	7	6	8	8	11	8	9	8	6	5	11	9	6	10	8	10	8	6	10	8	6	6	9	7	9	8	8	5	9	5
m919	8	8	6	7	8	9	6	7	8	9	7	4	4	7	7	8	8	9	9	6	8	9	7	8	7	9	8	8	5	10	6	6	10	7	10	6	8	8	6	7	6	8	5	8	8	6	7	9	4
m920	11	9	8	10	11	10	9	11	9	9	6	9	14	12	12	9	12	8	9	7	9	11	11	12	9	9	10	13	6	7	7	8	7	11	12	11	8	6	9	9	7	8	6	12	8	11	10	8	8
m921	14	8	10	10	12	12	7	10	12	10	8	12	9	12	9	9	12	11	8	8	9	14	14	12	11	10	9	6	10	11	11	8	11	10	8	11	15	10	13	10	9	9	5	11	5	8	12	13	7
m922	8	5	7	9	5	7	11	10	9	5	9	8	8	6	11	8	8	7	10	9	12	8	6	7	8	8	7	6	7	9	7	8	4	4	10	10	10	9	8	6	8	7	9	9	6	6	11	8	7
m923	5	15	13	11	9	15	9	5	13	11	5	9	12	11	6	13	13	9	10	15	8	11	9	9	10	11	6	7	8	8	10	10	10	15	11	3	10	13	12	11	7	16	9	14	7	7	11	10	18
m924	15	9	12	5	11	11	13	14	4	13	11	9	7	8	14	0	5	9	8	9	7	9	12	14	9	6	15	10	9	13	7	12	8	9	12	11	12	11	5	6	10	9	6	12	6	13	8	14	7
m925	12	10	12	9	8	10	12	14	8	8	12	14	9	10	13	7	8	17	8	10	6	8	12	10	7	6	14	12	11	12	8	11	9	10	10	9	9	6	9	11	13	11	8	9	4	9	7	11	9
m926	9	6	3	9	9	7	7	10	12	7	7	7	9	8	12	12	13	6	8	10	15	13	6	9	10	14	6	5	9	7	9	8	10	7	9	13	14	9	12	8	10	7	10	11	9	9	16	8	7
m927	10	12	14	12	14	16	11	10	8	12	10	10	11	12	9	8	12	14	9	10	7	12	8	12	7	10	9	8	9	11	7	9	12	12	16	7	11	16	11	10	10	11	7	13	5	12	8	13	11
m928	11	13	14	9	7	9	9	12	10	9	9	11	8	8	10	9	11	7	8	10	11	11	10	8	11	6	7	7	11	9	15	11	7	9	9	11	8	9	9	9	10	7	12	6	7	10	8	6	11
m929	8	11	13	12	11	13	8	9	10	13	6	7	16	14	8	9	11	10	10	11	7	13	8	14	9	11	9	9	10	9	7	12	12	11	15	4	8	9	9	13	11	14	6	12	7	13	8	10	8
m930	8	5	6	5	10	9	11	8	6	7	9	6	7	8	9	8	4	6	8	7	6	5	10	9	8	7	10	7	8	11	7	8	12	10	8	11	8	7	7	5	7	7	7	11	6	10	11	11	9
m931	12	12	12	9	10	8	10	9	12	12	8	10	10	12	13	8	8	10	9	12	10	8	12	14	7	7	9	7	9	8	6	9	8	10	12	6	7	8	11	10	11	13	8	9	3	11	9	11	11
m932	13	5	9	4	12	13	12	17	6	10	12	11	8	8	12	4	8	12	6	7	5	8	10	13	7	8	13	9	10	12	7	12	8	9	13	10	13	11	8	7	9	9	5	14	7	13	6	13	6
m933	9	9	9	13	11	13	7	6	13	13	8	5	12	15	6	10	11	9	10	13	9	11	11	13	10	12	8	10	10	9	7	8	12	13	13	7	8	7	10	9	11	14	7	12	6	12	10	8	10
m934	12	9	5	6	10	4	12	9	9	8	8	7	7	9	11	9	8	9	7	10	14	8	9	9	8	11	9	5	10	12	10	10	7	10	5	12	9	10	10	7	10	8	7	9	6	8	17	13	8
m935	14	10	11	10	13	11	8	11	6	13	10	11	10	12	12	7	13	12	7	10	5	10	13	13	8	9	13	9	12	9	7	10	9	14	9	9	9	10	8	9	10	8	7	10	5	9	6	9	8
m936	11	13	17	12	11	9	7	10	11	17	9	11	11	11	8	8	13	7	6	11	8	11	13	11	14	8	10	11	10	9	13	12	8	13	11	6	10	11	10	8	9	14	8	8	6	8	5	10	16
m937	11	8	12	12	10	6	9	13	7	11	10	9	16	9	14	8	10	10	7	10	8	7	13	12	8	7	12	9	14	10	10	16	7	8	8	12	11	8	8	12	10	8	8	9	7	12	9	9	12
m938	9	9	11	10	9	11	11	11	9	11	10	9	10	13	10	9	9	10	10	9	5	11	11	11	10	8	10	7	14	9	7	14	9	9	13	7	8	9	12	10	10	12	8	14	5	11	8	10	12
m939	9	11	13	11	7	9	9	6	12	9	7	9	10	12	10	10	11	9	8	10	11	11	6	11	9	10	8	8	9	11	9	8	10	13	10	7	10	11	11	9	10	11	8	6	7	8	12	12	9
m940	10	11	10	7	7	8	10	11	9	6	8	11	8	11	9	9	10	9	5	7	10	10	11	11	11	9	10	11	10	12	14	9	10	10	8	14	11	6	8	8	7	8	8	9	5	7	11	9	8
m941	13	9	11	7	11	15	13	13	7	11	10	9	6	7	10	5	9	9	3	11	9	11	13	9	10	7	12	11	9	9	7	11	5	9	13	10	10	11	6	9	10	10	6	14	5	13	9	10	10
m942	8	10	9	9	13	11	12	9	9	5	8	5	10	9	7	8	6	9	6	6	10	8	11	9	8	11	11	10	6	10	8	8	8	10	11	12	9	8	9	6	5	8	5	11	5	8	9	11	8
m943	13	10	12	9	10	12	9	18	7	9	13	12	11	7	13	5	13	11	6	11	7	11	11	13	10	7	10	10	13	8	12	13	7	9	12	8	12	8	8	12	11	6	9	13	5	13	7	7	9
m944	14	9	13	9	12	12	14	13	7	11	10	9	10	7	9	4	8	10	8	7	8	8	11	9	8	7	12	8	6	14	10	9	8	8	13	10	9	8	4	10	7	8	7	11	6	10	7	9	8
m945	10	7	7	7	11	9	11	10	8	9	7	7	9	9	7	10	8	7	10	9	8	7	10	5	8	10	11	7	9	11	11	9	10	9	8	10	9	7	7	8	8	7	7	7	6	8	11	7	7
m946	11	3	3	9	11	9	9	12	11	9	7	8	9	9	13	11	11	9	7	7	12	13	7	9	10	12	10	8	15	8	8	13	7	9	9	12	14	11	12	5	7	8	7	8	7	9	14	8	6
m947	12	7	9	8	12	11	10	15	7	9	10	9	10	12	14	5	8	10	7	7	7	10	10	14	7	9	13	9	10	10	8	10	11	11	13	11	12	9	7	10	9	6	3	10	5	14	9	12	0
m948	10	6	14	9	14	12	9	10	10	10	10	8	10	12	11	8	16	9	10	2	11	16	10	14	9	8	9	10	6	7	9	8	10	8	14	9	13	14	13	7	3	9	6	9	8	9	10	9	7
m949	9	8	4	9	10	7	8	8	12	6	11	15	5	9	12	11	10	12	4	9	10	12	7	8	9	11	9	11	9	7	7	7	7	9	9	11	11	10	13	6	10	9	8	9	4	8	11	7	7
m950	4	10	8	12	8	9	7	6	14	8	12	10	12	10	10	14	13	9	8	10	13	11	4	8	9	12	7	13	10	6	7	7	8	9	8	7	8	9	13	11	11	10	10	7	7	10	11	8	10
m951	9	10	8	6	12	10	11	8	8	8	7	8	8	10	8	9	7	6	5	10	9	7	12	8	8	12	11	9	7	11	7	9	7	11	9	13	8	9	8	6	9	9	8	11	2	9	12	12	11
m952	10	8	8	12	8	8	7	9	12	6	8	13	10	8	14	13	12	12	6	8	11	12	8	8	9	12	7	5	10	7	9	6	7	10	6	11	11	10	13	12	9	5	10	7	8	6	14	9	7
m953	12	12	12	12	12	12	11	8	10	8	7	12	10	10	9	13	12	11	7	10	7	6	16	10	11	10	9	9	9	9	12	8	8	14	6	12	9	10	13	10	10	7	6	9	6	6	11	9	11
m954	7	8	10	9	5	7	7	8	12	9	7	7	11	8	10	10	9	5	8	10	15	11	6	9	13	12	8	6	9	11	9	9	6	7	7	9	10	11	10	9	10	9	10	6	5	9	12	12	11
m955	12	9	6	10	10	9	7	13	9	7	12	12	6	10	12	8	11	11	7	10	9	11	8	8	8	11	12	12	8	8	7	6	6	9	10	9	10	11	10	9	11	8	6	10	5	11	7	10	4
m956	12	12	14	10	14	12	12	12	8	12	10	12	10	8	11	7	12	10	6	10	5	8	14	12	7	7	11	9	11	10	11	10	8	12	10	11	13	16	11	9	10	11	8	11	5	10	8	11	15
m957	12	7	9	5	9	9	9	12	3	9	11	6	5	7	11	1	5	8	7	8	5	7	10	9	6	5	11	6	9	9	7	10	7	7	11	9	9	7	2	6	8	7	7	10	7	11	4	9	4
m958	5	10	9	10	5	8	8	7	12	8	6	8	8	8	10	13	11	7	9	8	11	11	5	8	9	11	4	4	9	4	8	6	13	7	9	7	7	8	14	9	8	8	12	9	7	7	10	7	10
m959	8	10	10	11	7	11	8	7	11	10	7	8	10	11	7	11	14	6	9	9	10	12	9	10	8	11	6	8	8	10	12	8	9	12	10	8	7	10	9	10	9	10	9	6	7	9	13	5	10
m960	11	11	13	10	11	13	8	11	11	9	10	11	10	11	12	9	13	8	8	11	8	11	13	15	12	9	8	9	6	8	12	8	11	13	13	10	14	9	12	10	9	12	10	12	5	9	7	10	8
m961	14	12	16	13	12	10	10	9	10	14	8	6	15	14	11	7	10	9	10	12	9	10	12	16	7	8	11	9	9	12	8	9	7	12	14	7	9	10	7	12	11	13	5	7	5	13	8	9	9
m962	7	10	8	10	11	12	7	6	12	8	5	6	9	12	8	11	9	10	8	9	11	9	6	11	10	14	8	9	9	7	7	7	13	11	12	11	6	7	12	8	9	9	9	12	6	9	10	10	9
m963	7	10	8	5	12	10	15	10	8	8	9	8	7	6	10	7	9	7	7	10	11	9	10	8	11	6	9	9	9	9	9	8	8	7	10	11	12	9	7	6	10	9	8	13	7	9	12	10	9
m964	11	8	11	7	8	9	11	10	6	7	11	6	8	10	12	6	5	8	8	6	7	7	12	13	6	10	12	8	9	15	9	12	10	11	9	11	10	9	7	7	6	9	5	9	6	10	12	14	9
m965	9	11	11	11	13	13	8	10	9	9	8	11	10	15	8	9	13	9	8	7	8	9	11	11	12	12	12	13	7	7	9	7	9	15	13	12	8	15	14	7	5	8	6	12	4	9	9	12	10
m966	5	7	6	7	4	8	6	8	9	6	6	8	8	8	9	9	9	6	9	8	7	8	7	7	4	8	6	3	7	8	8	7	8	8	4	8	8	6	9	6	8	6	11	5	9	8	11	6	9
m967	10	10	11	8	11	9	11	13	9	11	10	11	12	10	12	5	7	12	6	11	7	9	10	12	7	6	12	7	12	9	7	14	7	9	12	8	8	7	7	12	11	8	6	12	6	15	8	14	6
m968	10	10	6	4	14	12	14	12	10	10	8	10	6	10	9	8	8	10	8	12	8	12	12	10	11	11	13	12	11	12	8	12	8	10	12	12	15	10	9	6	10	15	5	15	6	12	11	13	11
m969	11	12	10	10	10	6	13	8	8	11	8	9	8	12	8	11	11	9	7	8	11	7	10	9	9	10	10	10	7	11	11	8	10	11	8	13	8	9	9	7	8	11	6	7	5	6	10	10	9
m970	9	9	6	9	11	6	10	10	7	10	11	13	9	7	13	8	10	14	7	9	8	7	11	11	9	8	15	13	9	8	6	9	6	11	6	10	8	8	10	10	14	6	7	9	4	10	11	12	7
m971	13	9	7	9	13	9	10	12	7	11	11	10	11	11	13	7	5	13	6	9	8	7	13	11	8	9	15	10	15	10	6	13	9	11	7	11	12	11	8	7	9	10	3	12	4	9	9	16	8
m972	10	7	7	7	11	8	9	9	9	11	15	10	9	10	12	8	8	11	7	10	8	10	8	10	8	10	10	12	10	10	6	10	6	8	9	10	9	11	10	7	11	9	6	8	3	11	8	10	8
m973	16	12	12	6	14	10	11	13	8	10	12	8	8	12	13	5	8	9	5	10	9	12	12	16	11	5	15	12	10	12	7	12	9	10	14	12	13	10	7	7	9	11	3	11	5	12	8	13	5
m974	5	11	11	9	11	15	7	8	13	7	9	9	10	11	6	11	9	9	9	11	9	9	11	13	8	8	10	8	9	11	9	11	9	13	11	9	12	15	12	9	10	14	6	12	7	9	12	12	14
m975	15	7	11	4	15	13	12	13	5	13	11	9	7	9	12	2	7	10	7	9	6	13	13	15	12	7	14	11	11	14	6	13	10	11	13	10	16	11	6	6	10	12	5	14	6	12	9	16	6
m976	7	7	9	11	9	11	7	6	13	9	7	7	12	15	8	12	15	5	10	7	13	15	7	11	10	13	6	9	5	8	7	7	8	11	13	9	10	13	12	9	6	10	8	10	8	8	14	10	10
m977	11	15	15	13	11	11	9	12	11	13	10	11	12	9	10	8	13	7	10	13	9	9	13	11	14	8	10	7	10	7	13	11	7	9	15	9	8	9	10	10	9	12	8	12	5	11	4	6	14
m978	13	9	12	9	7	10	9	16	7	11	11	10	11	8	13	4	9	9	9	11	7	11	9	13	9	6	12	8	15	11	7	13	8	8	12	9	10	10	8	11	9	8	7	11	4	14	8	13	7
m979	9	9	8	8	7	7	7	10	8	7	8	8	8	8	8	9	7	7	8	8	7	6	8	6	8	6	9	5	8	6	9	9	9	5	10	7	7	6	7	8	7	7	12	7	9	8	5	8	7
m980	13	7	7	7	13	11	8	8	7	11	7	10	9	11	13	7	9	11	7	11	8	11	9	13	6	11	12	10	11	10	4	11	11	13	9	10	10	11	10	5	11	8	5	10	4	10	13	12	6
m981	7	7	7	13	7	7	6	8	14	8	10	10	11	9	11	13	15	7	10	9	14	12	5	7	10	11	7	9	9	5	9	7	8	7	7	8	10	9	13	14	12	8	10	7	7	9	12	5	9
m982	19	11	13	8	13	11	10	15	5	13	11	13	7	9	14	4	11	10	7	9	6	13	13	11	10	5	14	9	11	12	10	11	9	11	11	12	12	11	8	9	9	6	7	10	4	12	9	14	6
m983	15	13	15	9	11	15	11	14	5	11	12	9	10	11	10	5	11	11	8	11	3	9	13	13	8	6	12	9	11	11	9	11	7	13	15	10	8	11	6	11	10	8	7	14	5	13	6	12	10
m984	11	11	12	9	9	12	9	12	9	9	9	10	11	8	15	8	8	9	8	9	7	10	7	13	6	8	10	8	15	9	5	13	9	11	10	8	8	10	10	9	9	10	8	10	6	11	10	12	7
m985	9	6	8	10	11	6	8	11	9	9	12	10	6	8	9	7	10	8	7	10	9	10	10	8	9	9	11	14	11	6	9	10	7	6	9	9	8	9	8	10	10	6	8	10	5	10	6	8	6
m986	14	8	8	10	14	12	9	14	10	10	9	8	9	14	13	7	12	9	9	10	9	14	10	14	9	12	11	9	9	11	9	7	8	12	12	13	15	10	11	6	10	9	5	11	4	12	8	11	3
m987	6	9	9	11	8	5	12	5	13	9	5	6	9	11	7	14	10	9	10	9	10	8	7	7	8	11	3	6	10	12	8	7	8	8	8	10	9	10	12	10	9	10	9	6	7	4	13	7	14
m988	7	7	9	9	6	6	10	5	8	8	5	6	9	7	6	12	8	8	11	9	7	6	7	7	6	9	6	7	7	10	6	6	8	9	4	8	6	7	9	8	8	8	9	3	7	5	11	9	9
m989	14	10	12	11	14	10	10	12	10	16	10	10	10	12	11	7	12	10	6	10	7	12	14	10	7	9	13	9	11	12	11	11	7	12	8	9	13	12	11	10	10	13	8	9	5	9	8	11	13
m990	10	14	14	11	10	16	8	14	10	10	11	10	11	10	11	5	8	10	8	14	9	10	12	10	11	8	11	7	9	11	13	9	7	12	12	9	11	10	7	12	8	11	9	15	7	12	6	13	13
m991	12	12	16	12	8	14	9	12	10	12	9	12	9	10	13	8	12	10	10	10	9	12	8	12	9	8	7	6	8	11	9	8	10	12	12	5	9	16	13	12	8	11	8	9	8	11	8	11	11
m992	17	11	13	8	11	9	11	10	7	13	9	7	11	15	12	6	9	12	9	11	7	9	13	17	6	8	12	10	10	11	3	10	11	13	15	8	8	9	8	9	10	10	4	10	5	12	8	14	6
m993	10	10	8	9	12	6	8	12	12	6	11	10	11	12	11	10	8	11	2	10	10	8	12	12	11	10	13	12	11	10	10	11	6	12	8	9	11	10	11	6	12	9	7	9	4	8	8	11	11
m994	4	10	10	10	10	16	6	9	14	6	10	8	9	12	7	10	10	8	9	10	10	10	10	12	9	9	9	7	8	10	10	10	8	12	12	10	11	14	13	8	9	13	7	13	6	10	11	11	13
m995	7	11	10	13	9	11	6	8	12	9	9	10	9	10	13	12	11	9	8	9	11	12	6	11	11	12	8	8	9	7	5	9	9	9	11	7	9	11	13	10	10	10	8	10	7	10	10	11	10
m996	12	12	12	9	12	12	12	14	10	12	11	10	9	12	9	8	8	9	8	10	8	10	16	8	9	7	14	13	11	12	10	15	6	12	10	10	9	8	7	10	10	13	7	11	4	12	5	9	11
m997	11	5	13	10	13	11	9	11	9	11	10	9	9	13	10	10	15	9	10	1	8	13	13	11	12	8	10	11	3	7	11	5	8	9	11	10	10	13	14	6	1	8	5	8	7	6	9	8	8
m998	15	9	13	9	11	11	10	13	5	11	10	9	10	11	12	5	9	11	6	11	8	7	13	15	10	7	14	10	10	12	10	12	9	15	11	12	14	15	8	9	9	8	6	10	4	9	9	14	8
m999	15	9	13	7	9	13	11	16	5	9	12	11	8	11	16	3	9	9	8	9	7	9	11	15	8	5	14	9	7	11	7	11	7	11	15	11	10	13	8	7	7	8	6	12	6	13	7	12	6
m1000	11	9	9	8	7	9	10	10	11	11	10	9	7	13	12	9	9	11	9	9	8	11	7	11	10	11	8	7	9	11	6	9	9	11	11	7	8	11	14	9	9	10	8	10	5	8	9	16	10
m1001	8	14	10	12	10	12	10	7	14	12	10	6	11	16	3	10	8	8	9	14	10	10	10	8	11	13	9	11	11	14	10	9	9	14	12	8	7	10	9	12	10	15	4	11	5	10	9	13	15
m1002	7	5	9	10	9	9	8	8	13	9	8	7	10	11	12	11	9	7	9	7	13	11	9	11	16	10	8	7	7	9	7	9	7	9	9	10	12	11	12	8	7	12	8	8	6	8	12	10	10
m1003	10	8	10	12	11	12	8	9	8	11	11	11	10	11	8	9	7	14	6	6	6	9	8	8	10	10	13	13	8	10	7	8	9	10	9	6	7	11	10	12	14	9	6	11	5	16	8	10	9
m1004	11	10	11	13	9	8	11	8	10	10	8	7	13	10	10	10	11	7	10	10	13	9	8	11	7	12	8	6	7	11	9	3	8	9	8	7	6	9	9	9	10	7	10	5	6	9	12	10	9
m1005	6	8	8	11	10	9	10	8	10	8	10	9	10	7	7	9	6	10	8	6	8	7	11	7	9	9	13	13	8	8	10	10	7	11	6	10	8	6	9	8	6	10	6	9	5	10	10	9	10
m1006	12	8	8	7	12	10	10	14	8	12	11	10	9	14	11	8	10	11	6	6	8	8	14	10	11	9	15	14	9	10	9	11	9	12	10	9	11	8	9	6	8	13	4	11	5	8	8	11	9
m1007	8	8	6	10	10	14	9	6	12	6	5	10	7	10	9	13	12	11	5	10	13	14	8	6	11	14	7	7	9	9	11	7	8	12	8	11	13	10	11	8	10	9	9	11	7	8	12	11	9
m1008	12	8	8	10	12	11	9	15	10	6	12	11	8	11	14	7	8	14	8	8	9	10	9	11	10	9	13	10	10	11	7	10	9	9	10	11	12	10	11	9	9	11	6	9	5	10	7	11	5
m1009	15	9	11	11	9	7	13	10	11	11	9	9	11	13	12	9	9	11	10	11	9	9	13	13	8	8	10	6	10	11	7	10	7	11	9	11	10	7	8	9	10	12	7	4	5	11	10	8	8
m1010	6	9	13	8	9	9	14	7	9	9	6	5	10	7	7	8	10	8	8	9	12	8	9	11	10	7	8	8	6	8	10	8	9	8	7	8	9	10	6	8	9	10	9	10	6	6	11	9	12
m1011	9	8	9	4	9	7	7	11	4	7	7	8	7	6	10	6	8	5	8	9	7	8	8	7	6	8	9	7	8	7	7	10	7	6	9	9	9	8	7	6	8	8	10	7	7	9	5	6	7
m1012	4	10	10	13	8	10	6	5	16	10	6	8	12	14	9	13	14	6	9	10	12	12	6	12	11	13	3	8	8	6	8	8	9	10	12	8	9	12	15	11	9	13	10	11	7	7	11	9	15
m1013	8	8	12	14	10	11	12	9	9	9	8	11	12	9	10	10	11	12	8	10	6	5	14	9	9	9	11	11	8	10	10	8	7	13	7	8	8	11	11	11	9	6	5	8	5	7	10	9	12
m1014	10	10	12	10	9	10	10	9	9	12	8	7	11	11	7	9	12	6	9	9	12	8	13	10	11	9	10	11	10	12	16	10	7	10	9	10	7	6	6	10	9	10	7	11	6	8	11	7	12
m1015	7	9	8	11	9	7	7	10	13	8	12	14	7	8	9	10	11	9	8	7	10	11	9	8	10	10	10	11	11	5	7	7	6	9	8	7	8	9	10	7	9	7	7	8	5	9	9	6	10
m1016	9	13	8	9	10	11	11	8	10	8	8	8	7	12	8	13	13	7	10	9	11	11	8	7	8	14	7	6	9	5	11	7	11	13	8	11	8	9	14	8	9	9	11	11	6	6	10	8	11
m1017	8	8	10	11	7	12	10	7	13	7	4	9	10	11	7	14	14	10	10	8	12	12	9	7	10	11	4	8	8	10	14	6	9	10	9	8	9	8	12	10	7	10	11	9	8	8	13	7	10
m1018	13	8	13	8	9	11	11	12	6	11	11	7	10	10	10	5	7	13	9	8	5	9	10	14	7	8	10	7	9	15	7	10	11	9	13	9	10	11	8	10	8	9	7	10	6	11	8	12	7
m1019	9	8	9	11	9	10	9	8	10	9	9	9	11	10	8	12	11	7	9	6	7	9	10	9	10	12	7	9	5	11	11	4	8	13	7	9	8	7	12	8	4	9	9	7	6	7	10	6	11
m1020	9	9	14	15	8	8	7	10	13	11	11	10	13	8	13	10	10	7	8	7	10	11	8	12	10	8	9	8	9	9	9	9	9	10	10	7	10	12	12	10	8	11	8	4	5	10	9	8	12
m1021	9	8	11	13	13	8	8	8	10	13	7	10	13	12	9	11	11	11	7	6	7	7	14	10	10	10	10	10	15	8	11	15	9	12	8	9	8	7	10	11	7	11	8	7	7	9	10	7	13
m1022	9	11	9	14	9	7	5	8	17	13	8	7	11	11	10	12	11	6	10	11	16	15	7	7	16	13	6	7	11	9	11	8	7	7	9	7	10	9	14	12	11	10	10	8	7	9	11	12	12
m1023	9	8	7	10	8	7	11	8	12	10	7	8	10	12	8	12	11	8	11	10	13	11	6	9	8	14	4	6	9	11	9	7	10	7	10	7	6	9	13	9	10	9	9	10	6	9	12	10	9
m1024	9	10	13	6	11	12	10	11	4	10	10	8	8	10	8	5	9	9	11	10	3	8	9	11	7	6	11	5	8	10	8	9	13	8	11	6	9	9	6	7	9	8	7	12	7	9	4	10	8
m1025	10	10	5	8	10	6	8	9	11	6	4	7	6	11	7	11	8	10	5	8	14	12	9	7	8	13	9	7	10	10	12	6	9	12	7	14	11	8	9	7	8	8	9	7	8	6	17	11	8
m1026	8	9	8	7	10	9	9	12	8	9	8	7	7	7	11	6	7	6	10	9	10	10	10	10	8	7	11	9	9	9	9	10	10	6	8	12	10	7	8	6	9	9	7	12	7	10	7	10	7
m1027	12	6	10	10	12	6	10	9	12	14	10	4	12	12	11	7	8	8	9	8	12	12	12	12	11	9	9	8	6	14	8	10	5	6	10	12	13	12	9	7	7	13	6	7	6	9	11	11	11
m1028	10	11	11	13	7	9	7	12	12	7	9	13	11	9	13	10	10	14	9	9	12	11	4	10	8	10	11	6	9	9	7	7	7	7	9	5	9	11	12	16	14	9	8	6	7	14	8	10	9
m1029	8	6	7	8	7	5	10	6	10	7	6	4	8	6	7	11	9	7	7	6	9	6	7	5	7	9	7	5	5	8	8	6	6	7	6	9	8	7	9	7	6	8	11	2	6	5	9	3	8
m1030	10	10	10	8	16	12	12	10	8	12	10	12	8	12	9	9	12	10	8	8	7	12	12	8	11	10	11	13	10	8	10	10	9	14	10	9	13	14	9	7	8	13	8	11	5	9	10	11	13
m1031	10	13	9	10	7	7	8	9	13	9	6	11	9	9	9	13	14	6	11	10	16	10	7	8	10	11	5	7	10	6	12	6	7	10	9	8	5	6	13	12	8	6	11	7	8	6	11	7	10
m1032	9	7	10	11	12	11	7	12	9	9	9	15	9	8	9	8	10	12	8	3	8	10	12	8	8	10	13	14	5	9	9	9	8	9	10	9	8	10	9	8	2	6	4	8	5	10	8	10	6
m1033	15	12	16	7	12	12	13	14	4	13	13	10	8	8	12	3	7	11	8	8	5	7	12	12	9	4	13	9	9	15	11	12	9	11	13	9	10	9	5	7	8	9	6	11	5	11	6	10	9
m1034	6	10	6	11	7	7	8	5	15	8	4	10	8	11	9	16	14	7	10	9	14	10	7	6	9	15	3	6	10	8	12	6	10	10	6	12	9	10	16	9	9	10	11	8	7	5	13	7	12
m1035	15	10	13	5	11	12	11	16	4	11	13	12	7	9	13	2	3	11	6	8	5	7	12	13	9	6	16	10	13	13	9	15	8	12	11	11	12	12	5	8	10	9	3	11	5	14	7	16	7
m1036	7	7	11	14	7	11	7	8	15	9	10	7	13	11	10	10	9	7	8	9	13	11	9	11	10	8	6	4	7	11	11	10	6	7	9	7	10	11	12	11	8	10	8	8	6	10	12	10	12
m1037	12	9	9	13	8	7	7	10	11	8	9	10	9	13	13	9	12	9	7	9	10	10	7	7	12	11	9	10	7	9	8	7	5	11	9	8	10	8	11	10	10	10	8	6	3	6	10	11	7
m1038	7	10	10	14	9	10	6	11	13	7	8	9	14	9	12	11	10	10	9	10	10	11	5	9	11	11	8	6	14	8	8	12	10	8	12	4	7	8	14	10	10	8	8	11	5	10	9	9	11
m1039	15	11	13	11	9	11	9	10	9	9	10	9	11	13	12	8	9	10	8	11	9	11	11	13	8	9	10	8	10	13	9	8	8	13	11	10	10	9	6	11	10	8	6	6	4	11	9	12	6
m1040	12	9	12	9	11	11	14	11	7	12	10	7	9	11	7	8	8	10	8	5	8	6	15	10	10	9	14	13	6	14	14	9	10	10	9	12	9	8	4	6	5	10	3	10	6	8	9	11	10
m1041	10	4	12	9	14	10	10	10	10	10	10	8	8	14	11	9	14	10	9	0	9	14	12	12	11	9	11	10	4	8	10	6	9	8	12	10	11	12	13	5	1	9	5	7	8	7	10	9	7
m1042	5	9	5	11	7	11	7	6	17	5	6	9	10	13	8	15	11	9	8	11	15	11	9	7	12	14	6	6	9	9	11	8	7	11	7	11	10	9	14	9	10	10	8	10	7	7	14	10	12
m1043	4	9	8	11	4	7	9	4	14	7	7	6	9	10	7	16	10	8	12	7	12	8	6	5	10	12	4	6	8	9	11	7	10	8	7	6	8	8	11	10	7	11	11	6	7	5	11	7	11
m1044	11	10	9	10	9	11	6	13	10	4	8	11	10	7	14	9	10	10	5	10	12	8	7	11	11	10	10	9	12	6	9	10	6	10	9	8	9	8	9	8	10	5	7	11	7	8	10	9	5
m1045	9	11	15	10	9	11	10	9	13	11	9	9	11	9	10	10	13	8	9	11	8	13	11	15	12	7	6	5	10	9	9	11	9	9	13	5	14	11	12	8	10	16	10	10	6	10	9	8	12
m1046	9	8	11	7	12	12	11	10	8	12	10	7	8	12	10	5	7	10	11	10	7	11	8	13	9	10	10	8	9	13	7	11	11	9	14	7	10	9	10	7	10	13	6	13	7	9	6	12	9
m1047	10	6	12	9	14	12	11	8	10	8	9	10	10	14	11	10	14	11	9	2	11	14	12	12	9	10	11	10	6	9	11	8	9	10	12	11	13	14	13	6	3	9	5	9	7	8	10	11	7
m1048	5	10	7	15	9	9	4	4	14	10	11	9	13	10	7	14	13	10	9	10	12	11	7	5	9	12	7	12	10	7	7	7	9	12	8	7	8	10	14	13	11	11	8	6	6	9	11	9	11
m1049	9	9	11	13	7	13	5	4	13	7	6	7	12	13	8	12	11	9	8	11	11	9	11	13	10	13	6	7	9	9	9	8	7	13	9	8	8	9	10	11	10	8	8	10	6	9	15	10	10
m1050	9	13	15	13	9	15	7	8	11	9	6	9	12	9	8	9	11	7	8	11	11	9	9	11	10	9	8	8	7	9	8	9	5	9	13	6	6	15	12	13	9	6	9	12	5	11	9	10	12
m1051	11	5	11	8	15	11	11	11	9	11	11	9	7	15	10	8	13	11	10	1	8	15	11	11	10	10	12	11	5	9	9	7	10	9	13	9	10	11	12	5	2	10	4	8	7	8	9	10	6
m1052	11	11	13	13	9	14	7	10	9	9	9	10	13	10	11	10	13	11	9	11	7	9	12	11	9	10	8	12	11	8	8	9	7	12	11	8	6	7	8	11	11	8	7	12	6	10	11	8	10
m1053	8	12	8	10	10	14	8	7	14	8	5	8	9	16	5	13	12	10	9	12	13	14	8	8	11	15	9	9	10	11	10	7	11	14	12	9	9	10	11	10	11	11	8	11	7	10	10	11	9
m1054	12	10	10	10	8	10	8	11	10	4	9	10	9	8	15	10	10	10	5	10	12	8	10	12	9	8	9	7	10	6	8	9	4	8	12	11	9	10	9	8	9	5	9	9	6	8	10	9	7
m1055	8	10	8	13	10	10	8	12	14	10	11	8	13	14	9	10	8	11	7	10	6	12	10	8	11	11	9	8	9	10	8	11	7	8	12	8	9	8	13	12	10	13	7	9	4	14	7	9	9
m1056	11	10	14	9	10	8	9	8	10	11	9	9	10	10	8	8	9	5	8	8	11	7	12	10	7	8	10	8	11	13	13	9	6	9	9	11	8	9	6	9	8	9	8	7	5	9	12	8	11
m1057	7	13	11	11	5	11	8	7	15	9	7	9	10	9	8	13	15	5	10	13	13	13	9	7	16	10	4	7	11	6	13	9	7	11	9	7	10	9	12	11	9	12	11	12	8	7	12	8	16
m1058	8	7	9	6	8	6	10	9	9	8	10	6	9	9	13	8	6	7	6	9	12	10	9	11	11	11	9	7	10	12	8	12	8	6	10	12	13	10	8	8	9	10	8	9	4	10	11	13	10
m1059	12	14	14	10	12	14	8	11	8	10	8	10	13	12	7	7	12	8	9	12	8	8	12	14	5	8	11	11	10	10	8	9	7	14	14	11	9	16	11	10	10	7	6	13	4	10	10	13	11
m1060	4	6	7	10	7	5	5	6	11	6	4	8	8	8	6	12	11	6	10	6	12	7	6	6	7	10	5	6	6	7	9	4	5	7	7	8	5	7	10	7	4	6	12	6	9	3	11	6	9
m1061	12	9	13	6	12	11	12	13	3	14	10	8	9	7	9	4	8	9	10	9	6	10	11	12	9	7	12	9	10	12	6	12	10	8	15	10	9	10	6	8	9	8	5	12	4	10	7	11	6
m1062	12	9	11	10	6	10	8	9	9	8	8	7	10	7	9	11	12	10	9	9	10	10	9	10	9	11	7	7	8	8	10	8	11	10	7	8	7	8	11	9	7	6	9	8	7	7	13	9	8
m1063	15	8	11	9	9	9	9	14	6	11	11	9	9	8	12	4	9	7	8	10	9	9	12	11	11	8	13	8	9	11	11	11	6	9	11	13	12	9	6	9	8	7	8	10	4	12	8	10	7
m1064	8	12	12	12	10	12	10	7	14	12	8	10	10	16	5	12	10	11	12	12	8	12	12	10	13	11	9	10	9	12	12	11	10	14	10	6	11	8	11	11	10	17	7	9	4	9	9	11	13
m1065	12	10	8	8	14	8	10	15	6	12	10	13	10	10	12	7	10	12	7	10	9	8	12	10	11	8	17	13	12	9	9	12	8	12	10	9	11	12	7	7	10	7	5	11	4	10	10	11	9
m1066	9	13	13	9	9	15	7	10	11	9	8	9	10	5	8	9	11	8	6	15	10	11	11	11	14	9	6	8	10	8	10	12	9	11	9	9	14	11	8	9	7	10	9	14	6	9	11	10	14
m1067	4	8	6	9	6	6	6	5	10	6	6	7	7	7	7	12	11	5	9	8	13	8	5	5	11	9	4	7	5	4	10	6	6	5	5	9	6	7	10	7	6	8	11	6	9	3	9	5	10
m1068	11	11	11	7	11	13	11	12	9	7	9	11	7	13	12	7	7	11	7	9	7	7	13	13	8	8	14	10	7	11	9	11	7	13	9	11	10	13	12	7	7	10	5	12	6	9	10	14	10
m1069	7	8	7	4	10	11	10	10	6	6	8	7	6	7	10	9	9	7	11	8	5	9	9	8	7	9	9	8	8	8	8	7	9	9	8	10	7	8	8	5	7	4	8	8	6	10	10	8	6
m1070	7	7	5	8	9	8	8	9	11	9	9	11	8	7	8	10	12	10	8	9	10	10	7	7	10	7	9	9	12	6	9	10	9	8	9	9	9	8	10	12	12	10	9	10	6	14	9	6	10
m1071	7	9	9	13	3	7	7	6	14	9	7	8	11	10	10	14	15	9	12	9	15	13	4	7	11	14	2	6	9	5	11	7	10	7	6	7	10	9	15	12	10	9	11	8	8	6	14	8	11
m1072	13	9	13	4	15	11	13	13	7	11	11	9	7	11	12	4	9	9	8	7	8	13	13	15	10	6	14	11	9	12	8	13	8	9	15	9	14	11	6	4	6	14	4	12	5	12	8	12	8
m1073	6	6	6	7	5	6	8	8	9	6	4	7	6	7	9	10	8	6	11	8	8	10	5	8	8	10	4	5	7	8	6	4	8	5	8	7	8	6	9	7	8	7	9	8	6	6	10	7	8
m1074	12	7	8	8	12	11	10	13	7	12	8	6	10	7	11	7	10	9	11	9	10	12	9	8	7	11	11	8	8	10	8	10	9	8	11	8	9	10	9	7	7	8	5	10	6	10	11	9	6
m1075	8	10	14	10	6	9	8	11	11	10	6	10	12	7	9	11	12	8	11	10	12	8	7	8	11	9	4	6	10	6	10	10	9	8	10	8	7	12	12	10	9	8	11	9	7	9	7	9	12
m1076	11	8	16	12	6	10	9	12	8	9	12	14	14	9	11	6	8	13	10	10	6	5	12	10	8	5	12	8	9	11	10	11	7	10	10	8	7	10	9	15	11	9	7	9	6	11	7	11	11
m1077	13	11	11	11	9	11	7	10	9	5	8	9	10	9	14	9	9	10	6	11	11	7	11	13	10	9	10	8	10	7	9	8	5	9	13	10	8	9	8	9	10	4	8	10	7	9	9	10	6
m1078	17	13	9	8	7	7	8	11	11	13	9	11	7	9	14	7	11	11	9	13	10	13	9	9	10	7	10	5	11	8	6	9	9	11	7	10	10	11	14	7	9	8	8	10	5	8	11	16	10
m1079	12	10	14	9	10	8	12	11	8	10	11	8	10	10	13	7	8	8	8	8	8	6	12	14	11	5	11	8	6	10	8	10	7	8	12	12	9	14	11	7	6	9	6	9	6	9	9	11	11
m1080	11	13	19	14	9	13	8	12	11	13	12	11	14	11	10	7	13	7	9	11	9	11	13	13	12	7	8	9	11	10	14	12	9	11	13	7	10	11	8	12	10	12	11	10	5	12	6	8	14
m1081	10	12	14	11	8	8	12	11	14	8	10	12	8	10	11	10	10	10	8	8	10	10	12	10	13	7	9	4	10	10	14	10	7	6	10	8	9	8	11	9	7	11	12	7	7	6	9	9	13
m1082	13	10	11	5	9	10	8	13	6	10	15	11	9	8	13	3	6	10	7	10	6	8	10	12	8	4	17	10	12	10	5	15	8	8	13	9	12	12	5	10	12	11	5	11	3	18	8	13	9
m1083	12	12	14	8	16	14	12	15	6	12	14	10	11	8	9	4	8	10	8	12	6	6	16	14	9	5	15	11	11	12	10	14	8	10	14	14	13	14	7	9	10	11	6	15	5	14	7	11	13
m1084	11	11	13	10	15	13	9	10	7	11	9	9	9	11	10	5	9	11	7	9	5	9	11	13	6	8	10	8	10	11	7	10	8	9	15	7	8	11	8	9	8	8	7	12	5	12	10	12	10
m1085	12	12	12	9	16	14	11	10	8	10	8	10	8	12	7	7	8	13	7	10	5	8	16	12	9	10	13	13	9	13	10	11	10	16	10	11	11	10	7	8	10	13	6	11	5	8	10	13	11
m1086	14	9	7	10	13	7	13	13	8	10	10	11	8	10	14	8	7	10	6	10	7	8	12	8	7	10	14	9	10	11	9	10	4	11	7	14	9	9	8	8	11	7	7	6	6	10	10	12	8
m1087	12	12	12	11	12	10	8	9	10	8	7	10	11	10	11	8	8	8	5	10	12	8	12	12	11	9	11	10	10	8	9	11	4	8	14	9	7	10	7	10	9	7	7	11	5	8	10	11	9
m1088	7	8	9	8	10	8	6	8	10	8	9	10	9	10	8	8	7	11	7	10	9	8	8	7	9	9	10	13	9	7	9	9	8	9	6	9	9	7	9	9	11	9	7	7	4	9	9	7	11
m1089	11	9	11	7	10	9	6	12	9	9	11	11	9	7	14	5	5	10	5	11	8	10	10	13	9	7	13	9	12	10	8	12	7	9	11	9	11	9	6	12	14	9	8	10	4	14	5	10	10
m1090	12	12	12	10	6	12	7	9	14	10	7	12	9	14	9	11	14	10	11	10	11	14	10	10	11	11	7	6	6	8	8	6	9	12	10	6	7	10	15	12	8	11	9	9	7	9	10	9	9
m1091	8	12	8	13	8	8	5	6	18	10	6	10	11	10	9	16	16	7	10	12	17	16	6	8	13	14	5	6	11	5	11	7	10	10	8	9	11	10	15	12	10	11	12	9	9	6	14	9	13
m1092	6	8	10	16	8	8	8	7	16	10	4	11	16	10	10	13	14	8	9	10	12	12	6	10	7	11	4	8	10	8	8	10	9	10	6	7	9	8	15	14	11	11	9	7	7	9	13	9	13
m1093	13	9	11	9	5	9	10	8	13	9	8	9	10	9	12	10	11	9	9	13	10	9	13	13	12	9	6	7	9	7	9	9	9	11	5	9	12	9	12	11	11	10	9	8	6	7	13	8	10
m1094	12	6	8	7	10	8	7	10	12	8	9	10	8	12	13	10	12	8	6	6	13	14	10	12	11	12	9	4	8	9	11	10	6	10	8	13	13	10	11	8	6	7	8	9	6	8	14	13	7
m1095	10	10	10	12	8	12	7	13	12	8	8	9	10	6	14	10	10	8	8	10	11	14	6	10	11	10	9	8	12	7	5	10	8	8	12	7	11	10	11	10	10	9	6	11	6	10	8	11	5
m1096	9	11	11	12	11	13	12	5	11	9	8	11	10	11	8	12	11	13	4	9	10	11	9	7	8	11	8	9	10	12	8	8	8	11	11	6	8	13	12	9	10	10	10	10	6	7	11	12	12
m1097	6	6	8	6	7	7	7	6	9	5	7	8	8	8	7	11	7	7	8	8	8	8	8	8	8	8	7	6	6	9	9	5	9	8	6	7	7	6	8	7	8	5	12	6	6	7	8	8	7
m1098	12	10	12	13	12	8	7	9	10	14	7	8	15	14	11	10	16	8	8	10	11	12	8	14	9	12	7	7	9	9	7	7	10	12	16	9	9	12	11	10	10	9	8	9	6	11	8	9	9
m1099	13	11	13	11	11	13	6	14	11	15	10	9	12	11	10	7	13	9	11	11	10	17	9	9	12	8	10	7	9	10	12	11	7	7	13	8	12	11	10	13	10	10	10	12	6	12	7	10	10
m1100	5	10	8	14	9	8	6	7	13	9	9	11	10	11	8	12	10	10	9	10	10	9	5	8	6	10	9	7	10	8	8	8	9	10	6	8	9	6	12	12	12	10	8	6	5	12	11	10	9
m1101	12	14	12	10	12	12	8	11	10	14	8	10	8	12	9	8	14	10	7	14	6	12	12	12	11	9	11	10	9	8	12	11	10	14	12	8	11	8	9	10	8	13	7	13	6	10	7	9	13
m1102	9	7	9	5	10	11	13	10	8	10	9	8	7	8	10	8	9	7	10	9	11	9	10	11	8	10	9	11	7	9	9	8	10	11	10	9	10	5	7	8	10	11	8	12	6	10	10	10	7
m1103	8	9	9	10	7	7	6	8	11	6	11	11	10	9	11	10	11	11	9	9	9	10	5	7	7	8	8	9	9	8	6	7	7	7	11	4	8	9	10	11	10	10	9	8	6	11	9	9	8
m1104	9	9	10	7	10	6	10	12	9	10	14	14	9	9	9	6	6	13	6	10	3	8	10	10	10	4	12	10	11	12	9	11	7	8	11	7	11	10	9	9	11	11	6	7	5	15	6	10	9
m1105	6	9	7	13	6	7	8	3	17	8	5	10	11	11	7	17	14	8	10	9	14	12	7	7	10	15	3	7	8	8	10	5	9	10	6	10	7	8	15	11	9	10	11	6	8	5	15	7	12
m1106	11	11	13	11	13	11	12	13	9	13	11	9	10	11	10	7	9	9	7	11	9	9	11	11	10	6	12	10	10	11	9	12	6	13	11	8	12	15	10	9	9	14	7	8	5	11	6	10	12
m1107	8	8	7	8	12	10	8	11	9	10	8	7	8	11	9	9	8	8	9	8	10	8	9	10	11	13	11	10	10	10	10	10	11	8	12	12	9	10	12	5	9	10	8	13	7	10	9	13	8
m1108	8	7	10	8	8	9	9	8	10	7	8	8	7	9	9	10	7	9	8	9	10	8	8	9	8	10	7	8	8	11	7	8	12	8	8	8	8	7	9	8	9	9	8	6	2	7	9	8	5
m1109	9	11	12	9	10	10	17	10	8	6	11	8	9	8	10	7	5	11	7	9	9	5	14	8	9	6	11	7	9	13	11	11	7	9	8	9	10	11	7	9	8	9	8	10	5	9	8	12	11
m1110	16	10	12	5	16	12	13	14	4	12	14	10	8	10	13	2	6	11	7	10	7	10	14	14	9	6	17	12	9	15	9	13	8	12	14	13	15	12	5	7	10	11	5	13	6	14	8	17	7
m1111	10	14	10	13	10	12	6	9	12	10	6	6	13	14	9	9	10	10	7	16	11	8	10	12	7	12	9	9	5	8	8	3	9	14	14	7	7	8	9	10	8	11	7	13	7	10	10	11	11
m1112	8	6	12	14	14	12	10	11	12	14	11	4	15	14	7	8	10	10	10	8	8	12	12	12	11	9	9	8	8	12	10	12	8	6	14	8	13	12	11	10	7	13	6	11	7	11	7	9	11
m1113	12	14	12	6	10	12	12	12	8	6	11	10	8	6	13	8	10	10	5	12	8	8	12	10	9	7	11	9	11	9	12	12	5	10	10	14	13	14	9	8	10	7	9	13	5	8	10	13	13
m1114	9	9	11	11	8	9	9	8	12	10	6	8	10	8	10	10	11	5	8	9	13	11	8	12	5	10	4	6	9	9	13	7	8	9	6	9	8	7	10	9	8	9	9	8	6	9	14	8	11
m1115	8	7	6	12	6	6	7	10	14	8	14	8	12	8	12	12	10	9	6	9	11	12	4	6	11	10	7	9	9	7	9	9	6	5	6	9	12	11	13	12	10	9	10	6	7	10	10	8	9
m1116	11	13	9	12	9	9	8	7	15	13	8	9	11	13	6	12	11	8	8	13	14	15	9	5	14	9	8	7	8	12	12	6	7	11	9	6	10	7	12	11	7	12	8	10	8	9	11	14	12
m1117	8	12	12	11	10	8	7	7	14	14	10	8	10	10	9	9	8	7	9	12	13	12	8	10	15	11	9	9	11	10	8	11	8	10	10	8	11	12	11	9	10	13	7	9	4	9	10	15	15
m1118	6	11	9	6	9	9	10	7	11	8	8	10	7	9	7	10	8	7	8	9	12	8	13	9	13	11	12	10	10	10	12	12	8	10	8	12	9	10	9	4	9	12	9	11	6	7	11	11	14
m1119	8	11	11	8	10	11	7	12	5	9	7	9	7	8	9	8	10	7	12	9	8	11	8	8	10	8	9	6	9	9	9	10	10	7	13	7	8	8	9	8	8	9	10	10	9	10	5	9	7
m1120	15	11	11	8	9	11	9	12	9	7	10	9	9	13	14	7	9	11	6	11	8	9	11	17	10	6	10	9	10	9	8	10	11	11	13	10	10	7	10	9	10	8	6	12	6	11	9	12	4
m1121	12	10	12	7	10	10	10	12	6	8	10	6	8	8	13	7	12	10	7	10	8	10	10	14	9	6	11	9	9	9	6	12	8	10	16	12	13	12	7	7	9	9	8	11	6	10	10	11	9
m1122	10	10	9	7	11	12	10	13	9	5	11	7	8	5	11	6	6	10	6	8	10	10	9	9	8	9	10	6	8	10	12	10	8	6	10	14	11	8	7	8	7	10	9	11	6	8	9	11	8
m1123	10	10	10	9	12	10	9	6	12	14	6	8	10	14	5	10	14	8	10	10	10	16	10	10	9	11	9	10	10	11	6	10	10	12	12	6	11	10	9	9	9	15	6	11	7	7	11	11	13
m1124	11	6	9	6	12	10	15	10	6	10	10	6	9	12	10	7	5	10	9	8	7	7	10	13	7	10	12	9	9	15	7	10	11	9	10	13	12	11	5	7	8	11	3	9	6	9	10	12	9
m1125	7	9	8	7	9	9	11	6	10	7	7	8	7	8	8	11	9	10	9	9	9	9	10	6	9	12	7	8	9	13	13	10	9	9	6	9	12	9	10	8	8	11	8	11	6	6	16	10	13
m1126	13	11	15	11	5	13	8	12	11	11	10	9	10	9	12	7	11	11	9	15	8	9	11	15	12	7	8	6	10	9	11	10	8	11	11	9	12	11	10	13	9	10	9	10	5	11	7	8	10
m1127	10	6	10	10	10	12	6	9	7	8	8	6	10	5	11	7	6	9	7	8	10	6	9	14	9	11	10	7	8	10	8	10	11	10	10	12	11	12	7	9	8	8	9	11	4	11	13	13	8
m1128	9	8	9	11	7	6	7	14	12	9	9	10	13	10	13	8	9	11	8	8	10	13	5	11	10	8	9	4	9	9	7	7	6	6	10	8	12	11	12	10	10	9	8	7	5	12	9	11	7
m1129	10	7	10	8	11	10	10	13	9	12	9	8	7	9	9	6	10	8	8	7	8	10	13	10	10	11	10	9	8	12	14	8	8	10	9	8	9	6	9	6	7	12	7	10	6	8	9	9	12
m1130	8	10	10	10	8	12	6	9	12	2	9	12	8	10	13	11	10	10	4	8	10	8	10	12	11	9	9	7	8	8	10	8	5	10	10	12	9	10	11	8	7	7	9	9	7	6	11	9	9
m1131	11	7	11	12	11	11	7	11	9	11	8	7	12	11	12	8	7	10	8	3	8	7	11	13	8	10	12	11	4	9	9	6	8	11	11	10	8	9	6	9	5	6	4	8	5	9	9	10	6
m1132	10	10	10	7	12	10	12	12	6	10	14	8	7	12	9	5	4	13	8	8	6	6	14	10	9	7	16	12	11	12	8	15	9	10	8	10	11	10	7	9	11	11	5	11	4	13	7	11	9
m1133	12	8	10	10	7	8	12	11	9	8	10	9	9	9	15	10	10	10	8	10	10	8	11	10	9	9	8	7	8	8	14	9	9	8	7	14	11	10	12	10	9	8	10	9	5	7	9	9	10
m1134	5	7	8	12	7	8	6	7	13	8	14	9	12	9	8	12	10	10	8	5	12	10	7	9	10	10	9	11	8	7	7	8	8	7	8	7	8	8	12	12	8	10	8	7	5	10	11	7	9
m1135	10	8	8	6	9	9	10	10	3	9	9	4	6	7	7	4	3	9	6	6	3	5	12	8	6	5	11	8	7	9	5	10	9	9	8	7	7	8	2	5	6	8	3	10	8	9	4	9	5
m1136	10	16	10	10	8	12	10	9	12	12	10	8	11	10	9	10	8	12	10	20	8	6	10	10	11	11	9	9	5	10	10	7	10	14	10	10	9	10	11	8	4	13	6	13	7	8	9	11	15
m1137	8	8	10	8	10	9	14	9	7	11	8	8	10	9	9	7	6	8	10	9	6	6	11	12	9	9	9	8	6	12	6	5	7	10	10	10	9	10	8	8	7	10	8	8	6	8	9	9	10
m1138	10	10	8	8	10	12	8	11	10	8	9	6	9	10	11	7	6	6	5	14	11	8	10	12	11	11	11	7	11	12	9	11	7	10	12	13	13	12	7	8	10	9	5	15	4	12	12	15	11
m1139	9	9	9	7	8	9	7	10	8	3	9	9	7	6	10	10	9	6	4	10	11	7	8	11	10	10	9	7	9	7	9	10	10	11	7	13	12	11	8	8	9	7	8	9	7	6	16	10	7
m1140	9	4	9	8	8	10	11	10	10	9	10	7	8	8	10	9	7	9	9	0	9	7	10	9	10	12	10	9	3	13	11	6	9	7	9	11	10	9	9	5	0	9	5	7	8	7	10	8	7
m1141	10	6	11	9	7	11	9	14	10	10	11	8	11	7	13	8	9	9	9	2	10	9	9	11	9	8	10	10	7	7	9	9	10	8	11	9	10	9	8	8	4	9	5	9	8	10	10	9	7
m1142	13	11	9	10	11	9	7	13	11	7	8	11	8	11	12	9	11	10	6	11	8	13	11	11	8	11	10	9	12	6	8	8	7	13	9	10	10	7	6	10	12	8	8	10	6	10	9	10	6
m1143	10	12	18	13	10	14	10	9	10	12	9	8	14	8	7	8	10	9	10	10	9	10	12	12	11	6	9	8	8	11	9	12	8	8	12	5	9	14	11	13	9	9	7	11	5	9	8	11	13
m1144	15	15	15	10	7	11	10	13	9	9	11	13	9	7	16	9	11	12	9	13	8	9	9	13	8	7	8	7	8	8	10	8	9	13	9	8	10	13	12	11	9	8	9	8	7	7	9	12	10
m1145	7	9	9	11	11	8	9	12	12	11	11	8	11	14	9	9	7	7	9	11	11	11	10	8	11	10	13	10	15	13	11	15	6	11	10	11	11	9	9	11	11	11	7	7	4	11	10	12	9
m1146	5	9	9	15	11	7	4	6	15	9	7	8	15	11	9	14	13	9	8	11	13	11	7	9	12	12	8	9	11	8	7	11	10	11	9	8	10	11	14	11	11	10	9	8	7	9	13	8	12
m1147	14	14	8	8	18	10	9	12	10	12	8	8	9	12	11	8	12	7	8	12	11	14	10	12	9	10	13	11	9	9	7	9	8	12	14	13	13	12	11	6	10	11	5	13	7	10	10	13	7
m1148	10	8	12	8	8	11	10	7	6	10	8	6	8	10	6	7	4	11	9	6	4	5	11	9	7	7	10	8	7	12	6	8	12	11	8	6	6	9	7	7	6	10	5	6	6	7	8	9	8
m1149	12	9	10	7	13	10	11	12	2	11	11	6	8	8	9	6	3	10	8	9	6	6	14	11	6	8	13	10	8	13	9	11	10	12	9	12	9	8	3	7	7	7	5	9	7	11	9	12	7
m1150	10	12	10	6	12	12	12	10	10	10	8	10	9	12	9	7	8	8	7	12	10	12	8	10	7	11	11	9	10	13	8	12	9	12	12	10	13	16	7	10	11	13	5	11	4	12	12	15	13
m1151	7	10	11	7	10	8	6	5	8	8	4	5	10	8	6	9	8	6	9	10	11	8	9	9	9	10	9	9	9	10	8	5	11	11	10	6	7	8	8	7	10	10	9	7	5	9	10	11	10
m1152	7	7	9	12	7	9	9	7	13	9	6	9	12	13	6	14	11	12	9	7	10	7	11	9	10	14	8	11	10	9	8	8	9	13	5	8	8	9	14	9	9	10	6	8	6	5	13	10	14
m1153	8	11	14	8	8	8	13	12	6	9	10	10	7	8	9	6	6	10	14	9	6	8	10	10	8	3	9	6	9	11	9	10	8	9	12	5	8	10	8	8	9	9	8	8	6	10	5	7	9
m1154	10	10	10	11	12	12	9	8	14	10	7	10	10	8	9	10	10	5	8	12	11	14	12	10	13	12	7	7	9	11	11	9	6	10	6	11	17	10	11	10	8	11	7	11	7	10	12	13	11
m1155	10	12	14	8	12	18	10	12	8	10	10	10	10	10	9	6	8	12	9	12	3	10	12	14	9	8	11	8	10	11	7	13	11	12	12	8	13	14	11	8	10	11	5	17	6	11	8	15	11
m1156	12	9	12	9	11	8	9	10	6	11	9	7	10	8	7	6	9	6	10	9	6	9	12	9	6	7	11	10	9	11	11	9	8	10	10	9	8	9	4	8	8	9	9	7	8	10	9	8	9
m1157	11	15	11	10	9	9	10	9	11	11	8	9	10	7	14	11	11	10	9	15	12	11	5	11	10	9	8	7	6	8	6	8	9	11	13	8	10	13	12	9	7	12	7	10	6	9	11	12	12
m1158	8	10	14	9	10	12	5	12	10	10	9	12	9	8	13	8	10	9	8	8	9	8	12	12	9	7	10	10	11	6	7	13	8	12	12	8	9	10	9	10	10	9	8	13	7	10	8	9	11
m1159	9	13	17	12	9	13	7	6	9	11	8	7	13	13	6	11	15	9	9	11	7	9	13	13	12	9	8	11	10	8	11	11	11	17	13	5	8	11	8	10	10	12	9	10	7	7	10	8	14
m1160	6	9	10	8	7	6	9	5	8	9	6	8	7	10	5	14	9	8	12	9	10	6	12	8	10	10	7	10	9	11	11	7	10	12	6	8	5	8	9	6	9	9	9	6	7	6	11	8	13
m1161	17	9	13	8	11	7	10	12	7	13	11	7	11	11	14	5	9	10	5	11	8	9	13	17	10	7	14	7	10	12	8	12	9	13	11	12	14	11	6	8	11	10	5	8	2	11	9	14	8
m1162	7	8	7	7	10	9	6	4	10	10	6	7	10	9	6	11	9	6	7	10	13	11	7	8	11	12	8	10	9	8	6	7	11	9	10	7	8	9	8	9	10	10	9	9	4	7	12	9	10
m1163	9	13	9	11	11	11	9	10	15	11	9	9	11	15	10	9	9	11	11	13	7	11	9	13	12	10	8	7	10	11	7	10	10	9	13	7	10	9	16	9	11	14	8	14	6	11	8	12	10
m1164	6	10	8	13	8	12	6	5	16	10	6	8	12	14	7	13	12	8	9	12	12	12	8	10	9	13	5	9	10	8	8	7	9	12	10	6	7	8	13	10	11	13	10	11	7	9	13	9	13
m1165	8	8	8	12	8	10	10	11	14	6	8	13	12	10	14	12	10	12	6	10	11	10	4	8	9	12	7	7	10	7	8	8	9	10	6	10	11	10	15	10	11	9	8	9	6	8	11	11	7
m1166	9	10	8	10	13	6	11	8	10	11	7	8	9	12	8	11	9	5	9	8	11	7	10	8	8	14	8	9	9	13	9	9	8	11	7	13	8	9	9	7	8	11	7	7	6	7	12	10	11
m1167	6	10	12	10	10	14	8	9	14	8	10	8	10	12	7	10	8	10	8	10	8	10	12	14	9	7	9	7	8	12	10	12	10	12	10	8	13	14	13	9	9	15	5	11	6	10	11	13	13
m1168	4	9	7	9	9	11	9	9	9	7	7	8	9	8	9	12	12	6	12	9	8	12	6	9	6	10	6	5	9	5	7	6	12	5	10	8	9	8	11	8	8	7	11	9	7	8	9	5	7
m1169	11	11	13	13	7	11	9	10	10	12	9	8	11	10	10	8	9	7	11	9	9	9	8	11	9	12	9	8	7	9	11	7	8	11	10	9	8	11	11	11	10	11	9	8	5	11	6	10	9
m1170	9	9	9	15	9	9	6	6	13	11	7	8	15	11	11	14	15	9	9	9	12	13	7	9	10	11	6	8	11	6	7	9	10	11	11	7	10	9	12	12	11	8	10	8	7	9	13	6	10
m1171	9	6	5	6	8	7	5	9	8	6	6	8	6	8	8	7	9	8	8	8	9	7	6	5	8	7	7	6	8	7	7	8	9	5	7	7	7	8	8	8	8	7	10	10	5	7	6	5	7
m1172	7	11	11	14	9	7	6	11	13	7	10	11	14	9	12	11	11	10	7	11	10	7	11	11	8	10	10	8	12	7	11	10	6	7	7	9	8	11	12	14	12	10	10	6	6	6	12	8	14
m1173	15	8	10	7	11	9	11	14	6	11	11	8	7	8	12	2	5	9	6	10	9	11	10	14	9	8	14	8	9	13	7	11	8	9	13	13	12	11	6	8	10	9	6	10	6	13	8	14	5
m1174	13	13	9	12	13	5	9	11	15	15	9	7	11	13	10	10	11	8	7	13	13	13	11	9	10	11	10	8	8	10	10	8	4	11	9	10	12	9	12	10	9	16	8	6	6	9	9	10	12
m1175	11	7	9	8	13	13	10	11	11	11	10	9	10	13	8	7	9	9	7	9	8	13	15	13	12	11	10	11	9	11	9	13	9	9	13	10	14	9	10	8	8	12	5	16	7	12	10	14	8
m1176	10	12	8	8	10	14	10	13	10	12	11	6	9	12	9	6	10	10	10	16	8	10	8	10	11	11	9	9	9	10	10	9	7	12	14	12	11	12	11	8	8	11	6	15	5	12	7	11	11
m1177	5	10	8	8	6	6	8	6	9	6	6	5	6	9	10	15	9	8	9	10	11	9	5	6	9	11	7	5	5	6	12	6	11	9	2	11	9	9	10	9	8	8	12	7	8	4	12	8	10
m1178	10	11	14	11	7	10	10	10	7	10	13	13	11	11	9	5	8	13	9	10	5	8	13	12	8	7	16	12	9	12	9	11	9	13	12	6	5	10	7	14	11	10	6	9	7	13	5	12	10
m1179	9	11	5	9	5	7	8	12	13	7	11	15	9	9	15	10	11	8	8	11	13	13	5	7	14	9	11	9	11	6	5	11	5	7	9	10	10	11	12	10	12	8	8	8	7	10	9	12	10
m1180	9	10	11	7	8	12	9	10	8	8	11	14	9	10	6	7	8	15	9	9	6	8	12	7	7	7	14	14	11	9	8	9	7	11	10	6	6	7	10	11	11	10	8	11	3	9	6	8	11
m1181	5	8	9	9	9	10	11	6	10	11	6	9	9	8	6	11	11	7	11	10	13	13	8	7	11	12	7	10	9	9	9	8	7	9	10	7	10	9	9	9	10	11	10	9	7	7	14	6	11
m1182	12	10	12	10	14	14	12	13	6	10	12	8	11	14	9	6	8	14	8	10	4	6	14	14	7	9	13	10	9	14	8	11	10	12	16	10	9	10	7	6	9	11	5	13	4	12	7	11	9
m1183	13	11	13	10	11	11	10	12	7	9	10	11	10	9	12	7	5	12	8	11	8	3	15	13	12	6	14	10	10	12	9	12	7	13	9	13	10	13	10	9	9	8	6	10	5	9	8	14	10
m1184	9	11	9	9	7	11	9	6	15	9	5	11	10	13	6	14	13	9	9	13	11	9	13	9	10	12	8	10	9	9	9	7	9	15	5	9	10	11	14	11	11	12	7	8	6	5	14	8	14
m1185	11	11	9	13	7	9	8	8	13	9	7	9	10	9	10	11	9	11	6	13	10	9	9	9	14	11	8	5	10	10	11	8	8	11	7	11	10	9	10	11	9	8	8	8	5	7	13	12	12
m1186	12	16	12	6	10	12	11	10	12	8	8	14	7	12	9	11	12	10	9	14	10	10	12	10	9	9	9	11	11	10	12	10	9	16	8	8	11	12	9	10	10	13	9	9	4	6	10	9	13
m1187	7	8	9	11	6	9	4	4	13	10	5	6	11	10	8	13	11	7	11	8	11	9	7	10	9	12	4	7	8	8	8	4	13	9	7	5	6	9	11	9	8	8	9	6	8	5	12	7	8
m1188	9	11	11	13	7	11	5	8	15	7	7	11	12	13	10	13	17	7	9	11	13	13	9	13	8	11	4	8	10	5	9	6	9	13	11	9	10	9	12	11	10	10	12	8	7	7	13	6	10
m1189	12	10	10	12	10	10	8	9	10	6	9	10	11	10	13	9	8	10	6	10	10	6	12	12	11	9	9	7	10	8	10	9	5	8	12	10	7	8	9	8	9	5	8	9	7	8	9	9	7
m1190	13	13	11	9	13	11	11	10	11	9	10	11	8	13	8	8	9	11	7	11	9	9	13	13	12	8	12	9	11	9	9	9	10	11	13	11	8	7	8	9	10	12	7	10	5	7	8	8	8
m1191	8	9	12	12	8	9	10	5	13	12	5	8	11	13	7	12	12	6	11	9	12	12	7	10	6	11	5	9	10	12	10	8	10	12	9	6	7	8	10	10	9	12	8	6	7	6	13	9	10
m1192	10	14	8	8	10	10	11	6	14	8	4	10	10	14	9	13	12	10	9	12	11	12	8	10	7	11	7	8	10	10	6	8	11	12	10	9	9	12	15	8	11	11	8	11	6	8	14	13	11
m1193	7	9	9	13	9	9	3	6	13	8	7	11	13	9	9	13	13	10	8	9	14	13	5	9	12	13	7	10	11	4	8	11	9	9	11	8	9	9	12	14	12	7	10	9	7	12	12	8	9
m1194	8	10	12	15	12	10	7	9	14	12	9	6	14	16	7	10	12	6	10	8	13	12	10	10	11	11	9	9	10	10	12	7	9	12	12	8	9	12	13	10	8	11	8	7	4	10	9	11	11
m1195	13	9	9	9	11	9	7	10	11	15	9	9	10	13	10	7	9	9	3	13	7	9	15	13	14	11	14	11	11	12	10	11	7	15	7	10	14	11	12	7	9	14	4	12	4	8	9	14	12
m1196	17	11	11	8	13	9	10	12	5	13	11	7	10	11	12	5	9	11	7	13	6	9	11	15	8	7	14	8	8	12	6	10	11	15	13	12	12	11	4	9	9	10	3	10	4	11	9	14	8
m1197	12	12	12	10	10	14	10	13	12	10	12	10	11	14	11	6	8	14	10	12	6	10	10	14	7	11	9	7	10	14	10	9	11	10	12	8	11	12	13	10	11	11	7	11	4	12	7	13	9
m1198	8	10	8	11	9	10	8	7	13	9	6	7	8	13	5	15	14	10	11	8	14	14	7	8	9	15	7	9	8	10	10	4	11	12	10	8	7	10	13	8	8	10	9	7	8	6	13	9	8
m1199	8	12	12	14	12	14	10	8	12	14	8	6	13	14	5	11	12	10	8	14	9	12	10	10	9	12	9	10	7	12	8	7	9	12	16	5	9	10	9	12	8	15	6	13	8	13	8	9	13
m1200	8	5	9	8	9	8	9	7	10	7	8	7	7	8	9	12	8	7	12	1	10	8	8	7	10	8	8	9	3	9	9	6	8	8	9	9	8	10	10	4	1	9	6	6	8	6	9	8	7
m1201	8	7	8	12	11	9	12	7	13	9	5	6	11	11	7	10	10	8	10	7	10	8	11	11	8	13	7	8	6	12	10	4	10	8	9	8	7	6	10	8	7	12	8	8	6	6	11	7	10
m1202	17	13	15	6	11	11	13	14	5	13	12	7	9	9	14	3	7	11	8	13	5	7	15	15	10	2	14	9	10	11	9	14	9	11	13	10	10	9	6	9	9	10	7	14	7	12	6	14	10
m1203	14	9	10	8	12	9	10	15	5	10	10	9	12	9	16	3	4	10	7	9	8	8	12	14	9	7	16	9	10	10	8	12	7	11	11	13	12	10	5	9	11	6	5	10	5	13	9	14	6
m1204	10	8	8	11	6	6	9	8	14	10	7	10	11	10	13	12	12	7	8	10	17	14	6	8	15	12	7	6	10	9	9	9	6	8	10	9	11	10	13	11	10	9	10	7	5	9	12	11	9
m1205	14	14	8	9	12	8	10	9	10	10	10	8	8	10	11	8	6	9	6	14	10	8	12	10	11	9	11	9	9	8	8	9	7	10	12	10	7	6	7	8	10	9	6	11	5	10	11	13	9
m1206	12	12	14	9	12	12	10	9	10	16	9	10	10	12	7	6	8	10	9	12	6	10	16	12	15	7	13	10	10	12	10	12	8	12	12	6	9	8	9	7	10	17	6	13	7	9	5	11	13
m1207	10	16	12	11	12	10	10	8	12	10	2	10	12	14	11	11	12	10	9	12	10	10	8	12	3	11	7	8	9	10	6	7	9	12	14	7	7	14	13	10	11	11	8	11	7	10	11	13	13
m1208	13	9	7	7	10	9	10	14	6	9	11	13	9	8	15	5	7	12	7	9	8	8	10	7	8	7	13	11	11	10	8	13	6	7	9	12	11	9	5	12	14	9	7	10	7	14	8	12	8
m1209	14	11	11	6	12	9	12	11	7	13	10	8	9	9	11	3	6	8	9	10	10	10	9	13	10	7	13	10	10	14	6	12	7	10	14	10	11	12	6	6	10	12	5	9	5	12	7	13	8
m1210	14	12	12	9	12	8	10	9	10	18	7	10	10	10	9	7	8	9	9	12	9	10	14	8	15	6	13	10	11	11	9	12	9	10	10	6	7	8	11	9	8	13	6	11	4	7	6	13	13
m1211	10	10	10	11	16	10	12	8	10	14	8	6	11	10	7	9	8	9	7	10	11	10	14	8	13	11	13	12	11	13	9	12	9	10	12	10	11	12	9	7	10	13	5	11	5	10	10	13	13
m1212	8	11	10	5	10	11	11	13	5	9	9	11	5	6	11	6	10	7	10	9	8	11	8	8	10	5	10	4	9	7	11	8	8	7	11	7	8	8	7	6	8	7	10	12	7	10	7	9	5
m1213	10	9	10	12	12	9	9	7	10	12	8	11	12	13	8	12	10	12	7	7	8	6	15	9	10	11	11	11	14	9	10	14	9	13	7	10	7	6	9	10	8	12	7	8	6	8	11	8	13
m1214	8	8	10	12	10	14	6	9	10	8	8	11	10	10	12	10	12	12	7	10	9	14	4	12	9	10	8	10	10	7	5	10	11	10	14	7	9	10	11	8	11	9	8	13	6	12	10	9	9
m1215	9	10	8	9	9	8	7	6	10	9	7	8	8	10	8	11	9	7	8	10	9	9	8	8	8	14	8	7	9	11	7	7	9	11	7	11	6	9	8	8	9	9	9	7	4	7	14	12	11
m1216	9	13	11	12	7	9	10	7	15	9	7	9	11	9	8	13	13	9	7	11	13	13	9	7	12	10	6	7	11	7	9	9	7	7	11	6	8	9	12	12	10	10	11	10	7	7	12	10	14
m1217	8	10	12	10	11	14	10	11	7	11	6	8	10	11	9	8	10	8	12	10	8	12	9	12	11	9	8	6	10	10	8	9	10	8	16	6	9	8	10	9	9	12	8	13	8	10	5	9	8
m1218	8	10	12	12	11	12	9	7	11	11	8	11	10	13	6	11	10	12	9	10	8	7	12	10	12	12	11	13	12	11	9	12	11	16	9	5	8	10	11	9	10	12	6	9	5	7	10	12	13
m1219	9	13	11	9	11	9	9	12	11	9	9	12	13	10	11	10	11	5	5	9	9	9	11	11	12	8	12	12	17	7	9	17	6	11	10	7	8	10	11	10	7	10	9	12	5	9	8	11	14
m1220	10	12	12	10	10	8	10	13	11	10	10	11	14	9	12	9	10	6	6	8	10	9	12	11	13	7	13	11	18	8	10	18	7	10	10	8	9	11	10	11	6	11	8	11	6	10	7	12	13
m1221	13	8	13	7	11	13	13	14	2	13	11	7	9	8	12	1	5	11	9	10	5	9	12	14	9	6	13	9	9	15	7	12	9	7	14	9	12	11	5	8	10	9	6	13	5	11	8	14	7
m1222	10	11	14	8	7	11	9	11	10	6	10	13	10	6	12	9	10	10	7	11	9	8	12	8	11	7	9	9	12	9	13	14	5	10	7	7	11	9	8	11	11	9	10	10	5	8	8	10	14
m1223	9	9	10	7	11	10	13	10	6	10	9	7	8	10	8	9	7	8	9	9	5	5	12	10	8	8	11	9	7	11	7	11	11	9	11	11	8	11	10	8	8	11	6	13	5	8	8	12	11
m1224	7	9	7	11	13	11	9	9	15	13	7	9	12	15	6	13	15	11	11	11	9	15	9	9	10	14	6	9	10	9	9	9	9	9	13	9	12	9	14	9	10	16	8	12	5	10	10	6	12
m1225	11	15	13	11	9	13	9	8	13	5	4	13	10	13	10	12	13	11	8	11	11	7	13	11	10	10	8	10	9	7	12	7	6	13	9	10	6	11	14	11	9	6	9	10	7	5	9	8	10
m1226	10	16	14	10	12	12	8	9	10	10	6	8	13	12	9	9	12	8	7	14	7	6	12	16	9	9	11	10	9	8	7	11	11	14	14	10	9	14	13	8	10	11	8	15	7	8	9	11	13
m1227	16	9	13	6	12	12	12	17	3	12	12	10	8	7	13	2	8	10	8	9	6	10	13	13	10	5	14	9	10	12	10	13	8	8	14	12	11	10	5	8	9	8	7	13	7	14	5	11	6
m1228	10	10	14	11	6	16	8	9	10	10	9	8	11	12	9	8	10	10	10	12	7	10	12	12	13	9	7	8	10	11	11	11	10	14	10	6	9	8	9	12	10	11	9	13	7	9	10	11	11
m1229	8	10	10	12	5	11	12	7	11	10	8	7	12	11	7	13	12	8	13	9	12	10	9	6	9	11	6	7	10	10	14	8	7	12	7	6	5	8	10	12	9	10	9	6	5	7	13	5	12
m1230	12	14	10	9	10	10	10	8	10	8	4	8	10	14	11	11	10	12	7	12	8	8	10	12	3	11	9	9	9	10	4	7	7	14	12	9	7	12	11	8	11	9	7	11	5	8	13	15	11
m1231	8	14	14	11	14	14	12	11	12	14	12	8	10	12	7	6	6	10	10	12	8	12	12	10	11	9	13	10	11	14	10	13	8	10	14	6	11	12	9	9	10	17	6	13	5	13	7	15	15
m1232	9	13	13	13	13	9	11	8	13	9	7	9	14	11	10	11	9	9	8	11	11	5	13	13	6	8	8	6	10	9	9	10	7	9	11	9	8	13	12	9	10	12	8	8	7	7	10	8	14
m1233	8	10	8	13	12	8	9	5	12	12	7	6	13	12	7	12	8	9	8	12	13	8	10	8	13	13	9	9	9	12	8	9	9	12	10	10	9	12	11	10	10	11	7	9	5	9	13	13	13
m1234	15	13	11	11	13	5	9	10	13	13	11	9	11	15	10	9	9	10	9	11	11	9	15	13	10	8	10	10	11	11	9	11	8	9	11	11	10	9	12	8	10	12	6	8	5	9	8	12	10
m1235	11	8	9	7	5	8	11	12	10	7	9	12	7	9	15	10	9	9	6	6	9	9	9	7	9	8	8	6	11	9	9	9	6	10	7	11	10	10	10	10	8	7	7	7	7	8	11	11	7
m1236	12	12	12	11	14	14	10	15	10	14	12	8	10	14	9	4	10	8	10	10	8	12	14	10	9	9	13	10	10	12	12	11	8	10	14	8	9	10	11	10	9	11	7	15	4	13	5	13	11
m1237	10	9	8	12	10	11	8	13	9	9	10	7	10	9	12	7	11	6	7	9	9	11	6	8	10	7	10	11	10	8	8	10	6	11	11	9	11	11	10	10	10	8	5	8	5	11	8	10	4
m1238	11	8	11	11	10	8	11	10	10	8	9	7	11	10	10	8	11	7	9	10	13	9	10	12	9	8	8	6	9	11	11	7	8	5	12	11	10	9	7	9	10	7	9	8	6	9	8	6	7
m1239	13	9	11	8	9	13	13	13	9	11	10	11	8	7	12	5	7	9	3	11	10	11	13	9	12	7	10	9	9	9	9	13	5	7	11	8	10	9	8	11	10	10	8	14	3	12	9	12	10
m1240	11	9	9	8	11	5	8	10	11	13	10	9	9	13	12	8	9	7	8	9	12	11	9	11	16	9	10	9	11	9	9	12	5	9	13	11	10	9	10	6	9	10	8	10	6	10	7	14	10
m1241	15	13	15	9	13	13	13	16	7	13	13	11	9	7	12	3	7	10	9	13	7	9	15	13	12	4	14	9	10	11	11	14	7	9	13	11	12	9	6	10	9	12	6	12	7	15	4	10	10
m1242	10	9	9	6	11	8	10	9	9	10	10	8	8	9	9	6	4	8	6	8	12	10	13	11	8	9	11	9	8	14	12	12	7	10	9	10	9	8	5	7	7	8	6	9	5	11	13	15	8
m1243	8	8	4	9	10	12	7	6	12	8	7	6	7	12	9	12	10	8	4	12	13	12	8	8	11	14	9	9	9	9	7	7	9	14	10	11	11	10	11	6	10	11	8	13	4	8	14	13	9
m1244	8	10	10	12	10	14	8	12	14	10	7	10	9	8	9	10	10	9	9	12	10	12	12	8	17	11	7	7	11	8	12	11	9	10	6	11	15	10	13	10	8	11	8	13	7	10	9	11	13
m1245	14	6	8	7	12	11	12	13	7	12	12	8	6	9	11	6	8	11	10	8	8	8	11	8	9	9	13	8	8	14	12	10	8	8	10	12	13	12	9	6	8	10	7	10	5	11	9	11	8
m1246	7	9	9	9	9	10	13	6	10	10	7	9	9	10	8	12	11	9	12	7	15	13	6	5	10	12	8	8	9	9	9	9	8	9	8	5	6	11	11	9	8	9	9	9	4	8	12	8	11
m1247	9	7	11	12	13	11	9	6	11	15	7	5	13	13	6	9	13	10	8	11	7	11	13	15	10	10	8	8	10	11	7	11	11	11	13	9	12	9	10	10	10	14	6	12	7	8	10	8	12
m1248	8	6	10	11	6	8	7	11	12	10	11	15	9	10	9	9	12	14	9	4	9	10	10	10	11	9	9	9	9	8	8	7	9	8	10	6	9	8	11	10	6	9	7	5	4	8	9	7	7
m1249	5	10	10	11	6	10	4	6	12	8	6	9	11	9	8	15	13	6	13	8	11	12	7	7	9	11	5	6	9	8	10	6	11	8	8	5	6	7	10	9	8	10	11	7	9	7	10	6	10
m1250	10	14	12	10	8	16	12	10	12	8	9	12	9	8	11	11	12	12	6	14	9	10	10	8	7	10	7	6	9	8	10	7	7	10	10	7	9	12	13	12	8	9	11	13	7	10	8	9	13
m1251	13	9	9	5	7	13	11	14	9	7	10	11	6	9	16	6	9	7	8	11	8	11	9	13	12	8	10	7	7	9	8	9	8	9	11	11	12	11	12	7	9	8	8	14	6	11	9	12	6
m1252	12	10	8	11	8	7	10	14	10	10	11	14	9	9	13	8	9	13	8	10	9	11	8	7	11	5	13	10	11	8	10	9	6	7	7	11	11	11	13	9	9	9	9	9	2	8	9	12	9
m1253	11	12	12	9	8	9	11	8	10	9	8	10	8	12	8	10	11	5	8	8	13	9	10	9	9	10	10	10	11	11	13	11	8	11	10	11	6	9	7	7	8	11	7	8	8	8	12	10	9
m1254	14	10	12	9	8	8	9	14	10	12	12	10	10	6	17	8	14	9	6	12	11	12	10	12	13	6	7	6	9	7	13	11	7	8	10	11	15	10	11	11	8	9	11	11	7	10	8	9	11
m1255	12	10	12	9	10	6	12	10	12	10	10	10	10	8	13	9	10	5	8	10	14	12	12	10	13	7	9	8	11	10	12	13	3	6	10	11	13	8	7	9	9	11	9	7	7	10	10	9	11
m1256	10	12	12	11	10	10	9	12	10	10	9	12	11	10	13	9	12	11	9	8	7	10	8	12	5	10	9	10	9	6	6	7	8	12	12	9	7	10	9	12	10	9	8	9	8	10	8	9	11
m1257	8	9	11	11	9	7	5	8	12	9	10	10	13	11	7	10	9	7	7	9	10	7	10	7	12	10	12	10	9	7	9	9	6	11	9	7	8	9	10	11	11	11	9	8	6	7	7	10	13
m1258	10	6	8	9	8	8	9	10	12	8	9	8	9	8	13	11	8	11	7	2	11	10	8	10	9	11	9	8	5	8	8	7	7	8	10	10	9	10	9	8	4	7	5	7	7	8	12	11	7
m1259	7	9	8	11	9	9	7	7	10	8	9	8	13	11	4	10	11	11	6	9	8	9	10	8	8	9	11	12	9	9	7	9	7	9	9	7	8	9	10	15	13	9	6	8	5	13	8	6	9
m1260	9	11	5	13	11	9	9	8	13	11	6	7	11	15	8	13	11	11	9	11	12	13	5	5	12	13	6	9	10	9	9	6	9	11	11	9	8	11	14	9	11	8	8	10	5	9	12	14	10
m1261	7	8	7	8	7	4	6	8	12	6	8	10	6	6	10	11	8	6	7	8	13	10	9	7	11	10	7	5	8	8	12	7	7	5	6	10	7	9	10	7	6	8	11	7	6	5	12	8	10
m1262	13	10	14	7	12	11	13	12	6	12	12	9	8	10	10	3	5	11	8	8	7	7	10	12	7	6	13	9	9	17	9	11	9	9	13	9	10	9	5	7	8	11	6	10	3	11	8	12	9
m1263	10	4	4	8	12	8	9	11	10	10	6	7	10	10	12	10	10	10	6	8	11	12	8	10	9	11	11	9	14	9	7	14	8	10	8	11	15	12	11	6	8	9	6	7	6	10	14	9	7
m1264	13	11	9	7	13	13	11	10	11	9	9	9	9	13	10	6	5	11	6	11	8	11	13	13	8	10	12	9	9	13	8	12	8	11	9	10	12	11	10	7	10	10	4	14	5	11	13	18	8
m1265	11	10	11	9	12	12	9	14	7	10	9	8	13	9	13	4	7	11	7	8	8	9	11	13	8	7	15	12	7	10	8	11	7	10	14	10	11	11	6	8	8	9	5	13	5	14	7	11	7
m1266	11	11	12	6	7	10	9	12	6	8	8	8	8	7	9	5	7	8	8	9	6	7	10	10	7	5	9	4	8	9	9	8	7	9	10	7	7	8	5	6	9	6	12	8	7	10	4	9	7
m1267	13	5	9	4	12	13	12	17	6	10	12	11	8	8	12	4	8	12	6	7	5	8	10	13	7	8	13	9	10	12	7	12	8	9	13	10	13	11	8	7	9	9	5	14	7	13	6	13	6
m1268	15	8	12	8	11	11	13	14	6	12	11	8	9	8	10	3	9	11	7	8	7	9	12	10	7	8	12	8	7	13	9	10	9	9	12	11	10	9	5	10	8	7	6	12	7	11	8	10	7
m1269	7	10	12	10	7	8	10	9	8	8	8	5	8	8	8	11	7	8	9	10	7	6	9	8	7	9	8	9	7	10	12	9	13	11	6	9	7	8	8	9	9	10	10	7	6	8	10	10	10
m1270	13	11	11	11	13	7	9	10	13	15	9	9	11	13	8	9	9	10	11	11	9	11	15	11	12	8	10	9	11	13	9	11	7	7	11	9	12	9	12	8	10	14	6	10	5	10	8	12	12
m1271	11	9	15	12	9	11	10	13	11	9	9	13	9	9	14	8	13	11	10	7	8	11	11	13	10	6	8	5	10	9	12	9	10	9	11	9	12	11	12	10	8	10	10	6	6	9	8	8	10
m1272	7	9	11	14	7	9	9	11	13	9	12	7	14	9	14	10	9	10	10	11	10	11	7	11	12	8	6	3	10	8	9	12	6	5	11	6	12	11	12	13	11	12	11	8	8	13	8	8	12
m1273	13	9	11	7	11	15	9	12	9	9	12	9	8	13	10	4	7	9	6	9	8	13	11	15	10	10	12	9	7	13	8	11	9	11	13	10	12	11	8	9	8	10	6	14	6	13	10	16	6
m1274	11	8	12	7	9	8	11	12	8	13	8	9	6	10	10	7	9	7	9	8	7	9	12	10	9	10	12	10	9	13	11	11	5	9	10	9	10	9	8	5	8	11	8	9	7	7	8	10	13
m1275	10	11	10	7	11	11	14	7	9	9	8	11	8	9	7	12	8	8	10	9	8	8	11	5	8	11	10	10	10	14	12	9	6	12	6	10	9	10	9	9	9	10	9	6	6	8	13	7	12
m1276	9	12	13	9	10	12	9	8	8	12	5	9	9	12	8	8	11	8	10	8	7	9	10	13	6	10	9	8	9	11	7	9	12	13	15	7	6	11	10	9	8	11	6	11	8	9	8	8	9
m1277	12	8	14	9	8	12	11	8	8	12	8	8	10	10	11	7	10	13	9	10	7	12	10	12	9	8	9	8	9	13	7	11	10	14	10	5	13	12	7	11	10	13	7	7	6	9	12	13	11
m1278	11	13	11	8	9	7	9	8	13	13	7	11	7	15	10	10	11	7	6	11	9	11	11	11	12	8	10	9	9	9	11	11	8	13	9	7	8	9	12	8	9	14	9	10	6	6	8	12	14
m1279	7	11	10	11	10	9	7	6	12	9	7	8	11	10	6	12	9	7	8	9	15	11	10	10	10	14	9	10	11	9	11	9	10	11	10	11	8	9	9	8	9	11	8	8	4	7	14	10	11
m1280	11	8	11	7	10	11	10	11	4	10	8	7	10	5	10	3	5	8	9	10	7	8	9	12	7	4	11	7	8	12	8	9	9	7	12	9	9	10	5	7	9	8	8	11	5	9	8	12	8
m1281	9	4	9	8	8	10	11	10	10	9	10	7	8	8	10	9	7	9	9	0	9	7	10	9	10	12	10	9	3	13	11	6	9	7	9	11	10	9	9	5	0	9	5	7	8	7	10	8	7
m1282	15	7	11	10	13	5	11	11	9	15	9	9	9	13	12	8	13	10	10	7	8	13	11	11	10	7	10	6	10	11	8	9	6	9	11	10	12	9	10	8	8	12	6	4	3	8	9	8	8
m1283	13	10	11	7	8	10	10	13	6	10	8	7	6	8	10	3	6	8	7	8	7	7	9	10	7	5	12	8	10	10	8	11	7	7	11	9	9	9	6	7	8	10	7	9	5	11	6	9	8
m1284	12	10	6	8	12	10	12	10	10	12	8	10	8	8	11	9	10	12	7	12	9	12	10	4	11	10	11	8	11	10	11	10	7	10	6	13	13	12	11	8	8	9	8	11	7	9	13	13	13
m1285	8	9	8	8	11	12	10	11	9	9	8	8	8	7	11	9	8	6	9	9	10	10	7	10	11	11	8	8	6	10	10	7	9	8	10	10	9	8	12	7	7	10	8	14	7	10	9	9	10
m1286	11	10	6	7	13	9	9	12	8	11	11	6	7	12	8	8	9	7	9	9	9	9	12	9	12	12	14	12	11	11	11	11	8	11	11	13	10	9	8	6	9	11	5	12	6	10	8	12	7
m1287	11	9	13	7	11	10	13	12	4	11	10	7	9	6	10	5	9	9	8	10	5	7	12	14	8	6	11	9	9	9	7	10	9	11	12	11	12	9	6	7	10	9	7	11	7	10	8	10	9
m1288	12	12	10	6	12	14	9	14	10	14	12	10	9	10	9	6	10	9	7	16	5	14	12	12	13	9	11	10	9	11	11	13	8	12	12	8	17	10	9	6	6	15	6	17	6	12	8	13	11
m1289	12	10	12	6	10	12	8	11	8	8	10	10	9	10	11	7	12	6	5	10	8	10	12	14	9	8	11	10	8	9	10	10	6	14	10	10	13	14	7	9	8	9	8	11	6	8	13	11	11
m1290	11	10	9	12	7	8	9	12	12	9	8	10	10	10	12	9	11	7	9	10	11	11	8	9	7	12	8	6	9	9	13	5	8	9	7	11	10	9	10	9	9	7	11	5	4	8	10	8	9
m1291	8	12	8	13	12	6	8	8	13	10	10	10	11	12	5	12	10	9	6	10	10	10	12	5	11	11	14	14	11	8	10	11	8	10	8	9	6	6	9	13	13	11	8	9	7	9	9	9	11
m1292	16	12	16	9	10	12	12	13	6	14	12	8	11	10	11	4	8	11	8	14	6	8	16	14	11	5	13	12	9	12	10	13	9	14	12	8	11	8	3	11	8	13	6	11	4	12	7	11	11
m1293	8	10	8	12	12	8	10	10	16	12	10	10	13	10	9	12	12	10	8	12	12	12	10	8	11	11	5	6	11	10	12	10	6	4	10	10	13	10	13	12	10	13	9	11	7	8	11	7	15
m1294	12	6	9	9	5	11	10	10	8	11	12	8	11	9	11	6	7	11	6	8	8	7	8	12	7	7	10	8	11	9	7	11	8	7	9	7	8	9	8	15	13	10	7	8	5	15	8	10	9
m1295	9	8	9	6	9	8	8	11	7	6	9	7	5	9	8	7	9	8	13	10	9	7	9	9	9	7	10	8	8	10	10	8	7	7	11	7	7	7	8	7	8	8	8	9	8	9	4	7	8
m1296	14	12	12	5	10	12	11	11	8	14	9	6	8	10	11	4	8	8	8	14	5	10	14	14	13	5	11	8	11	10	8	14	10	12	12	8	11	8	9	6	8	13	6	17	6	9	7	15	11
m1297	13	11	9	13	9	7	4	8	13	13	7	9	12	13	8	11	15	9	9	11	12	15	7	9	12	11	6	5	11	10	8	7	7	11	11	10	10	11	12	11	11	8	7	8	5	9	11	12	10
m1298	12	8	8	6	12	14	10	15	10	12	11	10	7	12	9	6	8	10	10	12	6	12	14	10	15	9	13	11	10	12	12	12	6	10	10	12	15	8	9	8	10	13	7	15	5	13	7	11	9
m1299	11	5	9	10	11	9	9	7	9	15	5	7	11	11	8	10	15	9	6	9	8	11	13	11	12	10	10	8	9	9	6	7	8	13	9	8	12	11	12	8	9	12	7	10	7	4	11	8	12
m1300	6	9	7	9	7	5	5	7	12	5	5	8	7	9	9	14	9	7	6	7	12	8	10	7	10	12	9	8	9	7	13	7	12	6	6	13	9	8	10	6	7	7	10	6	7	4	11	7	11
m1301	10	12	12	8	10	10	10	9	8	8	11	15	10	11	10	8	6	10	6	10	4	6	12	10	11	7	13	13	10	10	8	12	6	14	9	6	7	10	9	10	10	11	7	9	5	8	5	11	12
m1302	12	12	8	9	12	8	8	12	10	6	7	12	7	12	11	9	10	11	7	10	7	12	12	10	9	10	11	10	11	7	7	7	7	14	8	11	9	8	7	9	12	9	8	9	6	9	10	11	7
m1303	12	16	14	8	10	12	13	10	8	10	8	10	10	12	11	10	14	12	11	12	6	10	10	10	7	7	11	6	9	9	8	10	10	14	14	8	9	14	11	10	10	11	8	11	5	8	8	11	13
m1304	13	10	13	8	12	12	13	14	6	11	12	10	9	8	10	5	5	11	9	10	7	5	14	11	9	8	15	11	11	13	13	13	9	11	10	13	12	11	5	7	10	11	6	11	5	12	8	12	11
m1305	13	17	9	9	9	11	10	11	11	13	10	7	8	7	12	9	9	10	8	21	10	9	9	9	12	9	10	10	4	8	10	6	9	15	9	10	12	11	10	5	1	12	4	14	8	7	11	14	14
m1306	8	11	9	8	10	1	14	9	9	9	8	10	7	7	9	10	10	8	8	9	12	6	9	10	10	7	7	6	8	8	8	9	7	6	9	14	9	8	10	6	9	10	8	6	7	7	9	9	10
m1307	8	12	11	8	8	9	12	11	13	7	7	10	5	7	11	8	8	10	10	8	10	8	9	9	6	9	7	6	8	10	10	10	8	8	9	8	9	8	11	10	7	10	9	9	6	8	9	11	12
m1308	4	11	12	10	7	10	6	7	13	10	8	8	9	13	5	10	10	6	10	9	12	10	11	8	12	13	9	9	8	14	16	10	8	12	8	8	7	10	11	8	9	12	8	9	7	8	11	11	14
m1309	8	5	8	12	9	9	6	8	10	10	11	7	10	11	8	9	9	9	8	9	9	9	8	8	7	8	11	16	8	9	8	8	9	9	7	9	11	7	9	11	11	9	7	8	5	11	10	8	7
m1310	12	10	12	10	10	14	10	11	10	12	9	8	11	8	9	8	10	7	10	14	7	12	12	12	13	8	7	9	9	10	9	11	7	10	10	8	13	8	9	10	8	11	9	13	6	11	8	9	9
m1311	7	9	10	9	8	9	9	4	12	7	5	8	9	12	8	12	9	9	8	9	11	9	8	10	8	12	7	8	9	13	9	9	10	13	7	7	8	9	10	10	9	9	8	8	5	6	16	12	9
m1312	10	10	15	12	4	9	8	9	11	10	8	8	11	9	7	12	14	8	11	10	10	10	9	9	10	7	6	6	8	10	14	8	8	8	8	8	7	8	11	12	9	8	12	5	7	7	9	5	12
m1313	12	8	13	8	8	9	12	11	7	15	9	4	11	9	9	4	10	8	11	8	8	10	11	13	8	7	11	9	10	12	8	12	6	8	11	8	11	10	6	8	7	12	4	9	6	8	7	9	8
m1314	12	8	10	7	14	14	14	14	4	12	13	8	9	10	9	4	4	13	8	10	4	6	14	12	9	7	16	12	11	14	8	15	10	10	12	12	11	10	7	8	10	11	4	15	6	14	7	13	9
m1315	11	11	7	11	9	9	8	8	11	9	7	12	9	13	11	11	13	13	9	9	10	13	7	9	8	11	9	10	9	10	4	5	11	13	9	8	10	9	12	9	10	10	7	8	6	8	13	12	8
m1316	11	11	13	10	9	11	10	7	7	11	9	7	11	11	10	10	15	11	6	11	6	9	11	11	8	9	10	10	8	8	8	10	10	17	11	8	12	15	10	10	9	10	6	10	5	5	11	12	14
m1317	12	18	10	8	8	12	10	11	12	12	10	8	9	8	11	9	8	10	9	22	9	8	10	10	11	9	11	9	5	8	10	7	9	14	10	10	11	10	9	6	2	13	5	15	8	8	10	13	15
m1318	12	7	11	6	10	9	12	13	7	10	10	7	9	5	11	6	10	8	6	7	10	8	11	11	11	7	10	7	8	8	10	11	8	6	11	14	11	10	6	8	7	6	9	12	6	10	9	9	8
m1319	10	8	6	9	12	12	10	12	10	12	9	10	8	8	11	11	14	10	9	10	10	14	8	8	13	11	9	8	10	6	8	8	9	8	12	10	11	10	15	8	10	9	9	15	6	9	10	9	9
m1320	11	9	9	11	11	11	9	10	11	11	7	9	9	11	8	9	11	9	7	9	9	13	11	9	12	12	8	9	9	11	9	9	7	7	13	9	10	9	10	10	8	8	7	12	3	11	10	12	10
m1321	16	8	10	7	12	12	11	16	6	12	12	10	7	8	13	3	8	11	7	10	9	14	10	12	13	6	13	8	11	13	9	12	7	8	14	11	15	10	7	8	10	9	7	13	7	14	8	15	5
m1322	7	11	9	10	11	11	12	11	13	11	12	9	9	9	12	10	9	10	8	11	11	13	7	7	14	10	10	5	8	9	9	10	6	7	13	7	12	11	14	10	9	14	9	12	5	11	6	12	12
m1323	13	13	9	8	13	7	12	9	9	11	8	11	10	9	12	9	11	7	7	11	12	9	11	9	10	9	12	10	11	8	8	11	6	11	11	14	10	15	12	7	9	8	7	12	6	9	11	14	12
m1324	13	11	11	13	13	9	9	10	9	15	9	7	14	13	8	9	13	9	5	13	8	7	13	13	8	10	10	6	8	10	8	8	11	15	11	12	10	13	12	9	9	10	6	10	4	9	9	10	12
m1325	7	10	10	9	8	11	9	6	10	7	5	8	9	8	6	13	11	6	7	8	13	9	10	7	12	12	7	10	9	7	11	10	10	11	9	11	8	9	9	8	8	9	9	12	6	8	12	8	11
m1326	11	5	10	9	7	9	9	8	10	10	9	8	9	8	10	10	9	11	10	1	11	9	8	8	9	10	9	8	5	9	11	5	10	9	8	9	10	11	10	6	2	9	6	6	7	6	12	8	7
m1327	4	8	12	14	7	10	6	5	13	10	6	8	12	11	5	14	14	8	12	8	12	10	9	9	13	13	4	8	8	10	14	8	12	10	10	6	9	6	12	11	7	12	10	7	8	7	11	7	10
m1328	7	11	9	14	9	7	8	13	15	7	12	9	12	9	12	10	9	8	8	11	14	11	7	7	12	10	8	6	14	7	11	12	6	3	9	7	10	9	12	13	12	10	10	8	6	10	10	10	12
m1329	12	8	12	11	12	10	8	11	10	12	11	8	10	12	11	6	8	10	7	6	9	12	10	12	13	10	11	8	6	12	8	8	6	8	12	10	11	14	11	7	6	9	6	9	3	10	8	15	9
m1330	10	8	8	7	6	10	9	8	12	10	8	8	6	12	11	11	14	10	10	10	11	16	6	10	13	10	5	6	9	7	9	9	9	12	10	7	13	8	13	10	10	11	9	11	6	7	12	13	9
m1331	7	8	12	13	5	8	7	10	14	9	9	10	13	11	9	12	13	11	10	8	8	11	8	10	11	11	5	6	9	8	8	9	6	8	9	7	11	9	13	12	8	11	10	7	7	8	9	9	11
m1332	15	13	15	8	13	11	11	12	7	11	11	9	9	13	12	4	7	11	6	9	7	11	11	15	8	6	14	11	9	14	8	13	9	11	15	10	10	13	6	8	8	10	4	10	4	13	8	16	8
m1333	14	10	11	5	11	11	16	15	3	9	12	9	8	7	11	6	10	11	8	10	8	8	11	11	8	5	12	9	10	10	10	10	9	10	11	14	11	8	6	8	9	8	8	11	6	11	7	9	6
m1334	9	13	11	13	13	11	7	6	13	11	7	7	11	15	6	11	13	7	9	11	11	13	9	11	10	12	8	10	10	9	9	8	9	13	13	9	8	9	10	11	10	12	7	8	6	11	10	8	10
m1335	5	7	11	12	11	13	7	9	15	7	9	9	11	13	8	11	11	9	9	7	11	11	13	11	10	8	6	6	9	9	13	10	7	9	9	9	12	9	12	9	6	12	7	10	7	9	10	8	12
m1336	11	8	8	7	10	12	7	14	7	7	9	8	11	11	11	4	9	11	6	11	6	7	10	12	6	7	14	10	11	11	6	13	6	13	12	9	13	10	8	7	11	10	5	14	5	12	8	12	7
m1337	9	11	11	13	9	11	8	6	15	9	6	9	12	11	6	13	13	8	8	11	13	13	11	9	14	10	6	7	11	9	12	9	9	9	9	8	10	7	10	13	10	10	11	10	7	7	13	8	12
m1338	13	11	15	11	5	13	8	12	11	11	10	9	10	9	12	7	11	11	9	15	8	9	11	15	12	7	8	6	10	9	11	10	8	11	11	9	12	11	10	13	9	10	9	10	5	11	7	8	10
m1339	11	13	7	9	11	11	7	10	11	11	8	11	7	11	10	9	11	7	6	11	10	13	7	7	16	9	10	9	9	7	7	7	7	11	11	11	8	11	14	5	9	8	7	14	6	9	9	14	10
m1340	15	9	9	11	11	9	9	15	11	13	11	9	10	13	14	7	13	11	7	11	9	11	11	11	8	10	10	6	10	10	10	8	8	11	9	12	12	11	14	7	9	10	9	8	4	11	8	8	8
m1341	5	5	6	8	6	4	9	5	11	6	6	8	7	7	6	12	9	5	10	7	11	9	6	6	10	10	5	5	8	6	9	6	7	6	7	10	9	4	8	8	7	8	10	7	7	5	10	6	7
m1342	7	11	9	14	11	11	5	8	13	9	9	5	14	13	8	9	9	7	8	13	13	7	11	11	10	10	8	8	8	9	11	6	7	11	13	9	8	9	10	9	11	10	9	12	7	11	10	10	12
m1343	9	13	9	11	11	11	9	10	15	11	9	9	11	15	10	9	9	11	11	13	7	11	9	13	12	10	8	7	10	11	7	10	10	9	13	7	10	9	16	9	11	14	8	14	6	11	8	12	10
m1344	8	9	10	6	10	9	7	12	5	7	9	9	7	8	9	6	9	7	8	9	6	9	8	10	10	6	10	6	9	7	11	10	12	9	11	9	8	8	7	6	8	5	9	12	6	10	5	8	7
m1345	8	6	8	11	10	8	7	8	12	10	9	8	11	10	9	13	10	7	9	4	11	10	8	10	11	13	7	10	7	6	9	7	8	12	8	11	9	8	11	8	6	9	7	7	6	8	12	9	9
m1346	7	7	10	11	8	8	8	12	9	5	11	13	13	9	11	9	9	14	5	8	7	9	10	9	9	7	15	10	9	10	7	9	8	9	10	9	7	10	8	10	8	9	7	7	2	14	8	10	9
m1347	14	10	10	9	14	6	10	10	10	18	10	10	10	14	9	9	12	10	6	10	9	12	14	8	11	8	13	11	11	12	9	12	7	12	10	9	11	10	11	7	10	15	6	9	5	7	6	11	13
m1348	13	11	13	10	13	9	9	10	9	17	10	7	11	13	12	6	9	12	8	11	7	11	9	15	10	9	10	9	10	13	5	11	9	11	15	7	10	13	12	8	11	14	6	10	7	10	5	14	10
m1349	10	8	8	7	14	14	11	6	8	8	8	10	8	10	11	9	10	12	5	8	9	12	10	10	7	12	11	10	10	11	7	10	9	12	10	11	13	14	11	6	9	9	5	13	5	9	14	15	9
m1350	12	10	10	9	10	14	11	12	8	8	9	10	8	10	13	7	8	13	7	10	9	12	8	10	11	8	11	7	9	11	9	9	10	10	12	9	13	12	11	8	10	7	7	13	6	12	8	17	7
m1351	7	10	8	8	8	10	13	8	12	6	7	10	9	10	6	13	9	9	9	10	13	9	8	8	9	10	8	7	9	11	11	9	9	9	10	11	8	5	11	10	10	11	8	8	6	8	10	10	9
m1352	8	12	8	13	13	11	8	10	13	9	9	10	9	14	7	10	10	11	8	10	10	11	10	8	11	11	13	14	13	10	8	9	10	12	11	8	8	9	12	9	11	12	6	10	4	9	9	12	10
m1353	17	13	13	8	9	9	10	12	7	15	11	7	11	13	12	4	9	9	5	15	7	9	13	15	10	6	14	11	10	11	7	12	8	15	13	9	10	9	6	9	9	12	4	12	5	11	6	14	10
m1354	12	8	10	12	8	6	9	7	10	10	8	11	14	8	14	10	10	12	6	10	11	8	8	10	9	10	9	5	12	9	5	10	8	10	6	11	11	12	9	12	10	9	8	5	5	8	14	11	11
m1355	6	5	6	11	9	12	8	9	11	9	7	8	10	9	9	10	10	10	10	9	10	10	7	10	10	15	6	6	10	10	10	6	10	10	10	8	11	8	9	9	9	10	9	10	5	10	11	5	8
m1356	13	9	9	7	15	9	11	15	11	9	11	9	7	9	14	6	9	10	5	9	9	11	13	15	10	8	14	8	11	10	9	11	8	9	9	14	18	13	12	6	9	12	7	10	5	9	10	12	8
m1357	12	14	16	8	16	16	12	14	8	12	12	10	9	10	9	5	8	9	9	12	5	10	16	14	11	6	13	12	11	12	9	15	7	12	14	8	13	12	7	9	10	15	6	15	6	14	4	11	11
m1358	14	10	12	13	12	8	8	9	8	16	9	8	14	12	9	9	14	8	5	12	7	8	12	14	9	9	9	5	9	9	7	9	10	14	12	11	9	12	11	10	10	9	7	9	4	9	8	9	11
m1359	5	8	7	8	7	7	5	6	9	7	5	7	8	6	8	11	10	7	8	8	10	9	8	6	8	8	5	6	6	7	9	5	7	8	7	7	5	7	8	7	8	5	12	5	6	6	9	4	9
m1360	7	7	8	8	9	6	7	7	7	7	5	7	9	8	5	10	7	7	6	8	7	4	8	8	6	9	8	7	8	6	7	8	11	10	6	7	7	6	6	8	7	7	10	9	5	6	9	9	10
m1361	12	6	12	11	12	10	8	11	10	10	9	8	10	14	11	9	14	8	9	2	9	12	12	12	11	9	11	10	2	8	10	4	7	10	10	11	9	14	15	6	0	7	5	7	6	7	10	9	7
m1362	9	11	11	8	7	9	5	10	13	7	9	9	9	9	12	10	11	6	7	13	12	11	9	15	12	7	6	6	8	7	10	10	8	11	11	9	14	9	10	10	11	12	10	10	6	7	11	10	10
m1363	16	12	16	9	12	14	9	14	6	16	12	10	10	8	13	3	10	13	8	12	5	12	12	14	9	6	11	8	11	13	9	12	11	12	12	7	13	14	9	10	8	11	6	13	6	11	6	15	11
m1364	14	12	14	10	12	16	9	13	8	14	11	10	11	10	9	6	12	10	8	12	6	12	12	12	7	9	11	8	10	10	8	10	8	10	14	7	9	12	9	12	10	9	8	15	7	13	7	11	11
m1365	11	9	9	7	8	8	11	14	9	7	11	12	9	8	15	5	8	11	9	9	8	12	8	10	10	5	11	10	11	10	8	13	5	8	12	10	11	9	10	7	11	11	7	13	5	12	7	12	6
m1366	7	15	11	10	9	13	5	10	13	5	7	13	9	11	12	11	13	9	8	11	13	13	5	11	10	11	8	7	10	6	8	8	9	11	15	8	8	11	12	11	10	10	10	12	9	9	9	10	10
m1367	13	11	11	10	13	13	10	7	7	13	7	9	11	15	8	10	15	12	8	11	6	11	13	11	8	11	12	12	8	10	8	8	12	19	11	8	10	11	10	9	9	10	6	12	4	7	11	12	10
m1368	11	9	9	6	13	13	13	13	5	11	14	9	8	9	10	5	3	12	7	11	5	7	13	11	8	6	15	11	12	13	7	16	9	9	11	11	12	9	8	8	11	12	5	14	5	13	8	12	10
m1369	13	13	9	12	7	9	8	9	13	9	8	9	11	15	10	12	11	10	9	13	12	11	9	9	10	11	8	7	6	10	10	2	9	15	9	8	8	7	12	11	9	8	9	8	4	7	11	14	8
m1370	9	9	12	9	10	9	8	12	7	8	11	13	11	9	11	5	4	12	7	9	6	8	12	11	8	6	15	7	10	10	8	10	7	7	9	11	10	10	5	12	12	6	6	8	5	12	8	12	8
m1371	7	13	13	12	5	9	7	6	17	9	7	9	11	11	10	14	13	8	9	13	12	13	7	13	12	11	4	6	10	8	10	10	10	11	9	5	12	11	14	12	11	14	12	8	7	7	13	10	14
m1372	11	11	9	9	9	9	10	12	11	7	9	14	7	7	15	10	11	7	7	9	12	9	9	7	14	7	10	10	11	6	12	11	6	11	7	8	10	11	10	8	10	8	7	8	7	7	9	10	12
m1373	10	12	10	9	10	10	11	4	12	10	6	10	8	10	9	13	14	9	9	10	11	14	8	8	11	10	7	8	9	9	7	8	10	12	10	7	9	10	13	10	10	11	10	9	6	7	14	11	11
m1374	8	12	12	10	12	14	12	7	10	14	9	8	11	14	5	10	10	10	10	14	6	8	14	10	13	11	11	12	9	12	10	12	10	16	12	6	9	10	9	10	8	17	5	13	5	9	9	9	15
m1375	8	12	12	17	12	10	6	8	14	12	7	8	17	12	7	10	12	7	8	10	10	10	12	12	9	11	7	12	9	8	12	9	9	12	10	8	7	6	9	14	10	11	8	11	6	10	9	7	13
m1376	8	10	6	10	16	12	8	11	12	14	10	4	9	14	7	8	10	8	8	12	10	14	8	10	13	14	11	13	11	10	6	11	8	12	14	11	13	12	11	8	10	15	5	15	7	12	8	13	11
m1377	15	15	15	10	7	11	10	13	9	9	11	13	9	7	16	9	11	12	9	13	8	9	9	13	8	7	8	7	8	8	10	8	9	13	9	8	10	13	12	11	9	8	9	8	7	7	9	12	10
m1378	11	12	11	12	11	10	10	13	10	12	12	13	8	10	12	6	10	10	6	8	9	12	9	6	12	6	13	11	10	10	12	10	7	8	10	8	7	8	10	11	9	7	6	9	6	11	7	11	9
m1379	11	9	9	12	11	11	8	6	11	13	4	7	10	15	6	11	13	9	9	11	12	13	9	11	12	13	10	11	10	10	6	8	11	15	13	8	8	9	10	9	11	12	7	10	7	10	11	10	8
m1380	12	8	13	6	11	11	10	11	3	10	10	4	9	9	9	5	8	9	7	10	4	6	11	15	7	5	12	8	6	12	6	10	11	10	12	12	9	10	5	9	8	8	6	12	6	11	9	11	8
m1381	9	11	13	15	9	11	9	10	15	13	8	9	14	11	8	11	11	10	11	13	9	9	13	9	14	10	8	5	10	11	13	10	7	7	9	7	10	9	14	15	9	12	10	10	8	10	6	6	14
m1382	6	7	6	8	8	5	7	7	8	7	5	9	5	6	5	11	9	6	12	7	9	7	8	6	10	7	5	8	8	7	9	7	5	8	7	8	5	7	8	6	7	7	10	9	5	7	8	7	9
m1383	12	6	8	7	12	12	14	13	7	11	12	8	8	9	9	6	6	11	12	8	8	10	11	10	8	9	12	9	8	16	12	12	8	6	11	10	13	10	8	6	7	12	7	12	5	12	9	11	8
m1384	14	10	16	10	12	12	7	9	10	14	9	8	12	12	9	6	12	10	9	8	7	12	16	14	11	7	11	10	6	12	10	8	10	10	10	8	11	12	11	9	7	11	5	11	6	7	9	11	11
m1385	12	8	8	11	14	8	12	12	10	10	11	8	13	10	11	8	8	9	6	10	10	8	14	10	9	9	13	10	9	10	10	11	6	8	8	14	13	8	7	10	10	9	6	11	6	11	11	9	11
m1386	9	11	9	9	15	11	11	7	13	13	7	11	9	15	4	11	11	11	9	9	9	13	13	9	8	12	10	11	9	13	7	9	11	11	11	9	10	11	12	8	8	16	6	12	7	8	10	12	14
m1387	10	9	9	9	9	9	9	12	10	9	9	10	13	8	15	10	9	13	7	9	9	8	8	13	7	10	9	8	15	9	5	13	10	9	7	9	10	9	13	9	9	10	6	8	6	9	12	12	8
m1388	9	11	8	8	11	8	11	8	8	8	5	8	9	10	8	11	7	8	6	9	9	5	10	10	6	12	9	7	7	9	5	7	9	13	9	13	6	9	10	6	7	7	7	9	3	8	12	12	11
m1389	6	8	12	11	8	10	7	6	14	12	9	10	12	10	9	12	14	7	9	8	15	16	6	8	13	10	5	7	10	7	11	9	8	8	12	5	11	12	13	11	9	11	11	9	6	7	12	11	13
m1390	10	10	12	9	14	14	9	8	10	10	9	10	10	16	7	10	12	9	9	6	11	14	12	10	11	12	11	12	10	11	11	9	10	14	14	7	9	10	11	8	7	11	5	11	6	10	8	13	7
m1391	12	8	12	8	8	14	11	14	8	10	9	8	9	10	11	6	10	10	10	12	7	10	12	12	13	8	11	7	10	11	12	12	6	10	12	12	15	12	9	10	10	9	7	13	6	12	6	11	9
m1392	15	8	12	3	12	11	11	14	4	11	12	9	6	10	12	2	7	9	6	8	7	9	12	15	9	6	14	10	11	13	9	13	10	11	14	11	10	9	4	5	8	11	4	13	5	13	8	14	5
m1393	12	8	15	9	9	14	10	9	5	8	10	7	10	9	9	8	8	11	8	8	4	4	13	11	7	7	10	9	6	12	10	8	11	12	10	10	7	12	7	9	7	8	8	11	7	7	11	11	10
m1394	8	5	6	5	10	9	11	8	6	7	9	6	7	8	9	8	4	6	8	7	6	5	10	9	8	7	10	7	8	11	7	8	12	10	8	11	8	7	7	5	7	7	7	11	6	10	11	11	9
m1395	14	12	12	5	10	10	8	9	8	10	8	6	8	14	13	7	8	10	7	12	7	8	12	18	9	7	11	10	9	10	6	11	12	14	14	9	9	8	9	8	11	11	5	13	6	10	9	15	7
m1396	9	9	9	13	7	11	8	8	13	9	7	12	11	9	9	13	15	13	9	9	11	13	7	7	10	10	6	8	9	8	9	7	10	9	9	8	10	9	12	13	8	10	10	10	6	8	11	8	10
m1397	10	12	14	12	6	12	8	7	12	8	9	6	13	12	11	9	6	12	9	14	9	6	12	14	9	10	9	5	9	14	10	9	9	14	8	9	11	12	9	12	10	11	7	9	5	8	12	15	13
m1398	12	8	6	13	10	10	8	14	10	8	9	8	11	10	11	9	10	11	8	10	10	8	10	8	9	9	11	10	11	10	10	9	7	10	6	11	9	8	7	9	11	7	7	7	6	11	9	7	7
m1399	7	9	7	10	6	9	6	9	12	7	9	7	12	9	10	12	11	10	6	9	12	11	7	8	8	11	9	9	8	6	6	8	9	7	9	7	9	6	9	12	16	8	8	10	5	12	11	9	10
m1400	13	5	7	8	11	9	10	15	9	9	12	9	8	11	14	6	9	12	8	5	8	11	9	13	8	10	12	9	8	10	8	8	9	9	11	12	12	9	8	9	7	8	4	8	6	13	9	10	2
m1401	10	7	10	11	9	9	9	12	9	9	15	15	9	8	14	6	9	12	8	9	9	9	8	10	9	4	13	9	11	8	10	10	7	8	10	10	9	9	6	8	8	9	8	6	4	12	8	8	10
m1402	7	9	12	11	10	11	9	6	10	10	5	8	11	10	6	12	11	9	10	7	13	9	10	10	10	12	7	11	9	7	11	9	12	13	8	9	8	9	9	8	8	11	9	8	6	8	12	8	11
m1403	8	9	10	14	9	7	9	9	13	9	8	9	12	8	12	11	8	10	8	7	11	8	9	9	9	10	10	7	14	11	9	12	8	7	6	9	10	13	11	12	8	8	7	4	5	8	12	12	10
m1404	11	17	11	9	9	13	9	10	11	13	9	7	10	9	10	8	7	9	8	21	8	7	11	11	10	10	12	10	6	9	9	8	10	15	11	9	10	11	8	7	3	14	4	16	7	9	10	14	16
m1405	5	11	13	17	11	11	7	6	13	11	7	10	17	11	5	14	15	9	10	11	10	11	11	9	10	12	6	11	11	7	9	11	12	13	9	6	8	11	12	14	10	12	9	10	8	10	11	8	14
m1406	11	9	15	10	13	11	11	9	7	11	9	11	9	11	10	10	15	11	8	5	4	9	13	13	10	8	8	10	7	7	9	5	10	13	11	8	10	15	12	6	5	10	7	8	6	6	9	8	12
m1407	10	12	16	10	12	14	10	14	8	10	12	12	11	8	11	6	14	6	9	8	8	12	10	12	9	6	9	8	8	7	11	10	6	8	16	10	11	16	9	9	7	9	10	13	5	12	7	9	13
m1408	11	13	7	7	13	13	12	11	9	11	9	9	6	7	10	8	7	10	8	15	9	9	13	7	16	9	12	13	8	10	9	12	10	13	9	12	12	9	10	3	5	12	4	16	6	9	10	14	12
m1409	12	7	10	7	9	12	11	12	3	11	9	6	8	8	11	2	4	10	10	9	4	7	10	14	8	5	12	8	9	13	5	10	10	7	12	8	10	11	6	8	9	9	6	11	6	10	7	13	7
m1410	9	8	8	6	8	8	10	11	9	8	10	8	8	9	10	9	5	9	11	8	9	9	9	8	9	9	9	7	6	12	10	7	9	6	9	7	10	7	9	7	7	10	8	7	4	9	6	8	8
m1411	3	10	7	10	6	10	11	6	16	4	5	10	9	10	8	15	11	6	9	10	15	11	6	7	12	14	6	5	9	7	11	8	9	7	9	11	10	9	13	10	10	11	11	10	8	6	12	6	13
m1412	10	4	10	7	12	10	9	10	10	8	10	10	6	12	13	9	12	11	7	2	9	12	12	12	11	9	9	8	6	8	10	8	7	8	10	10	11	10	13	6	3	7	5	9	7	7	12	11	7
m1413	12	6	10	10	12	12	11	13	6	14	12	9	12	8	10	4	8	12	6	10	5	10	12	12	11	6	11	9	10	11	8	14	8	8	12	9	13	8	5	11	9	11	6	13	6	13	8	13	7
m1414	12	8	7	10	8	7	10	11	9	9	10	7	10	9	11	9	10	8	9	6	14	12	7	11	8	9	7	5	8	8	8	6	9	6	11	12	11	6	11	6	6	6	7	7	8	8	9	7	6
m1415	12	8	10	9	6	10	12	9	9	10	8	9	8	11	9	9	8	12	11	8	8	8	11	9	6	11	10	7	10	14	12	8	9	10	7	10	9	10	11	8	9	10	8	7	5	9	11	11	8
m1416	12	12	14	10	10	12	7	9	10	16	8	6	13	14	9	7	12	8	6	14	5	12	10	16	11	9	11	8	10	11	7	12	9	14	14	4	11	12	11	10	10	15	7	13	5	9	7	11	11
m1417	11	11	11	8	15	11	12	13	7	13	11	9	9	7	10	6	11	9	5	11	8	9	13	11	10	6	14	10	10	9	10	13	8	11	13	12	14	15	10	6	9	12	5	14	6	11	7	12	14
m1418	7	10	9	10	10	12	8	9	11	9	10	11	10	11	8	12	11	8	9	10	10	8	7	7	11	11	11	10	16	8	8	14	8	12	10	8	7	11	10	8	8	12	8	11	7	8	11	7	12
m1419	13	15	13	8	13	13	9	14	9	11	11	7	10	11	12	4	5	10	8	15	8	9	13	15	8	7	14	10	8	11	9	10	8	13	15	10	12	11	6	9	9	14	4	14	5	13	7	16	10
m1420	10	10	9	6	10	8	6	11	9	10	6	10	7	9	11	9	12	6	7	8	10	12	7	11	9	11	10	9	10	8	10	10	11	8	11	8	9	8	9	7	8	10	9	13	8	7	11	9	10
m1421	11	9	10	8	8	8	15	12	8	8	11	8	8	8	12	9	9	10	9	10	9	7	12	10	11	6	11	7	9	9	13	10	7	7	8	15	12	9	9	9	10	9	10	10	5	8	8	10	11
m1422	10	10	10	11	8	10	5	8	16	12	6	10	10	10	9	12	14	5	10	12	13	16	10	10	15	12	3	6	9	7	13	7	10	10	8	7	13	6	13	12	8	11	11	11	7	9	12	11	11
m1423	13	8	11	6	12	10	13	14	6	11	12	9	8	10	12	3	5	10	7	8	7	7	14	13	9	8	16	11	11	15	11	13	9	9	11	15	12	11	5	5	8	11	5	11	5	12	8	14	9
m1424	13	13	9	9	9	13	10	12	11	11	10	9	10	13	10	6	7	9	6	13	10	11	11	9	10	10	12	9	9	11	9	10	6	11	11	8	8	11	12	7	11	8	7	16	5	12	10	18	10
m1425	8	10	10	11	10	10	10	10	12	12	11	8	11	10	9	9	8	7	7	10	9	14	8	8	11	8	7	8	9	9	9	13	7	6	12	4	7	10	9	12	10	13	9	11	5	12	8	9	11
m1426	8	12	14	14	10	14	10	6	12	10	7	8	13	14	5	12	12	10	8	10	10	10	12	10	9	12	9	10	10	12	8	9	9	12	14	5	7	12	11	12	9	11	8	11	5	10	10	11	13
m1427	7	13	9	11	11	11	7	6	15	9	5	7	13	13	6	14	13	8	8	13	12	13	7	11	10	14	6	8	10	8	8	8	10	11	11	10	12	13	14	9	11	10	8	12	6	9	13	12	12
m1428	12	10	11	6	10	10	8	13	5	10	8	6	9	7	9	6	10	6	7	10	8	8	11	11	13	7	10	10	10	8	10	12	8	8	12	14	9	10	7	7	9	6	8	11	6	11	7	7	10
m1429	12	4	7	13	8	7	9	10	10	10	9	10	11	9	13	9	9	11	8	6	11	11	8	10	8	10	7	4	13	9	7	11	7	7	9	11	12	9	10	11	9	7	7	7	6	12	12	10	7
m1430	12	8	12	10	12	8	12	9	10	12	8	8	12	10	11	10	12	12	10	8	8	10	12	12	9	9	7	6	8	12	6	6	8	6	12	10	11	12	11	9	7	11	8	7	6	9	11	7	11
m1431	13	10	13	7	13	12	10	16	6	12	11	10	11	10	11	4	7	9	7	8	6	11	11	12	10	6	16	10	13	13	8	15	8	10	15	9	11	10	5	8	10	11	4	11	6	16	6	13	7
m1432	8	7	8	9	11	12	8	9	11	7	8	7	10	7	9	8	8	8	6	9	12	10	9	11	10	13	9	8	10	8	12	8	10	6	11	14	11	8	9	9	9	10	8	13	6	9	11	9	10
m1433	4	9	9	13	6	9	10	3	15	9	5	9	11	11	5	16	14	8	12	9	12	12	9	5	10	13	4	8	8	8	12	5	8	10	7	8	7	8	14	12	9	10	11	8	8	4	13	5	14
m1434	7	11	12	7	10	8	11	10	8	8	7	7	8	10	8	7	7	8	11	10	7	7	8	12	8	8	8	7	7	11	7	11	9	9	11	9	8	11	10	7	9	11	8	11	7	9	6	10	11
m1435	7	6	9	12	10	9	8	8	10	9	10	10	9	10	6	10	9	9	8	8	9	7	9	9	8	9	6	11	6	8	7	6	7	9	6	7	8	7	10	10	9	6	3	8	4	8	10	5	10
m1436	11	13	7	7	7	9	11	11	13	9	11	9	8	9	12	8	5	9	6	17	12	11	9	9	12	10	10	6	8	11	9	10	6	11	9	11	14	9	8	7	7	14	6	12	4	9	11	16	12
m1437	12	11	12	6	9	12	10	13	7	10	12	9	8	9	11	3	6	8	8	10	10	10	11	12	9	9	13	9	8	12	12	12	7	12	13	10	7	10	5	8	8	8	6	13	4	13	9	13	8
m1438	8	8	8	11	6	10	8	8	12	8	8	6	10	10	11	12	14	8	8	10	12	14	6	8	11	12	5	6	10	7	8	9	8	8	12	9	11	10	11	12	9	7	10	11	7	9	14	11	11
m1439	10	6	12	11	12	10	10	9	12	8	10	6	10	16	11	9	12	8	8	2	10	12	12	14	9	9	9	10	2	10	10	6	7	8	12	10	9	12	13	6	1	9	4	7	8	8	11	9	7
m1440	12	9	11	11	12	9	7	8	10	12	9	8	11	12	11	8	11	9	6	10	9	11	10	14	10	10	10	8	13	10	7	13	10	14	10	8	10	7	9	10	11	11	6	8	4	10	9	10	8
m1441	10	8	11	14	10	9	8	9	10	9	10	11	12	9	12	11	11	8	7	6	7	9	10	11	8	11	10	9	6	6	10	4	8	13	9	9	9	11	12	9	7	8	8	7	6	7	10	7	11
m1442	14	11	11	10	10	7	10	15	8	10	14	13	8	6	20	7	8	12	9	9	9	8	9	12	10	5	13	7	12	9	8	12	7	9	10	11	11	11	10	10	10	9	7	8	5	10	7	11	6
m1443	10	10	9	7	11	12	12	13	11	5	9	5	8	9	7	8	8	11	8	6	10	10	9	9	8	11	11	8	6	10	10	8	10	10	12	12	11	8	9	6	5	10	5	9	4	8	7	11	6
m1444	13	10	14	8	9	12	11	12	6	13	9	8	10	8	10	7	11	11	11	8	5	9	10	12	8	8	9	6	9	11	7	9	11	9	14	9	6	9	9	10	8	7	8	11	6	9	6	8	7
m1445	8	8	9	8	8	8	14	7	9	9	7	5	9	7	11	10	12	7	8	8	10	8	11	7	9	9	8	7	10	8	8	9	10	10	7	12	11	10	8	7	7	8	8	9	5	7	13	7	12
m1446	10	8	8	12	10	8	7	7	10	10	9	9	13	9	12	11	12	10	7	8	11	10	8	10	7	10	11	9	10	8	7	8	9	12	8	10	9	10	11	12	14	7	6	9	6	10	12	8	7
m1447	13	9	10	4	10	9	9	12	4	10	10	6	6	8	11	1	5	8	8	8	7	7	10	9	8	5	11	8	10	9	5	10	7	7	11	9	9	10	5	5	8	6	8	10	5	11	4	11	6
m1448	10	9	12	9	12	13	12	13	7	11	8	8	8	7	9	6	8	10	10	9	10	12	9	10	11	9	10	6	8	12	8	11	8	6	16	8	9	10	6	10	9	10	7	13	6	10	5	9	8
m1449	12	10	13	8	8	9	10	9	7	12	8	6	10	9	11	5	6	10	9	8	10	8	7	14	8	9	11	9	10	10	6	10	9	12	11	10	11	10	7	8	8	10	5	7	4	11	9	13	8
m1450	6	12	10	9	14	12	6	9	12	12	8	10	8	14	7	8	12	8	8	10	10	14	8	10	13	11	9	10	11	6	8	11	10	10	16	8	9	8	9	9	9	13	9	15	6	11	7	11	13
m1451	12	12	8	6	16	12	8	11	12	14	9	6	9	12	7	8	10	10	10	14	8	12	12	10	11	11	11	11	10	12	8	10	8	10	10	12	13	12	11	8	10	13	7	13	6	12	9	9	11
m1452	12	14	8	8	10	10	9	8	12	6	7	12	7	8	11	12	12	9	6	12	13	10	12	8	11	12	11	10	11	5	11	9	5	14	6	13	11	12	13	6	10	7	8	11	7	4	14	13	11
m1453	6	12	12	11	10	12	6	8	14	6	8	12	10	10	9	13	16	7	9	8	14	14	8	10	11	10	5	8	10	5	11	9	8	8	14	7	9	10	13	11	7	9	11	11	9	8	10	7	11
m1454	14	14	16	10	10	12	11	11	8	14	9	8	13	10	13	5	8	10	10	14	5	8	10	16	9	5	11	6	10	12	5	12	11	10	14	7	9	14	11	10	10	11	7	13	6	11	7	13	11
m1455	9	10	9	7	11	9	10	9	5	12	8	9	7	11	6	7	7	7	11	10	5	8	11	9	9	8	12	9	8	8	6	9	11	10	11	8	7	7	8	7	9	10	6	12	7	9	6	10	8
m1456	5	8	11	9	8	8	9	4	14	10	7	7	12	10	6	12	11	5	11	10	15	11	6	9	11	12	4	7	9	9	9	7	8	9	10	5	6	9	11	9	10	9	10	9	6	5	12	8	13
m1457	8	9	10	12	8	11	9	9	13	7	6	11	14	9	10	13	13	10	7	9	11	11	6	6	9	10	7	5	10	7	9	8	9	7	11	7	9	9	12	13	9	10	10	10	8	11	10	6	10
m1458	10	10	9	10	8	8	10	11	9	9	8	7	8	9	11	9	8	8	5	8	14	10	9	7	9	13	9	5	10	10	12	8	7	8	7	10	9	8	10	10	9	4	10	9	6	6	13	11	8
m1459	10	4	10	9	12	10	10	12	10	10	10	8	8	10	13	9	12	10	9	4	10	14	10	12	15	9	9	6	6	8	8	6	5	6	12	11	15	12	13	5	5	11	7	9	5	9	9	9	7
m1460	8	10	8	9	12	11	8	9	11	12	6	7	6	11	5	12	12	4	12	9	10	10	9	6	9	15	7	10	8	12	12	8	9	12	8	12	7	8	10	9	7	8	8	10	6	8	9	7	10
m1461	9	8	7	11	5	8	6	10	11	3	11	9	9	9	12	11	9	11	5	8	10	9	6	9	8	11	6	13	8	8	6	6	8	8	9	6	10	11	12	12	9	6	7	5	6	9	10	9	8
m1462	9	15	11	9	13	15	9	10	13	11	9	11	10	13	8	7	9	9	9	13	7	9	11	11	10	10	10	9	9	11	7	9	9	11	11	9	8	13	14	9	11	12	9	16	5	9	8	12	14
m1463	10	7	10	8	11	11	12	7	7	11	8	6	10	11	9	8	6	8	10	9	8	10	9	13	9	9	8	10	10	14	6	9	10	10	12	6	9	8	7	8	9	12	6	10	3	8	11	9	8
m1464	10	10	6	8	10	8	11	11	10	12	10	11	10	10	12	8	8	8	8	8	9	10	8	6	11	6	13	11	12	10	9	12	8	10	8	11	11	10	11	7	9	11	5	11	6	9	10	13	9
m1465	5	10	10	11	6	9	9	4	14	7	5	8	10	10	8	15	13	8	9	8	13	11	6	8	11	12	4	7	9	7	9	6	11	9	9	9	8	9	13	11	8	9	11	8	8	6	14	8	11
m1466	7	9	8	16	7	8	5	9	17	11	8	9	12	13	10	14	12	10	8	9	13	14	6	6	11	12	6	8	12	7	11	10	7	10	8	6	9	10	16	14	10	13	11	6	7	9	11	8	12
m1467	7	10	11	14	7	8	13	8	14	8	6	10	12	10	8	13	13	5	13	10	13	11	8	6	7	12	6	7	7	9	13	5	5	7	8	7	8	9	11	11	10	11	12	7	8	7	8	6	13
m1468	7	8	10	14	6	8	6	7	15	7	6	11	10	11	10	14	13	10	9	8	12	11	7	10	12	13	7	9	8	8	8	6	6	12	8	7	10	10	15	9	9	10	10	5	6	7	11	9	11
m1469	13	10	14	7	9	11	9	12	6	11	9	8	8	10	10	7	11	11	10	8	5	11	10	13	10	8	10	4	9	11	9	10	11	9	14	7	8	9	10	9	8	9	8	12	6	9	6	10	7
m1470	15	11	13	11	9	11	6	10	11	15	10	9	12	15	8	6	11	9	10	11	9	13	11	11	10	8	10	7	7	13	9	9	8	11	11	8	8	11	10	13	9	10	8	10	6	10	8	12	10
m1471	11	13	11	14	11	7	9	11	17	9	10	11	11	11	12	11	11	9	9	9	14	11	11	9	10	11	8	7	11	8	13	8	6	7	7	9	10	11	16	11	9	10	11	6	8	3	10	10	12
m1472	11	8	7	12	10	8	7	11	10	10	13	11	11	8	12	8	10	8	8	10	11	10	8	10	9	6	9	10	9	7	9	9	6	10	10	11	10	8	9	11	10	5	8	7	5	12	10	6	7
m1473	14	8	12	7	10	10	9	12	6	10	12	10	9	10	15	6	8	11	8	10	9	10	10	14	9	6	13	9	9	13	7	11	8	14	12	9	13	12	5	8	10	11	6	7	5	10	10	13	7
m1474	6	12	13	11	6	10	8	6	12	9	9	12	13	10	9	12	12	11	10	11	10	10	8	9	11	10	7	8	13	9	8	13	10	11	7	6	9	11	9	12	11	12	8	9	6	8	11	10	14
m1475	11	9	10	5	10	11	11	12	6	8	9	9	8	6	14	4	7	6	5	9	9	7	10	12	6	8	13	9	7	11	9	11	6	9	11	13	10	9	6	8	7	7	7	14	5	11	10	12	7
m1476	8	10	8	12	10	10	8	7	16	10	6	8	12	14	9	13	14	10	10	10	12	14	6	10	9	13	3	7	8	8	8	6	10	8	10	8	9	10	15	10	9	11	10	9	7	8	13	7	11
m1477	7	7	7	9	11	13	10	9	11	5	8	11	7	9	12	12	11	11	6	7	10	11	9	9	12	12	8	8	9	7	9	7	9	9	9	13	14	13	14	7	8	8	6	12	5	7	12	12	10
m1478	7	11	7	12	15	11	9	9	13	15	9	5	11	13	6	10	11	9	8	11	12	15	7	5	12	13	8	11	10	9	9	8	8	9	13	7	10	11	12	11	9	12	7	14	5	10	9	14	14
m1479	12	11	14	9	11	11	14	15	5	9	10	10	8	7	11	5	10	10	10	9	8	8	11	12	9	5	10	8	8	10	10	10	9	8	15	10	9	10	6	10	9	8	7	12	8	12	3	7	8
m1480	10	12	10	11	14	10	9	7	10	10	6	10	10	16	9	11	10	12	7	10	7	8	10	12	9	10	11	9	9	10	6	9	11	16	10	11	9	12	11	8	10	11	6	9	5	8	12	13	11
m1481	16	10	14	8	8	12	11	13	6	14	12	6	11	10	13	4	10	12	10	14	5	10	12	14	11	5	11	8	9	13	8	12	8	12	12	8	13	10	7	10	8	11	6	11	4	11	8	11	9
m1482	9	8	11	7	8	10	9	8	8	7	8	6	6	10	8	9	9	8	5	6	5	7	12	14	8	10	9	7	9	11	9	8	13	11	9	11	10	11	10	7	6	9	7	9	6	7	12	10	11
m1483	14	12	18	13	12	10	10	9	10	12	9	6	15	12	11	7	10	9	10	10	9	8	14	18	7	6	11	8	10	10	8	11	9	10	14	7	9	12	9	11	9	11	5	7	5	12	8	9	9
m1484	8	10	8	9	10	10	13	10	12	10	11	10	8	10	11	11	8	11	7	10	12	12	8	6	15	10	11	6	9	10	10	11	7	8	12	8	11	10	13	9	10	13	9	11	4	10	7	13	11
m1485	11	5	11	8	15	11	11	11	9	11	11	9	7	15	10	8	13	11	10	1	8	15	11	11	10	10	12	11	5	9	9	7	10	9	13	9	10	11	12	5	2	10	4	8	7	8	9	10	6
m1486	12	12	12	8	10	12	10	11	10	12	8	8	11	10	11	7	10	10	8	14	8	12	8	14	5	10	9	8	11	12	6	11	10	12	12	8	13	14	7	12	10	13	5	11	6	12	11	13	13
m1487	13	11	11	10	15	7	7	8	13	17	9	7	11	15	8	8	11	6	6	11	11	13	13	13	12	11	12	10	10	10	9	10	8	13	11	8	10	7	10	8	11	16	6	8	4	10	7	10	10
m1488	11	9	9	9	9	7	9	11	7	7	12	10	7	9	12	7	7	10	7	9	7	7	11	9	10	6	12	11	9	8	9	11	5	9	7	9	8	9	6	8	8	8	8	8	5	8	8	8	10
m1489	13	7	14	7	9	10	11	12	4	13	11	5	10	8	8	5	9	11	10	9	5	7	12	14	9	4	11	9	7	13	9	11	10	7	12	9	10	9	6	10	8	9	7	11	6	9	8	10	9
m1490	10	7	10	7	9	7	9	11	6	7	9	7	9	8	11	6	5	11	6	9	8	8	8	11	6	6	11	6	8	11	7	9	12	8	9	12	10	10	7	6	9	7	6	8	5	11	9	12	7
m1491	18	10	14	7	14	12	13	15	4	14	13	10	10	10	13	2	8	11	8	10	6	10	16	14	9	5	15	12	10	12	8	14	8	10	14	11	11	10	5	9	9	9	5	13	6	13	7	13	7
m1492	13	5	9	11	8	6	11	10	9	8	11	8	11	9	17	7	9	11	7	9	10	8	10	11	9	8	11	6	7	11	8	9	7	9	7	12	12	12	11	10	10	8	6	7	4	6	12	12	9
m1493	10	14	12	11	8	8	9	6	14	10	6	10	10	10	9	14	16	7	9	12	12	12	12	8	13	9	7	10	11	6	12	10	8	12	8	8	9	8	11	11	10	11	12	9	9	6	13	7	15
m1494	10	12	12	15	10	10	4	12	12	8	9	10	13	10	11	8	10	9	9	10	9	12	8	10	9	10	7	10	11	8	9	7	6	10	12	5	7	8	11	11	11	9	7	11	3	12	6	11	7
m1495	12	10	14	12	10	14	10	11	12	12	9	8	11	12	9	6	8	10	9	12	6	6	16	14	9	7	11	8	8	10	10	10	8	10	10	8	9	12	13	10	10	11	6	11	6	12	7	9	11
m1496	8	8	8	6	9	6	7	9	8	6	10	8	10	8	12	6	7	9	6	9	7	8	10	8	8	8	12	12	10	11	7	8	8	10	7	11	10	9	8	9	9	8	6	6	3	11	8	10	8
m1497	12	12	10	13	10	8	10	8	10	12	8	8	10	12	9	13	14	11	9	12	7	8	12	8	11	10	9	7	7	8	11	7	10	14	8	12	9	10	13	10	8	7	8	9	4	6	12	11	13
m1498	9	7	7	7	13	15	12	11	7	9	10	11	6	9	12	8	9	9	6	9	7	9	11	9	12	10	10	11	9	9	7	9	9	11	11	12	12	13	12	5	9	10	7	16	6	10	10	12	10
m1499	13	9	13	9	11	12	11	8	6	11	9	7	9	10	10	6	7	11	8	10	5	9	8	14	6	8	10	9	9	15	5	8	12	13	11	9	8	11	8	9	10	9	6	9	4	11	10	12	7
m1500	18	8	14	9	12	12	11	14	4	14	9	10	11	12	13	5	12	13	9	8	5	10	14	14	9	6	13	10	10	11	7	10	10	12	14	9	9	10	9	8	8	7	6	11	5	11	6	11	5
m1501	10	8	10	8	10	14	8	11	10	10	9	6	9	10	9	7	12	8	8	12	8	10	10	14	13	9	9	9	8	8	8	8	7	10	12	12	13	12	11	10	10	9	8	13	7	12	9	7	9
m1502	11	8	12	7	11	9	11	10	8	15	9	7	10	10	8	5	9	5	10	10	11	13	12	11	11	8	11	11	9	13	11	11	5	9	12	7	10	7	5	5	10	13	7	10	7	7	8	10	11
m1503	9	7	9	13	8	10	9	10	10	10	9	12	11	8	11	12	15	11	8	9	8	10	9	9	7	8	8	8	9	7	9	7	8	11	8	8	10	11	11	13	10	7	9	5	6	6	11	7	11
m1504	11	15	17	10	9	11	11	11	11	13	9	11	11	9	12	8	11	9	9	13	9	11	11	11	10	6	8	7	10	10	12	12	6	11	11	5	10	11	8	12	9	14	11	10	8	10	8	10	16
m1505	7	11	11	12	9	11	8	5	15	9	6	11	11	9	10	15	17	8	10	9	14	15	7	9	12	13	4	7	10	6	10	7	11	9	11	6	10	11	16	12	10	10	12	10	9	7	13	8	12
m1506	14	12	12	10	12	10	10	11	12	10	11	10	9	14	9	7	8	11	8	10	10	10	14	14	13	7	13	8	10	10	10	10	9	10	12	10	9	6	9	9	9	13	6	9	4	8	7	9	7
m1507	11	13	15	12	13	11	10	11	11	13	9	9	13	11	8	8	11	8	10	11	10	11	13	11	10	8	12	10	11	10	12	12	6	9	11	10	12	13	10	12	10	10	8	12	5	10	9	12	14
m1508	9	11	11	8	9	9	8	9	11	13	9	9	11	9	12	9	9	8	9	13	12	13	5	11	12	9	10	8	8	10	6	10	7	11	13	6	12	13	10	10	9	14	7	10	4	10	11	14	12
m1509	8	10	10	11	12	11	8	7	11	12	6	7	8	13	3	12	12	4	12	10	10	8	11	6	9	15	8	10	10	12	12	8	10	14	8	10	7	10	10	10	9	10	8	8	8	8	11	9	12
m1510	10	9	11	8	13	11	10	9	7	11	9	8	9	11	7	6	8	8	8	9	8	10	13	11	8	9	12	12	10	14	12	10	8	12	10	10	9	8	3	6	9	12	6	10	5	11	9	9	10
m1511	9	4	8	9	10	7	10	8	7	8	7	6	8	9	8	11	9	6	11	2	11	7	11	8	9	9	8	7	4	6	10	4	7	7	8	11	8	7	9	5	2	6	7	6	8	7	10	7	8
m1512	7	9	9	10	6	9	5	10	10	5	7	9	9	6	10	10	11	8	6	10	11	11	8	12	11	12	5	6	9	9	13	9	12	9	9	11	12	9	10	10	10	7	9	10	6	10	14	10	9
m1513	9	11	15	10	11	13	9	10	9	7	12	9	9	11	10	7	5	12	7	9	7	5	15	13	10	6	12	8	10	13	11	12	7	11	11	9	10	11	8	10	8	10	5	10	5	11	8	14	12
m1514	8	14	12	10	10	14	9	6	14	12	4	10	11	14	5	13	14	8	9	14	9	12	10	10	7	12	9	10	10	10	8	9	11	16	10	4	9	14	13	12	10	15	9	11	7	8	12	9	15
m1515	12	10	8	11	10	6	8	7	14	12	8	8	10	18	9	11	12	9	10	10	12	12	10	12	13	9	7	9	10	10	10	9	9	10	12	8	7	4	13	10	9	11	6	9	6	9	9	9	7
m1516	13	5	13	8	9	11	12	11	5	13	11	7	10	7	12	4	11	9	7	9	8	11	11	13	12	5	10	9	9	10	8	11	6	11	11	8	16	15	8	8	9	10	7	10	6	8	11	12	10
m1517	13	11	11	10	11	11	5	12	11	15	9	13	7	13	8	8	13	11	10	9	8	15	11	9	16	7	10	7	9	9	11	7	6	11	11	8	10	9	14	8	9	12	9	12	5	8	5	12	10
m1518	8	8	9	10	8	9	6	7	12	8	4	12	12	10	10	13	14	11	8	8	12	14	5	8	8	12	6	10	12	6	8	10	10	10	8	8	8	10	11	13	11	7	9	9	7	9	11	9	9
m1519	9	11	9	11	11	7	11	10	15	11	9	7	11	11	10	11	9	10	10	11	11	11	9	11	10	10	6	7	9	11	9	11	7	5	11	9	12	13	16	10	10	12	8	10	5	10	10	12	12
m1520	9	9	9	10	13	13	11	11	9	11	10	9	12	11	6	9	9	14	9	11	5	9	13	11	8	10	12	11	12	11	7	12	9	11	11	9	10	9	10	9	11	10	4	16	3	13	8	12	12
m1521	14	11	15	8	10	12	10	13	5	12	11	10	9	9	11	4	8	10	9	10	6	10	13	11	6	7	12	9	10	14	12	12	9	10	11	8	9	10	3	10	9	10	8	10	6	11	9	11	10
m1522	9	6	7	9	6	7	10	9	8	8	8	5	9	7	8	7	7	7	11	8	11	9	9	10	9	8	8	7	9	10	8	7	7	5	9	10	9	6	6	7	8	6	8	9	5	7	10	8	8
m1523	14	14	8	11	10	10	8	9	12	10	7	10	8	12	9	11	12	10	7	12	9	10	12	8	13	10	11	10	11	5	11	7	7	14	8	10	5	6	13	8	10	7	8	11	6	6	10	11	9
m1524	13	13	17	9	11	11	12	15	9	11	13	11	10	5	12	6	11	8	9	11	10	11	13	13	12	3	10	7	11	9	12	13	6	7	13	9	14	13	8	8	10	12	9	10	8	13	5	8	12
m1525	13	7	11	8	7	11	13	12	8	10	9	9	7	10	10	7	9	13	9	7	9	9	10	10	7	8	9	8	7	13	11	9	9	7	10	9	12	9	8	9	6	9	7	8	5	10	10	10	7
m1526	14	6	8	12	12	6	11	13	8	14	10	9	14	8	14	6	8	12	6	8	9	10	10	10	9	8	14	11	12	11	5	12	8	10	12	11	11	10	9	6	8	9	5	7	3	13	10	13	7
m1527	14	10	11	8	10	12	12	11	5	11	8	9	8	9	9	5	10	10	7	10	6	10	11	11	7	9	10	7	6	10	6	7	11	12	11	12	7	10	8	8	9	6	7	11	6	11	9	9	6
m1528	12	14	10	7	10	10	6	9	10	6	10	8	6	10	13	9	10	8	1	12	10	10	10	14	11	9	11	10	11	8	9	11	8	12	12	13	11	10	9	6	11	7	9	13	5	8	13	15	9
m1529	9	5	3	10	9	7	8	9	13	7	8	9	10	11	12	12	13	10	8	9	10	11	7	9	8	13	6	7	10	7	8	8	7	9	9	12	12	9	14	10	11	8	9	10	7	9	13	8	8
m1530	15	15	15	10	7	11	10	13	9	9	11	13	9	7	16	9	11	12	9	13	8	9	9	13	8	7	8	7	8	8	10	8	9	13	9	8	10	13	12	11	9	8	9	8	7	7	9	12	10
m1531	14	12	12	8	18	12	14	14	4	14	13	10	9	10	11	5	8	12	9	10	5	8	14	10	11	6	15	13	11	12	8	12	9	12	14	13	11	14	7	7	10	11	5	13	5	12	6	13	11
m1532	7	11	8	10	10	8	6	13	11	9	10	11	12	9	12	11	12	6	8	11	12	10	9	10	12	9	11	10	16	6	10	14	7	8	10	8	7	8	10	9	10	9	10	10	6	8	9	8	11
m1533	11	9	11	8	9	9	9	12	11	9	11	11	7	13	12	6	9	7	7	7	9	11	11	13	10	8	10	9	7	11	9	11	6	9	13	11	10	11	10	6	6	10	8	10	5	11	8	14	10
m1534	10	12	12	7	10	10	13	10	10	12	11	8	10	8	11	6	8	6	8	12	9	10	12	10	13	7	13	8	10	11	10	14	6	8	12	10	13	14	11	7	10	13	8	15	5	9	9	15	15
m1535	9	11	15	11	13	15	9	10	7	7	11	9	11	11	8	7	7	11	7	9	5	5	15	13	8	6	14	10	10	13	11	12	7	13	13	11	10	13	6	9	8	10	5	10	5	11	8	12	12
m1536	11	9	11	8	11	13	12	13	5	11	10	9	10	9	10	5	9	14	8	11	5	11	11	11	8	8	12	9	12	11	7	12	9	9	13	9	10	11	8	9	11	6	6	12	6	13	8	10	8
m1537	12	10	12	10	8	14	10	10	10	8	8	12	9	12	9	12	16	10	10	10	8	12	12	10	9	10	7	10	10	8	10	8	8	14	10	8	9	8	9	10	9	9	11	9	7	8	10	5	9
m1538	7	8	7	13	12	10	8	10	12	10	7	8	9	11	9	12	11	9	9	8	13	12	7	7	12	13	11	11	13	9	8	11	8	10	9	8	9	10	12	9	9	9	7	9	7	9	11	9	7
m1539	11	11	9	9	9	13	10	9	11	7	6	9	6	7	12	9	9	9	3	11	12	9	11	7	10	11	10	7	9	8	10	9	2	11	7	12	10	15	12	9	9	6	7	12	6	7	13	14	12
m1540	12	11	13	10	11	8	8	11	9	11	12	11	10	10	12	7	10	8	5	7	9	10	11	10	12	6	13	11	16	8	10	16	7	12	11	7	9	8	9	9	6	10	7	10	7	9	4	11	10
m1541	16	10	10	6	14	12	13	14	8	12	12	10	9	10	11	4	6	11	6	12	7	12	14	12	9	7	13	10	11	14	8	13	7	8	12	11	15	10	7	8	10	11	6	13	6	14	8	15	7
m1542	11	9	7	10	10	9	4	15	9	11	10	9	12	13	10	8	12	10	6	9	8	12	7	7	10	11	10	11	14	8	8	12	7	10	8	12	12	8	10	11	11	10	8	10	6	12	9	9	8
m1543	6	10	14	13	9	11	12	7	11	9	8	7	12	9	7	10	10	10	12	9	8	8	11	11	8	9	8	6	8	12	12	8	10	8	9	8	7	12	8	12	9	10	7	8	6	6	9	9	14
m1544	10	7	7	9	8	7	10	12	9	7	12	12	9	7	14	7	6	15	7	7	8	8	7	11	8	7	12	6	8	10	6	8	8	9	9	8	11	8	8	13	17	6	5	8	6	13	7	11	6
m1545	8	8	8	10	10	8	10	7	16	8	7	6	10	14	9	13	10	10	8	8	12	12	10	10	11	13	7	7	6	10	10	8	8	8	6	12	13	12	15	10	7	11	5	7	5	7	13	11	11
m1546	8	10	12	9	9	16	12	11	9	7	10	9	8	11	7	10	8	10	10	10	6	8	11	9	9	11	8	8	10	14	12	9	12	12	10	8	7	8	10	10	9	12	9	11	6	10	7	9	8
m1547	15	7	9	8	11	9	11	14	9	13	11	9	8	11	12	5	7	11	7	9	8	11	11	13	10	9	12	7	9	12	6	9	7	9	11	11	12	11	10	7	9	12	6	10	6	11	7	14	8
m1548	9	11	13	10	6	10	11	12	12	8	11	11	8	8	10	7	7	7	7	10	11	7	12	10	9	8	11	7	9	13	17	11	5	7	7	13	10	11	9	9	9	11	9	8	4	8	10	10	13
m1549	8	11	12	11	7	11	9	8	11	9	5	10	13	11	9	12	16	11	9	11	9	11	8	10	9	9	7	12	11	7	8	11	9	12	9	4	9	9	10	13	11	10	10	8	8	6	11	6	12
m1550	13	11	13	6	9	13	9	12	7	7	9	11	7	11	14	6	9	9	6	9	7	9	11	15	8	7	12	9	7	10	8	11	7	13	11	9	10	13	10	9	7	8	6	12	6	9	11	14	8
m1551	12	10	14	8	11	11	9	13	8	11	12	11	12	9	14	4	5	10	8	8	8	7	10	12	8	6	13	9	16	9	8	18	8	8	13	8	10	9	6	12	10	12	7	11	4	14	8	14	10
m1552	13	19	11	7	9	13	11	12	11	11	10	9	8	7	12	8	7	11	8	21	8	7	11	11	10	8	12	9	6	7	9	8	10	13	11	10	10	11	10	5	3	12	4	16	7	9	9	14	14
m1553	7	10	10	8	8	8	8	8	8	6	6	9	8	11	6	11	9	8	11	6	7	6	11	8	5	9	9	7	6	12	12	7	11	10	6	6	7	7	9	7	5	8	6	7	6	7	10	8	10
m1554	11	12	14	9	10	15	8	14	7	8	11	12	11	9	11	4	7	11	7	10	8	9	13	13	8	7	14	11	9	10	8	13	6	11	12	10	9	10	4	11	10	9	6	13	5	13	5	12	7
m1555	13	9	10	11	11	11	7	12	7	9	11	8	13	10	11	6	9	11	8	11	9	7	10	12	8	7	13	10	11	11	7	11	7	13	10	9	10	11	4	9	11	8	6	8	5	12	11	10	8
m1556	10	9	9	8	13	9	8	11	9	11	11	7	10	11	10	6	7	6	6	9	9	11	8	8	11	8	13	13	12	8	4	12	8	11	11	11	9	9	6	12	14	11	6	10	4	14	6	12	8
m1557	10	8	14	11	10	12	10	12	12	12	8	10	10	8	11	7	10	10	9	8	9	12	12	12	11	7	9	6	10	11	11	10	9	8	10	8	13	12	11	9	9	13	9	9	6	10	8	11	13
m1558	14	14	14	10	8	10	11	13	12	8	12	14	9	12	11	8	10	10	9	10	10	12	10	12	9	7	11	8	10	10	10	10	8	10	12	9	9	10	9	11	9	11	9	7	7	8	8	11	9
m1559	9	11	13	10	9	11	9	11	9	7	11	9	9	11	12	10	15	9	8	7	9	13	7	11	10	9	8	7	9	6	9	9	7	9	17	10	10	13	10	8	6	8	10	10	5	11	9	10	10
m1560	11	13	9	5	15	15	9	14	11	11	10	9	6	11	10	5	9	9	9	13	7	11	11	11	12	10	12	11	9	11	7	9	8	9	13	13	12	13	12	7	11	12	7	16	7	11	6	10	10
m1561	12	10	12	13	10	10	9	8	12	14	9	6	13	12	9	10	10	9	7	14	9	10	12	14	9	10	9	9	7	11	7	7	10	14	10	9	13	12	11	12	8	13	6	9	5	10	12	13	11
m1562	6	9	9	11	8	5	12	5	13	9	5	6	9	11	7	14	10	9	10	9	10	8	7	7	8	11	3	6	10	12	8	7	8	8	8	10	9	10	12	10	9	10	9	6	7	4	13	7	14
m1563	5	7	6	8	7	8	7	7	10	9	10	9	10	10	8	10	10	12	6	9	9	9	8	9	9	10	10	9	11	9	5	7	9	9	7	7	8	9	9	12	13	8	7	7	3	10	12	8	9
m1564	7	6	9	12	10	9	9	8	10	9	11	10	9	10	6	10	9	9	8	8	9	7	11	9	8	9	6	14	6	8	7	8	7	9	6	7	8	7	10	10	9	11	3	8	4	8	10	5	10
m1565	12	8	14	9	10	16	9	12	6	10	11	10	9	10	11	5	8	13	7	8	7	12	10	12	11	8	11	9	10	13	9	11	10	12	14	7	11	12	7	10	9	9	7	11	6	13	8	15	7
m1566	12	9	12	10	8	10	6	9	7	8	8	8	10	11	9	7	10	10	7	9	8	8	11	10	10	11	10	9	8	12	12	10	11	12	9	8	11	10	7	10	7	8	6	8	4	7	13	11	8
m1567	14	8	10	9	12	6	11	9	8	12	8	8	10	12	13	9	12	10	7	8	7	8	12	14	7	9	9	5	10	9	3	8	9	12	12	12	9	12	11	6	8	9	7	7	6	9	10	11	9
m1568	12	12	10	12	14	10	10	8	10	12	7	12	10	14	9	13	14	11	9	10	7	10	12	8	11	8	9	9	9	8	10	8	9	14	8	11	9	10	13	10	10	9	8	9	5	7	11	9	11
m1569	10	8	8	14	8	10	10	9	12	8	4	11	12	12	12	13	12	14	9	10	9	12	8	6	5	11	8	9	10	10	7	8	9	10	10	8	9	8	11	10	11	11	8	7	6	10	12	9	11
m1570	10	10	12	10	12	9	12	9	9	11	10	6	8	11	11	6	6	12	12	10	8	10	9	12	9	9	9	8	10	14	6	10	9	10	14	8	9	12	10	8	10	12	6	10	7	10	5	13	8
m1571	12	16	8	8	10	10	10	11	12	12	8	6	11	10	11	9	8	10	9	20	9	10	8	12	9	9	9	9	5	10	8	7	9	12	12	11	13	10	9	6	4	13	3	15	7	10	11	15	13
m1572	12	10	9	6	9	8	6	13	9	8	10	10	7	7	13	7	10	7	7	10	12	12	7	10	11	9	9	7	8	8	10	8	11	6	12	12	11	8	11	7	8	8	7	11	8	11	9	11	4
m1573	7	13	11	10	9	13	7	9	13	5	7	9	9	11	12	12	15	11	8	11	10	11	9	13	8	11	6	7	8	6	11	8	10	11	13	10	12	11	14	11	10	10	11	14	5	7	11	10	12
m1574	10	14	14	12	12	16	8	10	12	10	9	10	11	12	7	9	14	8	9	12	9	10	16	12	9	10	9	12	11	6	12	9	7	14	12	9	9	10	11	12	10	11	9	15	6	10	9	9	13
m1575	14	8	8	9	12	8	10	9	10	10	10	6	8	14	13	8	8	9	6	10	10	10	12	14	11	9	11	7	10	12	8	11	8	10	10	12	11	6	9	8	9	9	4	9	6	11	11	11	5
m1576	7	10	6	10	11	8	9	6	14	8	5	8	9	10	8	12	9	7	7	10	15	11	8	8	11	12	8	9	9	7	11	8	8	7	9	15	8	7	11	8	10	9	9	8	7	6	12	10	9
m1577	10	9	10	7	9	7	11	11	6	9	9	9	7	6	9	8	6	9	12	9	8	9	8	8	10	6	11	7	9	7	9	10	8	5	10	7	10	8	8	6	9	9	8	8	4	8	7	9	7
m1578	13	11	13	8	11	9	10	15	9	11	10	11	10	7	16	5	11	7	7	9	12	11	9	13	12	7	10	9	9	8	8	11	7	7	13	12	12	15	12	8	7	8	9	12	6	11	7	12	10
m1579	14	10	10	9	10	10	11	10	12	10	9	10	9	8	15	10	10	9	8	12	9	12	10	14	9	10	7	7	9	7	7	9	8	10	8	9	13	10	13	10	10	11	8	9	5	10	12	11	7
m1580	9	9	13	10	13	9	8	8	11	15	8	7	11	11	6	10	13	4	8	9	11	11	13	11	16	8	10	10	10	7	9	12	8	11	11	8	10	9	12	8	9	12	8	10	7	6	9	8	12
m1581	8	11	12	9	5	13	10	11	11	9	8	10	8	13	9	8	8	10	12	7	8	8	11	10	9	11	10	6	10	14	14	8	10	10	8	10	9	10	10	10	7	10	8	8	6	9	7	9	10
m1582	9	8	10	7	9	9	11	10	10	12	7	7	8	10	8	7	9	7	9	10	9	9	10	12	11	8	10	9	7	9	11	10	7	9	10	11	10	7	9	7	10	11	8	10	6	7	6	10	11
m1583	13	13	11	11	15	9	9	14	11	11	12	9	10	11	12	7	11	11	8	11	10	9	11	13	10	9	10	8	10	10	9	9	9	9	13	13	12	13	12	9	11	10	8	10	4	7	7	10	10
m1584	7	9	5	12	7	5	7	9	15	5	6	9	10	11	10	12	11	10	8	11	12	13	7	7	10	11	4	3	12	8	8	8	7	9	7	10	10	9	14	12	12	8	8	8	5	9	11	10	10
m1585	9	9	11	11	9	11	11	8	11	11	9	9	12	15	8	10	11	9	10	9	7	11	7	11	8	12	6	9	7	11	7	7	8	11	13	9	8	13	10	9	8	12	7	8	6	10	10	10	12
m1586	13	9	9	8	11	11	10	11	11	9	10	9	8	7	14	9	9	8	7	11	10	13	9	13	10	9	8	8	10	8	6	10	7	9	9	10	14	11	12	9	11	10	7	10	4	11	11	12	6
m1587	14	14	12	12	12	12	10	11	12	10	10	8	11	12	9	7	10	8	8	12	8	10	12	12	7	11	9	9	11	8	10	7	7	10	12	8	7	8	9	10	11	9	9	9	6	8	9	9	9
m1588	6	11	10	12	6	9	6	3	13	8	8	8	12	10	9	13	12	7	9	10	12	10	7	8	10	12	8	11	10	9	8	9	10	12	8	6	8	11	11	13	13	10	9	8	7	7	11	10	12
m1589	5	11	11	13	11	15	4	7	13	7	4	9	10	11	8	12	11	9	9	11	12	11	7	11	12	13	6	6	10	8	6	8	10	13	11	10	12	15	12	11	11	10	9	12	5	9	11	12	12
m1590	13	11	11	13	9	7	6	14	11	11	11	12	13	9	15	9	13	9	7	9	12	13	7	11	10	7	12	8	13	8	10	11	5	11	9	8	12	11	10	12	9	8	9	6	5	11	9	8	8
m1591	5	8	7	8	6	8	5	3	12	6	5	6	7	9	3	13	9	4	8	7	9	9	5	6	8	10	5	6	7	8	6	4	10	10	7	6	5	8	11	7	7	10	9	7	8	5	8	4	8
m1592	11	9	13	13	11	7	11	6	11	11	9	7	14	13	10	11	11	7	10	9	9	7	13	13	8	8	8	6	9	11	7	9	8	11	11	11	8	11	8	9	8	12	7	4	6	9	12	6	12
m1593	13	13	15	7	11	15	10	12	9	11	10	11	8	9	10	5	9	10	8	11	8	13	13	11	14	6	10	9	9	12	10	11	9	11	11	7	12	11	8	9	10	12	8	12	7	12	7	12	10
m1594	10	16	10	8	10	14	8	11	10	12	10	6	9	8	9	7	6	8	7	20	9	8	10	10	11	10	13	9	7	10	9	9	9	14	12	10	11	12	7	6	4	13	3	17	6	10	10	15	15
m1595	9	5	11	11	7	11	9	6	10	9	7	7	11	10	8	10	7	11	9	7	7	3	12	10	9	12	9	8	9	13	11	9	12	13	6	11	8	11	10	9	8	9	7	8	6	6	14	12	9
m1596	8	8	8	8	12	10	12	10	10	12	8	6	10	10	9	8	8	8	8	12	10	10	12	10	11	9	11	11	11	12	8	14	6	10	12	12	15	12	7	7	10	15	3	13	6	11	11	13	15
m1597	7	8	7	10	6	9	11	4	14	7	5	8	9	12	6	15	11	10	9	8	13	11	8	8	9	14	5	8	9	11	11	6	10	11	7	9	8	7	11	10	8	11	9	7	6	6	16	6	11
m1598	10	14	10	10	10	10	10	7	12	8	7	8	12	12	9	11	10	10	7	12	12	10	8	10	9	11	7	9	10	11	8	9	9	10	12	9	9	14	13	8	11	7	7	11	4	10	12	15	11
m1599	11	9	9	10	9	3	7	6	15	11	7	9	7	15	12	14	15	8	8	7	12	13	9	11	12	11	6	6	9	7	10	7	9	11	7	10	10	9	16	8	7	10	8	4	6	4	13	10	10
m1600	8	14	12	12	8	10	8	7	14	8	8	10	12	8	9	13	12	8	9	12	14	12	6	10	9	10	5	7	10	8	8	9	8	8	12	7	9	14	13	12	11	9	10	9	6	10	12	11	13
m1601	9	10	10	7	8	7	9	10	8	5	9	6	7	8	12	9	11	7	6	8	9	9	12	10	10	10	9	10	9	9	13	10	11	11	9	13	12	5	9	8	8	7	8	12	6	8	12	10	11
m1602	14	14	14	13	10	8	10	9	12	12	8	8	14	12	13	9	10	7	11	14	11	10	10	14	9	7	9	7	7	10	9	7	5	10	12	7	9	8	9	14	10	11	7	7	7	12	8	9	9
m1603	6	10	6	12	8	8	6	5	12	6	8	16	12	8	12	11	10	11	7	10	12	10	8	6	11	10	10	9	8	8	7	10	8	10	6	8	9	10	9	11	9	11	9	9	5	9	12	11	11
m1604	12	9	9	4	10	8	12	13	7	10	11	9	5	7	11	6	10	8	7	10	10	10	11	11	10	5	10	9	10	10	12	13	7	6	9	10	11	8	7	7	9	10	9	12	5	9	11	11	8
m1605	10	11	10	7	7	10	12	9	11	6	8	11	8	9	9	11	10	8	6	7	12	8	11	7	9	11	8	9	10	10	12	9	7	8	6	14	9	8	8	9	7	8	10	8	7	5	13	9	10
m1606	13	10	13	5	12	11	12	15	2	12	12	9	8	7	12	1	6	10	9	10	5	8	13	13	9	4	14	9	10	12	8	13	9	8	13	10	11	10	4	7	9	8	7	12	7	13	4	11	6
m1607	9	11	7	11	9	9	10	5	15	7	5	11	9	11	10	15	11	12	8	11	12	9	11	9	10	14	8	8	10	8	8	7	9	13	5	11	10	11	16	9	11	10	7	8	6	5	16	12	12
m1608	7	13	9	13	11	13	7	6	17	11	7	7	12	17	4	13	13	9	12	13	11	13	9	9	10	16	6	10	10	11	11	6	11	13	11	7	8	9	14	11	11	14	9	10	7	9	10	8	12
m1609	11	9	13	11	13	12	9	8	7	11	9	10	11	10	9	7	9	13	9	10	5	7	14	10	9	8	12	10	13	13	9	13	9	12	10	9	10	7	4	10	10	9	6	10	4	11	10	8	10
m1610	15	9	9	6	15	9	13	13	7	15	11	9	7	11	12	6	9	11	7	9	8	11	15	9	10	8	16	12	11	12	8	13	8	11	11	12	12	11	10	6	9	12	6	12	4	10	7	14	10
m1611	12	10	8	6	12	12	10	13	10	14	10	10	8	12	9	6	8	10	8	14	6	12	14	10	15	9	13	12	11	12	12	14	6	12	10	10	15	8	9	6	8	15	5	15	5	11	9	13	11
m1612	8	8	8	10	10	10	11	10	12	8	7	8	7	10	11	12	10	10	8	10	13	10	8	8	13	11	9	7	10	10	10	8	6	10	10	13	13	14	11	8	10	11	9	7	6	8	9	9	11
m1613	9	4	9	8	8	10	11	10	10	9	10	7	8	8	10	9	7	9	9	0	9	7	10	9	10	12	10	9	3	13	11	6	9	7	9	11	10	9	9	5	0	9	5	7	8	7	10	8	7
m1614	12	8	10	8	10	8	10	11	11	12	8	6	10	9	9	7	12	8	7	10	12	14	9	10	10	9	8	9	8	12	14	8	7	10	9	8	11	6	8	9	9	10	8	9	6	10	11	9	10
m1615	8	10	10	9	7	11	12	9	11	5	8	9	10	7	11	12	12	8	8	10	10	8	11	7	9	11	6	8	10	6	14	8	8	8	7	14	9	10	12	10	9	8	11	10	6	5	11	7	12
m1616	11	13	11	9	9	13	11	12	11	9	8	11	8	7	12	9	11	9	6	13	12	11	7	9	10	9	8	7	9	7	8	9	7	7	13	8	8	13	12	11	11	8	9	12	6	11	7	8	10
m1617	14	11	15	6	12	13	12	15	3	12	12	10	8	7	11	2	6	10	8	10	6	8	13	13	8	5	14	9	10	12	10	14	9	10	13	10	11	10	3	8	9	10	7	12	6	13	7	13	8
m1618	11	13	11	11	11	13	9	6	11	11	7	9	12	17	6	11	11	9	9	13	7	7	15	11	8	12	12	12	10	11	9	8	9	19	9	9	6	9	10	9	11	12	7	10	5	7	12	10	12
m1619	8	7	8	11	7	7	9	10	10	8	7	11	11	10	11	10	9	14	8	10	11	11	6	10	5	10	9	7	9	7	9	9	6	7	7	9	12	7	10	16	14	7	9	6	5	14	8	8	9
m1620	10	4	10	9	8	10	9	10	10	10	14	9	9	8	9	9	8	10	7	2	9	8	10	10	9	10	11	11	7	8	8	9	9	8	10	8	9	10	9	8	4	7	5	7	6	8	10	9	7
m1621	12	12	10	12	12	12	9	7	10	12	8	8	11	16	7	12	12	10	8	12	7	8	14	10	9	13	13	11	9	11	9	7	10	20	8	9	7	10	11	8	10	11	7	9	4	6	12	11	11
m1622	9	10	10	10	7	9	11	10	12	8	4	9	8	8	8	11	11	9	9	10	9	11	8	8	7	12	8	7	9	9	9	8	7	9	9	11	10	9	10	9	10	11	8	8	3	8	10	10	11
m1623	9	9	11	11	6	9	11	8	10	8	8	6	10	8	10	10	9	7	8	9	13	9	8	12	7	10	6	8	9	9	13	9	8	9	6	11	8	9	9	9	8	9	7	8	7	8	14	10	11
m1624	8	10	9	16	7	10	8	11	11	8	8	11	16	11	12	10	10	14	9	10	10	8	9	9	7	9	8	5	12	10	10	8	6	10	7	8	9	10	13	10	10	4	8	7	5	8	11	9	10
m1625	9	11	15	11	4	12	9	10	10	9	9	8	12	8	10	10	11	9	11	8	9	9	10	11	10	8	5	5	9	9	13	9	10	9	9	7	8	9	11	11	8	9	12	9	8	9	8	8	13
m1626	10	7	8	5	7	7	6	12	5	8	8	7	6	4	12	4	5	8	7	9	8	8	7	10	9	5	10	6	9	10	6	9	8	4	8	10	12	9	7	6	7	5	9	8	4	10	8	9	5
m1627	6	10	8	12	6	10	8	5	15	10	6	10	10	11	7	15	16	6	13	10	14	14	5	6	11	15	4	7	8	6	10	5	9	10	9	6	9	8	14	12	9	10	12	8	9	7	13	5	12
m1628	11	11	11	9	13	15	8	11	9	13	8	9	8	13	10	8	13	9	8	13	6	11	9	13	10	11	8	11	10	10	6	9	11	15	13	8	12	15	12	9	9	12	7	14	5	11	9	10	10
m1629	11	7	9	8	8	11	13	12	10	8	11	9	7	10	10	8	7	11	11	9	11	11	8	11	9	8	9	7	7	15	11	9	8	7	11	9	10	9	9	7	8	9	7	8	4	11	8	10	5
m1630	7	8	7	9	7	5	7	7	10	6	7	11	9	8	9	9	9	10	7	8	11	9	8	6	9	9	9	8	8	6	6	6	7	6	7	9	8	7	9	10	10	7	7	8	5	8	9	7	9
m1631	9	13	11	9	9	8	11	10	10	11	9	12	11	12	11	8	7	9	8	10	9	10	9	9	9	6	13	8	13	11	9	13	8	12	10	7	7	10	8	12	12	9	6	7	6	12	10	15	9
m1632	8	4	5	6	9	8	5	8	8	8	11	11	8	10	9	10	9	12	8	8	8	10	7	7	9	9	11	10	11	9	7	7	9	10	8	9	8	9	7	10	12	8	7	9	5	12	11	7	9
m1633	13	10	10	9	15	11	12	14	6	14	13	12	9	12	11	5	7	11	6	10	6	9	15	11	12	6	17	14	11	12	10	15	7	11	12	11	10	10	8	6	10	13	5	14	6	12	4	14	9
m1634	12	10	10	9	12	10	14	14	8	12	13	8	11	12	11	5	4	13	7	10	6	10	12	12	9	9	13	10	9	14	8	13	7	8	12	10	13	10	9	8	10	13	5	11	5	14	7	15	9
m1635	9	5	9	10	11	13	6	7	9	9	6	7	10	9	10	10	11	8	6	9	12	11	11	11	14	11	8	9	10	10	8	10	9	11	11	10	12	9	8	9	10	8	8	12	7	10	13	10	8
m1636	10	9	7	10	9	7	8	13	11	8	8	9	12	9	12	9	10	12	7	11	9	13	8	11	9	11	8	5	12	6	4	8	7	9	10	9	12	10	12	10	12	8	7	10	5	12	10	12	7
m1637	10	10	12	6	11	14	14	11	7	7	12	9	6	5	9	6	6	10	6	8	10	10	11	9	9	9	10	10	10	12	10	12	7	10	12	8	9	6	6	9	7	10	8	13	6	10	9	11	8
m1638	10	12	12	9	14	12	10	10	10	12	8	12	8	10	9	9	14	10	4	10	7	10	14	12	9	9	11	11	11	8	11	10	10	14	10	9	13	14	13	7	10	13	8	13	5	8	8	11	15
m1639	7	8	8	8	8	9	10	5	11	6	5	6	10	9	8	13	9	7	13	10	11	7	7	8	9	10	7	7	8	8	6	7	11	9	5	7	8	9	10	8	9	8	8	8	4	5	12	8	10
m1640	5	9	9	11	6	8	9	6	14	9	5	9	8	12	8	13	11	6	9	10	11	9	8	9	10	12	6	7	7	11	13	9	9	11	7	9	8	9	14	9	9	13	10	9	6	6	12	8	13
m1641	12	6	10	9	12	10	12	14	8	14	10	8	8	8	13	5	10	11	9	10	8	14	8	12	11	7	11	7	9	10	8	12	7	8	12	9	17	12	9	9	10	13	8	9	5	11	9	11	9
m1642	12	12	12	15	10	8	6	9	14	14	10	8	12	16	9	11	14	8	11	10	11	14	8	10	11	12	7	9	9	10	11	5	9	12	12	6	7	8	13	12	10	11	9	5	4	10	8	9	9
m1643	14	10	12	12	12	12	10	11	8	14	10	10	12	14	7	7	12	8	10	10	4	10	14	10	9	9	11	10	10	12	10	10	7	12	12	10	7	8	7	10	9	9	7	11	6	11	7	9	11
m1644	13	7	13	13	11	11	5	8	11	13	6	7	12	15	10	9	13	11	10	5	8	11	13	13	12	11	10	9	3	11	9	3	9	11	9	9	8	13	16	9	3	8	4	8	7	6	9	10	8
m1645	6	7	10	12	10	9	10	3	13	11	3	8	11	13	5	14	10	8	12	7	10	10	9	9	8	15	7	10	8	12	8	6	10	12	9	6	7	10	11	8	7	14	8	6	8	4	13	7	14
m1646	8	10	8	7	12	10	8	6	12	8	6	8	8	12	9	11	12	8	7	10	12	12	12	10	9	12	9	10	11	9	10	11	7	12	10	12	13	10	9	9	9	11	8	13	7	8	15	13	13
m1647	7	10	13	9	10	12	9	10	8	13	9	7	10	10	6	7	9	7	11	8	9	9	10	7	13	10	11	8	9	11	13	11	9	11	13	7	10	11	9	5	8	13	7	11	7	9	6	8	11
m1648	11	2	6	12	9	8	8	11	11	9	8	7	10	9	14	10	11	12	9	6	10	9	7	12	10	11	9	7	6	10	8	6	6	8	8	12	14	10	12	9	7	8	6	7	6	9	11	9	5
m1649	9	11	12	10	12	10	17	10	6	6	9	8	11	10	8	7	5	11	7	9	9	5	14	8	7	6	13	9	9	13	11	11	7	9	8	11	8	9	5	9	8	9	8	10	5	9	8	12	11
m1650	10	12	8	10	12	10	10	7	12	10	10	8	10	12	9	9	6	10	6	12	10	8	12	10	9	13	9	10	10	12	8	11	6	10	10	10	9	12	11	8	11	9	5	13	3	10	13	17	13
m1651	10	10	11	9	11	11	9	10	8	10	7	12	5	8	9	7	9	9	7	10	9	10	13	10	14	10	10	13	13	11	9	15	9	12	11	9	12	5	6	8	10	11	6	10	6	11	8	11	10
m1652	9	10	9	10	10	11	11	8	10	6	7	6	9	8	8	10	11	8	5	9	13	11	6	10	8	14	8	9	9	7	7	9	10	9	12	11	8	9	9	9	8	7	7	10	7	9	10	10	7
m1653	11	13	17	11	9	13	12	9	9	11	10	7	13	11	10	7	9	11	10	11	6	7	13	13	10	6	10	7	9	12	10	11	10	11	11	8	10	15	12	11	10	10	6	12	4	8	9	14	14
m1654	7	11	10	9	10	9	5	6	12	9	7	8	10	10	6	10	11	5	8	9	13	11	12	10	10	14	8	10	7	9	13	7	8	13	10	11	6	9	8	10	7	9	9	10	7	8	14	8	11
m1655	14	8	8	8	12	10	12	13	8	12	10	8	7	10	11	6	8	10	6	10	7	10	10	12	9	10	11	8	10	11	5	8	8	10	12	12	11	12	9	6	10	11	5	11	6	10	8	13	9
m1656	6	12	10	10	10	14	10	8	14	8	7	12	9	8	7	13	14	8	8	12	11	12	10	8	13	10	7	8	10	6	11	10	9	8	12	9	11	12	15	10	10	11	11	15	7	10	8	7	13
m1657	9	7	8	13	9	9	7	12	11	7	11	10	13	8	13	10	9	9	6	9	11	7	10	10	10	8	11	8	13	9	9	11	4	9	6	11	8	9	8	7	9	7	7	8	6	9	12	8	10
m1658	7	9	10	8	6	7	7	6	13	6	8	12	10	9	12	12	11	7	9	11	11	10	7	10	10	9	8	7	9	7	9	12	8	9	9	6	9	9	12	13	11	9	10	8	5	9	12	10	12
m1659	6	10	8	14	8	8	4	3	14	10	8	10	12	10	8	15	14	9	10	10	13	12	6	8	9	12	6	11	10	7	8	6	10	12	8	6	8	10	13	13	11	10	11	7	8	9	12	7	10
m1660	12	10	8	8	14	10	10	9	10	10	9	8	11	12	9	8	8	8	6	12	10	6	16	12	11	11	13	9	10	10	10	12	6	12	8	16	11	10	9	8	10	9	6	13	6	10	13	11	11
m1661	12	8	8	7	14	8	9	10	10	8	7	10	9	10	13	10	12	6	6	6	13	12	10	12	11	10	11	8	8	7	7	8	6	8	12	13	11	12	11	6	6	7	6	11	6	6	12	11	7
m1662	6	5	6	11	9	12	8	9	11	9	7	8	10	9	9	10	10	10	10	9	10	10	7	10	10	15	6	6	10	10	10	6	10	10	10	8	11	8	9	9	9	10	9	10	5	10	11	5	8
m1663	15	13	15	12	9	7	10	8	11	9	9	9	11	13	14	10	11	10	6	9	9	9	11	15	8	6	8	7	9	11	9	9	9	9	11	8	8	11	12	12	8	6	6	6	6	9	11	12	8
m1664	14	12	12	7	12	10	10	13	8	12	11	10	10	14	11	4	8	8	9	10	10	12	10	14	11	7	13	10	10	12	8	13	7	10	18	9	9	10	7	7	9	11	5	13	7	14	5	15	7
m1665	8	7	8	7	7	7	6	8	9	9	6	7	8	7	7	8	9	7	9	9	8	8	7	9	7	7	6	5	7	8	8	6	6	8	8	7	6	6	8	8	8	4	11	6	6	8	10	7	8
m1666	6	10	9	8	7	6	8	5	13	4	6	9	8	9	9	13	10	7	7	10	14	10	7	9	11	13	8	7	10	10	10	9	11	12	6	10	11	10	12	7	10	10	9	7	6	5	17	13	12
m1667	12	8	8	13	10	9	8	10	9	12	9	12	11	11	11	10	11	13	6	8	8	9	11	7	9	7	11	10	13	10	8	9	10	11	8	9	8	10	14	7	7	10	7	9	3	8	9	11	9
m1668	12	14	10	9	12	10	10	13	8	12	11	12	6	10	11	9	12	10	7	10	7	12	8	6	15	6	11	8	11	6	10	10	7	10	14	10	7	10	11	8	10	7	8	13	5	10	6	13	11
m1669	9	11	7	9	11	9	6	6	11	8	10	12	7	10	9	10	8	11	4	10	8	7	9	7	9	11	14	10	11	8	7	11	7	11	8	11	8	9	10	9	13	10	7	8	5	11	10	10	11
m1670	15	11	13	9	12	11	10	14	4	10	11	10	13	8	13	3	6	11	7	9	6	6	14	13	8	6	17	13	13	10	8	15	6	9	14	10	9	11	3	9	11	9	3	12	6	13	7	13	8
m1671	13	9	13	6	11	13	10	11	5	13	11	7	7	11	12	4	9	12	9	9	6	13	9	13	10	9	12	9	10	12	6	12	10	13	15	8	12	13	8	8	10	10	6	12	5	10	9	18	8
m1672	9	4	9	8	7	10	10	9	9	8	10	7	8	6	10	9	7	9	9	0	9	7	9	8	9	8	9	9	3	8	10	6	11	7	9	9	9	8	8	5	0	8	5	7	8	7	10	8	6
m1673	12	7	10	8	10	9	10	9	7	10	10	6	9	9	11	5	4	10	6	9	8	6	11	14	10	9	11	8	8	14	8	11	9	8	10	14	11	12	8	8	9	8	5	10	4	10	11	15	8
m1674	6	9	8	14	4	8	8	5	15	10	7	9	11	11	9	15	14	8	12	10	14	12	5	6	10	15	3	7	8	6	12	6	9	8	5	8	9	8	16	12	9	10	10	8	8	6	13	7	12
m1675	10	12	12	8	12	12	16	10	8	12	10	8	11	10	11	8	8	10	8	12	6	6	12	10	9	7	11	8	10	12	8	10	10	10	12	10	9	14	11	10	10	13	7	13	5	9	9	11	15
m1676	14	10	8	6	10	12	11	12	10	12	10	8	7	12	9	7	10	8	5	14	9	10	12	10	7	11	11	8	10	10	6	10	7	12	10	12	11	12	9	8	10	11	5	13	7	12	11	11	11
m1677	10	12	11	7	9	7	8	9	9	9	12	16	9	9	13	8	10	9	6	8	8	8	11	9	11	5	12	12	8	8	10	12	7	8	9	6	7	9	8	11	7	9	7	9	6	9	7	9	10
m1678	9	9	12	10	11	12	13	6	10	8	7	8	11	12	6	11	9	11	9	9	7	7	12	6	7	10	9	11	9	15	11	9	9	13	8	9	6	11	9	9	8	11	8	9	7	7	12	10	11
m1679	12	14	14	11	10	10	8	9	12	10	8	8	14	12	11	9	8	9	9	14	9	6	14	16	7	8	9	9	7	8	8	7	9	12	12	7	9	10	11	12	10	11	8	11	5	10	10	13	11
m1680	10	11	12	7	9	12	10	9	9	8	8	9	8	11	7	9	10	8	6	7	10	8	13	9	9	11	10	11	10	12	12	10	9	10	8	14	9	8	6	9	7	8	8	9	5	7	11	9	10
m1681	15	8	12	5	11	11	13	16	4	11	13	10	7	6	14	3	7	9	7	8	7	9	12	12	10	6	13	8	9	11	9	12	7	7	13	11	12	9	6	7	8	9	8	13	7	13	6	12	7
m1682	14	12	10	10	16	10	12	13	10	12	12	10	11	14	7	8	10	12	8	10	8	10	14	10	9	7	11	10	11	12	10	10	8	8	14	10	9	8	9	8	9	11	7	11	5	8	7	9	9
m1683	11	10	11	15	9	11	6	12	9	9	13	11	13	11	8	8	9	14	6	10	7	7	11	8	8	6	13	11	10	9	9	10	9	10	10	8	8	7	8	14	10	10	6	8	3	16	6	8	8
m1684	12	10	12	8	10	14	9	12	6	6	9	10	5	8	13	7	10	10	6	10	9	6	12	12	9	6	11	9	10	9	9	10	5	14	12	13	11	16	9	6	8	7	6	11	7	8	8	11	9
m1685	11	17	9	9	9	11	9	10	13	11	9	7	10	9	10	10	7	10	8	21	10	9	9	11	10	10	10	8	4	9	9	6	8	13	11	10	12	9	8	7	3	14	4	14	7	9	11	14	14
m1686	8	12	8	9	10	10	7	10	12	8	9	10	7	12	9	9	10	11	5	10	9	10	10	10	7	10	11	10	15	7	9	11	7	10	10	9	7	6	11	9	11	9	8	11	5	9	10	11	9
m1687	14	6	10	6	11	10	9	13	6	10	15	9	8	8	14	4	6	10	8	8	7	11	8	8	9	8	14	14	10	10	5	10	7	8	10	9	12	9	8	7	9	9	4	10	5	13	6	10	5
m1688	12	14	12	10	12	12	8	11	10	14	8	10	8	12	9	8	14	10	7	14	6	12	12	12	11	9	11	10	9	8	12	11	10	14	12	8	11	8	9	10	8	13	7	13	6	10	7	9	13
m1689	12	12	6	6	8	8	9	8	12	10	8	8	7	8	13	10	12	6	5	16	11	10	10	10	13	10	9	8	9	7	9	10	8	14	6	11	15	12	13	4	6	11	6	13	6	4	14	13	13
m1690	6	9	9	9	11	8	7	6	9	9	7	7	9	10	7	12	12	6	14	7	10	12	8	8	10	11	8	9	8	7	7	6	10	11	9	5	6	9	9	8	7	7	8	7	8	8	9	7	7
m1691	6	7	6	9	11	12	8	9	9	10	9	6	10	9	5	8	8	9	10	10	10	8	11	10	10	15	10	9	8	14	12	10	10	12	10	10	11	8	7	8	9	12	6	12	5	11	13	9	8
m1692	9	11	9	11	9	11	7	10	17	11	7	9	12	15	10	11	13	11	11	11	9	13	9	9	10	12	6	7	7	9	11	7	9	9	7	9	10	11	18	11	9	12	9	10	5	8	10	8	12
m1693	9	11	11	11	9	8	7	14	12	11	9	10	13	8	13	7	13	3	5	11	12	13	9	8	14	8	10	10	15	6	10	15	6	8	12	9	11	8	11	12	9	9	10	11	7	12	8	9	11
m1694	9	8	11	7	8	10	9	8	10	10	7	8	10	10	8	8	11	7	9	10	11	9	8	11	8	10	6	7	7	9	9	9	6	9	10	7	6	7	8	10	9	5	8	9	6	9	12	8	9
m1695	11	11	9	12	13	9	9	10	13	11	8	9	10	13	10	12	15	9	10	9	12	13	9	11	10	12	8	8	10	6	8	7	10	11	13	9	8	9	14	7	9	12	8	8	8	7	9	6	8
m1696	14	9	11	6	9	9	14	15	7	9	13	12	7	5	13	5	6	10	8	7	10	8	9	11	10	5	12	8	10	12	10	11	6	6	10	12	11	10	7	6	7	10	7	10	6	11	7	11	6
m1697	9	9	6	14	10	8	7	11	14	8	8	9	10	11	10	11	10	10	6	9	11	10	9	6	9	12	10	7	14	9	11	10	6	7	6	11	9	8	11	12	10	9	9	6	7	8	10	10	11
m1698	7	13	7	9	7	13	9	7	15	7	4	11	8	13	8	14	13	7	8	13	14	13	7	5	12	14	8	8	9	8	11	8	8	13	9	9	8	11	14	9	11	10	11	12	7	7	11	10	12
m1699	15	9	13	9	9	11	9	12	4	9	11	8	10	8	12	4	9	11	6	8	5	7	12	13	8	8	11	10	7	13	9	10	10	11	11	11	10	11	7	9	6	5	5	9	6	10	10	12	7
m1700	7	9	13	14	6	10	7	9	13	9	10	11	16	8	10	12	13	10	7	11	11	11	9	10	8	8	5	6	12	9	9	12	7	8	8	6	10	11	10	17	11	10	11	7	8	11	10	7	14
m1701	5	11	11	12	10	14	8	11	12	11	6	11	14	10	6	12	14	12	10	11	8	10	7	11	8	9	8	10	12	8	9	12	11	12	10	5	9	10	12	13	11	11	7	11	6	11	10	7	13
m1702	14	9	11	6	14	12	12	13	3	11	11	6	8	7	11	2	6	10	6	10	6	10	11	13	8	7	14	11	10	14	6	13	10	10	14	12	13	10	3	7	9	10	4	13	4	14	9	13	6
m1703	11	5	13	10	15	11	9	10	9	11	10	7	9	15	10	8	13	10	8	1	8	13	13	13	12	10	12	11	5	9	9	7	10	9	13	9	10	11	12	6	2	8	4	8	7	8	9	10	6
m1704	7	9	7	9	11	9	8	11	11	7	12	12	7	5	12	10	11	13	7	9	12	11	7	7	6	11	14	9	8	8	7	6	8	9	9	10	8	11	12	11	15	8	8	10	6	13	9	8	8
m1705	5	10	11	10	12	12	13	10	8	6	9	9	9	6	8	9	7	9	7	10	9	9	10	8	10	10	9	7	9	11	9	10	7	7	11	9	8	11	9	10	10	11	9	11	4	9	10	8	13
m1706	9	11	11	9	7	15	7	8	11	9	8	7	10	15	8	10	13	7	8	13	8	9	11	13	10	13	10	10	9	10	9	9	10	17	11	9	10	13	12	9	11	10	6	14	4	7	12	12	12
m1707	10	12	10	11	8	14	7	10	12	12	7	8	9	12	11	9	10	10	7	16	7	10	10	12	13	12	9	9	7	9	9	7	12	16	10	7	11	10	13	8	6	13	7	15	6	8	10	13	11
m1708	9	11	13	13	9	15	8	10	11	9	8	11	10	7	10	12	13	12	8	11	8	9	11	11	14	10	4	7	10	7	9	7	10	11	9	9	10	11	14	11	9	8	9	12	6	9	10	8	12
m1709	15	9	13	6	11	9	11	14	7	9	13	9	9	9	16	4	7	9	6	9	9	9	13	17	8	5	14	9	9	11	7	13	7	9	13	13	14	13	6	6	8	10	6	10	5	13	10	14	8
m1710	10	12	12	12	10	14	12	9	12	10	7	10	11	14	9	8	6	10	7	10	10	8	12	8	11	11	11	9	6	14	10	10	6	10	10	6	5	12	13	10	8	9	6	11	5	10	7	13	11
m1711	9	8	9	12	11	10	10	9	11	8	10	9	10	9	12	10	10	8	8	6	10	10	7	7	12	9	9	7	8	8	10	10	8	6	12	8	9	6	11	9	5	9	6	9	8	11	7	7	7
m1712	11	9	9	10	13	9	10	9	9	7	10	9	10	9	12	10	7	11	5	9	10	5	13	11	8	8	12	6	10	10	8	10	5	11	9	13	10	13	10	5	9	8	7	8	4	7	12	12	10
m1713	9	6	7	6	8	9	15	12	10	8	11	9	7	8	12	9	3	10	9	6	11	9	10	9	11	10	10	5	7	15	11	8	5	5	7	13	14	9	7	7	6	11	7	9	5	10	10	10	9
m1714	11	11	11	10	11	9	10	9	13	13	8	7	13	13	8	9	9	9	7	11	10	11	13	11	12	8	10	9	11	11	9	12	9	7	13	6	10	9	12	10	10	12	7	14	6	10	8	14	12
m1715	8	10	10	16	10	10	6	5	16	10	5	8	13	12	9	15	14	9	9	10	13	12	8	10	13	14	5	7	10	8	8	6	11	10	8	8	9	10	15	12	10	9	10	7	8	6	13	7	11
m1716	8	8	10	10	4	8	8	5	13	6	4	9	8	9	9	13	14	6	9	10	12	10	7	9	12	11	2	7	8	8	12	5	9	10	6	8	9	8	13	11	9	8	12	7	7	5	15	7	12
m1717	11	8	10	7	9	7	9	12	10	9	10	10	6	10	12	7	9	7	7	6	9	9	10	11	10	12	10	8	7	11	9	9	6	9	9	13	10	11	10	5	6	9	8	9	5	10	8	12	9
m1718	17	11	13	5	13	13	11	14	5	11	12	9	8	11	14	2	7	9	6	11	6	9	15	17	10	6	16	13	9	11	8	13	9	13	13	11	12	11	6	7	9	10	4	14	5	13	8	14	6
m1719	9	11	9	10	9	11	5	8	13	9	5	9	12	13	10	11	13	9	8	13	12	11	9	13	8	11	6	8	8	5	7	6	9	13	13	8	8	7	10	9	11	12	10	12	7	9	12	8	10
m1720	12	12	12	10	14	14	12	9	10	12	8	8	13	14	9	8	8	12	9	12	6	8	12	14	3	11	9	9	10	14	6	9	10	12	12	8	9	14	11	8	11	11	5	11	6	12	11	13	11
m1721	5	9	6	11	9	6	8	5	14	8	11	10	9	10	8	12	8	11	9	9	12	8	8	8	9	12	10	10	9	9	8	9	9	10	6	8	7	10	13	9	11	11	7	7	6	7	12	11	11
m1722	12	18	10	8	8	12	10	11	12	12	10	8	9	8	11	9	8	10	9	22	9	8	10	10	11	9	11	9	5	8	10	7	9	14	10	10	11	10	9	6	2	13	5	15	8	8	10	13	15
m1723	14	11	13	10	11	13	9	13	5	9	10	11	14	12	12	5	8	14	8	11	5	7	11	14	5	8	12	11	12	11	5	12	9	10	12	7	8	11	6	12	11	8	6	12	6	14	8	12	6
m1724	11	7	9	10	11	5	7	8	13	15	7	7	9	13	10	9	11	7	8	7	12	15	9	9	12	12	8	7	7	11	8	9	5	9	9	10	12	13	12	6	7	12	7	6	6	6	11	14	12
m1725	13	9	11	10	15	9	9	9	9	15	7	11	9	13	8	10	15	9	8	7	6	13	13	9	10	9	10	10	9	9	10	7	10	13	9	8	10	11	10	8	7	12	8	8	6	6	9	8	12
m1726	9	7	11	12	11	11	9	11	9	13	10	7	14	13	6	7	9	12	9	7	7	11	11	11	10	8	10	11	16	11	9	16	9	11	11	9	10	11	8	11	8	10	2	12	6	13	6	12	10
m1727	11	5	13	10	15	11	9	10	9	11	10	7	9	15	10	8	13	10	8	1	8	13	13	13	12	10	12	11	5	9	9	7	10	9	13	9	10	11	12	6	2	8	4	8	7	8	9	10	6
m1728	9	4	7	9	9	9	9	8	8	11	7	7	9	10	8	9	11	5	9	8	11	13	8	9	12	14	8	10	7	9	7	8	7	7	12	9	12	7	9	8	8	9	8	13	7	7	12	8	9
m1729	11	11	12	9	12	12	13	8	8	8	10	8	9	12	6	8	5	11	8	9	7	7	12	10	7	10	12	11	9	15	9	9	11	13	9	11	8	11	8	7	9	11	5	8	4	8	10	14	7
m1730	13	8	12	7	11	9	11	14	6	11	12	9	8	10	10	3	7	11	7	8	7	9	10	12	7	8	12	8	9	15	9	11	9	9	13	11	12	9	6	9	8	9	7	10	5	13	8	12	7
m1731	12	6	12	8	10	10	12	11	5	10	10	5	10	7	11	4	6	9	8	10	8	6	13	13	11	7	12	9	10	14	10	13	10	8	11	12	13	10	4	7	9	8	5	11	5	10	11	13	10
m1732	11	11	13	8	11	11	10	14	5	8	13	13	10	11	11	3	3	14	7	11	4	8	13	11	7	5	17	9	12	12	8	12	7	9	11	9	10	11	5	12	14	8	6	10	5	14	6	14	8
m1733	12	10	12	11	12	12	5	8	10	14	5	10	11	12	7	9	16	8	10	8	9	14	12	10	13	10	9	10	8	9	9	6	9	12	12	9	9	12	13	9	8	9	8	13	6	7	8	11	11
m1734	10	16	12	6	12	14	14	12	10	10	11	12	7	4	11	8	8	10	6	16	9	10	10	8	11	7	9	8	9	10	9	13	5	8	12	10	13	14	9	8	6	13	7	15	6	12	6	11	15
m1735	9	9	15	10	7	15	7	8	9	11	9	7	11	11	6	7	11	9	9	11	8	11	13	13	14	7	8	10	9	10	11	13	9	15	11	5	12	11	8	10	10	12	6	12	7	8	11	12	12
m1736	7	8	11	15	8	8	6	6	13	14	7	8	13	13	7	12	11	11	7	8	10	11	9	7	10	11	9	10	15	10	9	13	8	13	6	5	8	11	12	13	7	13	7	5	7	8	11	9	13
m1737	8	9	10	9	5	9	9	9	11	5	8	8	8	8	9	10	10	7	14	9	10	10	6	9	6	8	6	4	7	11	9	7	6	6	10	4	9	6	10	8	8	7	10	8	8	6	7	7	9
m1738	11	8	12	5	13	12	11	12	4	13	9	8	8	8	8	5	9	8	10	8	7	11	10	11	10	8	12	8	9	11	7	12	11	9	14	9	10	9	7	7	8	9	4	13	5	9	8	12	5
m1739	14	9	11	6	12	10	12	11	7	13	9	8	7	11	9	4	8	10	8	9	8	8	11	11	6	9	11	9	10	14	6	12	10	10	13	10	9	10	6	8	9	10	6	11	5	10	9	11	8
m1740	11	8	10	6	9	8	11	10	10	8	9	9	9	8	8	9	9	9	9	10	9	9	10	10	5	8	8	7	7	11	11	7	7	9	9	13	8	3	8	9	9	7	9	7	7	10	10	8	7
m1741	10	10	10	9	10	10	7	12	8	8	14	11	7	8	9	7	10	12	6	8	6	10	12	8	9	7	12	11	9	8	10	9	7	7	10	10	9	8	7	13	9	7	7	10	6	11	6	7	9
m1742	11	9	11	9	7	11	7	10	11	5	9	9	10	13	12	11	15	9	6	9	9	11	9	15	8	11	8	7	9	8	9	7	9	13	11	11	12	11	10	9	8	8	10	8	6	7	13	8	8
m1743	11	15	11	9	13	13	7	12	11	9	9	11	9	13	10	7	13	9	6	11	11	15	7	13	10	10	10	9	11	8	8	10	10	11	17	10	10	11	10	9	10	10	8	14	7	11	8	12	8
m1744	11	7	11	8	9	9	9	9	9	9	8	10	8	11	8	8	9	11	8	7	6	7	11	13	6	10	12	12	11	11	5	11	8	13	7	8	8	7	8	15	15	12	6	8	4	13	8	12	8
m1745	16	10	12	4	12	14	11	13	6	12	11	8	7	10	13	1	6	8	7	12	5	10	14	16	11	7	15	12	8	12	7	12	9	12	12	10	13	12	7	6	10	11	5	15	6	13	9	15	7
m1746	12	8	8	11	10	8	9	10	8	10	9	8	11	12	11	8	10	13	9	10	7	10	10	12	7	10	9	8	13	11	3	9	10	12	10	9	9	10	11	9	11	9	5	9	5	12	10	13	7
m1747	7	9	11	12	9	11	9	9	11	9	13	11	12	7	8	10	9	10	7	7	11	9	9	9	12	9	13	10	12	9	9	12	8	9	9	6	8	7	10	10	10	10	6	8	4	12	9	8	8
m1748	13	11	11	8	11	13	12	11	7	9	10	9	7	9	14	6	7	12	7	11	8	11	9	11	10	7	12	8	8	12	8	10	9	11	11	10	14	13	10	7	9	8	6	12	5	11	9	18	8
m1749	11	17	13	10	13	13	8	11	7	11	7	11	11	11	10	8	11	11	9	13	8	9	7	11	8	9	12	9	8	8	6	8	10	15	15	10	8	17	12	7	9	8	6	14	5	9	9	16	12
m1750	7	6	9	10	8	8	8	7	10	8	4	8	8	6	6	11	10	8	9	8	9	8	9	8	7	10	6	7	7	10	10	5	13	9	8	8	9	6	7	9	8	6	8	9	5	8	12	8	8
m1751	10	10	12	16	12	12	8	10	14	14	9	8	13	14	7	11	12	11	11	10	10	14	10	8	11	12	9	8	9	12	12	7	7	10	10	6	11	10	13	12	10	13	9	7	7	10	7	9	11
m1752	8	10	6	8	12	8	8	9	10	10	8	9	10	8	12	8	10	8	7	8	9	12	8	10	11	9	11	11	8	8	7	12	8	8	12	9	9	8	9	7	7	9	5	13	7	11	9	13	7
m1753	8	12	12	15	8	10	10	7	16	12	8	8	12	12	7	12	10	9	12	14	10	10	12	10	11	11	5	7	7	12	12	7	8	10	8	6	11	8	13	14	8	13	8	9	7	9	11	11	15
m1754	4	9	10	9	4	8	5	5	10	5	7	7	8	8	4	11	7	6	10	7	8	7	7	6	6	9	4	5	8	8	6	6	9	9	7	5	5	4	9	8	7	9	10	5	7	6	8	6	6
m1755	17	15	11	5	9	9	12	15	9	11	11	11	8	11	14	6	9	11	6	15	8	9	13	13	8	6	14	9	10	9	7	12	8	13	11	11	12	11	10	7	9	12	6	12	5	9	8	14	10
m1756	11	9	7	9	9	11	10	11	11	11	7	9	9	11	8	9	13	9	7	11	11	17	7	7	10	12	8	7	11	10	7	10	7	9	13	10	12	9	8	11	10	10	7	12	7	12	12	12	10
m1757	11	7	13	8	11	13	7	12	9	9	11	9	10	11	10	6	9	8	8	9	10	11	15	15	14	7	10	10	11	11	12	14	9	11	13	11	14	7	4	8	8	12	8	12	2	13	9	10	8
m1758	8	8	8	11	12	8	8	7	14	10	8	8	10	16	7	11	14	4	8	6	12	14	10	10	11	13	7	10	6	8	10	8	7	10	12	12	9	10	11	7	5	11	8	9	8	8	11	9	11
m1759	11	13	11	13	11	9	5	8	15	13	8	9	12	13	8	10	15	5	8	13	13	11	13	11	14	12	8	10	11	5	13	9	8	11	11	11	8	7	12	12	11	12	10	10	6	9	8	4	12
m1760	6	6	8	12	10	10	8	5	14	10	8	6	12	16	7	13	14	6	10	6	12	14	8	10	11	13	5	10	4	8	8	6	7	10	12	10	9	12	13	8	5	11	7	9	8	7	13	9	11
m1761	9	7	11	12	7	11	8	11	11	9	10	11	10	9	12	8	9	10	8	9	8	7	9	9	10	7	9	6	12	9	10	12	8	9	9	8	10	9	10	13	11	8	8	8	7	11	7	10	10
m1762	9	7	9	4	6	6	7	11	6	7	7	6	5	5	9	6	7	5	10	9	9	8	8	9	8	6	8	7	8	8	7	8	5	5	9	8	9	6	6	6	8	4	10	9	5	7	8	8	7
m1763	10	14	14	12	7	12	8	13	11	9	13	17	11	9	9	8	9	16	9	10	8	9	11	8	10	6	13	8	11	10	11	11	8	11	9	7	7	8	12	16	14	12	10	9	5	12	5	9	13
m1764	9	5	11	8	13	9	10	9	11	9	10	9	7	13	12	10	13	10	8	1	10	13	11	11	12	10	10	9	5	7	9	7	8	7	11	9	10	11	14	6	2	8	6	8	7	6	11	10	8
m1765	11	15	9	9	13	13	10	13	11	9	8	7	6	7	12	8	7	10	5	15	12	11	7	9	12	9	10	8	8	10	6	8	7	9	13	10	12	13	10	7	7	10	6	14	5	9	7	14	10
m1766	13	8	12	7	11	9	11	12	6	13	10	7	8	10	10	3	7	11	8	10	7	9	10	12	5	8	12	8	11	17	9	11	9	9	12	9	10	9	4	9	10	11	5	10	5	11	10	12	7
m1767	8	8	12	14	10	9	6	9	11	8	10	9	14	7	12	9	12	8	7	10	10	8	9	11	9	7	9	7	10	8	8	10	9	7	11	8	11	10	9	11	9	8	10	9	3	10	11	5	11
m1768	7	11	11	9	11	13	7	9	11	7	9	9	10	9	8	10	13	8	8	13	10	11	11	13	10	7	8	8	6	8	11	10	8	13	13	9	16	11	8	10	9	14	9	12	7	7	9	8	12
m1769	7	8	8	8	10	8	6	10	8	8	8	8	8	10	6	9	9	8	11	10	9	10	9	10	7	7	9	8	8	10	10	9	11	8	12	8	9	5	9	7	9	8	6	7	5	9	6	9	8
m1770	10	11	11	9	14	5	12	7	7	11	8	8	8	11	7	8	10	8	8	9	8	8	11	12	9	9	9	8	8	10	6	9	9	10	12	14	7	10	8	6	9	10	6	8	6	9	7	9	10
m1771	10	10	9	10	9	8	10	9	11	9	8	9	9	9	9	9	8	6	8	8	14	10	11	9	6	11	7	7	8	12	14	8	5	10	7	10	7	8	9	8	7	8	8	9	8	8	15	11	10
m1772	9	9	9	8	6	11	11	10	10	6	9	8	9	10	10	10	9	8	7	9	13	11	6	11	9	10	6	7	7	9	11	7	8	9	10	11	10	7	11	9	8	7	9	10	7	10	12	10	7
m1773	12	12	12	8	12	12	8	7	10	14	10	8	11	14	7	7	10	8	8	12	6	10	12	12	11	9	11	12	8	12	8	8	9	14	10	8	9	12	9	10	10	13	6	11	6	9	9	11	13
m1774	12	10	8	11	4	8	9	8	14	10	8	10	10	12	11	12	12	11	8	12	13	14	6	8	11	12	5	4	9	9	7	5	10	12	8	7	9	8	13	12	10	9	10	7	5	8	14	13	9
m1775	12	14	14	9	16	12	11	12	6	14	11	10	11	8	9	6	12	9	7	12	9	10	12	12	11	8	13	12	9	9	9	13	9	12	16	11	13	16	9	7	8	11	5	15	5	12	6	13	13
m1776	8	9	11	11	11	11	7	7	9	9	10	10	12	9	7	10	9	11	7	9	11	9	10	11	10	9	12	12	10	7	8	12	6	11	9	9	8	9	6	11	13	10	6	10	6	13	8	8	10
m1777	9	11	15	11	13	15	9	10	7	7	11	9	11	11	8	7	7	11	7	9	5	5	15	13	8	6	14	10	10	13	11	12	7	13	13	11	10	13	6	9	8	10	5	10	5	11	8	12	12
m1778	10	11	4	6	10	7	10	11	11	10	8	13	10	11	10	11	10	8	8	9	12	11	10	6	10	9	12	11	14	8	8	12	8	11	6	12	11	10	12	7	11	11	8	12	7	9	11	12	12
m1779	7	10	11	13	9	8	7	6	12	12	5	7	11	10	4	13	13	7	13	10	13	9	8	5	13	12	7	9	9	7	13	7	10	11	10	9	6	7	13	11	8	9	9	9	6	7	8	6	11
m1780	7	10	9	10	8	12	9	6	14	6	7	9	9	12	6	13	13	9	11	10	11	11	8	8	7	12	5	7	9	11	13	7	9	9	9	9	8	7	12	9	10	11	11	9	9	7	12	6	11
m1781	8	8	9	9	9	10	10	9	11	9	8	8	7	11	9	10	10	7	8	8	8	10	9	11	9	11	9	8	6	12	10	8	12	10	11	10	11	10	13	7	7	12	7	11	5	9	11	11	10
m1782	10	10	14	17	6	8	8	6	12	12	9	6	17	12	9	11	10	9	11	10	9	10	10	12	9	11	7	8	11	12	8	9	10	12	10	5	7	10	11	14	12	11	8	5	6	10	12	9	13
m1783	10	10	12	13	10	10	8	12	8	10	11	6	13	12	13	8	6	13	8	8	6	4	12	14	9	9	13	11	7	10	6	9	9	12	10	8	5	8	7	10	10	11	3	11	5	10	9	13	11
m1784	13	5	11	13	13	9	11	14	5	13	11	8	15	9	13	4	7	11	8	5	6	9	11	13	8	6	15	11	13	13	8	15	10	9	13	11	12	11	6	7	7	8	4	8	6	13	9	12	6
m1785	10	14	14	12	8	14	10	10	12	8	10	12	11	10	9	11	16	8	10	12	10	10	12	10	7	8	7	8	9	6	10	7	7	12	12	9	9	12	13	12	10	9	11	11	5	8	8	7	13
m1786	11	9	13	10	9	13	10	9	11	13	6	11	10	13	8	9	13	9	9	9	8	13	13	11	12	9	8	7	7	9	7	9	9	11	13	5	8	9	12	10	8	14	8	12	5	8	8	8	10
m1787	9	11	12	9	7	12	7	10	11	7	9	12	9	10	11	10	12	7	10	9	9	9	8	12	10	9	6	9	17	9	9	15	7	13	10	5	8	8	11	11	7	10	9	10	8	9	11	8	11
m1788	9	13	13	11	7	9	9	6	13	9	7	11	11	13	8	14	15	7	8	11	9	9	11	11	12	10	8	10	9	7	11	7	8	15	9	7	8	11	12	10	9	12	11	6	6	5	12	6	14
m1789	5	8	6	9	9	6	7	6	10	7	7	7	7	9	4	12	11	6	8	8	9	8	6	6	8	8	7	5	6	7	9	7	11	9	9	8	7	6	9	7	7	9	12	5	7	7	9	4	8
m1790	8	12	12	12	10	12	10	8	14	8	8	14	11	14	7	14	16	8	12	8	10	10	14	8	11	11	9	10	8	8	12	6	8	12	10	10	7	10	15	10	7	11	9	9	5	6	9	5	13
m1791	9	15	11	9	13	15	9	10	13	11	9	11	10	13	8	7	9	9	9	13	7	9	11	11	10	10	10	9	9	11	7	9	9	11	11	9	8	13	14	9	11	12	9	16	5	9	8	12	14
m1792	12	14	12	12	10	10	8	5	12	16	8	8	13	14	5	9	10	6	11	14	8	10	12	8	11	11	9	12	10	12	8	10	9	14	10	8	5	10	9	12	10	13	6	9	7	9	9	11	15
m1793	13	10	13	9	9	10	7	8	8	9	9	9	10	10	10	8	9	9	8	8	9	9	8	11	8	12	9	10	9	11	7	9	12	13	11	11	8	11	8	9	8	7	6	7	5	10	12	12	7
m1794	9	8	7	8	10	10	11	8	12	8	8	7	7	12	8	11	11	9	11	8	9	11	8	10	7	12	4	7	9	13	11	6	9	7	9	11	10	9	11	7	8	9	9	7	6	9	10	6	9
m1795	8	10	10	11	8	11	9	10	10	8	13	16	9	10	9	8	10	11	8	9	6	6	8	6	9	7	11	14	9	8	10	9	8	11	7	6	8	7	11	11	10	10	6	9	3	6	8	9	10
m1796	10	10	10	7	8	10	7	10	10	12	8	8	8	10	13	8	10	10	8	12	11	14	4	12	9	10	9	7	9	9	7	9	10	12	12	7	13	14	11	10	10	11	8	11	5	9	12	17	11
m1797	11	12	10	7	7	7	9	12	10	9	10	9	6	8	10	7	7	9	7	9	11	11	8	8	7	8	8	7	9	11	11	9	9	7	11	11	10	7	8	8	8	9	9	6	6	9	10	10	9
m1798	13	11	11	9	9	13	10	13	9	9	11	11	8	9	14	9	13	13	9	11	8	13	5	13	6	11	8	7	10	10	6	7	11	11	13	10	12	15	12	9	11	8	9	10	6	11	11	12	8
m1799	12	12	10	10	8	12	7	8	14	10	7	12	7	14	9	12	14	12	10	10	11	14	10	8	11	12	9	8	8	9	9	6	10	14	8	7	9	12	17	10	8	11	9	9	6	8	10	11	9
m1800	14	12	10	12	10	8	10	9	12	10	8	8	11	12	9	9	10	8	8	12	10	8	14	12	11	11	9	9	11	6	8	9	7	10	12	10	7	6	9	10	11	9	8	9	4	8	9	9	9
m1801	13	9	11	11	11	11	9	11	9	13	9	11	9	11	8	8	11	12	10	9	8	11	13	9	12	10	12	11	9	11	10	9	8	11	9	11	12	13	14	9	9	8	3	10	4	8	10	14	10
m1802	9	8	8	15	5	7	6	6	11	11	12	9	12	11	10	11	11	10	9	10	9	11	7	11	8	11	8	9	10	10	8	6	9	11	9	6	10	10	10	15	11	8	8	6	6	11	12	9	7
m1803	14	10	14	7	12	12	9	14	4	16	12	8	10	10	11	4	12	9	6	12	7	12	10	14	11	6	13	10	7	9	9	11	9	14	16	7	13	12	7	9	8	11	6	13	3	11	6	13	9
m1804	6	12	12	14	8	16	6	6	14	10	7	8	13	12	5	13	14	10	10	14	9	10	12	10	11	12	5	9	9	8	12	7	9	14	10	7	9	10	13	12	8	11	9	15	8	8	12	9	15
m1805	11	11	9	12	5	3	7	11	13	7	10	9	12	11	16	11	13	8	6	11	12	11	9	11	12	9	6	5	12	7	10	10	7	9	9	10	10	7	12	11	12	10	10	6	6	7	9	8	10
m1806	12	10	10	9	10	8	9	12	10	10	9	10	9	6	13	7	10	7	7	8	9	8	10	10	11	8	11	8	19	7	9	15	6	8	10	9	9	8	9	10	7	9	7	11	6	11	8	11	9
m1807	8	14	14	11	10	12	8	12	12	8	10	12	10	8	11	9	14	6	9	10	12	14	8	10	11	8	9	8	11	7	12	11	8	8	16	9	11	12	9	9	9	11	10	11	7	10	8	9	13
m1808	7	11	7	7	9	7	9	10	8	7	9	10	5	6	8	7	9	7	7	9	9	10	9	9	10	4	10	13	9	7	9	11	7	7	9	7	10	7	10	8	11	10	5	8	5	10	8	8	8
m1809	10	12	16	9	12	16	6	11	6	10	10	8	10	10	7	7	14	10	7	10	6	10	12	16	9	6	11	10	10	7	9	12	10	14	16	8	11	14	9	9	9	9	7	15	7	10	9	11	11
m1810	6	8	7	13	6	8	4	9	12	7	14	9	9	9	10	11	9	10	7	10	10	10	7	8	8	11	9	9	10	10	7	6	8	10	7	6	9	8	11	14	12	10	7	5	5	12	11	7	9
m1811	13	7	10	8	8	9	10	13	9	10	10	7	12	9	16	7	8	10	7	9	7	10	9	15	8	7	10	9	10	10	4	12	9	9	10	10	13	8	9	9	11	10	7	10	4	11	11	13	7
m1812	7	9	8	8	6	8	6	8	9	5	7	7	6	7	7	9	10	7	9	7	9	6	7	5	8	7	6	6	5	8	10	6	6	8	8	7	6	8	8	8	5	9	13	8	7	6	8	7	8
m1813	5	5	9	7	6	11	11	8	10	7	9	6	7	4	10	11	11	6	9	7	11	7	8	11	10	10	5	7	7	7	11	10	10	9	8	9	12	9	11	8	6	11	10	12	7	6	14	8	11
m1814	10	10	14	14	12	10	10	7	12	12	8	8	13	10	9	11	12	8	10	8	9	10	10	12	7	9	7	7	8	11	7	6	9	10	10	8	9	16	13	10	8	11	8	5	6	8	12	9	13
m1815	4	10	10	10	10	16	6	9	14	6	10	8	9	12	7	10	10	8	9	10	10	10	10	12	9	9	9	7	8	10	10	10	8	12	12	10	11	14	13	8	9	13	7	13	6	10	11	11	13
m1816	11	9	9	7	10	9	9	14	10	12	11	10	5	6	13	6	10	9	6	7	9	14	9	9	10	8	10	10	11	9	9	13	8	7	8	7	10	9	9	8	8	10	6	11	6	10	7	11	9
m1817	13	8	12	7	11	9	9	14	6	11	11	10	8	10	10	5	11	9	8	8	7	11	12	12	9	8	11	8	9	13	13	11	9	9	12	9	10	7	6	9	8	9	8	12	6	11	8	10	7
m1818	7	11	13	15	7	13	7	10	10	10	9	12	11	10	9	12	15	9	10	10	9	12	9	9	13	10	6	8	9	5	11	9	7	11	11	3	9	9	13	12	10	9	10	10	6	8	8	6	11
m1819	12	8	8	5	12	12	13	12	8	10	13	10	7	8	13	5	6	10	3	10	9	12	10	10	11	8	13	8	11	13	9	13	8	8	12	11	15	12	9	8	10	11	7	15	5	12	10	17	9
m1820	10	10	10	9	8	12	7	12	10	8	9	8	11	8	11	8	7	9	6	10	8	11	8	10	10	10	11	8	11	9	6	11	6	9	11	8	11	11	9	10	12	9	5	11	6	11	7	12	8
m1821	11	11	11	10	5	9	7	6	13	9	9	5	9	13	12	10	11	9	6	13	10	11	9	15	12	10	6	7	10	10	9	10	10	13	9	9	12	9	12	9	11	10	8	10	7	7	14	14	10
m1822	13	9	9	13	8	9	7	12	9	12	9	14	11	9	13	9	13	13	7	9	8	11	8	7	7	7	9	8	9	9	8	5	8	7	10	9	8	11	14	11	10	8	10	9	2	8	9	8	9
m1823	8	10	8	8	10	10	10	9	12	8	10	8	10	10	11	9	6	8	6	12	10	8	10	10	9	11	9	7	10	12	10	12	6	10	8	14	13	14	9	10	11	11	6	11	3	10	15	15	15
m1824	8	12	14	14	10	14	6	9	12	8	10	8	13	14	9	8	10	8	10	12	8	6	12	14	7	9	9	7	9	12	12	7	8	14	12	10	9	12	9	10	11	11	8	9	4	10	9	9	13
m1825	10	11	13	12	9	10	8	9	7	11	10	9	10	9	10	6	9	10	9	10	8	11	11	11	11	9	10	9	10	10	8	12	8	8	11	6	10	11	10	7	9	10	6	11	4	9	5	13	10
m1826	11	11	15	14	13	9	11	9	11	11	7	11	11	9	10	10	15	9	10	7	8	11	11	11	8	8	8	6	10	9	10	7	8	9	11	9	10	13	12	10	8	10	10	4	8	7	10	6	12
m1827	12	7	5	7	12	6	12	11	9	10	9	7	8	11	9	9	8	9	8	9	14	12	7	8	10	13	11	9	8	10	10	9	7	8	9	16	13	8	8	7	9	10	5	9	5	9	11	13	6
m1828	13	13	13	15	13	9	9	8	11	13	9	9	13	13	10	10	13	9	10	11	8	11	9	11	8	11	8	6	8	11	9	6	8	13	11	9	8	11	10	11	11	10	8	4	6	9	10	8	10
m1829	10	10	10	9	12	12	8	9	8	10	8	8	8	12	9	8	10	9	8	12	8	10	12	12	13	9	11	11	7	10	10	11	10	14	14	10	11	6	5	9	10	13	7	11	7	10	9	9	9
m1830	10	9	9	10	8	7	10	7	9	10	8	7	9	9	9	11	10	8	10	9	10	8	11	8	9	13	9	8	8	12	10	10	9	10	7	12	9	12	10	9	7	8	6	8	5	6	13	11	12
m1831	10	6	14	9	14	12	9	10	10	10	10	8	10	12	11	8	16	9	10	2	11	16	10	14	9	8	9	10	6	7	9	8	10	8	14	9	13	14	13	7	3	9	6	9	8	9	10	9	7
m1832	11	11	8	4	10	11	11	14	8	6	11	8	7	8	10	7	5	10	5	9	9	7	12	8	9	8	13	9	7	11	13	9	7	9	7	17	10	7	6	8	7	9	8	10	6	8	10	12	9
m1833	14	9	13	6	10	12	10	15	3	12	10	8	9	7	11	4	8	10	10	9	6	10	11	12	11	7	12	7	10	12	8	12	8	6	14	10	9	10	7	8	9	8	7	13	6	12	5	11	6
m1834	13	11	13	10	11	9	6	11	13	11	10	13	9	9	14	11	17	8	9	7	12	15	11	11	12	7	6	7	9	6	12	7	9	7	9	10	12	11	16	10	7	8	11	10	9	7	9	8	10
m1835	10	7	10	7	10	10	13	12	5	9	9	9	7	6	9	6	6	10	12	7	4	7	10	10	8	5	11	8	7	13	9	8	8	7	11	9	6	10	7	8	6	9	9	9	6	10	3	9	7
m1836	16	9	11	8	12	9	12	13	3	14	12	8	10	7	11	3	8	10	9	10	8	10	13	12	8	7	14	9	10	12	8	12	9	10	11	12	11	10	5	8	9	8	5	10	6	12	9	11	6
m1837	7	7	9	10	9	11	11	9	13	11	8	9	10	13	8	12	9	10	10	5	9	7	11	9	12	10	11	11	8	11	9	10	10	11	9	8	8	9	12	7	7	14	4	8	5	7	10	10	12
m1838	10	10	10	8	9	10	8	11	9	8	9	9	8	7	9	7	10	5	7	8	12	10	9	10	11	11	11	9	6	8	12	10	9	12	12	12	9	10	7	7	6	12	8	11	6	9	11	11	10
m1839	14	12	11	10	10	11	8	15	9	6	10	13	10	9	14	8	10	12	5	10	8	10	9	12	8	9	12	9	14	8	10	10	4	10	9	8	9	10	7	10	10	5	9	9	6	8	10	10	7
m1840	11	8	13	9	7	11	9	12	6	11	7	7	9	8	10	5	9	9	9	10	9	9	8	11	11	10	10	8	9	11	9	12	7	7	13	9	10	11	7	9	10	9	8	10	5	11	8	12	9
m1841	11	11	13	8	13	13	11	12	9	15	11	7	9	9	10	3	5	10	9	13	7	11	13	13	12	6	12	9	10	13	9	14	9	9	15	7	12	9	6	8	9	16	4	14	5	14	6	14	12
m1842	10	9	9	12	9	9	9	13	11	9	8	9	14	7	12	9	10	12	5	11	11	11	6	10	9	11	10	5	12	6	6	8	7	8	9	7	11	11	10	12	12	8	8	8	6	12	8	10	8
m1843	12	16	14	11	10	8	9	10	12	14	9	10	13	10	11	9	10	7	5	16	11	8	12	12	13	8	11	11	7	9	11	9	8	14	10	9	11	12	11	10	6	13	7	11	5	8	8	13	15
m1844	10	10	12	9	8	10	6	11	12	6	10	8	10	8	13	9	10	7	7	12	11	10	10	16	11	6	7	5	9	8	9	11	7	10	10	10	15	10	9	11	11	11	9	9	5	8	10	9	9
m1845	8	7	8	9	9	9	11	8	8	9	7	7	8	10	9	8	8	8	12	9	8	10	6	12	4	9	7	6	9	9	1	8	12	9	8	8	9	8	9	6	9	9	6	7	5	8	9	11	5
m1846	9	11	11	9	12	11	6	10	11	10	7	8	13	11	11	8	10	7	7	10	8	12	9	13	10	10	10	10	11	8	7	15	9	10	15	5	7	8	8	12	10	11	5	13	6	14	8	10	7
m1847	12	10	13	6	11	11	9	13	7	10	12	11	8	8	10	4	6	10	8	11	5	8	11	13	10	6	13	11	14	12	9	18	9	12	10	9	12	9	4	9	11	12	5	12	5	13	8	13	10
m1848	5	10	6	9	12	8	11	8	14	6	6	8	8	8	8	11	11	5	9	9	15	11	8	6	9	12	8	9	9	9	11	9	5	7	10	9	8	7	10	9	8	11	10	11	7	5	12	8	13
m1849	9	7	8	3	9	8	9	11	4	7	9	7	5	6	11	6	5	7	10	7	3	7	8	10	8	7	10	7	8	9	7	7	9	5	7	8	7	8	7	6	7	4	8	9	4	10	7	10	5
m1850	7	11	12	12	6	11	9	11	14	9	10	11	12	9	12	12	13	8	9	9	9	14	7	9	12	9	5	5	10	7	11	12	8	5	12	4	10	8	13	13	9	10	11	10	6	11	8	7	12
m1851	7	8	11	6	10	9	12	11	5	8	10	10	7	7	8	7	11	8	11	8	5	7	9	10	7	6	8	7	6	8	8	8	9	10	11	9	7	9	7	7	7	8	9	8	8	9	6	6	8
m1852	9	11	9	16	7	7	7	4	15	11	6	9	13	13	8	15	13	9	10	11	12	11	7	7	14	13	4	7	10	9	10	6	9	11	9	7	6	9	14	13	11	8	10	6	6	7	13	10	12
m1853	9	7	13	11	9	11	7	6	12	11	7	9	11	8	8	10	11	7	8	7	11	9	10	12	11	10	5	10	9	9	13	7	12	13	8	7	10	7	10	10	8	11	10	8	5	8	12	8	9
m1854	10	7	8	15	8	8	7	10	10	12	11	4	13	12	13	10	10	9	9	9	9	8	8	12	12	12	11	8	9	10	7	9	8	9	9	10	9	10	11	10	10	9	5	8	5	10	10	10	8
m1855	12	7	9	11	13	9	7	10	9	12	9	8	11	12	11	8	12	9	3	7	9	10	11	11	9	11	13	12	7	9	9	9	7	13	12	10	8	9	9	8	8	10	4	10	3	8	7	10	6
m1856	7	8	7	9	8	10	15	10	12	6	8	7	9	8	8	9	7	7	9	8	15	9	8	7	9	12	10	7	9	11	13	7	5	5	8	11	8	9	7	7	8	11	7	9	7	8	12	8	11
m1857	19	13	11	7	13	9	11	14	9	13	13	11	10	13	12	5	7	13	9	13	7	7	17	13	8	6	14	10	11	11	9	11	9	11	9	13	10	9	10	9	11	10	6	10	6	11	8	12	8
m1858	12	5	8	6	13	9	9	12	6	11	9	7	6	8	9	4	7	8	6	7	8	10	8	12	8	8	11	8	7	9	7	9	10	8	12	12	11	8	6	6	5	9	6	12	7	10	7	10	3
m1859	10	6	8	7	13	11	12	11	7	11	8	8	8	11	7	8	10	9	12	10	6	6	13	10	7	11	11	6	8	12	10	10	10	12	11	12	11	10	8	6	9	10	7	10	7	10	9	7	8
m1860	9	9	11	14	11	11	6	6	13	13	4	7	12	13	8	13	15	8	9	11	12	13	9	13	12	13	8	10	10	8	8	8	11	13	13	8	10	11	12	11	11	12	9	10	6	10	11	8	10
m1861	9	3	9	10	13	9	7	9	13	13	7	7	9	13	8	10	13	9	10	3	12	17	11	9	14	12	10	7	5	9	11	7	6	7	9	10	14	11	12	6	4	12	6	8	7	6	11	10	10
m1862	6	11	10	10	7	7	6	11	15	6	8	15	10	10	10	11	14	6	9	9	14	12	8	7	13	9	7	7	12	5	13	10	7	11	7	8	10	7	13	11	11	10	11	8	9	7	10	8	12
m1863	8	10	10	8	14	12	12	8	12	12	8	10	10	14	5	10	10	10	10	10	8	12	12	10	9	11	11	12	10	12	10	10	10	12	10	8	13	12	9	9	9	17	5	11	4	9	11	11	15
m1864	11	9	11	16	11	11	8	7	9	12	10	7	14	12	10	10	10	12	10	9	8	10	7	9	9	11	10	9	10	10	6	8	10	10	12	6	8	10	10	12	11	10	6	9	6	13	9	7	9
m1865	10	10	10	10	12	12	8	11	12	14	9	10	11	12	9	11	16	10	11	10	8	14	10	10	11	11	7	6	8	8	8	6	8	8	14	8	9	10	15	10	9	13	10	13	7	9	7	5	11
m1866	7	9	14	7	7	10	11	12	8	10	11	9	8	6	10	8	11	8	11	7	9	9	8	11	10	6	7	4	5	7	9	9	8	5	12	7	10	9	10	10	6	9	11	11	5	8	8	10	11
m1867	11	11	13	13	11	9	10	8	9	13	9	14	13	11	9	9	11	9	8	9	7	9	13	7	10	6	12	12	13	10	11	13	7	13	9	8	6	9	6	13	9	10	9	8	6	10	10	10	14
m1868	14	12	8	8	6	6	9	10	12	12	10	8	9	8	15	8	10	8	5	16	11	10	10	10	13	8	11	6	9	9	9	11	6	12	6	11	15	12	13	6	6	11	6	11	6	6	12	15	13
m1869	9	11	15	11	13	15	9	10	7	7	11	9	11	11	8	7	7	11	7	9	5	5	15	13	8	6	14	10	10	13	11	12	7	13	13	11	10	13	6	9	8	10	5	10	5	11	8	12	12
m1870	9	11	11	6	13	11	8	11	9	11	9	11	5	7	10	8	13	9	6	9	8	11	11	11	12	8	10	10	11	5	9	11	8	11	11	10	12	13	12	6	9	10	8	14	6	8	9	12	14
m1871	13	10	13	5	12	11	12	15	2	12	12	9	8	7	12	1	6	10	9	10	5	8	13	13	9	4	14	9	10	12	8	13	9	8	13	10	11	10	4	7	9	8	7	12	7	13	4	11	6
m1872	10	4	12	9	14	10	10	10	10	10	10	8	8	14	11	9	14	10	9	0	9	14	12	12	11	9	11	10	4	8	10	6	9	8	12	10	11	12	13	5	1	9	5	7	8	7	10	9	7
m1873	13	9	7	7	13	7	9	10	15	13	9	7	10	15	8	10	9	11	9	11	9	13	13	11	10	10	10	9	9	13	9	9	7	9	7	11	14	9	12	9	10	16	6	8	2	9	12	10	10
m1874	10	5	10	7	9	11	12	11	9	10	10	8	7	7	9	8	6	10	10	1	8	6	11	10	9	11	11	9	4	14	10	7	10	8	10	10	9	10	10	5	1	10	4	8	7	8	9	9	6
m1875	7	13	11	11	9	13	9	6	15	9	6	11	10	13	6	11	9	7	9	13	11	7	13	9	14	12	8	10	9	11	11	9	7	13	7	11	8	11	12	11	11	12	9	12	6	7	12	10	16
m1876	11	13	13	11	9	15	9	12	7	9	11	11	9	11	10	8	11	9	9	11	5	9	11	9	12	8	12	9	10	9	11	10	8	13	15	9	6	9	8	11	10	8	7	12	4	11	6	10	10
m1877	12	10	11	7	9	12	9	14	10	11	7	12	9	11	11	8	9	11	7	8	7	9	12	11	5	10	10	12	13	11	7	13	10	14	7	7	10	9	8	10	10	12	7	10	6	10	10	10	9
m1878	9	9	8	7	12	9	13	8	8	8	9	7	9	8	10	7	5	7	5	9	11	7	8	8	10	8	11	10	9	15	9	13	6	9	9	11	10	7	6	8	8	9	5	10	4	9	12	12	7
m1879	7	7	9	8	11	11	7	7	11	11	7	5	11	9	8	10	13	7	9	11	10	13	9	13	10	9	6	8	10	8	7	12	10	9	13	9	14	11	10	10	10	12	9	14	6	8	14	10	12
m1880	10	14	14	9	10	16	10	12	12	10	10	12	9	12	9	7	12	10	7	12	7	12	14	12	9	8	9	8	11	8	12	11	9	14	12	6	11	10	11	11	10	15	9	15	7	10	7	11	13
m1881	12	18	10	8	8	12	10	11	12	12	10	8	9	8	11	9	8	10	9	22	9	8	10	10	11	9	11	9	5	8	10	7	9	14	10	10	11	10	9	6	2	13	5	15	8	8	10	13	15
m1882	8	7	12	10	10	11	12	9	9	13	4	7	12	9	7	8	10	8	12	7	10	12	7	10	12	9	9	8	6	10	8	7	8	10	13	8	9	10	6	8	7	10	7	11	8	6	7	9	8
m1883	4	10	7	14	7	9	8	7	17	7	6	11	16	13	8	16	13	10	8	10	12	11	8	8	11	14	6	8	12	6	9	10	10	8	9	8	10	9	14	12	12	12	10	10	7	8	13	7	12
m1884	13	8	14	11	9	10	8	14	8	13	11	10	15	11	11	8	13	11	6	8	8	11	12	12	9	7	11	10	9	10	8	11	8	10	11	8	9	10	9	12	8	11	7	9	5	10	7	7	9
m1885	12	6	10	10	14	10	8	7	8	10	10	4	12	14	9	8	10	10	6	8	8	8	14	16	9	9	11	7	8	12	8	10	9	12	12	14	11	10	7	6	7	9	4	9	5	11	13	9	7
m1886	10	14	14	10	12	12	12	9	12	10	8	10	11	10	7	10	8	12	8	12	8	8	14	10	11	9	11	8	11	14	12	10	10	10	10	10	11	12	9	11	10	13	7	9	4	8	9	11	15
m1887	8	7	8	7	9	7	9	8	9	7	9	8	7	10	9	10	6	8	10	9	8	7	6	8	10	7	10	8	8	11	7	8	12	10	9	9	10	10	9	6	9	11	7	10	4	8	11	11	9
m1888	11	11	11	6	13	11	12	9	7	13	10	7	9	11	12	6	7	10	8	11	8	11	9	11	12	7	14	9	8	12	6	12	9	11	15	8	12	13	10	7	9	12	6	14	4	10	9	18	10
m1889	8	9	9	7	12	11	14	7	9	7	7	7	10	11	7	10	6	9	6	10	8	8	9	9	7	13	11	10	8	12	4	10	10	12	11	10	9	10	9	7	9	10	5	10	3	10	11	11	10
m1890	6	9	7	8	12	9	10	7	11	9	6	8	9	11	9	10	10	7	9	10	10	10	7	12	7	13	7	6	10	8	4	9	12	10	11	10	9	10	13	7	10	10	8	12	5	8	11	11	10
m1891	10	10	7	9	8	8	10	7	11	9	5	5	10	13	5	13	10	8	9	8	12	10	9	7	6	15	7	7	10	10	10	6	9	12	7	14	9	8	11	6	8	10	6	5	3	6	13	9	8
m1892	12	10	10	10	10	12	8	11	10	6	7	8	9	12	11	9	10	10	7	12	12	8	12	12	9	10	11	7	9	10	10	7	7	12	12	13	11	10	7	8	11	7	8	9	6	10	8	9	7
m1893	8	10	10	14	12	12	8	10	12	14	7	6	11	10	5	12	14	8	11	12	12	12	10	6	15	11	9	10	9	8	12	9	7	10	12	10	11	12	13	12	8	11	8	11	7	11	7	7	13
m1894	8	10	12	15	10	8	7	12	12	8	13	8	15	10	13	9	12	7	10	10	11	10	8	12	11	7	7	6	11	8	10	11	7	4	14	5	11	8	9	12	10	11	10	7	7	13	7	5	11
m1895	11	11	7	11	7	9	9	10	13	11	7	7	12	11	12	11	13	9	8	15	12	13	5	11	8	12	4	6	8	7	5	6	10	9	13	8	10	9	12	11	9	10	8	12	7	11	12	10	10
m1896	12	9	13	4	10	11	12	13	3	12	12	8	7	7	11	4	6	9	10	9	6	10	11	12	9	7	12	7	10	12	6	13	8	6	14	8	11	12	7	6	9	10	7	12	4	10	7	13	8
m1897	6	9	5	12	7	9	8	9	15	6	8	11	12	12	10	14	12	12	9	11	12	10	7	9	9	13	6	5	12	8	8	8	8	10	6	10	11	10	15	10	12	8	9	9	6	6	13	7	10
m1898	10	14	10	9	10	10	10	12	14	10	10	14	6	14	9	10	12	10	10	10	10	12	12	8	13	7	11	6	10	8	14	10	8	10	10	10	9	8	15	9	9	13	11	13	6	8	7	11	13
m1899	7	10	10	10	8	11	9	4	12	9	5	10	11	12	4	14	11	9	9	8	11	9	10	8	8	14	8	8	9	11	9	7	10	13	9	7	4	9	10	8	8	9	9	9	7	8	12	8	11
m1900	12	16	10	8	6	10	10	11	12	12	10	8	9	6	13	9	10	8	8	20	11	10	8	10	11	9	9	8	7	6	8	9	9	12	10	8	11	10	9	8	4	13	6	13	7	8	11	11	15
m1901	6	10	9	14	9	9	7	5	15	10	6	11	12	11	10	15	14	8	10	8	13	12	5	9	10	13	6	9	8	7	8	6	9	10	9	6	7	11	14	11	9	11	10	8	8	7	12	9	12
m1902	5	8	9	10	7	5	10	6	13	6	3	10	8	9	6	15	13	6	15	8	13	9	9	5	11	10	4	7	6	6	12	6	7	7	7	9	8	7	12	9	7	8	12	8	9	5	8	4	12
m1903	16	12	12	7	8	8	9	14	8	12	9	8	8	8	15	7	12	9	8	12	9	10	12	12	15	4	11	8	9	7	11	11	7	10	12	11	11	8	11	8	8	7	9	13	5	10	6	13	9
m1904	12	7	9	5	11	9	11	12	4	9	11	7	7	8	10	2	3	9	8	7	5	5	12	10	8	4	15	10	8	13	7	11	7	8	11	10	9	10	4	4	7	10	4	10	5	11	5	12	5
m1905	8	10	10	12	10	12	8	7	14	12	8	6	12	14	5	10	10	10	8	12	8	10	12	12	11	11	9	9	8	10	10	11	10	12	8	10	11	12	15	10	10	11	4	13	5	7	13	13	13
m1906	16	12	12	8	10	10	8	11	10	12	10	10	8	14	11	7	10	12	6	12	6	10	14	14	11	7	13	10	10	12	12	10	9	14	8	10	11	8	9	10	10	11	8	9	5	10	9	11	9
m1907	14	14	14	7	12	10	10	11	8	12	10	10	8	14	11	5	8	10	7	10	8	12	10	14	9	7	13	10	10	13	8	13	9	12	16	9	9	12	7	7	9	11	5	11	5	13	7	17	9
m1908	5	9	11	11	9	15	7	10	15	7	11	9	10	13	8	9	9	9	9	9	9	11	11	13	10	8	8	6	7	11	11	11	9	11	11	9	12	13	14	9	8	14	6	12	7	11	10	12	12
m1909	8	9	11	8	8	9	10	9	9	10	8	6	9	7	9	8	8	6	8	10	12	10	7	11	8	9	7	8	8	10	8	10	9	8	11	12	11	8	8	9	9	8	8	9	3	10	13	11	8
m1910	10	14	12	10	10	10	10	10	14	8	6	10	11	12	13	11	10	9	9	14	9	10	10	14	9	9	9	7	7	10	9	9	5	12	10	8	13	10	11	12	10	15	8	9	3	8	8	9	11
m1911	10	6	8	9	8	10	10	12	10	8	13	9	9	6	11	7	8	10	7	6	7	10	8	10	7	8	13	8	9	8	6	9	9	6	12	8	11	8	9	12	16	9	5	11	7	18	9	11	5
m1912	13	11	13	12	17	9	11	12	11	13	12	7	12	11	10	6	7	8	9	9	11	9	15	13	10	8	14	10	11	12	9	12	6	9	11	11	12	13	10	8	9	12	5	8	5	9	8	12	10
m1913	8	11	10	10	9	7	5	10	7	7	9	12	10	9	11	7	6	9	7	11	8	6	9	9	8	7	12	16	7	9	6	9	7	10	9	6	8	10	8	11	10	8	7	8	5	7	9	10	8
m1914	8	12	10	12	10	12	5	7	16	10	7	8	11	12	7	12	14	6	9	12	15	16	8	10	13	14	7	9	10	8	11	9	9	10	12	9	11	10	11	12	11	11	10	11	8	10	12	9	11
m1915	11	7	11	8	12	10	13	10	6	12	9	7	9	12	6	9	7	11	11	10	5	5	14	11	10	8	11	9	9	15	11	10	9	13	9	11	10	9	7	9	10	11	6	9	5	9	8	8	9
[truncated: 1,866 more columns]
