# Supplementary material for: Analysis of Purines and Pyrimidines distribution over miRNAs of Human, Gorilla, Chimpanzee, Mouse and Rat
Source: Sci Rep. 2018 Jul 2;8:9974. doi: 10.1038/s41598-018-28289-x (PMC6028587; doi:10.1038/s41598-018-28289-x)
Supplement: Supplementary file 9 — Dataset 9 [file 41598_2018_28289_MOESM9_ESM.xlsx]

## Sheet: Sheet1
								Pair-wise hamming distance matrix of miRNAs of human: HD(ri,rj)
	r1	r2	r3	r4	r5	r6	r7	r8	r9	r10	r11	r12	r13	r14	r15	r16	r17	r18	r19	r20	r21	r22	r23	r24	r25	r26	r27	r28	r29	r30	r31	r32	r33	r34	r35	r36	r37	r38	r39	r40	r41	r42	r43	r44	r45	r46	r47	r48	r49
r1	0	12	7	13	11	11	10	6	10	9	14	6	16	11	13	13	11	12	13	12	10	12	8	5	8	12	10	11	10	17	7	8	12	9	10	12	10	9	13	13	5	9	13	8	10	8	6	11	10
r2	12	0	7	9	13	7	8	7	18	13	14	6	8	13	7	8	13	10	11	7	14	14	10	11	12	10	10	11	10	11	9	16	8	6	11	8	10	11	11	11	5	10	11	8	11	10	9	11	9
r3	7	7	0	6	7	11	9	5	10	9	10	8	8	13	14	9	8	7	10	6	10	8	10	8	6	9	11	6	7	11	10	12	12	10	5	7	11	10	11	13	7	11	9	8	6	12	8	11	8
r4	13	9	6	0	6	6	9	4	12	9	9	11	5	12	10	11	12	8	12	12	11	13	10	10	8	6	16	8	9	9	12	13	9	10	11	6	12	9	12	12	6	10	10	5	10	7	11	9	2
r5	11	13	7	6	0	9	9	5	9	10	11	9	9	10	8	11	8	11	8	12	11	9	10	12	9	11	13	6	8	12	10	13	13	12	8	9	13	10	12	12	7	12	8	9	9	7	9	12	8
r6	11	7	11	6	9	0	8	6	10	7	6	9	6	14	13	10	9	8	10	8	11	13	12	8	9	5	11	11	5	10	8	15	7	8	9	5	9	11	9	10	5	8	8	5	12	13	10	10	7
r7	10	8	9	9	9	8	0	8	14	11	12	7	8	13	11	10	9	10	9	9	10	10	9	11	12	12	9	9	8	11	7	14	6	13	6	10	12	10	9	13	7	13	13	7	9	12	8	13	9
r8	6	7	5	4	5	6	8	0	7	6	7	9	7	9	8	5	7	4	5	4	7	5	5	6	7	6	7	6	7	6	7	7	4	5	8	7	4	4	8	7	9	3	5	5	7	6	9	6	3
r9	10	18	10	12	9	10	14	7	0	9	10	4	14	9	13	11	9	10	11	8	10	12	10	9	10	8	10	7	9	11	15	8	11	12	11	10	12	9	11	11	10	8	11	9	10	12	4	11	11
r10	9	13	9	9	10	7	11	6	9	0	7	7	11	12	10	14	8	13	16	9	11	9	11	10	9	7	11	11	8	14	10	11	10	11	10	9	11	10	8	12	7	11	12	8	11	11	10	12	9
r11	14	14	10	9	11	6	12	7	10	7	0	6	12	11	9	10	9	12	11	5	10	12	10	11	10	6	10	9	7	11	11	12	9	10	9	10	10	13	7	11	7	10	9	7	11	10	9	9	11
r12	6	6	8	11	9	9	7	9	4	7	6	0	9	6	8	6	6	11	6	7	8	8	7	6	4	8	6	9	8	10	7	4	6	6	9	11	7	5	6	7	10	6	6	8	10	9	2	7	10
r13	16	8	8	5	9	6	8	7	14	11	12	9	0	13	11	9	9	12	13	10	14	8	10	13	10	10	10	8	6	11	11	16	8	9	8	10	12	11	11	11	6	11	11	4	11	10	10	15	7
r14	11	13	13	12	10	14	13	9	9	12	11	6	13	0	6	11	14	15	12	13	11	9	6	10	11	11	9	8	9	10	8	7	11	12	11	13	15	13	12	10	7	10	14	10	8	9	6	10	11
r15	13	7	14	10	8	13	11	8	13	10	9	8	11	6	0	11	10	13	10	12	9	7	11	10	13	11	10	10	9	10	8	13	14	9	11	9	13	16	10	4	5	11	8	9	10	8	9	10	9
r16	13	8	9	11	11	10	10	5	11	14	10	6	9	11	11	0	11	7	7	5	8	10	11	14	11	13	7	9	14	6	13	9	10	11	10	11	7	10	10	11	9	11	9	10	9	8	7	10	11
r17	11	13	8	12	8	9	9	7	9	8	9	6	9	14	10	11	0	9	10	8	11	7	12	8	11	11	10	8	9	12	10	13	13	10	7	9	13	9	10	8	6	12	8	9	10	11	8	18	9
r18	12	10	7	8	11	8	10	4	10	13	12	11	12	15	13	7	9	0	9	8	10	14	12	9	12	12	10	8	11	5	13	14	9	10	7	6	10	10	13	11	10	8	13	9	6	10	11	9	8
r19	13	11	10	12	8	10	9	5	11	16	11	6	13	12	10	7	10	9	0	6	11	11	10	14	13	13	8	8	11	8	10	11	9	12	9	11	11	11	8	12	8	10	6	7	8	11	7	12	13
r20	12	7	6	12	12	8	9	4	8	9	5	7	10	13	12	5	8	8	6	0	9	11	14	12	10	8	10	10	11	9	12	10	7	10	9	12	6	7	8	10	10	12	10	9	10	13	7	9	12
r21	10	14	10	11	11	11	10	7	10	11	10	8	14	11	9	8	11	10	11	9	0	10	10	11	10	14	8	9	10	11	13	8	13	13	6	12	8	10	9	11	9	13	11	9	6	8	8	9	11
r22	12	14	8	13	9	13	10	5	12	9	12	8	8	9	7	10	7	14	11	11	10	0	11	11	12	16	9	8	10	11	9	10	14	11	8	14	16	12	9	7	8	11	11	10	7	8	8	15	10
r23	8	10	10	10	10	12	9	5	10	11	10	7	10	6	11	11	12	12	10	14	10	11	0	9	10	10	10	8	9	9	8	5	9	12	11	10	14	7	8	10	6	10	12	9	10	7	6	11	7
r24	5	11	8	10	12	8	11	6	9	10	11	6	13	10	10	14	8	9	14	12	11	11	9	0	7	9	13	9	8	14	8	11	11	7	9	7	15	9	14	10	3	8	14	8	12	7	8	12	8
r25	8	12	6	8	9	9	12	7	10	9	10	4	10	11	13	11	11	12	13	10	10	12	10	7	0	8	14	11	9	15	13	12	10	10	7	8	10	10	13	17	5	10	11	5	10	12	5	11	10
r26	12	10	9	6	11	5	12	6	8	7	6	8	10	11	11	13	11	12	13	8	14	16	10	9	8	0	14	9	7	11	11	12	8	8	13	6	12	9	9	13	6	10	11	7	14	12	9	11	8
r27	10	10	11	16	13	11	9	7	10	11	10	6	10	9	10	7	10	10	8	10	8	9	10	13	14	14	0	10	15	9	8	8	7	12	13	12	8	9	7	8	8	10	6	9	12	8	6	7	11
r28	11	11	6	8	6	11	9	6	7	11	9	9	8	8	10	9	8	8	8	10	9	8	8	9	11	9	10	0	8	6	10	11	11	9	9	7	13	9	12	9	8	9	8	7	8	10	9	10	7
r29	10	10	7	9	8	5	8	7	9	8	7	8	6	9	9	14	9	11	11	11	10	10	9	8	9	7	15	8	0	12	9	12	8	11	8	9	11	10	9	9	8	11	7	7	13	10	9	10	9
r30	17	11	11	9	12	10	11	6	11	14	11	10	11	10	10	6	12	5	8	9	11	11	9	14	15	11	9	6	12	0	12	11	11	13	8	9	13	12	10	10	7	9	14	10	5	9	8	10	9
r31	7	9	10	12	10	8	7	7	15	10	11	7	11	8	8	13	10	13	10	12	13	9	8	8	13	11	8	10	9	12	0	11	9	10	11	13	13	10	12	10	5	12	14	9	10	9	8	12	10
r32	8	16	12	13	13	15	14	7	8	11	12	4	16	7	13	9	13	14	11	10	8	10	5	11	12	12	8	11	12	11	11	0	11	10	12	16	12	8	7	13	9	8	13	10	7	10	4	13	11
r33	12	8	12	9	13	7	6	4	11	10	9	6	8	11	14	10	13	9	9	7	13	14	9	11	10	8	7	11	8	11	9	11	0	7	10	9	7	10	8	12	7	9	8	5	13	14	8	8	9
r34	9	6	10	10	12	8	13	5	12	11	10	6	9	12	9	11	10	10	12	10	13	11	12	7	10	8	12	9	11	13	10	10	7	0	13	8	8	9	11	8	7	4	8	4	16	7	7	5	7
r35	10	11	5	11	8	9	6	8	11	10	9	9	8	11	11	10	7	7	9	9	6	8	11	9	7	13	13	9	8	8	11	12	10	13	0	9	7	8	9	11	9	13	9	8	7	8	10	10	12
r36	12	8	7	6	9	5	10	7	10	9	10	11	10	13	9	11	9	6	11	12	12	14	10	7	8	6	12	7	9	9	13	16	9	8	9	0	14	10	11	11	5	10	9	6	12	10	12	11	5
r37	10	10	11	12	13	9	12	4	12	11	10	7	12	15	13	7	13	10	11	6	8	16	14	15	10	12	8	13	11	13	13	12	7	8	7	14	0	7	11	13	11	10	9	7	8	12	8	7	10
r38	9	11	10	9	10	11	10	4	9	10	13	5	11	13	16	10	9	10	11	7	10	12	7	9	10	9	9	9	10	12	10	8	10	9	8	10	7	0	11	13	9	9	11	6	11	14	6	10	7
r39	13	11	11	12	12	9	9	8	11	8	7	6	11	12	10	10	10	13	8	8	9	9	8	14	13	9	7	12	9	10	12	7	8	11	9	11	11	11	0	12	6	11	8	10	8	13	6	14	13
r40	13	11	13	12	12	10	13	7	11	12	11	7	11	10	4	11	8	11	12	10	11	7	10	10	17	13	8	9	9	10	10	13	12	8	11	11	13	13	12	0	6	8	8	7	12	5	7	10	7
r41	5	5	7	6	7	5	7	9	10	7	7	10	6	7	5	9	6	10	8	10	9	8	6	3	5	6	8	8	8	7	5	9	7	7	9	5	11	9	6	6	0	8	7	9	11	7	11	9	7
r42	9	10	11	10	12	8	13	3	8	11	10	6	11	10	11	11	12	8	10	12	13	11	10	8	10	10	10	9	11	9	12	8	9	4	13	10	10	9	11	8	8	0	10	7	12	7	6	7	7
r43	13	11	9	10	8	8	13	5	11	12	9	6	11	14	8	9	8	13	6	10	11	11	12	14	11	11	6	8	7	14	14	13	8	8	9	9	9	11	8	8	7	10	0	6	14	11	8	12	9
r44	8	8	8	5	9	5	7	5	9	8	7	8	4	10	9	10	9	9	7	9	9	10	9	8	5	7	9	7	7	10	9	10	5	4	8	6	7	6	10	7	9	7	6	0	11	7	10	6	5
r45	10	11	6	10	9	12	9	7	10	11	11	10	11	8	10	9	10	6	8	10	6	7	10	12	10	14	12	8	13	5	10	7	13	16	7	12	8	11	8	12	11	12	14	11	0	9	10	9	10
r46	8	10	12	7	7	13	12	6	12	11	10	9	10	9	8	8	11	10	11	13	8	8	7	7	12	12	8	10	10	9	9	10	14	7	8	10	12	14	13	5	7	7	11	7	9	0	9	5	6
r47	6	9	8	11	9	10	8	9	4	10	9	2	10	6	9	7	8	11	7	7	8	8	6	8	5	9	6	9	9	8	8	4	8	7	10	12	8	6	6	7	11	6	8	10	10	9	0	10	11
r48	11	11	11	9	12	10	13	6	11	12	9	7	15	10	10	10	18	9	12	9	9	15	11	12	11	11	7	10	10	10	12	13	8	5	10	11	7	10	14	10	9	7	12	6	9	5	10	0	6
r49	10	9	8	2	8	7	9	3	11	9	11	10	7	11	9	11	9	8	13	12	11	10	7	8	10	8	11	7	9	9	10	11	9	7	12	5	10	7	13	7	7	7	9	5	10	6	11	6	0
r50	13	11	12	7	8	7	11	4	7	14	11	6	9	10	12	8	12	9	8	7	13	15	7	12	13	7	11	9	8	8	12	9	8	9	12	9	11	8	8	12	7	9	10	9	11	13	6	12	9
r51	14	10	9	5	9	8	8	6	12	11	10	11	8	9	9	9	9	8	9	9	10	10	8	11	12	10	12	4	8	5	11	12	11	9	9	6	14	11	11	9	7	9	11	9	8	13	11	11	6
r52	11	8	9	9	11	8	8	6	13	14	12	7	9	10	11	4	11	9	9	9	9	12	7	12	11	11	7	9	12	8	9	10	8	11	12	9	9	8	10	11	8	9	9	9	11	8	9	8	8
r53	8	5	5	7	7	5	6	8	6	6	4	10	7	8	7	6	6	5	5	5	8	8	7	6	7	6	7	7	6	7	6	8	6	8	5	4	6	7	6	7	5	8	4	11	7	9	10	6	8
r54	8	11	13	6	8	12	7	6	8	11	11	9	11	10	9	7	10	6	8	12	9	11	8	9	12	12	8	11	9	8	11	11	15	8	9	6	12	13	10	9	7	6	8	6	10	9	8	9	5
r55	10	12	10	7	11	11	12	5	10	9	10	7	10	11	14	9	11	8	11	10	8	10	9	11	10	10	10	11	4	9	11	8	8	8	9	10	10	10	9	11	8	8	9	3	8	10	10	9	7
r56	13	11	13	12	12	10	13	7	11	12	11	7	11	10	4	11	8	11	12	10	11	7	10	10	17	13	8	9	9	10	10	13	12	8	11	11	13	13	12	0	6	8	8	7	12	5	7	10	7
r57	8	12	10	10	9	11	14	6	8	11	14	8	12	11	11	11	15	10	11	10	12	12	8	11	12	10	10	6	7	11	11	8	9	10	13	12	12	7	11	13	8	8	13	9	8	10	8	9	7
r58	13	11	9	8	6	6	11	6	9	12	9	9	11	10	8	11	10	9	10	9	15	13	11	12	13	7	12	4	8	8	10	15	9	9	11	9	13	10	14	8	8	9	10	7	11	9	9	8	7
r59	9	13	9	11	6	10	11	7	7	10	13	8	11	8	8	10	10	11	10	11	7	7	11	10	9	11	11	8	6	10	12	9	14	13	8	9	13	12	8	10	7	11	10	11	7	9	8	12	12
r60	13	11	5	9	10	12	13	6	13	12	13	7	9	14	10	6	12	11	12	9	9	9	13	16	9	15	8	8	8	12	16	15	12	9	7	13	7	12	14	10	10	9	8	7	8	9	7	8	7
r61	12	10	8	10	15	10	12	8	12	9	10	5	10	11	11	9	13	12	13	8	10	10	8	13	8	10	8	14	9	11	15	8	7	10	7	12	8	10	5	13	10	10	11	7	8	12	7	11	12
r62	15	11	8	7	12	8	11	3	9	14	13	9	9	12	12	9	12	7	8	8	15	13	9	14	13	9	11	6	8	6	14	13	7	10	7	9	13	9	12	12	9	8	12	8	8	11	9	12	7
r63	12	8	8	6	8	4	7	6	10	11	7	11	6	11	9	9	7	4	8	8	11	10	13	8	10	6	11	5	7	4	9	14	7	7	7	6	10	10	12	7	10	7	8	6	10	8	11	8	8
r64	8	7	8	12	9	8	7	9	10	8	7	9	9	6	4	10	8	9	6	8	7	6	7	8	9	8	9	9	6	7	6	8	8	12	6	8	10	10	4	7	5	12	6	13	8	8	10	9	14
r65	14	8	10	9	11	7	6	6	14	13	12	9	6	17	11	6	9	10	9	7	8	10	11	13	12	14	9	10	8	13	13	14	9	11	6	12	8	8	9	11	9	11	9	8	11	14	11	13	8
r66	11	7	9	7	12	7	9	6	15	8	13	7	5	12	10	12	10	11	18	13	15	9	9	8	9	11	11	9	7	14	10	15	9	6	8	9	13	9	14	10	8	8	14	4	12	9	9	12	6
r67	12	13	4	8	7	7	9	5	8	9	11	6	9	10	8	11	10	8	8	12	8	7	10	9	10	12	12	7	7	9	10	11	11	12	9	10	12	9	12	6	10	10	6	9	10	8	9	9	7
r68	15	9	10	8	14	6	7	7	15	12	9	7	11	10	10	7	12	11	10	10	11	13	8	14	15	9	8	4	11	6	8	11	7	12	11	11	13	9	10	12	7	12	14	9	8	11	7	12	8
r69	17	11	11	9	12	10	11	6	11	14	11	10	11	10	10	6	12	5	8	9	11	11	9	14	15	11	9	6	12	0	12	11	11	13	8	9	13	12	10	10	7	9	14	10	5	9	8	10	9
r70	9	7	8	10	12	6	9	6	8	7	7	6	10	11	12	11	10	12	10	6	11	13	12	10	12	8	10	11	9	13	8	12	9	8	13	12	8	5	11	10	8	12	10	4	14	11	9	7	7
r71	11	9	8	7	8	4	11	5	13	10	9	11	11	14	10	12	12	7	8	9	15	15	13	12	11	7	13	8	10	8	8	15	8	9	8	7	9	10	12	12	7	9	10	7	11	9	10	8	7
r72	9	9	13	11	12	10	11	5	15	12	13	6	11	16	10	9	14	13	10	9	9	11	12	14	13	15	7	13	11	14	10	11	8	6	11	15	5	6	10	10	8	8	8	7	11	9	9	8	8
r73	10	10	8	8	6	6	9	4	6	13	9	8	8	10	11	9	10	6	6	10	13	13	8	9	10	8	12	4	9	7	12	13	5	10	9	6	12	7	10	10	8	8	6	7	12	9	9	9	9
r74	11	7	6	10	10	7	7	6	11	10	11	6	9	14	14	8	10	11	10	4	13	15	10	12	9	9	11	10	7	14	12	13	9	10	10	11	9	8	10	18	10	10	12	9	11	13	8	14	10
r75	10	14	10	11	9	11	10	6	8	9	12	8	12	9	11	11	9	10	11	10	6	10	9	11	10	14	8	11	8	13	11	12	11	12	5	10	8	8	13	9	8	12	9	9	9	10	9	9	8
r76	11	11	8	10	8	8	11	5	13	14	11	9	11	14	10	9	8	7	6	8	9	11	10	10	11	13	12	7	11	10	8	13	12	12	7	11	11	10	14	12	8	10	10	9	8	9	9	12	9
r77	7	10	5	8	8	9	7	4	8	7	10	9	7	11	9	13	8	10	10	14	8	5	10	6	10	8	12	8	13	9	10	7	11	12	13	8	14	7	5	12	7	12	10	9	10	9	9	13	8
r78	13	11	12	14	12	10	11	7	7	14	11	3	11	6	8	8	12	11	8	7	13	11	9	10	13	9	9	7	7	8	8	11	9	11	9	13	13	10	12	10	9	9	14	11	10	13	5	10	14
r79	9	11	11	15	8	11	10	7	5	10	9	5	9	5	9	10	7	9	7	11	11	8	7	10	13	9	7	9	12	8	9	7	10	13	10	11	11	10	7	9	8	11	7	11	9	9	4	8	12
r80	6	9	7	10	10	9	6	7	8	9	10	8	9	6	9	4	10	7	6	6	6	7	5	9	9	12	6	8	10	5	8	6	8	9	6	11	7	7	8	9	10	8	9	10	4	5	8	4	9
r81	9	11	14	10	10	9	9	6	11	8	9	5	11	10	10	11	10	13	8	10	11	9	8	10	11	11	8	14	7	14	8	9	10	6	9	11	9	12	8	8	7	6	6	7	12	10	7	8	6
r82	11	10	10	6	10	6	9	6	12	11	8	9	8	13	10	11	12	6	10	12	9	11	8	8	10	12	10	10	11	9	12	11	7	10	7	8	8	5	11	10	9	8	8	4	10	7	12	9	6
r83	16	10	11	10	13	8	14	6	8	11	8	8	12	11	7	7	9	6	9	8	12	12	10	11	14	8	8	9	11	5	15	12	7	10	9	6	12	12	7	7	6	10	9	9	10	10	8	11	11
r84	10	9	8	8	7	8	5	6	7	7	9	10	9	9	10	10	9	8	6	8	7	10	5	8	7	6	11	7	8	7	8	7	9	11	8	8	10	6	6	11	8	9	10	11	8	8	9	12	10
r85	8	8	8	7	9	9	10	4	10	7	6	6	10	9	9	10	11	10	11	11	12	8	8	7	10	10	7	10	8	13	5	12	11	7	11	8	12	13	11	7	5	6	9	5	9	8	9	9	5
r86	7	9	8	14	8	12	9	8	7	10	9	7	9	5	9	7	6	10	7	8	7	6	8	9	10	12	6	8	8	7	7	5	9	9	7	12	8	8	8	8	12	7	9	13	6	8	7	8	12
r87	10	10	12	5	7	5	8	2	7	9	9	7	8	10	14	12	11	11	13	11	13	14	7	11	9	5	10	8	6	10	7	11	10	9	12	7	12	12	10	13	7	5	12	5	11	14	8	10	5
r88	6	9	10	11	8	8	10	6	11	10	9	7	10	10	9	14	11	11	11	13	11	10	11	6	7	9	11	9	8	14	5	12	8	7	10	9	9	8	14	9	8	7	11	6	13	6	6	6	8
r89	11	7	10	12	9	11	11	6	12	13	9	7	9	10	6	7	12	10	8	8	9	9	14	11	12	12	10	7	11	7	12	12	9	8	9	12	6	11	12	8	9	10	8	9	10	7	6	5	10
r90	11	13	9	11	8	8	13	7	9	6	7	8	13	6	6	14	8	11	12	11	13	9	10	8	11	7	12	7	9	10	6	11	12	10	10	9	15	12	12	8	5	12	12	8	11	7	9	10	9
r91	9	11	12	12	14	10	11	4	13	12	9	7	13	16	12	7	12	11	10	6	7	15	13	14	11	13	7	14	11	14	12	11	8	8	8	15	1	8	10	12	11	10	8	7	9	11	8	8	10
r92	11	13	5	9	6	8	9	6	9	8	11	9	9	14	12	12	8	9	8	9	13	9	13	14	11	9	12	6	6	10	10	13	11	12	8	11	11	10	10	12	9	12	10	9	7	11	10	12	9
r93	7	11	6	8	10	8	9	6	9	10	13	9	15	14	10	10	10	9	10	11	11	13	11	10	13	9	9	4	9	10	12	11	11	10	13	7	13	11	10	10	6	9	10	7	10	9	7	12	6
r94	10	9	10	5	9	7	12	5	9	8	11	7	6	9	9	12	13	11	13	13	12	10	9	9	9	7	13	8	8	10	13	10	8	7	14	9	11	10	10	9	4	5	11	5	13	6	6	8	5
r95	13	8	11	7	9	7	6	8	11	6	7	11	7	11	7	12	9	9	7	11	9	8	9	11	13	9	11	7	10	8	7	11	8	11	12	7	11	10	6	7	4	13	9	8	11	9	10	10	7
r96	19	11	9	10	10	9	13	7	9	14	9	6	7	8	8	7	10	11	8	8	15	9	7	14	13	9	11	7	9	6	14	11	9	8	9	11	15	13	8	10	7	8	10	9	9	11	4	14	12
r97	13	9	11	12	12	7	9	6	13	10	9	6	7	12	10	10	12	11	10	7	15	11	11	14	13	11	9	11	7	12	8	15	6	9	7	13	7	10	10	10	8	11	10	6	12	11	9	8	12
r98	8	10	11	11	10	9	8	8	7	10	10	9	10	10	9	12	11	9	11	9	8	8	15	9	11	11	11	8	8	10	9	11	10	9	12	11	9	10	10	7	9	7	11	9	11	6	9	6	8
r99	13	11	9	12	12	14	11	7	13	12	11	4	9	10	8	5	8	15	14	8	7	7	8	12	11	13	8	10	11	12	12	9	13	12	9	15	11	10	10	8	9	12	10	9	10	11	4	14	11
r100	7	11	9	10	10	12	11	6	7	8	9	5	15	6	13	11	12	11	10	10	9	11	7	8	7	7	9	9	10	10	8	9	13	10	11	11	13	11	10	10	7	8	12	9	8	11	4	10	9
r101	10	10	10	9	5	9	12	8	10	13	10	8	10	7	7	12	11	12	9	12	14	12	11	9	8	8	13	7	5	13	9	14	8	8	9	8	12	13	13	9	5	8	7	8	13	8	6	9	10
r102	10	12	8	10	11	9	8	5	10	11	12	6	10	11	15	7	11	10	13	8	12	12	9	9	6	12	10	10	6	13	11	14	8	10	7	12	10	8	17	15	10	10	15	7	10	12	6	9	9
r103	13	5	9	9	10	12	7	4	11	12	7	6	9	10	8	5	10	5	4	6	9	9	11	10	9	9	8	13	9	8	10	11	9	7	7	9	7	12	8	8	9	7	6	8	7	11	6	8	9
r104	8	6	11	11	10	9	8	7	9	10	8	8	8	7	7	12	11	7	9	11	8	9	10	9	11	9	8	7	7	6	7	9	8	7	8	9	9	8	10	6	8	6	9	7	9	5	10	6	11
r105	9	11	9	8	12	8	11	6	13	14	15	8	11	14	12	9	14	11	8	9	9	9	12	12	9	13	11	10	9	10	12	9	11	11	10	13	11	11	10	14	8	8	12	7	6	11	9	12	8
r106	12	10	7	9	11	9	8	6	10	13	14	9	12	13	11	8	9	8	7	7	8	10	7	11	14	12	9	7	10	9	13	8	11	11	8	10	14	6	7	11	8	9	11	9	7	12	7	15	10
r107	13	9	11	4	8	7	7	5	15	10	11	9	5	12	8	11	8	13	14	14	13	9	8	12	13	11	10	8	9	12	10	13	9	8	11	9	15	11	10	10	5	8	10	4	12	7	10	16	4
r108	8	12	7	6	8	15	8	0	8	7	12	7	9	11	11	11	11	8	10	11	6	7	8	9	10	10	9	10	7	9	11	8	13	9	8	8	12	9	10	7	8	8	8	7	8	9	8	9	5
r109	11	13	12	13	10	10	13	7	7	10	9	5	11	12	10	10	6	13	8	7	13	9	11	8	11	9	10	9	8	12	10	9	10	7	12	11	13	8	8	10	7	10	8	6	12	13	4	16	12
r110	7	7	4	4	4	3	6	6	7	8	5	10	5	10	9	9	6	5	7	8	10	10	8	6	7	4	9	1	6	7	9	10	6	6	5	4	7	6	10	9	7	8	6	6	9	7	10	7	5
r111	9	11	7	11	8	6	8	8	9	8	9	8	7	9	9	12	9	9	9	13	5	6	7	8	9	11	9	9	10	10	7	8	10	15	8	7	9	8	7	9	4	13	7	10	9	9	9	10	8
r112	9	9	10	11	9	12	11	6	10	10	12	7	11	6	8	6	10	11	10	11	8	7	8	9	11	11	8	7	12	8	9	3	10	8	13	12	11	8	10	8	8	8	10	9	7	6	7	9	9
r113	9	9	11	12	10	16	9	7	11	10	13	5	11	6	11	7	14	13	10	10	9	9	7	10	9	13	9	11	10	10	10	7	15	9	10	13	11	13	10	12	10	9	14	9	6	11	7	10	10
r114	11	11	12	10	8	10	9	8	13	14	9	9	13	8	4	11	10	9	8	12	9	11	10	10	13	13	10	8	9	10	8	13	9	10	7	9	11	13	12	6	6	10	8	8	10	5	10	8	7
r115	8	7	6	6	7	6	4	6	8	6	5	8	7	8	8	8	6	7	8	10	6	9	8	9	8	6	6	7	8	7	6	7	5	9	5	7	6	7	8	8	10	11	4	7	8	8	13	6	7
r116	12	8	11	11	15	11	14	2	12	17	16	6	10	11	11	6	15	10	11	7	16	14	8	13	14	14	6	11	11	11	13	12	7	6	8	14	8	10	15	9	8	4	11	7	9	10	7	9	9
r117	12	5	10	6	11	7	10	6	10	9	8	8	8	10	11	9	12	8	11	8	13	14	7	10	9	6	11	8	9	9	10	11	9	8	7	7	10	7	9	11	6	8	12	7	10	12	10	9	6
r118	12	9	12	9	12	7	11	3	11	12	9	8	9	11	14	8	10	7	7	7	14	13	9	9	10	10	8	7	7	9	11	12	6	7	8	10	9	8	12	10	9	7	10	6	11	12	6	8	9
r119	10	10	12	9	9	14	8	5	10	9	10	8	6	9	10	7	9	8	7	6	8	8	8	11	10	10	8	13	6	7	11	6	14	10	8	10	8	8	7	9	6	9	9	8	8	10	6	11	10
r120	17	9	11	8	14	6	9	6	13	16	11	7	7	10	10	7	14	13	8	10	11	11	6	14	13	9	10	8	7	8	12	11	5	10	11	11	13	9	8	10	6	10	10	7	10	13	8	12	9
r121	13	13	9	5	6	5	7	6	9	10	11	10	7	12	14	10	10	9	10	9	13	11	11	12	9	9	11	8	8	8	12	11	9	9	10	9	13	10	10	16	7	9	14	7	7	11	8	14	7
r122	8	8	6	7	5	7	6	7	5	7	7	13	6	9	8	6	4	3	5	8	5	7	8	4	8	9	9	5	7	5	9	8	6	8	5	7	7	6	9	8	12	7	6	10	6	6	9	7	7
r123	4	12	12	8	11	10	11	5	9	6	9	7	8	8	13	8	9	11	11	8	9	10	5	7	8	9	7	13	8	11	7	7	9	7	9	9	9	9	9	10	5	7	9	5	10	10	6	8	6
r124	8	10	10	9	8	9	10	5	9	12	9	7	12	8	12	10	9	9	6	9	12	12	8	5	8	8	10	8	8	10	8	13	8	8	9	9	13	12	12	11	5	9	10	7	11	10	6	8	9
r125	8	8	11	11	13	11	10	6	14	13	14	4	10	13	13	10	13	16	13	11	16	12	9	11	10	12	9	11	10	17	11	12	6	5	12	14	10	9	13	11	9	7	9	4	15	12	4	11	8
r126	14	8	12	10	13	9	12	5	12	13	10	6	12	11	9	7	15	10	13	8	12	14	10	13	14	12	7	9	8	11	13	16	9	4	10	12	8	11	15	7	8	8	11	5	11	8	9	3	7
r127	10	12	12	9	11	5	10	7	10	9	10	8	6	15	11	14	7	10	13	9	14	8	13	7	12	10	11	8	7	13	9	14	9	6	9	10	12	11	11	7	6	8	11	5	13	10	9	13	8
r128	10	8	14	11	13	13	12	6	12	13	10	5	12	9	12	5	15	8	11	8	12	10	7	11	14	12	8	11	11	5	11	6	10	8	9	12	12	14	7	9	7	6	13	9	7	10	8	9	9
r129	9	10	8	7	8	12	8	7	9	8	10	6	8	7	11	10	7	10	9	9	12	8	8	7	9	8	8	13	8	11	9	12	10	7	6	9	9	10	13	7	7	7	6	6	9	8	6	10	7
r130	13	7	11	7	10	10	11	4	15	12	11	4	7	12	13	8	14	11	12	9	13	13	11	12	9	11	10	11	8	10	12	15	9	5	7	11	9	17	12	12	6	7	12	4	8	11	7	8	7
r131	9	11	8	6	10	6	9	6	11	10	9	10	13	16	14	12	12	9	8	9	9	15	11	10	7	9	9	10	9	14	14	11	6	9	7	7	9	7	8	16	7	9	8	3	10	11	11	10	8
r132	14	14	12	9	11	11	12	5	8	15	12	5	10	7	11	10	13	14	9	11	14	10	3	13	16	10	9	8	8	9	11	6	8	7	14	14	16	10	9	9	7	5	11	7	11	12	3	13	8
r133	10	14	10	9	9	11	16	6	8	11	12	7	12	5	7	13	13	14	13	14	12	10	9	9	8	10	12	7	7	13	11	12	12	10	8	10	14	12	17	9	7	8	11	7	9	8	7	9	8
r134	9	9	6	8	5	6	5	5	10	7	10	10	8	14	12	13	8	6	8	10	8	11	14	9	10	6	12	7	11	9	8	12	9	12	11	6	10	7	10	10	8	12	12	7	8	10	11	11	8
r135	9	11	13	10	12	8	11	5	9	8	7	7	11	12	15	10	8	7	6	7	11	13	9	8	9	9	9	10	6	10	10	9	7	9	8	9	9	9	10	10	8	10	10	5	10	13	7	10	10
r136	17	7	7	6	10	8	11	7	15	14	13	9	7	12	10	7	10	7	10	10	11	11	7	12	11	11	11	7	11	6	12	13	10	10	8	7	13	9	12	10	7	9	10	8	9	9	11	12	6
r137	15	9	10	7	10	6	11	7	11	6	7	9	9	14	10	8	10	13	12	7	11	13	13	14	11	5	11	10	8	10	12	13	10	11	12	9	9	8	8	12	5	13	10	6	13	13	8	12	9
r138	10	12	11	11	9	14	10	5	10	13	10	7	10	9	9	8	11	12	9	11	6	8	9	11	8	14	8	13	9	13	11	10	13	8	6	12	8	13	13	9	8	6	7	7	9	13	5	9	8
r139	13	11	13	7	10	8	9	7	9	12	13	8	9	10	10	10	12	7	12	11	7	11	9	10	13	13	9	9	6	8	12	13	10	9	8	7	11	10	12	8	8	9	12	8	9	9	9	8	6
r140	6	10	5	7	8	4	5	5	7	6	8	11	5	10	11	10	7	7	9	9	8	8	5	8	6	7	9	8	7	8	7	8	6	8	8	7	7	6	7	9	9	9	8	6	9	9	14	7	7
r141	14	8	11	11	13	9	10	6	10	13	14	7	10	7	5	10	13	10	9	9	12	10	6	11	16	10	8	8	9	7	9	10	9	11	11	10	14	10	9	7	6	10	13	9	9	10	7	11	11
r142	12	14	14	15	11	13	12	7	10	13	10	4	14	9	7	6	11	14	7	7	8	8	11	15	16	16	5	11	10	11	9	10	13	11	8	18	8	11	11	7	9	11	9	10	9	10	6	9	14
r143	5	10	9	12	10	11	13	8	10	7	9	5	9	7	8	13	12	10	12	10	9	7	12	6	6	8	14	9	9	11	8	8	11	8	11	10	10	11	11	10	9	8	12	10	10	5	6	7	10
r144	7	15	10	14	10	14	11	7	7	10	13	6	15	8	12	11	10	13	10	10	7	9	6	10	13	13	8	9	9	14	10	3	12	12	9	15	13	7	8	12	9	8	12	11	8	11	4	14	11
r145	10	16	8	11	11	13	16	5	6	13	12	4	14	9	13	10	9	14	11	11	12	10	7	9	10	10	9	8	10	13	13	6	12	7	12	14	14	8	13	9	11	7	9	6	11	10	2	13	10
r146	10	10	10	13	11	11	10	8	8	11	14	5	12	9	9	10	11	12	11	8	12	10	8	11	12	10	7	7	7	11	11	12	10	8	9	10	12	9	11	7	8	8	9	9	12	10	5	9	10
r147	9	14	9	13	9	8	8	6	5	12	10	4	12	8	10	10	9	9	5	11	9	10	11	10	9	11	9	5	12	10	11	8	8	13	10	11	11	6	10	9	9	9	7	9	11	11	6	10	12
r148	9	9	9	4	8	11	9	4	11	8	9	8	7	10	10	8	6	7	12	11	11	9	8	8	11	9	9	11	7	10	10	9	8	7	9	7	11	10	12	6	6	7	8	5	9	5	10	6	3
r149	11	13	9	6	2	9	11	5	9	10	11	10	9	8	8	13	10	11	10	14	13	9	8	10	11	11	13	5	7	12	8	13	12	10	10	9	15	10	14	10	5	10	10	8	11	5	10	10	6
r150	13	11	8	8	6	9	10	6	10	10	8	10	9	9	8	11	6	5	8	10	10	9	12	10	10	10	12	7	7	8	10	15	10	12	6	5	12	14	12	8	6	11	8	7	9	8	11	7	7
r151	10	10	11	10	13	8	12	7	8	9	10	7	10	9	9	11	13	12	15	8	12	12	10	7	10	8	12	8	5	13	11	10	9	8	11	12	12	11	11	13	7	6	17	8	10	12	7	11	10
r152	8	9	6	6	9	6	7	2	7	8	9	8	5	11	13	8	9	7	10	8	7	12	9	9	7	6	11	7	9	9	9	10	7	9	9	7	8	5	8	13	10	10	11	7	8	10	11	8	6
r153	15	9	8	6	10	4	9	4	9	12	11	10	7	14	12	11	10	7	8	8	13	15	9	12	11	7	12	8	6	10	14	15	6	10	8	5	11	7	10	12	8	10	8	6	12	13	11	12	8
r154	13	11	7	11	14	11	13	7	11	10	9	6	11	10	10	8	12	11	12	7	9	9	9	12	7	11	7	13	10	10	16	9	8	11	6	11	9	11	6	12	10	11	10	8	7	11	6	10	13
r155	10	8	11	11	9	8	10	7	12	11	6	5	10	7	9	10	9	10	9	10	12	12	9	9	6	8	7	12	9	11	7	12	7	7	6	8	12	15	7	11	5	8	7	8	11	13	3	11	10
r156	12	10	8	8	13	10	8	4	10	11	14	9	10	13	15	7	13	8	11	8	10	12	6	13	10	10	10	10	11	7	15	8	10	12	9	10	12	8	7	17	10	10	15	9	4	14	7	13	8
r157	6	8	12	11	12	9	10	5	9	10	9	5	8	10	10	14	13	11	13	11	12	10	11	9	11	9	13	10	8	12	7	10	8	7	12	13	9	8	11	11	9	9	13	6	11	8	8	6	8
r158	6	12	9	9	7	12	10	4	10	7	10	8	12	9	13	11	7	10	11	12	8	10	4	5	10	10	11	10	8	9	7	8	15	8	8	8	12	11	11	11	6	9	11	7	9	9	7	13	7
r159	7	7	9	6	10	7	5	6	12	10	10	9	7	7	8	7	11	8	10	10	6	9	7	9	9	12	8	8	10	7	9	9	7	7	7	9	8	8	10	8	8	7	7	7	6	4	13	4	5
r160	16	10	10	6	11	5	12	8	10	9	8	9	8	13	11	9	11	10	11	8	10	14	10	13	12	4	12	8	9	7	11	12	9	12	11	8	10	7	9	11	6	12	11	7	10	12	9	11	8
r161	11	13	10	8	8	11	9	5	9	10	11	5	7	8	12	8	10	13	10	9	9	9	7	14	9	11	7	10	7	10	12	9	10	10	8	13	9	12	10	10	9	8	6	8	10	14	6	10	8
r162	13	13	9	5	8	7	11	5	11	12	9	10	11	12	12	10	14	7	10	11	11	15	7	14	9	11	11	8	10	8	14	15	9	9	6	7	9	12	14	14	10	9	10	5	9	7	11	6	5
r163	14	10	12	11	9	12	10	9	12	13	12	9	10	9	5	8	11	8	9	10	8	8	11	15	16	16	8	9	9	7	11	14	13	12	6	12	10	15	11	7	9	12	11	10	5	6	10	9	12
r164	7	8	9	15	8	10	6	8	13	8	9	7	11	6	7	14	11	11	9	13	9	10	9	6	9	11	7	11	10	10	3	10	8	11	10	9	11	10	11	9	6	11	11	8	11	7	10	8	10
r165	11	7	15	8	11	8	7	6	10	11	10	7	9	11	11	11	12	10	10	10	10	13	10	10	12	10	10	12	7	11	10	12	5	6	9	9	6	9	11	9	8	8	9	5	10	13	10	5	8
r166	11	11	11	9	8	8	9	7	9	10	11	8	11	10	8	12	14	11	8	11	9	11	9	10	7	11	11	10	6	12	12	13	8	9	8	7	11	11	10	14	6	11	10	5	11	11	11	8	9
r167	10	7	8	8	7	9	9	8	10	13	7	9	10	7	6	9	12	8	6	12	10	9	10	9	12	10	12	4	11	5	10	11	9	14	11	6	14	13	10	8	6	12	10	9	8	7	9	9	9
r168	7	11	9	13	7	11	10	6	9	10	10	7	9	7	11	8	9	9	9	9	9	10	7	10	11	11	9	7	10	8	7	7	10	13	12	11	9	6	9	11	8	13	11	9	9	8	6	8	11
r169	12	6	9	9	9	6	8	8	12	9	10	8	6	11	7	12	7	10	13	10	14	10	11	7	8	8	13	9	6	13	11	18	8	8	7	4	14	12	11	9	4	11	9	6	14	10	9	13	8
r170	8	12	14	11	9	11	14	6	6	11	8	7	10	7	12	10	11	12	9	9	10	10	9	5	10	10	10	10	7	11	9	10	12	7	8	12	12	12	13	9	8	4	9	7	11	8	5	9	10
r171	11	4	10	6	8	9	10	6	11	11	10	6	8	8	10	7	10	10	11	8	14	13	7	10	8	7	11	10	8	9	10	11	7	6	10	6	8	11	11	9	6	8	9	6	11	11	9	7	6
r172	6	8	12	9	7	9	10	8	8	9	8	7	8	7	12	8	9	10	9	9	12	12	7	9	8	8	10	13	6	9	9	10	12	9	10	8	10	14	9	13	6	10	9	9	10	10	6	11	10
r173	9	15	13	10	14	8	9	6	7	10	9	4	11	12	14	11	12	11	14	6	9	13	9	10	13	9	10	11	7	12	10	11	9	10	10	13	9	8	12	10	9	9	14	6	9	11	6	8	7
r174	6	9	7	9	7	8	6	8	8	9	8	8	7	8	9	6	8	6	7	9	6	9	5	8	8	9	7	7	9	7	8	7	8	10	5	8	7	5	7	9	9	8	8	12	7	7	10	5	8
r175	7	8	6	8	7	6	4	4	8	8	8	10	9	10	12	9	8	7	8	9	8	11	6	7	5	6	10	8	6	9	9	7	4	8	7	6	6	5	8	12	10	8	8	7	8	10	13	8	8
r176	7	7	6	8	8	8	7	6	6	6	7	9	5	7	8	5	6	6	5	4	5	7	7	8	7	10	4	7	7	6	6	4	7	5	5	9	5	5	6	6	11	6	5	5	4	6	9	5	7
r177	11	9	7	4	10	7	7	5	15	10	11	9	7	14	12	13	8	9	14	14	13	11	8	8	9	9	14	8	9	12	10	13	7	6	7	7	15	7	12	12	6	8	12	6	10	11	11	14	4
r178	9	10	14	12	11	13	8	5	11	12	10	4	12	11	12	6	8	9	10	7	10	11	9	8	11	13	7	13	6	10	9	9	14	7	10	11	8	8	12	10	11	6	10	6	10	12	6	9	10
r179	13	11	7	12	6	9	13	7	9	10	9	6	9	12	8	9	6	11	6	8	15	9	13	12	9	9	10	8	8	12	12	13	8	8	8	9	11	12	8	10	7	11	4	7	11	11	6	14	13
r180	6	7	6	8	6	6	6	10	4	6	5	7	7	6	8	7	7	6	5	6	5	5	5	4	6	6	6	7	5	7	6	5	7	7	5	7	4	5	4	8	5	8	7	7	4	8	7	5	8
r181	12	12	11	7	11	7	12	4	8	15	16	8	8	9	11	10	13	10	11	11	14	12	8	11	12	12	8	9	7	11	13	12	8	9	8	10	12	8	15	9	8	6	11	5	9	10	8	11	7
r182	6	10	8	10	9	8	11	7	5	9	7	4	7	8	11	10	5	11	9	8	11	8	9	8	4	8	9	10	7	12	9	8	7	8	9	10	8	7	9	7	11	8	7	6	14	10	4	10	10
r183	5	11	9	11	9	9	8	7	7	6	10	7	9	7	11	14	11	13	11	13	9	12	7	8	7	7	11	11	8	10	9	6	10	13	12	9	9	8	7	13	5	11	9	9	11	11	8	10	9
r184	12	14	8	7	7	8	12	5	10	7	6	9	12	15	7	12	7	10	9	9	10	8	14	11	10	10	10	7	10	11	13	14	11	10	9	8	12	14	9	9	7	10	7	7	9	8	10	11	9
r185	6	9	4	11	9	10	6	6	9	8	9	6	10	10	13	10	9	9	11	11	9	10	11	7	7	11	9	9	12	12	9	10	6	13	8	11	7	6	12	13	12	11	9	8	9	10	6	10	11
r186	8	12	9	10	13	11	14	6	10	13	12	7	14	9	11	11	15	8	11	10	12	14	8	7	6	12	12	11	9	11	11	12	9	8	5	10	10	10	17	15	8	6	15	4	8	10	6	7	9
r187	10	9	6	6	8	8	10	7	7	7	9	8	5	7	7	10	10	10	10	10	9	8	7	9	6	8	9	7	6	7	9	9	8	9	11	7	12	9	9	7	8	8	8	7	8	8	7	10	8
r188	12	7	11	8	10	6	9	6	12	9	10	8	5	13	13	10	10	11	11	7	12	12	11	13	6	9	9	11	6	12	10	14	7	7	7	8	7	15	9	8	8	9	8	3	12	13	9	10	9
r189	12	8	8	7	9	5	6	6	9	10	9	7	8	14	14	10	8	3	5	7	9	12	9	8	9	9	11	8	8	8	11	13	12	11	4	5	11	10	9	12	8	11	7	6	7	12	8	10	8
r190	10	8	9	9	10	8	11	7	10	8	7	6	9	10	9	9	11	8	12	10	12	11	7	11	13	9	10	7	7	9	10	11	11	8	9	8	10	13	8	7	6	8	11	7	8	11	9	8	8
r191	10	12	11	14	11	10	12	9	8	7	8	5	12	5	5	13	9	12	13	10	12	8	9	7	10	10	11	9	6	13	9	12	11	11	8	10	14	12	11	9	5	9	13	10	11	10	8	11	12
r192	10	8	12	9	8	7	11	6	11	10	7	7	11	10	10	8	10	9	8	9	12	11	10	7	10	8	10	9	7	10	8	14	8	7	7	10	11	12	12	9	7	7	10	8	11	8	6	8	9
r193	9	13	8	8	8	8	11	6	9	8	9	9	13	12	10	13	10	13	8	9	9	11	11	10	9	7	13	8	9	12	10	9	12	11	12	9	13	11	8	14	6	11	10	7	10	11	9	14	10
r194	10	10	11	12	15	11	18	7	10	11	10	7	14	11	7	9	13	10	11	8	12	12	14	9	10	10	8	10	11	11	11	12	7	6	7	12	8	11	13	9	9	6	11	8	10	8	6	7	11
r195	12	12	10	8	11	7	16	7	10	9	8	7	12	9	9	13	13	12	11	12	14	14	8	9	6	6	12	11	9	11	11	12	7	8	9	6	12	10	13	13	5	8	9	4	14	10	8	9	7
r196	8	9	8	13	10	8	14	5	7	10	9	6	13	9	10	12	9	11	11	11	13	10	11	6	7	7	11	8	12	12	9	7	10	5	14	11	11	8	12	9	9	7	9	4	15	9	4	10	10
r197	12	8	9	10	13	7	12	7	10	7	10	7	12	13	9	9	13	14	11	6	14	14	12	13	12	6	10	9	9	11	11	12	9	8	13	10	10	7	9	13	5	12	11	7	14	12	7	11	9
r198	9	9	14	12	14	11	11	7	13	12	11	3	9	10	14	9	10	13	10	9	11	9	6	10	9	11	8	13	9	14	10	9	8	7	9	13	9	8	8	10	8	8	10	8	10	14	6	12	10
r199	9	8	8	5	12	7	7	5	11	10	12	9	6	16	16	8	9	7	11	9	11	12	11	10	9	11	11	10	8	11	12	15	8	7	8	9	7	8	13	11	9	9	9	5	11	14	10	6	5
r200	8	5	6	4	8	7	3	6	10	8	6	10	5	9	8	7	7	4	8	8	6	9	9	9	7	8	8	6	8	7	8	11	6	8	7	6	8	9	10	8	10	9	9	9	8	5	13	4	8
r201	12	10	10	13	13	13	12	8	10	9	10	6	12	11	9	8	7	14	11	9	10	8	7	9	12	10	7	8	10	13	11	8	11	9	10	12	14	8	7	9	7	11	9	8	11	12	5	15	12
r202	9	13	10	9	8	10	11	6	5	10	15	5	11	12	12	10	12	11	10	9	13	11	9	12	13	9	11	6	8	10	12	9	12	11	14	11	13	6	10	12	8	9	12	9	9	11	5	12	8
r203	11	9	8	5	8	6	13	5	13	10	9	11	11	14	10	12	12	7	10	9	13	15	13	10	9	7	13	9	10	10	10	13	6	7	10	7	9	10	12	12	7	9	10	6	11	7	10	8	7
r204	10	9	8	11	6	6	8	8	7	8	8	7	8	8	5	10	5	9	6	11	8	7	10	9	10	9	6	7	9	8	8	8	8	10	9	7	11	9	6	6	6	9	6	11	9	6	9	10	13
r205	12	8	10	8	11	7	14	4	14	9	8	7	12	15	9	11	13	8	11	10	14	14	12	11	10	10	8	10	9	11	11	16	5	4	9	8	8	9	13	11	7	8	9	4	12	8	8	5	7
r206	7	13	12	10	10	11	9	6	9	10	9	7	9	8	14	9	8	11	12	8	11	9	7	4	5	11	8	11	8	14	10	9	10	7	8	11	11	14	14	10	5	7	12	4	10	14	6	10	8
r207	13	9	12	9	10	8	13	8	13	10	5	6	11	12	8	11	10	13	8	9	11	13	9	10	9	7	11	10	8	12	10	13	8	8	10	7	11	12	8	12	5	12	6	6	14	11	9	12	10
r208	11	9	12	9	12	11	9	7	14	11	12	7	9	10	14	7	13	9	9	8	8	10	7	14	11	13	6	14	10	8	10	8	10	11	8	12	7	14	5	14	9	9	11	7	5	12	9	8	9
r209	9	11	14	11	10	11	9	8	12	7	8	7	10	7	10	9	9	13	10	8	5	6	7	11	11	11	9	11	8	10	7	8	14	9	10	11	9	16	9	10	8	7	10	10	9	8	7	8	9
r210	11	13	11	10	14	8	13	7	9	10	11	5	9	12	10	11	10	15	12	8	15	7	10	10	11	9	10	11	9	12	12	9	9	5	12	13	13	11	8	8	5	7	10	5	12	11	4	14	11
r211	12	11	7	7	5	5	8	6	7	8	7	8	5	10	11	10	7	11	11	9	9	10	9	9	7	5	13	9	4	12	11	12	6	13	10	9	9	8	10	11	9	11	9	7	13	10	7	12	9
r212	6	9	10	14	10	11	13	8	10	9	9	6	13	7	8	11	12	10	10	10	11	11	14	10	10	10	8	8	13	9	10	10	9	8	13	10	8	9	11	10	9	8	10	8	12	8	6	7	12
r213	11	8	9	8	10	8	7	6	9	8	10	8	8	10	15	11	8	10	11	6	12	13	8	9	7	4	11	8	9	11	11	10	7	8	8	7	10	5	9	15	6	10	11	7	11	17	9	13	8
r214	12	10	11	8	9	7	8	7	12	11	8	8	12	13	11	11	13	12	5	8	10	14	10	13	10	8	10	11	10	11	11	10	7	10	10	8	10	10	5	15	5	12	7	5	11	12	9	11	9
r215	12	10	9	10	9	9	10	6	10	11	12	9	12	11	9	7	11	8	5	6	10	12	10	13	12	10	10	11	11	7	11	8	7	12	9	8	10	10	5	13	6	12	9	8	8	12	8	13	12
r216	11	11	9	10	8	8	7	6	13	8	7	8	11	10	8	11	8	11	10	10	9	9	6	10	11	9	12	6	9	10	6	13	11	14	9	9	15	12	10	12	5	14	12	10	8	9	8	12	9
r217	10	9	6	9	8	8	10	6	9	10	9	7	8	13	9	8	5	9	9	9	10	8	17	7	7	9	11	7	12	6	11	13	10	9	8	9	9	10	10	7	9	11	7	6	13	10	6	12	10
r218	11	15	11	9	10	8	15	3	9	14	13	8	11	8	8	12	14	13	10	14	9	7	9	10	11	13	11	9	7	10	12	9	12	10	10	11	15	13	12	8	6	6	10	7	9	7	8	10	8
r219	9	8	9	7	8	7	8	7	10	9	6	8	5	10	6	7	9	11	8	7	8	7	12	9	9	7	10	8	8	9	6	11	6	5	10	8	7	10	10	6	7	9	8	3	11	6	6	6	9
r220	10	7	6	6	2	6	5	8	6	8	8	11	5	9	8	9	5	4	6	8	6	7	10	7	9	8	10	5	10	3	8	9	9	11	7	6	10	9	8	6	10	9	9	11	5	7	11	8	8
r221	12	8	10	6	11	7	10	6	12	9	6	8	8	13	10	9	7	4	11	8	12	10	12	9	12	8	10	10	9	7	11	12	12	8	5	6	8	14	9	7	6	8	11	7	10	8	11	7	8
r222	9	9	9	8	8	7	9	8	10	7	7	8	7	8	7	17	10	10	10	12	10	11	10	8	6	4	16	9	7	9	8	9	9	12	11	6	12	11	6	10	4	12	10	9	10	7	11	11	10
r223	10	10	10	7	6	7	9	6	9	10	9	9	11	10	12	8	9	7	8	9	10	11	8	7	10	10	12	7	7	10	8	15	10	9	7	9	12	12	14	9	7	9	12	8	9	8	8	8	7
r224	8	9	10	13	9	11	10	6	11	10	8	2	10	8	9	10	11	11	11	9	8	8	11	9	7	11	13	10	8	12	7	11	10	9	8	11	9	8	11	11	10	13	11	9	11	8	7	8	11
r225	6	5	4	6	6	4	6	6	5	7	7	8	5	9	8	8	6	7	7	6	8	8	7	4	1	4	9	7	6	8	6	8	4	6	7	5	7	6	6	6	5	7	7	6	8	9	10	7	8
r226	7	11	9	10	10	14	11	6	12	10	11	7	10	11	7	7	8	11	11	10	7	6	12	10	10	14	8	9	11	9	10	10	17	10	9	13	9	15	11	8	5	8	10	9	8	9	6	9	10
r227	14	10	9	7	9	5	10	4	14	13	10	9	10	11	11	10	13	8	7	9	16	14	11	15	12	10	10	9	11	7	9	14	6	9	6	10	10	12	13	13	8	10	11	7	9	8	9	9	8
r228	13	13	5	10	8	12	11	5	13	12	11	6	7	12	8	7	10	15	12	10	7	5	10	14	9	15	10	9	7	14	14	11	13	12	7	15	11	12	10	10	9	10	8	8	8	11	6	12	9
r229	13	11	14	9	10	9	13	8	11	8	9	8	13	8	6	10	14	11	12	11	11	11	9	14	17	11	9	10	10	8	10	9	8	11	12	11	11	12	8	8	4	9	12	8	9	7	8	8	9
r230	8	9	6	6	6	5	5	6	9	6	7	9	8	10	7	12	5	7	9	12	9	8	7	6	8	6	13	7	5	10	7	12	9	10	9	5	12	9	10	7	5	12	9	6	12	7	12	9	6
r231	12	6	7	13	11	11	12	9	12	13	14	4	10	11	7	6	7	10	9	5	10	10	12	9	10	12	8	10	10	11	11	12	11	10	9	10	10	10	11	9	9	10	9	9	11	12	6	15	13
r232	12	10	10	8	11	8	16	5	8	9	8	7	12	11	9	11	13	12	15	10	14	14	8	9	10	6	8	8	9	13	15	12	7	4	13	8	12	9	11	9	5	6	9	4	14	8	6	7	7
r233	9	9	10	9	14	10	11	5	13	14	17	7	13	14	14	6	14	11	10	9	11	13	6	12	13	13	7	12	13	10	12	7	10	8	13	11	11	6	10	12	7	6	10	6	10	11	6	12	6
r234	10	9	7	9	12	7	6	4	11	10	10	9	10	13	15	10	9	5	9	7	10	14	9	11	7	9	11	11	12	8	11	10	6	11	6	9	7	6	7	13	9	11	11	10	7	12	12	10	9
r235	13	11	7	10	10	8	9	7	11	10	11	5	7	10	12	8	6	11	12	7	11	9	11	10	7	9	9	10	9	10	10	13	9	12	6	9	11	9	12	10	7	11	10	8	11	13	7	14	9
r236	12	12	8	7	11	7	14	6	14	13	8	8	14	11	9	8	11	10	9	11	12	12	11	11	10	10	11	7	12	9	9	12	10	9	8	12	12	12	15	11	9	9	11	8	9	8	6	9	7
r237	11	13	8	12	7	10	9	8	6	9	8	9	8	9	8	9	4	8	8	8	6	5	12	8	10	10	10	4	9	7	8	10	13	14	9	10	12	9	7	8	9	12	10	11	10	11	7	13	11
r238	13	11	9	7	14	9	9	4	11	10	13	9	9	12	14	10	14	7	14	11	11	11	5	12	13	11	11	7	10	6	12	9	10	11	10	11	13	8	10	14	9	9	18	9	5	11	8	10	6
r239	12	8	7	7	13	7	12	3	14	15	14	6	10	13	11	8	9	8	9	9	14	12	7	9	12	10	11	9	10	9	11	10	8	5	10	8	14	6	11	9	8	7	9	5	11	10	9	15	7
r240	14	5	8	8	9	8	9	8	14	11	7	8	7	10	6	7	10	8	10	10	7	9	12	11	10	12	14	8	9	5	8	15	9	10	7	8	10	13	10	8	8	14	10	7	10	5	11	7	9
r241	9	7	8	8	9	9	7	6	12	11	11	7	5	13	10	9	12	8	10	10	7	9	12	11	10	12	12	7	7	9	12	13	9	10	7	10	6	9	12	10	11	12	10	6	10	7	10	5	6
r242	11	8	7	9	10	7	10	6	9	10	6	9	10	7	8	10	11	9	9	9	12	12	9	9	11	5	15	7	12	6	7	9	8	9	12	9	13	10	7	11	7	11	11	9	9	10	7	10	11
r243	10	11	8	11	8	11	8	7	9	10	11	9	8	7	9	12	11	9	7	15	6	6	7	12	11	13	11	8	8	6	9	6	10	15	8	11	11	8	7	11	8	13	9	9	7	8	9	8	10
r244	10	7	8	8	11	7	5	6	8	11	9	8	10	11	10	11	12	8	8	10	9	13	6	9	14	8	10	8	9	7	8	9	7	10	13	6	10	7	8	8	5	10	10	7	12	9	7	7	6
r245	11	13	9	10	10	7	11	7	11	10	7	9	11	14	10	10	6	5	10	10	9	9	11	8	11	13	9	9	10	10	12	11	8	9	5	9	11	11	8	10	7	9	10	9	6	9	11	12	10
r246	10	8	13	10	13	12	10	6	14	12	11	6	10	9	13	6	14	10	8	7	9	11	6	13	10	12	5	15	9	8	11	7	9	10	9	12	8	13	4	14	8	8	10	6	6	13	8	9	10
r247	9	9	12	16	12	12	9	11	13	8	9	4	13	8	6	9	10	17	10	8	11	7	8	10	11	11	8	12	9	14	6	11	11	10	11	13	13	12	8	10	6	14	10	10	12	11	6	12	13
r248	12	10	9	6	9	7	14	5	10	11	10	10	12	13	9	11	11	6	11	10	14	14	12	7	10	8	12	6	9	9	11	14	7	6	11	6	12	9	15	9	7	6	11	4	12	6	10	7	6
r249	5	11	9	13	11	13	12	6	9	10	10	5	14	8	12	8	11	13	9	9	10	10	7	10	11	11	9	11	16	10	7	3	12	9	14	13	11	6	9	13	8	11	11	9	9	10	5	10	10
r250	12	7	8	10	10	10	7	8	14	13	11	8	9	10	8	7	12	6	8	10	5	9	10	11	10	14	12	8	9	7	10	13	11	12	5	10	10	11	10	10	10	12	12	9	6	5	13	7	10
r251	9	9	7	7	9	8	10	4	9	8	10	7	10	9	12	10	11	11	11	11	9	12	9	9	7	5	13	9	12	8	9	7	8	11	16	9	13	8	10	15	7	9	13	10	9	12	8	12	7
r252	10	12	10	11	9	9	8	5	12	9	12	8	10	11	9	10	7	12	9	11	6	6	9	9	10	14	9	9	8	13	7	12	13	13	6	10	12	8	11	9	6	13	9	9	11	10	9	13	8
r253	9	12	7	9	6	9	8	8	5	8	8	9	9	7	8	10	8	7	7	11	8	7	6	9	11	11	10	4	8	6	5	8	12	12	9	9	13	9	9	6	8	8	7	11	7	7	7	9	9
r254	10	7	8	7	9	6	8	6	11	10	10	8	6	13	9	10	9	7	9	9	8	10	13	7	7	9	13	9	12	10	11	13	6	7	6	5	9	10	10	9	8	9	7	7	11	6	10	8	9
r255	11	9	8	7	8	5	9	6	9	8	9	10	9	12	10	12	8	7	12	11	13	13	9	6	7	5	13	8	8	10	12	15	9	9	8	1	15	11	10	12	4	11	10	7	11	11	11	12	6
r256	11	6	9	9	10	6	8	6	11	12	10	9	7	12	11	8	11	7	7	9	8	10	11	12	9	11	9	9	10	8	11	10	8	13	8	7	7	10	7	9	7	11	9	6	9	10	10	10	9
r257	11	10	11	7	6	12	11	6	10	8	9	9	10	5	7	10	8	12	12	14	11	5	8	9	12	12	10	7	9	9	8	11	15	10	11	8	17	15	10	6	6	8	10	8	9	7	9	11	6
r258	12	12	10	3	9	9	12	4	12	13	12	11	10	13	9	11	13	10	13	12	10	12	9	11	12	10	13	7	10	9	13	10	12	8	13	10	14	11	13	11	4	6	13	7	8	8	10	11	3
r259	8	10	7	13	10	7	8	7	7	8	8	9	10	10	12	12	9	7	7	7	10	12	15	7	7	9	13	9	8	10	9	12	8	11	8	9	7	10	11	13	10	9	11	8	9	12	8	10	13
r260	15	7	11	10	10	10	11	7	15	14	9	6	11	10	6	6	16	11	10	9	9	13	11	16	13	13	8	10	9	10	12	15	10	7	9	13	7	12	12	10	8	11	10	8	8	9	9	4	9
r261	11	11	7	11	14	10	11	6	11	10	11	4	13	10	14	8	12	11	10	8	11	13	7	14	9	9	8	12	10	10	12	7	9	12	8	13	9	7	8	16	10	12	12	10	7	15	7	12	11
r262	11	13	7	8	8	10	9	6	11	8	13	8	9	10	12	10	10	13	12	11	9	9	8	16	11	11	9	10	8	10	10	9	13	16	10	13	11	8	10	14	10	14	12	9	6	9	7	14	9
r263	5	9	13	12	12	13	8	6	7	7	10	3	11	8	13	5	11	11	10	7	6	8	7	10	11	13	6	14	9	10	8	5	12	12	8	15	5	10	7	12	8	11	12	9	7	13	3	11	12
r264	8	8	11	13	12	9	10	3	11	11	8	8	10	10	9	8	11	9	8	7	8	9	10	9	10	9	6	11	9	8	10	10	4	5	8	11	5	10	9	8	10	5	7	8	9	8	9	6	11
r265	12	12	8	10	11	11	16	6	12	9	10	5	12	13	11	7	7	8	11	8	10	10	14	11	8	12	10	11	13	9	13	10	9	10	7	10	8	10	11	11	10	10	9	8	8	10	7	13	11
r266	9	11	11	14	10	11	9	8	8	11	10	8	13	7	8	11	10	8	8	10	7	7	12	10	12	14	8	8	9	9	8	11	11	12	9	12	10	11	11	6	12	10	12	11	10	7	11	7	11
r267	7	7	7	6	2	6	7	5	7	7	8	8	7	6	6	8	8	8	6	8	8	8	7	6	7	4	9	5	7	7	7	8	6	4	7	5	7	6	6	7	6	6	5	4	11	5	8	5	5
r268	8	9	8	10	11	7	7	8	10	7	9	6	10	9	10	11	12	10	8	10	6	7	6	11	12	10	10	10	11	7	8	5	9	16	9	10	8	9	4	12	6	14	10	10	6	11	7	11	10
r269	12	12	11	10	13	11	10	5	10	15	12	5	14	11	13	5	11	10	7	8	8	14	6	13	12	12	7	9	13	7	13	8	10	11	11	10	10	8	9	13	9	9	9	8	9	12	4	13	9
r270	9	8	8	10	8	11	5	8	13	6	11	7	8	10	10	7	7	10	11	9	6	8	10	11	8	9	10	10	8	12	6	13	16	12	5	10	8	10	10	11	6	14	9	9	8	12	9	12	11
r271	15	7	11	9	12	6	11	5	13	10	9	8	7	14	8	10	8	7	12	7	11	11	13	10	11	9	11	11	8	8	12	17	8	7	8	5	9	12	10	6	7	9	8	7	13	9	10	10	8
r272	12	8	9	9	11	9	10	7	10	11	12	8	12	9	9	8	11	10	11	9	12	14	5	11	14	12	8	9	6	11	11	14	11	8	10	8	12	10	13	11	6	11	11	7	11	6	7	11	8
r273	9	9	9	13	9	10	10	8	9	8	10	8	13	7	7	10	9	9	9	9	10	10	11	10	11	9	9	8	12	6	9	5	8	9	16	9	11	10	6	7	5	9	9	9	11	9	7	10	11
r274	8	10	9	10	7	11	10	7	12	13	12	8	16	11	7	7	11	10	5	10	10	12	8	11	12	12	8	7	12	9	9	10	12	9	12	8	12	11	9	11	6	9	7	7	9	8	7	11	9
r275	15	13	11	10	8	9	11	6	7	12	9	7	9	10	10	8	8	9	10	7	11	11	10	14	15	11	9	7	7	8	12	13	13	13	7	13	11	10	12	10	10	10	12	9	8	9	6	12	11
r276	13	10	10	7	6	5	9	4	7	10	7	8	6	12	14	10	7	9	10	7	11	12	11	11	9	7	11	12	8	10	13	13	10	7	8	7	9	14	10	11	7	9	7	6	11	12	9	8	7
r277	6	14	11	12	9	12	10	5	8	11	10	5	16	11	15	11	13	12	9	10	8	14	4	9	8	12	8	11	9	15	11	8	11	9	10	12	10	7	11	17	8	10	11	8	9	12	6	9	9
r278	12	7	9	8	10	6	7	5	8	11	10	6	9	13	13	9	9	4	4	6	10	13	8	7	8	8	10	9	9	9	10	12	11	10	5	4	11	9	8	12	7	10	6	5	8	13	7	11	9
r279	13	9	10	9	12	8	13	8	9	6	9	7	11	12	8	10	12	15	12	7	13	13	11	12	11	5	11	10	8	12	12	11	8	9	14	9	11	8	8	12	4	11	10	6	15	13	6	12	9
r280	16	10	10	10	11	10	14	8	12	13	8	7	10	7	5	9	13	12	9	10	14	10	12	13	10	10	11	9	9	9	13	14	8	9	6	10	12	14	11	9	6	9	9	7	11	10	7	9	12
r281	6	10	10	10	11	13	10	8	12	9	9	5	9	11	12	5	8	13	11	6	7	7	10	9	9	11	10	11	10	10	7	9	14	9	9	13	11	12	8	10	8	9	12	10	8	12	5	13	12
r282	11	13	13	11	10	11	13	8	11	8	5	6	11	8	6	11	12	17	14	8	9	9	9	10	11	9	11	11	6	14	8	11	12	8	12	13	11	10	10	8	6	11	10	6	13	7	8	8	10
r283	12	12	10	9	13	11	12	7	14	13	8	6	12	11	9	6	11	10	11	9	10	10	11	11	10	14	11	7	10	11	11	14	10	11	4	14	10	12	15	11	9	9	13	8	7	10	6	9	9
r284	9	7	8	6	12	6	7	5	12	11	10	9	7	15	12	11	10	6	12	10	11	13	12	8	10	10	12	10	11	11	10	15	7	6	9	8	8	9	13	12	9	8	10	4	12	9	12	5	5
r285	10	12	12	6	9	9	10	3	8	9	10	8	6	11	16	9	9	8	13	10	10	12	10	9	6	8	8	7	7	9	13	10	12	10	9	8	10	8	13	13	9	10	13	8	8	12	9	13	6
r286	13	11	9	10	8	9	9	8	13	8	5	7	7	10	6	9	8	15	12	8	9	7	10	10	9	9	14	8	5	14	8	15	11	12	9	11	13	14	10	10	5	12	10	8	12	11	9	12	11
r287	10	9	8	10	10	8	11	5	10	11	9	9	8	8	8	9	8	6	8	10	11	9	10	12	14	8	8	6	15	3	10	10	9	12	11	8	10	11	8	8	6	10	10	10	8	8	8	7	10
r288	11	9	7	5	10	8	6	6	12	10	10	7	8	14	14	8	10	5	9	7	8	12	10	9	9	9	9	15	7	8	11	11	11	9	6	9	7	10	11	13	8	9	10	7	7	9	9	6	3
r289	10	6	7	8	10	8	9	4	12	7	10	10	9	10	9	13	12	6	8	14	11	11	8	8	8	6	12	8	13	7	10	9	7	10	11	6	12	9	8	12	6	10	12	7	10	9	11	11	8
r290	10	14	10	13	11	10	12	8	8	9	12	4	8	9	11	11	9	14	11	9	14	8	11	11	8	12	8	12	8	15	11	10	9	9	6	14	10	8	11	13	8	9	11	8	11	12	6	15	13
r291	9	9	8	8	8	8	7	7	13	8	13	8	11	12	8	12	12	11	12	11	9	11	12	14	11	11	10	6	6	12	10	15	11	11	8	9	9	12	12	10	8	13	10	7	8	9	11	8	7
r292	8	11	11	15	10	11	8	9	9	6	7	6	9	8	8	12	7	13	9	11	7	6	9	10	11	11	9	11	6	12	7	8	10	13	10	13	9	10	6	9	7	15	9	10	13	11	7	12	12
r293	9	13	7	12	10	12	11	7	11	8	9	6	11	12	8	9	6	13	14	8	5	7	12	10	9	13	8	11	7	16	12	11	14	12	5	13	9	11	10	8	7	12	8	9	10	9	6	12	11
r294	9	13	8	8	11	11	9	3	8	9	13	8	10	12	14	9	10	10	12	10	6	11	8	11	10	10	10	8	11	11	12	6	11	12	13	12	10	3	11	12	10	10	12	8	8	11	7	11	5
r295	7	7	7	8	7	8	2	7	8	5	7	10	9	7	9	8	6	6	7	8	8	8	6	7	9	6	9	7	8	7	7	6	6	9	7	7	8	7	6	6	8	10	9	13	8	7	11	10	9
r296	7	10	7	10	9	5	9	5	10	5	9	7	9	11	11	13	8	12	8	12	8	9	10	8	4	8	12	10	11	13	6	9	9	12	7	8	10	7	10	12	5	14	6	6	12	9	8	11	9
r297	14	10	14	11	15	7	14	8	10	11	8	6	10	11	7	8	11	14	11	7	10	10	11	9	12	8	10	10	7	11	11	12	9	7	11	10	12	11	9	7	6	9	9	7	14	10	7	11	11
r298	8	7	10	8	7	9	7	7	11	5	9	10	8	6	5	12	9	12	9	12	7	6	9	9	10	10	9	8	7	9	6	8	9	10	11	9	10	11	7	7	5	11	7	7	8	6	11	9	8
r299	5	6	6	6	4	5	6	10	6	4	5	7	7	6	6	7	3	4	3	7	5	5	4	4	5	4	7	5	5	5	6	7	4	8	7	5	6	5	5	6	8	8	4	7	7	8	7	7	6
r300	9	9	9	8	12	10	9	6	15	10	13	6	9	8	8	13	14	15	14	16	11	7	6	8	9	11	12	9	7	14	8	9	9	8	9	11	17	9	10	12	5	8	14	6	10	9	10	12	7
r301	12	12	8	9	11	7	10	6	14	11	10	9	8	11	9	10	7	10	11	11	8	8	9	9	8	12	11	7	8	11	9	14	10	13	6	8	12	8	13	9	4	11	9	8	9	10	10	13	6
r302	7	11	8	14	7	12	8	9	6	9	9	8	10	6	9	10	6	8	6	6	5	6	9	9	8	12	9	6	8	9	9	6	9	14	6	10	6	6	8	9	13	12	10	11	6	9	9	8	16
r303	12	8	10	6	13	9	14	7	14	11	12	7	10	9	7	11	19	14	13	12	12	12	8	11	8	8	12	10	9	11	11	10	7	8	13	10	12	11	11	13	5	8	13	4	10	8	10	7	6
r304	10	10	12	12	12	13	13	5	11	12	9	4	14	9	12	8	13	12	10	9	11	11	7	11	11	13	5	14	12	11	11	7	12	8	10	15	10	14	8	7	9	7	10	9	7	12	6	8	9
r305	10	12	11	11	9	11	8	6	9	10	9	7	11	6	7	12	11	11	9	13	7	8	9	11	13	13	7	7	8	10	9	8	12	15	10	13	9	8	10	7	9	11	9	8	11	8	9	6	10
r306	10	8	12	12	11	13	10	7	10	9	10	7	14	9	8	7	11	10	9	6	8	10	10	13	14	12	6	10	9	7	11	8	16	10	9	12	8	12	7	9	7	10	11	10	8	10	7	9	11
r307	14	8	6	8	8	9	13	4	8	13	11	7	9	8	11	5	10	8	8	8	12	11	10	11	10	10	12	7	11	7	14	8	9	8	11	10	10	9	10	10	9	8	6	9	10	11	6	11	8
r308	11	13	8	10	8	7	9	6	5	8	9	7	11	10	12	12	8	11	10	9	13	13	8	8	7	7	12	8	5	14	12	13	9	10	8	7	13	7	12	14	7	10	10	6	13	13	8	12	9
r309	10	12	14	12	13	11	12	10	8	9	10	5	12	5	9	13	15	14	13	10	8	12	6	11	12	8	10	12	7	11	9	6	9	12	11	12	10	9	7	11	6	12	13	9	8	10	5	9	12
r310	8	8	9	9	10	9	10	4	9	10	8	7	8	10	11	12	11	9	13	9	8	10	11	8	9	11	15	9	8	12	7	12	10	7	8	11	9	10	13	11	10	9	13	6	9	6	10	2	6
r311	11	7	9	10	8	7	9	10	10	7	7	6	5	11	7	9	8	12	8	8	11	9	14	11	8	6	12	9	7	11	10	13	9	10	11	8	8	9	7	10	7	14	6	8	16	11	7	11	12
r312	9	8	9	12	11	8	7	6	10	11	8	8	9	13	11	11	8	8	10	10	13	11	12	9	12	10	8	7	9	11	10	14	7	6	11	10	8	7	11	8	8	10	8	5	16	10	9	9	9
r313	11	7	10	7	16	8	13	5	13	10	9	4	9	12	12	8	14	13	16	7	15	15	11	10	7	5	13	12	10	12	12	13	7	7	10	11	9	10	12	14	7	9	14	6	11	13	6	10	7
r314	12	10	11	15	13	13	12	7	8	11	12	5	14	9	11	6	11	12	11	7	10	12	6	13	14	12	5	10	10	11	13	8	11	10	11	14	10	7	9	11	8	11	11	9	10	12	3	11	13
r315	8	10	11	8	9	10	10	5	12	9	12	8	10	11	9	9	11	8	9	10	6	8	10	9	10	14	8	10	10	11	9	12	13	9	7	12	8	9	13	9	7	7	11	8	6	11	9	9	9
r316	12	10	11	10	11	8	10	5	8	13	6	7	10	11	11	7	5	8	7	5	12	12	11	11	10	8	9	10	8	9	9	12	11	9	6	10	10	11	11	9	9	10	9	8	10	13	7	9	10
r317	8	8	6	4	5	3	7	4	7	8	7	11	6	11	8	9	7	6	8	9	7	11	7	7	8	7	9	4	6	8	7	9	5	7	6	5	6	6	9	8	8	5	6	5	10	6	11	6	4
r318	12	8	10	5	9	8	8	4	16	11	12	8	6	13	9	10	9	12	15	13	12	10	7	11	12	12	11	9	10	13	11	12	10	7	10	10	14	10	11	11	6	7	11	5	11	8	11	15	4
r319	6	8	11	12	13	11	12	7	12	9	14	6	10	11	11	11	13	12	15	10	10	12	8	9	10	12	10	12	9	15	9	10	9	8	11	12	8	7	11	13	8	10	13	8	8	10	9	11	10
r320	11	9	10	12	12	8	9	7	13	10	11	7	9	12	10	11	6	11	10	8	15	9	10	10	17	11	6	9	9	10	4	11	11	8	11	13	13	8	10	8	7	12	12	8	12	9	6	16	10
r321	8	9	12	8	11	11	8	5	14	10	12	7	11	11	12	9	10	9	11	10	8	9	7	8	9	14	9	13	8	12	7	12	12	6	9	9	8	10	14	10	9	8	12	6	7	10	8	7	6
r322	15	7	11	10	10	8	11	9	15	12	7	7	9	10	4	9	12	15	8	10	11	9	12	12	11	9	10	10	7	12	10	15	9	8	11	9	13	15	8	8	5	12	6	8	14	9	9	10	11
r323	7	7	6	4	2	4	6	6	7	4	6	9	6	7	6	9	5	6	7	8	5	5	7	4	7	4	7	3	7	6	7	9	5	4	9	4	8	7	9	5	5	5	6	7	8	7	9	5	4
r324	12	12	13	13	17	13	16	7	10	15	12	4	14	7	9	8	11	12	13	11	10	10	7	9	14	14	7	9	12	11	13	8	11	9	10	14	12	8	13	5	9	7	11	8	9	8	4	11	10
r325	12	9	11	10	7	10	10	7	11	10	11	7	9	10	7	9	9	8	7	10	8	8	11	11	10	11	10	10	6	7	9	12	11	12	7	8	10	11	8	8	7	10	9	8	8	11	11	11	11
r326	13	7	10	11	10	10	11	7	13	12	13	7	11	12	6	6	12	11	10	8	13	9	13	12	13	13	9	7	9	10	10	15	12	7	11	13	11	10	14	8	6	9	12	8	11	9	7	8	10
r327	10	8	6	4	8	5	9	2	12	9	11	8	8	14	12	9	10	8	12	12	10	13	12	10	8	8	12	8	13	9	10	12	9	10	13	6	10	7	13	12	8	10	10	7	10	9	11	11	4
r328	9	12	9	12	8	10	11	6	6	9	8	7	9	9	7	11	6	12	8	10	11	5	14	8	10	10	10	5	9	9	10	10	11	8	13	10	12	9	7	6	8	10	8	7	16	9	5	11	11
r329	9	9	8	11	10	10	11	7	11	10	15	8	13	14	10	8	12	7	8	9	9	11	9	10	9	13	7	9	12	10	12	11	8	9	8	7	11	8	10	14	6	9	10	9	7	9	9	10	9
r330	14	12	6	11	9	11	8	6	14	11	10	8	10	11	9	8	9	12	7	9	10	6	9	15	12	12	9	9	10	7	9	10	10	13	8	12	14	11	7	11	7	13	9	9	5	10	7	13	10
r331	9	7	11	11	8	10	11	7	11	13	8	5	10	9	11	7	10	11	9	8	14	13	9	10	8	10	10	11	8	11	11	15	9	5	4	10	8	15	13	10	8	7	8	7	11	11	3	9	11
r332	11	11	8	6	8	8	11	4	9	10	13	9	7	8	10	13	10	13	12	10	17	11	8	8	9	7	11	7	7	12	8	11	9	6	11	9	17	9	14	14	6	8	14	6	12	9	7	16	6
r333	12	8	10	9	13	8	10	4	14	11	6	3	12	13	11	10	13	12	9	9	14	14	9	13	12	8	7	11	8	13	11	12	6	7	10	12	10	12	7	13	8	7	9	8	11	12	8	9	9
r334	13	13	9	10	10	13	15	7	9	12	13	5	11	10	12	7	12	13	10	6	9	11	9	16	11	13	9	10	10	12	16	7	10	12	9	15	9	9	10	14	10	8	10	9	6	11	5	14	10
r335	13	11	11	11	12	10	15	7	11	8	7	4	11	8	8	10	14	15	12	9	15	11	7	12	9	7	11	11	8	10	10	11	10	9	10	11	13	10	10	14	6	11	12	9	11	9	7	10	10
r336	8	14	11	13	9	12	14	8	8	7	6	5	16	9	7	11	7	14	11	9	10	10	10	9	10	8	8	9	10	13	11	8	13	10	12	10	12	13	7	9	6	10	7	9	11	8	6	13	11
r337	12	16	6	9	5	11	12	4	10	11	8	6	12	9	7	12	9	14	9	11	12	8	11	13	10	10	11	7	8	11	11	10	10	9	10	12	14	13	11	9	8	9	7	6	9	8	7	11	8
r338	12	10	9	7	11	7	12	6	10	11	12	8	8	9	9	11	11	12	13	12	14	12	9	7	6	8	12	9	6	13	11	16	8	8	8	6	14	8	17	11	6	8	11	5	13	10	8	11	6
r339	8	7	10	11	11	11	6	4	11	8	9	5	10	8	10	12	9	11	13	13	10	8	5	8	9	11	11	9	8	12	7	10	8	9	10	11	13	10	11	11	7	11	13	8	11	6	11	8	8
r340	6	11	8	9	9	9	10	4	7	8	9	5	8	10	13	12	5	13	13	13	11	8	9	7	5	9	11	10	8	14	11	10	8	9	10	11	11	6	12	9	10	9	7	6	15	10	6	12	6
r341	13	11	11	12	12	14	15	8	11	14	13	5	11	8	8	7	10	13	12	12	13	7	4	10	15	13	8	7	11	10	12	7	12	6	13	13	17	11	10	6	6	6	10	9	10	9	5	14	9
r342	9	13	9	8	4	9	9	6	7	10	13	8	9	10	10	13	8	11	12	11	13	9	12	8	9	11	11	6	7	14	10	15	11	9	8	9	13	10	16	8	8	9	10	6	13	9	8	10	7
r343	11	15	9	6	12	8	13	4	7	8	7	7	11	10	12	13	10	13	14	10	13	11	7	6	7	5	13	8	8	12	12	11	9	7	12	7	17	9	12	12	6	7	12	5	12	11	8	12	6
r344	12	4	9	8	13	7	12	6	14	11	12	7	8	13	7	11	13	12	13	9	16	14	10	9	10	8	11	10	8	15	11	16	5	4	11	8	10	10	13	9	6	8	9	4	15	10	8	9	7
r345	9	7	7	7	8	10	11	7	11	8	11	8	7	10	11	8	12	9	8	7	11	9	9	10	7	7	11	11	4	10	10	9	9	9	8	7	11	11	8	12	5	11	10	6	9	11	10	12	9
r346	11	13	9	10	10	8	7	8	11	10	7	8	13	12	10	7	10	11	8	6	7	11	10	12	9	11	10	8	9	12	10	15	9	12	7	11	9	11	12	12	7	14	10	9	10	11	9	8	10
r347	9	7	10	14	13	8	9	7	12	9	6	7	10	11	9	13	10	8	10	8	10	9	12	10	10	8	8	12	11	9	6	11	7	10	9	12	6	11	8	8	8	10	10	8	10	9	10	7	13
r348	5	8	9	11	12	11	9	8	10	10	8	7	8	7	9	6	10	10	9	9	8	9	6	7	11	11	6	12	8	8	7	7	7	7	10	11	7	9	7	8	8	7	7	7	11	8	7	9	11
r349	9	9	8	7	8	7	7	5	11	6	10	10	8	13	14	12	7	9	11	11	10	10	9	8	9	9	11	7	8	11	9	11	10	9	8	7	12	6	10	11	5	11	9	8	9	12	10	12	5
r350	11	9	8	5	10	6	13	4	15	12	11	9	11	14	12	10	14	7	10	9	15	15	13	12	9	9	13	10	12	8	10	13	8	7	8	9	9	10	14	14	7	7	12	6	9	9	8	8	5
r351	14	8	11	9	11	6	8	4	10	9	10	7	8	11	9	11	13	12	11	9	16	12	8	13	14	8	11	8	6	11	11	14	8	9	12	10	14	11	9	13	6	7	13	7	12	10	8	11	9
r352	5	12	7	13	8	10	8	5	7	10	10	5	10	10	14	12	7	9	9	11	8	8	11	6	7	11	13	10	12	12	7	8	10	9	10	11	9	6	11	11	8	11	11	8	9	11	8	8	9
r353	10	10	9	8	7	7	10	7	12	7	8	10	10	9	9	13	9	10	11	10	12	12	10	9	10	6	12	9	9	9	5	10	11	10	11	8	12	9	9	13	4	14	13	9	10	10	10	13	10
r354	13	7	11	8	12	10	15	6	15	12	13	6	11	10	8	9	18	15	12	10	15	13	7	16	13	11	8	10	10	12	12	11	8	7	13	13	11	10	12	12	5	8	10	7	10	7	8	8	6
r355	8	10	10	10	9	9	8	8	10	3	8	7	10	11	14	12	7	12	11	7	8	10	8	9	8	8	11	13	7	13	7	10	10	10	6	8	8	10	7	11	4	12	9	9	11	10	9	13	10
r356	12	10	7	8	11	12	8	6	10	11	11	9	11	12	13	7	11	6	8	7	7	9	8	13	13	14	8	6	11	6	11	10	11	13	7	11	12	9	10	11	10	11	12	9	4	11	7	10	8
r357	11	11	11	8	10	4	9	6	11	14	11	8	9	12	10	13	12	11	8	12	9	13	10	12	11	11	10	10	3	14	12	13	7	10	7	9	9	9	10	10	6	10	6	4	10	11	11	10	8
r358	10	12	10	11	11	9	8	7	12	9	10	8	12	13	9	8	9	10	9	7	4	8	10	11	10	12	10	9	10	9	9	12	14	13	8	10	10	11	9	11	7	13	11	12	7	10	8	11	11
r359	12	6	9	11	13	7	8	8	14	11	12	7	10	9	7	9	11	10	11	7	14	12	11	11	16	12	4	9	6	9	5	14	10	10	8	12	10	11	13	9	7	12	15	8	9	8	9	11	11
r360	10	8	10	9	5	13	8	8	12	7	8	8	8	7	5	11	7	10	9	10	8	6	9	9	8	8	12	12	7	9	5	10	13	9	7	6	12	13	7	9	4	11	11	9	8	10	9	11	9
r361	8	7	8	14	7	9	7	5	12	11	9	8	12	10	6	9	10	6	6	10	9	11	12	7	10	12	8	9	13	9	8	12	7	10	9	8	8	11	8	8	7	14	6	9	10	6	10	7	11
r362	11	9	8	9	12	8	7	5	11	12	15	8	9	16	14	8	12	7	10	8	11	13	11	12	11	13	9	9	9	12	12	15	8	9	6	11	7	7	14	12	12	9	12	7	10	13	11	8	8
r363	15	9	11	10	14	10	11	6	11	14	11	8	13	10	8	9	12	9	8	10	9	11	4	10	15	11	6	7	11	8	12	9	8	10	9	9	15	7	8	8	6	10	10	8	10	9	6	10	9
r364	5	8	8	12	10	11	9	7	7	9	9	6	9	7	10	5	8	8	5	6	6	7	6	9	7	10	8	9	8	7	8	4	10	10	7	12	6	7	6	10	14	9	9	15	4	9	9	8	13
r365	8	4	9	11	9	11	9	9	11	8	8	9	8	5	2	8	9	9	6	9	7	5	9	8	6	7	7	7	9	6	6	8	9	8	8	9	10	12	7	3	7	10	8	12	8	6	12	7	13
r366	10	10	11	8	13	11	12	5	12	13	12	6	12	9	13	9	19	12	13	10	8	16	8	13	8	10	12	11	9	11	13	10	10	10	9	12	8	11	13	17	9	10	15	4	4	12	10	7	6
r367	6	10	9	7	7	6	8	6	9	6	8	9	8	9	10	15	6	11	12	11	10	9	8	7	7	7	12	10	5	12	6	9	8	9	9	5	9	8	9	8	7	10	8	5	11	8	11	8	7
r368	8	11	6	7	7	10	8	3	9	8	11	8	8	10	9	12	9	11	11	15	7	6	9	7	9	9	11	7	14	10	11	6	12	13	14	9	13	6	6	11	8	11	9	9	9	10	8	14	7
r369	13	9	12	6	12	6	9	6	15	12	11	8	7	10	10	9	12	15	12	12	13	11	10	10	11	9	8	8	7	12	6	13	7	8	11	11	13	9	14	10	5	10	12	5	12	11	10	12	5
r370	14	10	10	13	13	14	12	9	10	13	12	4	10	7	11	5	11	14	13	8	8	10	6	13	10	12	8	11	10	11	15	8	12	12	9	14	10	10	9	11	9	11	11	11	9	14	4	13	13
r371	10	9	6	11	8	6	6	6	7	8	9	8	7	13	14	10	5	5	7	9	7	12	11	8	7	7	11	8	8	10	9	11	8	13	10	7	9	6	9	13	8	13	9	9	11	13	9	12	10
r372	12	10	12	9	9	9	10	5	7	13	13	7	8	12	14	8	11	8	10	7	9	12	8	13	9	11	8	6	8	8	11	12	12	9	8	9	9	12	12	11	10	7	10	7	9	14	8	8	7
r373	9	12	9	11	11	11	6	5	5	10	10	7	12	8	10	10	11	9	9	11	8	8	7	9	13	9	11	7	12	8	9	6	8	9	14	11	11	8	8	9	8	7	11	7	11	8	5	8	9
r374	3	9	7	10	10	10	7	9	8	6	7	6	7	6	7	6	8	10	7	6	8	6	4	5	7	9	6	10	8	8	5	5	7	8	9	11	7	7	4	7	6	8	8	9	7	5	4	7	10
r375	8	7	8	12	11	8	9	5	12	11	9	9	11	11	8	11	12	6	8	8	7	13	12	9	10	12	10	10	9	7	10	13	5	8	7	8	6	11	10	8	9	8	8	8	10	7	12	5	10
r376	10	10	8	6	7	9	8	6	10	5	8	10	8	11	10	11	9	8	11	10	8	10	12	9	8	6	14	10	7	9	9	12	12	12	9	6	10	14	9	11	5	12	11	7	8	10	12	9	8
r377	7	12	9	6	9	8	8	3	7	8	10	8	6	13	15	12	7	8	11	11	8	8	9	8	9	7	9	9	8	11	11	9	11	8	8	8	10	7	9	9	7	7	9	5	9	13	8	10	5
r378	10	8	11	7	9	10	8	4	14	11	12	7	8	7	9	10	11	12	13	13	10	10	7	9	8	12	10	12	10	13	9	12	13	8	9	10	10	11	11	9	8	8	11	5	9	7	7	7	6
r379	7	12	8	8	10	7	11	4	12	3	9	7	9	12	10	13	8	12	10	12	8	9	12	8	6	10	12	12	13	13	10	9	9	12	9	10	6	7	10	10	8	14	6	7	10	10	8	11	8
r380	9	6	7	13	10	8	8	8	9	6	4	6	10	8	8	8	7	11	7	5	8	8	13	10	9	9	11	11	12	10	7	10	10	11	10	11	9	10	7	9	8	15	9	9	11	10	7	8	13
r381	12	6	9	11	13	10	10	8	14	13	12	5	8	7	9	8	11	12	13	7	14	12	8	9	10	10	8	9	8	11	9	10	8	7	10	12	12	10	11	13	8	9	15	9	9	12	7	15	11
r382	9	11	8	6	9	7	7	5	10	9	13	8	5	10	10	13	10	12	12	16	9	7	8	9	8	10	14	9	9	11	8	7	9	10	13	10	12	9	10	8	7	10	10	5	10	9	9	9	4
r383	10	6	11	8	13	8	8	7	14	11	14	8	10	13	11	9	15	8	15	10	10	14	10	11	14	14	8	12	7	11	11	14	9	6	11	10	8	9	13	11	7	10	15	6	8	8	11	7	6
r384	9	7	8	7	10	8	9	5	11	12	15	9	9	14	14	8	12	7	12	9	11	15	7	10	11	9	11	9	8	10	12	11	10	9	10	7	11	6	10	14	7	9	12	8	9	11	8	12	7
r385	10	10	10	15	11	13	12	8	14	15	14	3	10	11	9	8	11	14	7	9	14	6	11	11	10	16	9	10	12	13	9	10	10	7	10	16	12	11	11	11	9	7	9	8	9	10	3	13	12
r386	11	11	11	11	16	12	13	8	11	10	13	7	13	8	10	8	16	13	12	9	7	11	7	12	9	11	9	12	12	10	12	5	8	13	10	13	9	7	8	14	9	11	14	7	7	11	8	10	11
r387	10	10	5	9	8	9	10	8	11	6	6	6	6	11	9	8	7	11	9	7	8	8	15	9	5	9	15	9	8	8	11	13	12	11	6	11	9	10	11	9	11	15	9	8	11	10	6	10	11
r388	11	9	12	8	8	8	9	6	15	14	13	9	7	14	6	11	10	11	8	10	11	9	12	14	15	15	8	10	7	12	8	15	11	10	7	13	9	12	12	8	7	10	8	6	8	7	10	12	9
r389	12	10	14	10	13	9	12	8	10	11	12	7	12	7	7	11	17	12	11	12	8	12	6	13	14	10	8	12	7	9	11	8	7	10	11	10	10	11	7	9	5	10	11	7	8	8	7	7	10
r390	9	11	7	7	7	10	12	1	9	12	11	8	10	9	11	12	9	11	13	13	11	10	7	6	9	9	15	6	8	12	9	9	8	7	12	9	15	8	15	11	9	7	11	6	11	8	8	8	4
r391	8	11	14	6	7	9	8	4	10	6	9	6	10	11	10	13	8	9	11	11	11	10	8	6	12	9	11	9	7	11	7	11	16	7	11	9	13	10	12	8	7	7	13	5	11	8	9	9	7
r392	9	9	8	12	12	8	15	5	11	14	11	7	15	12	10	9	10	11	10	8	15	15	10	8	13	11	8	8	11	14	10	13	10	4	11	11	11	10	16	8	8	6	8	3	14	9	5	10	9
r393	12	14	8	7	11	9	12	5	10	11	8	8	14	15	11	10	11	8	7	8	8	12	11	13	12	10	8	10	10	9	13	8	7	10	8	12	8	10	7	11	9	10	9	8	7	8	10	9	9
r394	10	5	6	6	7	6	5	6	11	9	7	10	7	9	10	9	9	6	6	8	11	12	9	10	7	8	7	8	8	7	7	10	7	8	10	6	8	8	8	9	6	9	9	9	10	10	11	8	10
r395	5	7	7	6	6	4	6	8	3	6	6	7	5	8	8	7	5	6	5	7	9	9	6	4	5	5	7	3	3	7	6	7	3	5	7	4	7	6	6	6	8	6	2	3	10	6	7	6	6
r396	8	16	10	10	9	13	12	3	8	11	14	5	12	11	13	9	7	10	13	12	8	8	8	7	10	14	9	8	11	11	11	6	15	10	10	12	14	7	13	11	10	9	13	9	7	10	7	15	7
r397	8	11	6	12	7	13	9	7	7	10	11	8	12	6	7	8	8	9	9	10	5	6	7	11	10	14	5	6	11	7	9	4	11	14	7	14	8	8	9	7	13	10	11	12	4	7	8	8	12
r398	9	8	8	8	9	5	5	6	12	9	6	9	6	13	10	13	6	8	12	10	10	11	12	7	8	8	12	8	7	13	6	16	5	8	9	6	10	9	13	10	7	10	8	3	14	10	10	9	7
r399	7	12	9	13	8	10	10	7	9	8	8	6	13	4	7	10	9	11	7	11	5	6	9	10	11	11	9	5	14	8	7	6	12	17	10	11	11	10	9	9	7	15	9	12	7	9	6	12	12
r400	13	15	9	12	10	9	13	6	7	10	5	4	13	12	10	10	8	11	6	6	11	9	12	12	11	9	7	10	9	10	14	9	8	9	9	11	11	13	4	10	9	9	6	8	8	11	6	12	14
r401	8	11	10	9	7	9	8	4	9	6	11	8	8	8	9	12	7	13	11	13	8	6	9	9	9	9	9	9	10	12	9	8	10	11	14	9	11	8	6	9	6	11	7	8	13	8	8	12	7
r402	7	13	9	12	10	8	5	7	6	7	6	7	11	9	11	17	8	8	10	12	8	11	10	6	8	8	12	10	9	11	8	7	7	14	9	8	8	7	8	12	6	12	12	8	10	11	9	9	12
r403	10	9	10	9	9	7	10	6	9	8	7	8	9	9	11	14	9	9	11	9	11	12	9	10	9	7	13	8	6	10	7	9	6	9	12	7	9	6	7	9	5	11	9	6	11	11	10	8	7
r404	13	13	11	13	10	10	11	8	5	12	11	4	11	8	8	10	12	11	8	7	11	9	9	10	11	9	11	7	8	8	12	9	10	11	10	11	13	10	8	10	8	9	12	8	9	11	5	10	13
r405	12	8	10	6	9	5	4	3	11	10	9	9	7	13	12	10	8	5	9	7	10	12	10	11	10	8	11	10	8	8	11	14	8	7	6	5	9	10	11	10	7	9	8	6	11	10	11	9	7
r406	19	11	9	8	8	9	13	8	13	12	7	8	9	8	6	8	12	11	8	10	13	9	11	16	13	11	11	6	9	6	12	13	10	10	7	11	13	15	10	10	5	10	10	9	9	7	8	10	10
r407	14	10	14	9	11	9	10	5	12	11	9	9	8	12	10	6	8	7	8	9	8	6	10	11	12	13	8	7	8	4	12	11	12	9	8	9	12	12	8	7	6	10	9	8	8	12	8	11	8
r408	7	10	9	12	7	9	7	6	10	7	10	10	11	11	8	13	8	8	10	12	9	7	14	8	12	12	8	7	13	9	8	10	7	8	11	8	12	9	9	6	8	8	10	8	10	6	11	9	8
r409	7	11	10	13	10	10	13	8	11	10	9	5	15	10	6	10	8	13	10	10	9	11	11	8	9	11	9	10	11	14	10	11	12	8	10	9	9	13	10	8	5	10	6	8	13	7	6	12	10
r410	7	10	13	11	9	9	4	8	9	8	11	7	10	6	9	12	11	13	11	13	6	8	7	11	11	11	9	9	8	10	7	6	10	13	12	11	9	8	8	11	8	11	11	6	11	8	8	10	9
r411	13	13	11	10	10	7	13	7	11	12	5	6	11	10	10	10	10	11	8	10	15	11	9	10	9	9	11	10	10	10	12	11	7	5	8	9	13	13	8	12	7	7	8	6	10	11	7	12	10
r412	8	8	9	11	7	9	10	9	9	7	6	6	8	6	4	7	7	11	7	9	6	4	8	8	9	9	6	7	9	7	6	6	8	8	10	10	7	9	2	5	9	8	6	12	9	5	6	7	10
r413	7	9	7	13	8	6	8	6	11	8	9	8	11	8	8	14	9	11	9	13	5	10	11	6	5	9	9	9	12	10	1	10	10	13	12	7	11	8	10	11	4	13	9	9	11	7	9	10	10
r414	9	9	8	8	8	11	9	5	9	8	11	5	9	8	12	9	8	13	12	10	11	9	8	10	9	11	9	12	10	12	10	9	14	8	8	11	11	10	10	10	7	8	8	8	11	12	8	12	7
r415	11	5	8	11	5	6	10	9	9	8	7	7	9	10	6	10	7	11	7	9	12	10	13	7	7	7	11	7	10	12	9	13	8	7	10	5	11	10	8	7	6	11	5	6	17	10	8	12	12
r416	14	10	10	15	9	12	8	8	12	11	10	8	10	9	7	7	9	10	7	6	10	6	12	15	14	14	8	10	10	7	9	12	12	14	7	14	10	13	7	9	10	14	11	12	6	10	8	11	16
r417	9	7	10	10	11	8	9	5	12	11	9	5	9	12	12	9	14	12	12	8	11	13	12	11	8	10	10	12	11	13	12	11	7	8	9	12	4	7	10	10	9	10	10	5	10	11	6	7	8
r418	16	12	6	7	7	8	6	7	10	11	12	10	6	11	13	8	7	8	9	10	10	8	8	13	10	12	10	7	8	7	13	12	10	13	5	8	14	8	9	13	8	13	11	9	6	10	9	15	8
r419	6	10	9	13	13	13	14	8	12	11	10	6	18	11	7	9	11	12	11	9	8	12	12	9	10	12	6	9	12	13	11	10	13	7	11	12	8	13	11	9	8	9	9	9	10	6	5	9	11
r420	13	9	9	5	14	6	9	6	13	12	13	9	7	14	14	10	12	5	14	11	9	13	9	10	9	11	11	10	10	8	14	13	8	11	6	7	9	7	12	12	9	9	14	4	7	11	12	10	7
r421	9	8	11	11	12	10	9	6	12	12	12	7	7	11	10	6	12	9	8	9	8	11	10	11	11	13	6	10	10	10	10	9	6	5	9	11	5	9	12	8	10	7	6	7	11	7	9	6	9
r422	12	10	14	11	15	10	10	5	16	11	8	7	12	11	9	10	13	10	11	9	12	10	8	11	12	14	8	11	9	9	9	14	8	7	7	10	10	12	11	9	8	9	11	7	11	8	9	7	7
r423	6	13	14	12	11	15	10	8	8	10	12	5	13	9	12	7	11	10	11	9	4	7	8	9	12	16	6	11	11	10	9	6	16	13	8	16	9	10	10	11	9	11	15	10	5	12	5	9	11
r424	10	10	9	11	13	9	12	7	12	15	12	3	10	9	11	10	7	10	11	11	12	10	9	5	8	10	11	9	10	11	9	10	8	7	8	10	14	8	13	9	5	7	11	8	11	10	5	15	10
r425	10	14	12	8	7	8	8	6	10	9	8	9	12	9	9	13	11	10	11	13	8	10	4	9	12	12	10	9	7	11	9	10	11	11	8	8	14	11	9	11	4	10	11	8	9	8	8	9	5
r426	14	8	13	9	15	9	12	9	14	13	12	6	8	9	7	8	11	16	13	11	10	10	7	13	14	10	7	9	8	11	11	10	10	11	12	12	12	10	9	7	4	11	9	9	9	12	7	15	9
r427	9	9	8	8	10	8	9	6	10	7	7	5	5	11	12	9	10	14	12	8	9	11	12	10	4	8	14	12	9	11	10	9	9	12	9	12	6	5	8	12	10	14	10	5	10	11	7	11	10
r428	9	13	9	10	14	10	13	5	13	10	11	6	13	12	12	9	10	11	12	10	7	9	11	8	7	13	9	12	12	12	10	9	10	10	7	11	9	7	12	10	8	8	10	7	10	7	8	10	8
r429	10	9	16	10	11	9	11	7	10	10	8	7	9	9	6	13	12	14	11	10	12	9	10	8	12	7	8	10	8	12	8	11	10	5	11	10	12	16	8	5	3	7	7	7	14	10	7	7	9
r430	10	9	9	6	8	10	9	7	9	9	9	9	7	10	8	10	10	8	11	10	11	9	10	7	8	7	10	9	7	10	8	13	5	6	9	6	12	13	12	8	4	8	8	6	12	9	8	9	8
r431	11	13	15	13	12	10	11	6	7	16	11	2	13	8	10	10	14	11	8	8	11	11	8	10	15	11	9	9	9	8	10	9	9	8	12	13	13	10	10	8	8	6	12	10	10	9	4	8	11
r432	11	9	9	8	10	12	11	5	11	10	15	7	11	8	10	9	14	15	14	12	13	11	3	12	11	9	10	9	10	12	12	7	11	8	12	11	15	8	10	12	5	8	12	7	11	11	7	12	6
r433	15	5	8	9	14	8	13	8	13	10	11	7	9	12	8	8	10	11	12	6	11	13	7	12	13	7	10	9	10	10	12	11	8	10	12	9	11	9	8	10	4	12	10	7	10	13	9	14	10
r434	10	11	6	10	5	7	11	6	6	13	11	8	8	8	8	9	10	6	6	12	9	9	10	7	10	12	10	8	9	9	12	11	9	12	9	6	10	9	10	6	8	10	4	9	10	8	9	9	7
r435	12	12	8	4	7	8	10	5	12	9	12	10	6	11	11	11	11	10	13	14	10	10	8	13	10	10	12	10	7	9	11	10	11	12	9	8	12	9	9	13	6	12	11	7	8	8	11	13	6
r436	9	11	14	12	11	15	12	7	9	9	10	6	12	8	10	9	9	13	11	9	5	8	7	12	11	11	7	14	10	9	9	5	16	11	10	13	7	10	7	11	8	11	11	8	7	10	6	8	11
r437	10	14	12	13	13	8	10	8	10	7	6	8	10	11	11	12	7	10	13	7	8	8	8	7	10	12	10	11	5	13	9	12	9	11	6	10	10	10	9	9	5	12	11	9	11	10	10	11	9
r438	11	11	9	8	10	10	13	6	13	12	11	9	13	12	6	11	10	9	10	12	9	11	8	12	15	11	8	9	7	10	10	9	10	10	9	11	11	11	10	6	7	10	8	8	8	5	10	10	8
r439	0	12	7	13	11	11	10	6	10	9	14	6	16	11	13	13	11	12	13	12	10	12	8	5	8	12	10	11	10	17	7	8	12	9	10	12	10	9	13	13	5	9	13	8	10	8	6	11	10
r440	9	7	10	10	14	10	7	5	13	14	15	6	13	10	10	11	16	11	12	12	9	13	6	10	15	13	8	10	9	12	10	11	9	8	11	11	13	9	12	10	6	8	14	7	8	9	7	8	7
r441	10	8	9	10	9	10	10	7	12	11	12	9	14	11	9	5	13	10	7	6	12	14	10	15	14	12	8	9	13	9	11	10	9	10	11	10	8	11	7	13	6	12	9	10	10	8	8	11	12
r442	12	9	8	9	11	7	10	5	11	10	5	9	9	11	9	12	7	5	7	13	11	10	9	9	11	9	9	7	12	6	11	12	6	11	8	9	11	6	10	7	9	11	9	7	11	9	11	6	8
r443	14	12	12	9	13	5	12	4	10	17	10	8	10	11	11	9	11	8	7	9	12	12	11	9	10	10	11	9	10	7	13	12	6	8	7	8	12	10	11	9	7	5	9	5	11	10	8	11	9
r444	10	14	14	15	13	15	12	8	10	13	12	3	12	7	11	8	13	18	9	9	12	8	9	15	14	14	5	13	10	13	9	6	10	11	10	20	10	11	9	11	9	9	11	10	9	12	3	13	14
r445	11	10	9	10	11	8	9	2	10	11	11	9	11	12	12	9	8	4	8	8	7	13	12	12	12	12	10	9	13	7	10	10	5	8	7	8	6	9	10	10	10	10	8	8	8	9	11	7	8
r446	9	10	9	13	10	9	8	7	9	9	10	7	7	11	12	5	9	8	6	5	8	9	12	11	9	13	6	10	8	9	10	9	6	5	8	12	3	6	10	8	12	7	8	5	11	10	7	6	11
r447	10	12	10	10	11	9	10	6	12	11	10	7	10	11	13	11	9	10	9	11	10	10	4	9	8	10	12	9	10	9	9	10	10	12	9	8	14	10	9	15	5	11	11	10	7	10	8	15	9
r448	12	10	11	7	9	6	6	6	12	11	10	9	8	15	9	10	9	12	11	9	10	12	13	13	12	12	9	9	8	15	13	16	8	9	8	10	8	10	11	9	8	9	7	5	13	12	11	11	7
r449	8	13	8	11	8	8	10	5	7	8	9	5	10	10	9	14	9	13	11	15	9	8	13	10	9	9	9	8	10	12	11	10	10	11	14	11	11	8	10	5	9	11	7	7	15	7	6	8	8
r450	13	13	11	10	9	14	13	4	8	11	12	6	11	7	9	7	6	10	9	10	7	7	8	12	13	14	8	10	13	5	13	6	17	12	11	12	12	13	9	8	8	10	10	9	6	9	6	9	9
r451	11	9	12	12	12	8	9	8	15	8	9	7	9	12	10	11	8	13	10	10	13	9	8	12	15	11	8	11	9	12	4	11	10	10	11	13	11	8	8	10	5	14	10	8	12	9	7	14	10
r452	12	14	10	12	9	8	10	9	8	5	6	7	10	9	9	9	11	14	13	6	8	8	10	11	8	10	12	10	3	13	11	12	11	12	9	12	10	11	9	13	9	12	13	10	10	12	8	9	12
r453	8	9	7	7	9	5	8	7	11	8	7	9	6	9	12	16	9	7	11	13	10	12	9	7	5	7	17	9	6	12	9	10	6	11	6	5	9	8	7	13	5	11	9	6	9	10	12	10	9
r454	10	14	12	10	13	9	10	4	12	11	12	7	10	15	13	10	13	12	11	9	10	10	10	15	12	16	7	13	10	13	13	12	9	9	7	14	6	10	11	11	9	9	9	5	10	10	10	9	8
r455	11	11	11	16	14	16	11	10	13	14	11	5	13	8	10	5	10	13	8	8	9	7	10	12	11	15	8	10	13	10	10	7	11	12	9	17	11	11	8	12	10	12	12	13	6	13	5	14	16
r456	9	9	9	8	8	6	7	6	8	7	7	8	7	9	9	17	10	8	10	12	10	11	10	8	8	6	16	8	7	9	6	9	9	14	9	6	10	9	6	12	6	14	12	7	8	9	11	9	10
r457	9	15	11	11	12	9	11	6	9	8	11	5	9	12	16	10	12	13	14	7	11	11	9	14	9	13	7	14	8	14	12	11	10	11	6	15	5	8	12	14	11	11	12	5	9	11	8	10	10
r458	11	15	9	8	8	7	7	6	7	10	7	7	11	12	10	11	10	11	12	6	7	11	11	10	9	9	11	8	7	12	14	13	9	10	7	9	11	12	10	10	8	9	10	7	10	9	9	8	8
r459	13	9	9	9	12	8	13	7	11	12	11	6	9	12	10	10	14	11	12	10	9	13	9	14	11	11	8	10	4	14	16	13	6	9	8	11	7	11	10	10	8	8	8	5	8	11	9	8	9
r460	14	10	10	11	9	8	8	5	8	9	10	7	10	11	9	9	11	12	9	8	14	10	9	13	12	10	9	7	6	11	13	14	10	10	11	10	14	11	9	13	8	9	11	9	10	10	7	11	11
r461	10	12	11	14	11	9	12	6	8	13	8	6	12	9	11	11	11	8	7	6	12	14	10	9	8	8	12	11	9	9	9	12	8	10	5	10	8	11	11	13	6	8	11	9	10	12	7	9	14
r462	10	14	8	9	7	11	14	6	8	9	10	7	12	5	9	12	9	12	13	14	12	10	7	9	8	8	13	7	7	11	11	10	12	11	10	8	16	12	13	11	5	9	11	10	9	8	8	13	8
r463	4	8	6	14	10	7	7	8	12	9	9	5	12	7	9	13	8	10	8	12	8	11	8	5	4	8	10	10	11	11	4	9	7	12	11	8	10	9	8	14	3	14	10	10	12	10	10	11	11
r464	11	9	9	8	10	12	9	6	13	12	13	7	11	10	10	9	12	15	12	12	11	11	4	12	11	9	10	10	9	12	12	7	9	8	11	11	15	9	8	12	5	8	10	7	10	11	7	14	7
r465	9	9	8	14	11	8	9	8	8	9	7	8	10	11	11	11	8	8	8	6	11	11	16	8	8	8	12	10	9	11	10	12	9	10	9	10	6	9	10	12	11	10	10	9	10	12	7	9	14
r466	11	8	9	9	8	9	8	8	10	11	10	10	8	6	6	6	8	7	8	9	8	7	10	10	11	9	8	6	12	2	10	7	8	10	8	8	11	11	8	6	7	9	10	10	7	6	9	7	11
r467	9	8	6	6	7	6	11	4	5	7	7	6	8	9	11	9	10	8	11	8	13	10	9	8	7	6	11	5	10	9	11	9	7	5	11	7	10	8	11	11	8	6	9	5	10	9	7	8	6
r468	10	5	8	11	7	8	12	9	13	10	8	3	8	9	6	8	11	11	9	9	10	8	13	9	5	9	13	10	10	12	9	11	10	7	10	9	9	12	10	9	8	11	9	8	13	8	6	8	11
r469	9	11	10	8	10	12	13	4	13	10	15	8	11	6	8	12	14	13	16	14	9	9	9	10	11	13	9	8	10	12	8	9	14	12	11	13	13	11	16	10	7	10	16	8	4	7	10	10	6
r470	6	11	8	9	9	9	12	5	7	6	10	8	8	10	11	12	9	9	13	9	10	8	13	5	7	7	15	6	8	12	11	9	10	7	12	9	11	8	12	11	10	7	13	8	11	8	6	8	7
r471	10	16	12	10	11	11	10	5	10	11	10	4	12	11	15	10	13	14	9	9	10	12	6	15	12	12	7	13	11	11	9	6	10	12	11	16	8	5	9	15	9	11	11	9	9	12	5	11	9
r472	11	9	10	11	10	8	9	6	11	12	9	5	11	8	8	12	14	11	8	9	15	13	11	12	11	7	12	8	6	10	8	13	5	10	9	11	11	14	10	12	7	10	12	8	10	11	8	8	11
r473	7	11	9	10	7	9	9	6	10	9	12	9	9	11	8	13	10	8	10	12	9	9	16	10	8	12	10	7	11	9	10	12	7	10	9	8	8	11	13	6	9	8	10	7	8	6	8	7	8
r474	11	8	13	11	9	12	8	6	11	11	9	6	8	10	9	8	8	9	8	8	11	8	10	8	13	13	6	10	8	11	9	9	13	8	9	11	10	7	10	7	8	10	8	7	12	9	7	11	10
r475	11	13	8	8	10	7	5	5	11	8	9	9	9	12	14	11	6	11	12	10	11	11	8	10	9	9	10	6	9	12	10	11	7	10	7	9	13	5	10	14	6	10	12	7	10	13	9	16	6
r476	10	12	11	6	7	6	9	5	8	7	5	10	9	14	13	13	6	8	11	8	11	13	9	6	7	5	12	10	6	11	10	14	13	9	9	5	10	11	12	12	4	11	10	6	12	13	11	12	6
r477	11	9	9	7	8	8	9	7	11	4	7	9	9	12	9	10	8	9	10	9	9	11	13	10	9	7	13	11	8	10	10	13	11	11	8	7	9	15	8	10	5	11	10	8	9	9	12	8	9
r478	14	10	10	7	9	10	10	6	12	11	14	7	8	11	11	6	11	12	9	9	10	10	8	17	12	14	8	11	9	11	15	10	9	13	9	10	10	8	7	13	7	11	7	8	9	8	8	15	9
r479	8	10	10	12	9	10	9	7	8	7	8	8	12	5	7	15	10	12	10	14	10	9	4	7	10	8	10	8	9	9	6	7	9	12	13	8	16	11	8	8	4	12	12	10	12	9	6	11	9
r480	8	13	5	9	9	9	10	7	7	10	11	6	6	9	13	10	9	13	13	11	8	8	9	11	5	9	13	10	4	12	13	8	10	13	8	13	9	8	11	11	12	11	9	7	11	10	5	12	9
r481	11	11	7	5	8	6	9	5	13	8	11	9	7	14	12	12	12	11	12	11	11	11	13	12	5	9	13	10	8	12	12	15	9	11	8	7	9	11	12	14	7	11	10	4	11	11	10	10	7
r482	10	10	12	12	11	13	12	7	10	11	10	5	8	9	14	7	11	10	9	6	10	10	9	11	8	12	8	11	8	9	11	10	12	10	4	14	8	14	13	11	9	10	13	9	7	10	5	9	10
r483	9	14	15	12	12	12	10	7	7	8	9	5	10	9	13	10	10	11	9	9	7	9	8	10	11	12	3	12	9	9	5	7	9	10	7	11	10	13	6	10	8	7	8	9	8	13	7	10	10
r484	11	13	10	8	10	8	11	5	11	12	11	9	9	10	10	11	8	11	12	12	13	9	10	6	9	11	10	6	7	12	8	15	9	8	7	9	15	9	18	8	6	8	12	5	12	9	8	12	5
r485	8	10	14	13	12	14	10	7	8	10	9	4	14	7	8	8	9	10	6	8	8	7	9	9	12	10	5	13	10	8	7	6	11	11	10	13	10	13	4	5	7	11	9	10	6	11	4	11	12
r486	10	6	6	8	9	10	10	6	10	9	8	6	8	11	14	9	9	8	11	7	10	12	11	11	4	10	8	13	9	11	11	12	8	8	5	8	8	12	11	11	7	6	9	5	8	10	7	7	8
r487	9	13	13	10	16	8	13	6	7	12	9	4	13	10	14	11	14	13	14	8	9	15	6	8	11	7	9	11	7	14	12	7	8	8	11	13	9	8	10	10	9	7	12	7	11	9	6	8	9
r488	12	10	9	6	9	5	12	5	14	11	10	10	10	13	11	11	13	8	9	10	16	14	12	13	10	8	12	9	11	7	9	14	8	8	7	8	10	11	13	13	6	8	11	6	10	8	9	9	6
r489	12	12	12	12	9	9	8	5	12	15	10	6	12	13	9	8	11	8	3	7	8	10	12	13	12	14	9	11	11	7	9	12	10	11	7	12	8	11	9	11	9	9	9	9	7	10	9	9	13
r490	12	7	8	12	9	9	9	6	10	11	11	11	10	9	6	7	12	6	6	8	9	11	10	9	14	12	8	7	9	5	10	12	9	10	11	8	10	11	11	6	7	8	10	10	10	7	9	7	10
r491	7	7	8	8	6	10	9	7	10	7	9	9	9	5	6	9	8	6	10	11	9	7	6	9	10	10	7	8	8	7	7	6	8	7	10	8	10	7	7	8	10	6	7	9	6	6	9	6	7
r492	8	10	7	13	9	14	14	8	7	11	11	4	13	6	11	6	7	10	9	7	11	9	9	10	7	11	7	9	10	12	11	7	11	10	8	12	8	9	11	11	9	9	7	9	9	11	4	10	14
r493	11	9	8	8	8	5	7	7	10	7	9	9	8	11	10	11	8	8	10	10	9	11	12	10	10	8	10	6	7	11	10	15	7	10	9	6	8	9	13	10	9	12	8	6	16	7	12	9	7
r494	9	13	10	10	6	9	9	6	7	10	9	6	11	10	12	9	6	11	8	9	11	11	6	10	9	11	9	10	9	12	8	11	14	10	9	9	9	14	10	10	7	8	8	8	11	12	6	10	7
r495	13	7	11	9	12	7	11	7	13	8	7	5	11	10	8	10	14	11	12	9	11	13	7	12	11	7	9	11	10	10	12	9	6	9	10	9	11	12	4	14	5	9	12	8	9	11	10	10	11
r496	13	8	9	9	7	5	8	5	9	10	6	7	7	10	8	10	7	9	9	7	12	10	11	9	9	7	15	8	6	8	7	15	6	9	8	7	11	8	9	9	8	13	9	7	13	8	9	10	11
r497	15	13	7	10	10	11	9	6	11	10	11	9	9	8	10	10	12	9	10	11	11	7	6	14	13	13	10	7	9	6	10	11	11	14	8	11	15	11	10	12	7	12	14	10	5	7	8	10	9
r498	9	12	6	8	8	8	11	5	10	9	11	7	7	12	10	9	8	8	10	10	5	9	14	8	4	12	12	10	11	11	12	11	9	12	5	8	6	7	11	10	11	10	8	7	8	9	9	11	10
r499	10	8	14	9	9	11	10	7	12	11	10	8	8	9	10	6	13	8	11	10	10	10	8	11	14	14	8	10	9	7	9	10	14	8	8	10	10	16	11	9	7	10	11	8	7	8	9	7	10
r500	11	11	9	5	8	8	13	6	9	12	11	10	11	12	8	12	12	7	14	11	9	13	13	8	9	9	13	6	8	10	14	15	12	7	10	7	11	12	16	8	6	7	12	7	9	5	8	6	5
r501	8	9	6	9	5	10	10	5	9	8	9	6	10	8	9	10	9	9	13	11	9	8	11	5	7	9	13	7	10	10	9	9	8	11	10	9	11	10	12	11	11	9	11	9	9	8	6	12	9
r502	5	12	7	10	9	7	9	7	10	7	8	9	9	12	12	15	8	6	10	12	6	9	12	8	8	10	12	8	11	11	8	9	9	12	7	10	8	7	10	12	8	10	12	10	6	9	10	9	9
r503	10	10	9	9	9	9	12	8	12	13	10	8	12	9	7	10	11	12	9	11	8	10	11	7	8	10	13	7	8	13	9	12	12	11	10	10	14	12	13	11	5	11	11	8	9	8	8	11	10
r504	14	10	10	11	9	9	16	8	10	13	10	7	10	9	5	10	11	12	9	10	12	10	12	13	12	10	9	7	5	11	13	14	9	8	8	10	10	15	11	5	7	8	5	9	11	8	6	9	12
r505	5	7	7	7	9	8	7	8	9	8	8	9	8	7	8	6	9	7	7	6	7	7	6	7	8	8	8	8	8	6	7	7	5	5	5	9	5	4	5	8	11	7	6	7	7	8	9	6	9
r506	13	7	8	6	12	8	13	4	15	14	11	7	9	14	10	9	10	11	10	8	17	13	10	10	11	9	12	10	11	12	12	13	7	2	11	9	13	9	12	10	6	6	8	4	14	11	7	14	7
r507	13	7	10	9	16	9	13	3	13	14	13	7	11	14	14	4	14	7	12	7	13	17	7	14	13	11	7	12	12	8	16	11	6	7	10	9	7	9	10	12	7	7	10	7	9	11	10	10	7
r508	11	9	8	12	12	12	11	7	11	12	13	5	13	8	12	5	12	13	12	6	13	13	7	14	13	11	7	10	13	10	12	7	11	10	13	15	11	10	10	14	8	8	14	11	8	11	5	14	11
r509	16	12	12	6	9	10	12	6	10	15	12	9	10	9	9	5	11	6	9	10	10	12	8	13	14	12	8	7	11	3	13	10	11	12	9	8	12	11	11	9	7	8	11	9	8	8	8	11	7
r510	10	11	16	9	11	11	14	7	9	11	8	4	7	8	10	10	12	15	13	9	10	10	9	10	6	9	7	12	8	12	10	9	12	7	10	12	10	14	9	10	5	7	7	7	11	14	4	9	9
r511	11	11	9	7	8	6	11	6	13	10	9	9	9	12	12	12	12	9	10	11	17	13	11	12	9	7	13	10	10	8	8	13	7	7	8	9	11	10	12	14	7	9	12	6	9	9	8	10	7
r512	12	10	9	6	7	5	12	6	12	9	8	11	10	13	9	13	11	8	9	10	14	14	14	11	10	6	14	9	9	9	9	14	7	8	9	6	10	11	11	11	6	10	9	6	12	8	11	9	8
r513	9	10	7	9	7	9	10	6	9	6	6	5	8	11	11	10	9	11	11	7	9	10	15	10	5	7	15	8	10	12	9	9	10	11	12	9	7	4	9	11	10	13	9	8	9	11	6	12	9
r514	11	7	12	12	14	8	9	9	17	10	11	7	9	12	8	9	10	13	10	10	11	9	10	12	15	13	6	12	9	12	4	13	10	10	9	13	9	10	10	8	7	12	10	8	10	9	9	12	10
r515	8	14	11	12	11	12	14	4	10	9	12	6	14	9	11	9	11	10	15	12	8	10	10	9	8	16	8	11	9	13	13	10	11	10	7	12	8	10	15	11	10	10	13	7	8	8	7	9	9
r516	11	10	7	8	7	5	13	5	6	9	9	8	11	10	8	11	8	8	10	12	11	9	12	8	8	8	12	4	11	9	10	12	11	8	11	6	10	9	13	8	9	8	8	3	14	7	8	9	7
r517	13	9	12	6	12	7	9	6	13	12	13	8	7	12	12	10	14	11	14	11	15	13	10	14	13	13	7	10	7	12	12	17	7	7	7	11	9	11	16	10	7	8	12	2	10	7	10	8	6
r518	11	5	9	7	10	11	9	5	9	10	11	7	7	8	11	6	12	9	10	7	13	13	7	10	9	7	10	10	10	8	12	9	7	7	10	7	7	11	10	10	7	7	8	7	11	11	8	8	7
r519	8	8	5	7	5	5	7	7	6	7	4	11	6	8	9	8	5	7	8	6	8	8	7	6	7	7	10	4	5	8	7	11	8	9	6	3	9	7	8	7	13	9	6	10	9	9	12	9	10
r520	8	7	10	10	12	9	9	6	11	11	11	9	10	9	7	7	12	6	9	8	5	10	9	10	9	10	7	9	11	7	7	9	7	7	9	9	8	10	10	7	8	9	9	9	8	5	11	6	8
r521	7	7	9	9	4	9	10	6	6	8	8	7	9	5	7	12	8	11	8	11	8	9	8	5	8	5	12	6	10	8	8	7	9	6	12	7	13	9	8	8	6	8	7	9	11	8	7	11	11
r522	12	10	8	9	9	11	8	6	12	9	12	9	10	11	12	7	9	8	9	7	6	10	10	15	12	12	6	10	10	7	11	10	16	10	8	10	8	14	9	11	8	10	9	10	6	8	8	7	8
r523	10	10	13	13	13	11	12	4	14	15	12	7	12	13	9	10	13	10	9	9	12	12	11	13	16	16	7	12	10	13	9	12	7	7	8	16	6	11	13	7	9	7	9	7	9	8	8	7	10
r524	9	11	14	12	12	10	15	8	11	10	9	8	15	8	4	12	12	13	12	12	11	9	11	8	13	11	7	10	9	12	10	11	10	6	12	9	13	15	10	4	5	8	8	8	13	3	8	8	8
r525	14	8	10	11	9	9	12	7	12	11	10	6	8	11	7	10	11	12	7	9	16	10	9	13	12	10	9	8	8	11	9	14	7	8	10	10	12	9	9	11	4	10	7	9	12	8	8	11	11
r526	8	10	11	10	9	9	12	8	10	9	10	7	10	7	7	15	13	14	11	10	14	12	10	7	8	6	12	10	7	13	5	10	9	8	11	10	12	9	11	13	4	10	13	8	12	10	8	11	10
r527	13	10	8	10	7	8	7	8	8	9	6	7	4	8	8	11	4	8	10	12	6	5	10	12	12	8	8	8	11	7	10	10	9	16	9	8	8	9	8	8	8	14	8	8	8	8	8	7	9
r528	8	12	10	9	10	12	9	4	8	10	12	6	11	9	15	9	12	10	12	8	7	9	6	11	11	10	7	13	10	9	9	5	11	10	7	12	8	6	8	11	8	8	12	6	6	11	5	9	6
r529	10	7	9	6	12	10	10	6	12	9	12	9	5	15	13	9	10	10	10	8	12	11	8	11	10	8	10	9	9	11	11	13	9	6	11	9	8	7	10	11	7	8	8	7	12	15	10	5	5
r530	8	10	7	9	11	9	12	5	12	15	14	4	12	11	11	10	11	14	11	9	12	14	11	9	8	10	9	9	10	15	11	10	8	7	12	12	10	8	15	11	8	7	9	5	11	10	5	13	8
r531	11	9	10	10	8	9	12	8	10	9	6	7	9	7	6	9	8	9	10	8	11	8	12	10	11	10	10	8	6	11	9	14	10	9	7	7	11	16	11	6	6	9	6	9	10	8	8	7	9
r532	12	12	10	7	11	11	12	3	12	13	10	7	12	11	11	10	15	12	13	11	12	12	7	11	12	10	10	8	11	9	11	10	10	7	14	12	14	7	13	11	7	7	13	7	9	8	8	7	4
r533	7	6	5	4	5	4	3	7	7	5	7	11	4	9	6	10	7	6	8	10	7	7	6	5	4	5	10	6	7	7	5	9	7	9	6	4	7	6	7	4	6	9	6	5	9	6	13	8	5
r534	7	11	8	9	6	11	9	4	9	6	11	8	11	10	12	10	8	9	10	11	9	11	5	6	9	9	12	10	8	8	8	9	16	9	8	7	11	12	12	12	5	10	12	8	8	10	8	12	8
r535	12	10	9	7	15	5	8	4	12	13	12	10	10	15	15	9	11	6	9	10	12	14	8	11	12	10	10	9	10	7	13	12	6	10	9	6	12	6	9	13	8	9	11	6	9	12	9	13	6
r536	8	5	8	12	11	7	9	7	12	10	7	7	8	10	6	10	9	9	7	8	9	10	9	6	9	8	7	9	7	11	8	12	5	4	7	8	6	10	8	5	7	8	6	8	14	8	12	5	12
r537	7	8	9	11	6	9	8	9	10	4	6	8	8	5	4	11	6	12	8	9	8	5	8	7	9	9	12	8	4	11	5	9	10	11	9	9	9	12	8	8	6	12	8	9	11	7	11	10	11
r538	9	3	6	8	7	6	7	7	11	9	7	6	8	11	10	8	11	10	10	8	11	12	11	8	5	8	9	9	11	11	7	10	6	6	9	8	6	8	8	11	8	8	5	7	10	10	9	6	10
r539	11	13	7	9	12	11	17	6	9	8	11	6	11	10	10	10	12	11	16	13	11	9	7	10	9	11	7	9	8	12	16	9	8	9	10	9	13	11	10	10	8	7	10	8	9	9	7	10	8
r540	16	8	10	4	11	6	10	6	12	11	8	10	10	13	11	9	15	8	11	8	10	16	8	13	12	6	12	8	9	7	13	12	7	10	11	8	10	9	9	13	6	10	13	7	10	10	11	7	6
r541	10	8	9	5	13	7	8	4	16	11	14	9	8	13	11	12	11	10	15	15	12	10	9	7	10	12	11	9	10	13	9	14	8	7	8	8	14	6	15	9	7	9	13	5	11	8	11	11	3
r542	8	10	12	7	7	9	10	6	10	11	8	9	12	9	12	10	11	8	7	9	10	12	9	5	8	8	11	9	8	9	7	14	10	7	8	8	12	12	13	11	6	7	11	8	10	8	8	7	7
r543	8	11	7	9	5	8	7	5	6	6	8	9	9	7	8	12	4	8	8	11	6	7	8	5	9	5	10	6	6	9	6	9	10	10	9	7	11	8	8	8	6	12	8	9	9	8	9	11	9
r544	14	6	10	8	13	9	10	7	14	11	12	10	8	15	9	7	11	6	13	8	8	10	12	11	12	12	10	8	9	7	13	16	11	8	9	8	10	11	11	9	8	10	13	9	8	10	11	9	8
r545	13	9	13	9	10	10	13	7	9	10	9	4	9	8	13	8	10	11	10	7	11	9	9	10	7	9	9	12	10	10	12	7	11	9	8	9	9	13	8	10	8	9	10	9	9	15	4	12	11
r546	10	7	13	10	13	8	10	4	12	9	10	5	9	14	15	5	12	10	10	6	12	12	10	12	10	11	8	12	9	12	11	12	5	8	7	13	4	7	9	12	10	8	10	7	10	15	7	7	10
r547	9	7	9	11	8	11	10	7	6	10	8	4	7	4	9	6	8	9	7	9	10	7	6	9	9	9	8	8	11	8	9	5	8	8	10	11	11	8	9	8	9	6	9	9	9	9	4	9	13
r548	16	8	9	9	9	9	8	6	10	13	12	8	10	11	9	6	9	8	5	7	10	12	8	13	12	10	9	9	10	7	13	12	9	12	7	6	12	8	7	11	6	12	7	7	10	12	7	13	10
r549	12	9	9	12	9	8	7	9	12	9	8	10	8	10	8	11	6	8	8	12	8	9	12	12	10	10	8	6	11	7	8	11	9	16	9	8	8	9	8	10	9	16	10	10	10	8	10	5	11
r550	12	10	9	5	9	8	8	7	10	9	8	9	8	11	11	7	7	8	9	8	10	12	8	9	12	8	10	8	10	7	13	12	9	8	9	10	10	11	9	9	6	8	11	6	10	15	8	11	7
r551	7	9	10	12	10	8	7	7	15	10	11	7	11	8	8	13	10	13	10	12	13	9	8	8	13	11	8	10	9	12	0	11	9	10	11	13	13	10	12	10	5	12	14	9	10	9	8	12	10
r552	11	7	10	6	10	11	11	4	13	12	11	7	9	10	12	9	10	11	12	10	13	11	6	8	11	11	10	10	11	12	10	11	10	6	9	9	13	10	14	8	6	6	10	5	12	8	9	10	3
r553	11	11	11	12	12	10	9	8	13	10	9	7	13	12	8	7	10	11	8	6	5	9	11	12	11	11	9	10	11	8	8	11	13	12	9	11	9	10	8	10	8	12	10	11	8	9	7	10	12
r554	11	7	10	8	10	4	7	7	13	10	11	8	7	12	10	12	12	11	12	9	17	13	11	10	11	7	11	9	7	12	6	17	5	7	10	9	11	8	14	10	6	9	12	4	14	11	9	8	8
r555	10	9	13	8	11	15	12	7	10	11	11	8	11	7	9	8	13	11	12	11	13	10	5	9	13	8	9	10	10	9	9	6	11	5	9	10	11	13	9	6	4	5	10	6	10	7	6	6	6
r556	14	12	8	7	9	7	12	4	14	11	8	9	10	11	9	12	11	12	9	13	14	10	9	11	10	10	11	9	10	11	9	14	8	7	10	8	14	10	13	9	5	9	7	3	13	8	9	9	4
r557	11	11	14	11	14	10	13	9	9	10	11	6	13	6	8	12	16	13	12	11	7	13	7	12	13	9	9	12	8	10	10	7	8	11	12	11	9	10	8	10	6	11	12	8	7	9	6	8	11
r558	10	12	10	11	9	9	10	6	8	11	14	8	12	9	9	10	11	10	9	12	8	10	9	11	10	14	7	9	7	13	13	12	9	10	5	8	10	8	11	9	8	10	7	7	11	10	9	9	8
r559	11	11	9	11	9	8	10	7	7	8	8	5	7	10	9	8	5	11	7	7	11	8	13	9	7	9	9	7	12	12	9	11	8	9	10	9	9	10	10	7	8	11	3	6	15	11	5	12	10
r560	14	10	10	11	9	7	10	7	10	13	10	6	8	9	9	7	9	10	9	6	12	10	12	11	12	8	10	6	8	7	7	14	10	12	8	12	12	9	13	9	8	10	13	10	9	12	8	11	12
r561	7	8	7	10	9	8	11	5	10	3	8	6	10	8	10	15	8	10	14	14	11	9	10	6	8	6	12	10	11	11	8	8	11	10	13	8	12	9	9	12	6	12	12	7	12	10	9	11	8
r562	14	10	11	7	13	9	8	5	12	13	10	7	12	13	13	8	15	12	7	8	12	14	9	15	12	8	10	9	12	7	13	10	6	10	13	10	12	10	7	15	7	10	11	5	9	14	7	11	7
r563	13	9	11	7	8	8	10	6	12	11	11	8	8	10	11	8	11	8	8	10	11	12	8	14	13	12	8	9	9	7	10	13	11	7	8	10	9	13	11	9	7	9	10	6	7	9	10	4	6
r564	10	9	12	5	8	14	8	4	11	8	9	9	9	8	6	12	10	11	12	12	8	7	9	8	11	11	11	11	6	8	7	9	12	8	9	7	13	12	10	7	5	9	10	8	7	6	10	9	5
r565	12	10	13	7	7	10	8	4	12	7	8	6	10	11	9	10	11	14	9	11	10	10	9	11	12	10	9	11	8	13	9	12	11	7	10	10	12	13	13	7	7	7	7	5	11	9	9	9	5
r566	9	8	5	10	7	5	5	5	8	7	10	7	8	13	13	11	4	6	8	10	8	11	12	7	6	6	12	7	9	11	8	12	7	12	11	6	10	7	10	12	7	14	10	8	12	12	9	13	9
r567	13	9	10	8	12	10	11	6	13	14	11	10	13	14	8	8	10	5	8	9	9	11	10	10	15	11	9	7	13	4	10	11	12	10	11	9	13	10	10	8	8	8	12	10	6	7	8	10	8
r568	7	9	15	10	10	10	9	6	11	12	9	7	9	8	13	10	10	9	10	9	11	11	8	6	9	11	11	12	7	10	8	15	11	4	7	9	9	13	14	10	7	6	10	6	11	9	6	6	8
r569	11	10	13	13	12	11	10	7	9	10	7	5	7	6	8	10	11	13	11	11	11	8	5	10	15	9	7	9	8	10	9	8	8	11	14	11	13	10	8	7	5	9	11	8	13	10	3	10	10
r570	11	7	10	6	10	6	7	7	15	12	11	9	7	16	8	11	10	11	12	10	13	13	12	12	13	11	10	8	7	14	10	19	7	6	9	9	9	12	14	8	7	10	8	2	12	9	10	10	6
r571	8	10	9	12	13	7	10	8	10	9	14	6	10	13	9	11	7	12	11	8	10	8	12	7	12	12	7	11	9	13	9	10	11	10	11	10	12	8	9	9	7	11	11	8	12	12	8	17	10
r572	4	8	7	5	5	5	5	9	6	5	5	8	6	8	6	6	6	5	4	6	8	7	5	4	4	6	6	6	6	5	5	8	4	6	7	3	7	5	6	5	5	7	3	5	7	6	6	7	6
r573	15	6	9	7	10	7	8	6	13	10	8	9	8	11	9	6	11	7	7	9	10	12	9	12	11	9	11	9	12	4	11	12	8	11	10	5	9	10	7	11	6	15	9	7	11	8	9	10	8
r574	8	7	8	9	10	10	6	5	13	10	11	9	8	12	9	10	9	9	11	13	8	6	9	10	11	13	9	8	10	10	9	11	8	9	10	9	11	8	10	9	7	11	9	8	11	6	12	8	6
r575	10	10	15	7	9	12	12	5	14	9	8	8	10	7	7	11	13	12	9	13	10	10	9	11	12	12	6	12	8	11	7	10	9	7	12	10	12	13	11	7	5	7	9	5	11	9	8	7	5
r576	6	6	2	6	7	5	5	6	5	5	6	11	6	9	9	9	7	5	6	8	7	8	7	4	4	6	6	6	5	6	5	10	5	7	8	4	6	6	7	6	5	5	5	7	9	8	7	7	7
r577	7	5	8	7	8	7	7	9	9	6	6	8	7	6	4	8	6	8	9	9	6	6	8	5	8	7	8	9	6	6	6	9	7	5	9	7	8	9	6	5	6	7	6	5	7	3	8	3	6
r578	9	9	10	6	8	11	7	3	13	10	13	8	9	8	10	11	12	11	12	14	9	11	6	8	7	13	11	11	9	12	8	11	14	9	8	9	11	10	12	10	7	9	12	6	8	8	8	8	5
r579	10	6	8	8	7	5	9	7	9	9	7	9	6	11	6	11	7	9	7	10	13	12	11	6	9	4	9	7	7	10	8	12	5	4	11	4	8	10	9	5	5	8	5	4	16	8	10	8	8
r580	9	9	9	9	10	8	10	4	9	12	10	9	9	10	10	6	12	7	9	9	10	11	8	9	11	9	8	7	10	8	9	9	6	5	8	9	7	8	14	8	10	4	9	7	11	6	9	5	7
r581	11	15	11	11	10	10	11	7	7	10	7	4	13	10	12	11	12	15	8	8	7	13	8	14	11	7	9	12	7	12	12	5	10	13	11	13	9	8	4	14	8	11	8	10	10	13	4	12	12
r582	10	8	6	8	10	7	7	6	12	9	9	10	9	13	12	9	10	8	8	10	7	11	10	10	8	8	10	8	15	9	10	9	9	12	9	6	8	7	8	14	8	14	8	7	10	9	11	11	8
r583	11	9	8	7	8	5	9	6	9	8	9	10	9	12	10	12	8	7	12	11	13	13	9	6	7	5	13	8	8	10	12	15	9	9	8	1	15	11	10	12	4	11	10	7	11	11	11	12	6
r584	13	9	10	12	10	12	11	9	9	14	15	7	11	10	8	5	10	9	10	8	7	9	9	12	13	15	8	8	10	10	16	11	12	11	8	11	11	11	10	8	8	10	10	11	8	11	7	12	12
r585	12	14	9	9	7	10	8	5	8	11	10	10	14	11	7	10	7	8	9	11	8	10	11	11	14	12	9	5	10	9	13	12	12	13	8	8	14	10	11	7	8	9	9	8	9	8	8	11	6
r586	10	12	6	8	11	9	12	5	12	11	14	7	10	15	13	9	13	8	11	10	10	10	12	11	6	14	10	10	11	11	13	14	9	8	7	10	8	9	15	13	11	6	11	6	8	10	8	7	7
r587	7	10	11	12	9	10	11	7	12	9	10	10	11	10	8	13	12	6	10	14	7	7	12	8	12	14	10	8	11	9	8	10	9	8	9	10	10	9	11	8	9	6	12	9	8	5	11	7	8
r588	10	8	9	11	9	7	9	8	6	9	8	6	8	9	9	8	8	8	8	5	12	11	12	7	7	7	8	7	7	11	10	9	4	5	9	9	7	7	9	8	9	7	4	6	13	12	6	10	13
r589	10	10	7	11	11	9	14	5	10	11	14	7	12	13	11	8	7	6	13	9	12	12	11	9	14	14	8	8	10	11	11	14	11	8	8	10	10	9	17	7	10	8	11	5	9	6	9	11	8
r590	8	10	13	9	8	10	3	7	11	7	11	6	11	12	11	10	9	6	10	8	7	11	7	9	11	12	10	11	8	10	9	12	17	10	7	9	8	11	10	11	8	10	12	7	8	11	7	10	8
r591	4	5	4	7	8	6	10	6	5	6	8	5	4	7	7	8	7	9	9	8	10	6	10	6	3	7	6	7	7	9	4	8	8	7	7	8	8	8	8	7	11	7	8	8	9	6	6	8	9
r592	7	9	15	7	8	10	11	8	11	8	11	8	9	6	7	10	12	13	12	13	9	9	9	8	9	9	11	11	8	8	8	11	13	9	12	7	13	15	10	10	5	9	10	7	9	9	10	8	8
r593	8	14	6	8	11	11	14	5	8	7	14	6	12	11	13	11	13	12	15	14	10	10	6	11	8	10	8	10	7	13	15	6	9	10	9	10	12	8	9	13	8	8	11	7	8	10	8	11	7
r594	8	12	10	14	9	10	9	5	8	11	10	6	8	8	10	9	8	8	6	10	10	7	6	9	14	12	6	10	13	9	8	8	9	12	9	10	10	9	8	8	8	12	8	9	10	8	5	9	9
r595	10	10	11	12	13	7	8	8	12	7	8	3	12	7	9	11	13	12	13	8	12	12	9	11	12	8	10	11	8	11	5	12	8	12	9	12	10	11	11	11	7	13	15	9	9	10	8	7	11
r596	18	12	10	5	13	6	12	4	12	11	4	8	10	13	9	8	11	10	11	7	12	12	11	13	12	8	10	7	9	7	15	14	8	8	9	8	12	12	9	9	5	8	9	6	11	10	9	9	7
r597	10	10	9	7	15	7	12	6	14	13	12	7	8	17	13	8	9	8	13	8	12	12	14	9	10	12	9	11	11	11	11	14	10	8	5	12	8	10	15	11	7	7	13	6	8	12	8	13	7
r598	7	10	9	16	11	13	13	7	8	11	10	4	12	6	11	11	10	14	10	14	6	9	8	9	8	12	6	12	13	13	8	4	11	12	13	14	10	7	9	10	9	10	10	10	10	8	5	9	11
r599	10	6	7	8	11	7	8	5	14	13	14	5	8	13	13	9	13	12	11	9	16	14	10	11	6	8	12	9	9	13	11	14	4	7	9	10	10	9	13	15	9	8	11	6	12	14	5	11	8
r600	8	10	6	5	10	7	11	5	7	8	10	7	7	14	14	11	9	10	9	6	12	11	9	7	7	5	12	10	6	10	11	10	10	6	10	7	10	10	8	13	7	9	9	4	9	16	8	13	7
r601	10	14	10	8	7	9	12	5	4	9	14	6	10	11	11	11	11	12	11	10	12	10	8	11	12	8	12	6	7	11	13	8	11	10	13	10	14	7	9	11	7	8	11	8	10	12	5	13	8
r602	12	9	8	10	11	8	11	0	10	13	9	9	11	12	12	7	10	6	8	6	9	15	12	11	12	10	10	9	13	7	12	10	5	6	9	10	4	7	10	10	10	8	6	6	10	11	9	7	8
r603	13	12	13	8	11	10	11	1	10	12	11	7	9	13	13	5	10	10	9	8	7	11	10	14	11	13	6	13	9	7	15	11	13	8	9	12	7	13	11	10	8	8	9	8	8	15	6	9	8
r604	9	13	9	12	10	12	11	6	11	10	13	9	13	10	8	9	8	11	10	12	5	5	12	8	11	15	10	7	11	12	8	9	14	14	7	13	13	9	12	8	8	12	12	11	8	7	9	12	11
r605	11	9	8	8	10	11	9	6	10	11	12	6	9	9	14	6	10	7	10	7	8	11	6	12	10	10	9	9	7	6	10	8	12	9	9	10	10	6	10	13	9	9	11	6	5	12	9	11	8
r606	9	6	7	9	8	4	6	7	11	10	8	9	6	12	10	12	9	7	5	11	10	12	11	8	9	7	13	9	10	10	9	10	6	11	10	5	9	10	5	11	5	13	7	6	11	12	10	10	9
r607	12	7	8	8	9	6	7	5	9	10	7	8	7	9	9	7	7	6	9	8	7	10	11	9	8	6	7	7	12	5	9	10	5	7	7	7	8	10	9	7	8	8	7	7	10	7	11	4	10
r608	4	6	7	9	6	8	5	11	7	5	8	9	8	7	6	6	7	7	6	6	5	5	8	6	7	7	7	8	7	5	5	6	6	8	5	7	3	8	7	6	11	9	5	8	6	8	9	7	9
r609	11	9	14	10	10	9	11	4	9	14	9	5	9	8	12	9	12	11	10	8	13	13	6	10	11	9	8	10	7	10	10	11	10	7	11	11	11	12	8	10	7	6	8	6	12	14	6	8	8
r610	7	9	17	9	10	10	7	5	9	10	7	6	11	10	11	10	12	9	8	9	9	13	9	8	13	11	8	12	6	10	8	11	7	8	8	9	7	9	10	10	8	8	8	5	11	9	7	8	9
r611	14	12	8	6	13	9	18	4	8	13	12	8	12	11	9	9	13	8	11	10	14	12	8	9	10	8	10	6	11	7	15	10	7	6	11	8	14	10	13	9	7	4	11	5	10	8	6	9	7
r612	13	13	5	11	8	10	13	7	9	8	9	7	11	10	10	8	10	13	10	9	9	9	9	12	9	9	10	5	9	12	10	9	10	12	8	13	11	6	10	12	7	13	10	8	9	11	8	10	10
r613	15	9	11	4	6	7	11	6	11	10	11	10	7	12	8	11	10	11	12	12	13	11	10	12	13	11	11	7	5	12	12	17	10	7	11	7	13	10	14	8	5	10	8	4	14	5	10	10	4
r614	10	11	10	13	11	9	10	5	9	10	9	6	11	11	11	10	9	7	9	9	10	10	13	11	11	11	7	8	12	8	11	9	6	9	10	9	7	8	10	9	10	7	9	8	9	9	8	6	11
r615	6	6	13	6	11	10	8	5	12	11	8	8	12	11	11	10	13	10	9	10	10	14	6	9	10	10	9	13	9	9	9	10	11	6	9	8	8	9	11	11	8	8	11	7	8	11	9	9	7
r616	9	15	11	11	10	13	11	5	7	12	15	5	11	8	14	8	10	9	14	11	7	9	9	8	9	15	7	9	8	10	12	7	14	13	8	13	11	8	14	12	11	9	16	10	7	11	7	12	9
r617	11	13	11	4	8	8	13	4	9	10	9	9	9	12	15	12	10	7	14	12	11	11	11	6	7	7	12	6	8	10	12	11	11	5	10	7	13	11	14	10	5	7	12	6	9	9	9	10	4
r618	9	8	9	11	6	7	8	7	11	10	8	6	7	10	9	10	9	9	11	9	8	8	13	10	7	11	11	11	10	10	7	12	10	11	8	11	7	8	9	5	8	13	9	6	9	8	9	10	9
r619	11	7	12	9	12	10	11	4	13	12	15	7	9	16	12	8	14	11	12	7	11	13	11	14	13	13	7	11	10	12	12	13	8	5	12	13	5	4	12	10	7	7	10	6	11	11	9	8	7
r620	13	13	11	6	16	8	13	5	11	14	11	8	11	12	12	9	16	11	14	10	9	13	6	12	13	11	9	11	9	10	14	9	8	8	11	13	9	9	12	8	6	6	12	5	9	7	8	6	5
r621	9	10	7	9	6	9	8	7	9	6	6	11	10	8	7	14	7	9	11	11	7	8	13	7	9	7	15	5	10	8	7	10	14	15	10	7	11	12	9	11	6	15	13	11	7	8	11	12	11
r622	7	8	5	12	10	9	11	5	10	9	6	6	12	10	11	13	8	8	10	14	10	9	10	8	8	10	8	9	11	11	10	8	9	8	13	10	10	7	9	8	8	8	10	6	14	8	9	7	9
r623	10	12	11	11	13	13	14	6	10	15	16	7	12	7	11	9	17	12	11	9	10	12	8	13	12	14	8	10	9	11	11	8	11	12	8	16	10	10	15	13	10	8	15	7	3	10	8	9	9
r624	14	10	4	8	11	11	12	6	14	11	12	7	8	15	11	5	11	10	11	8	10	8	14	15	8	14	9	9	9	11	15	16	11	10	6	12	8	12	13	11	10	10	9	8	8	10	7	9	8
r625	8	9	7	13	11	8	8	6	9	12	10	5	10	10	12	8	5	9	9	7	12	10	11	7	7	9	11	9	12	12	9	11	6	7	8	11	9	8	12	13	9	9	9	8	13	12	5	8	12
r626	12	10	9	7	5	8	8	7	10	9	10	10	6	11	9	11	7	8	9	11	8	8	10	9	10	8	10	7	7	9	7	12	13	11	7	4	14	13	7	11	5	12	9	6	8	13	8	13	7
r627	11	8	9	11	13	9	12	3	11	14	10	5	8	11	12	6	13	9	7	7	10	12	13	12	7	11	11	11	12	10	13	11	6	7	8	11	5	10	9	11	11	7	7	6	9	12	6	8	11
r628	11	11	5	7	9	7	8	6	11	10	9	8	7	9	11	12	9	7	11	13	9	10	7	11	7	11	13	9	8	10	11	10	8	15	4	9	7	6	9	13	8	13	11	6	7	8	12	6	8
r629	6	9	5	5	7	3	6	6	7	4	7	8	5	6	10	9	4	8	6	7	8	8	5	7	6	4	8	7	4	8	8	6	4	8	7	7	6	5	6	9	8	7	6	5	9	7	10	7	6
r630	12	5	9	9	8	8	8	5	13	10	11	7	7	11	7	8	9	7	11	11	10	10	13	8	11	11	11	8	10	8	11	13	8	5	10	7	9	10	14	7	8	9	9	5	13	6	9	8	6
r631	6	8	4	5	4	5	5	7	7	7	7	9	6	10	9	9	7	5	7	8	9	10	8	6	7	5	10	7	7	8	8	10	7	7	8	4	8	6	7	9	7	7	7	8	10	6	8	8	7
r632	7	11	8	12	8	10	13	6	11	14	13	3	13	8	12	9	12	13	10	10	13	13	10	10	5	11	11	8	10	14	10	11	9	9	9	13	9	10	16	14	8	7	10	9	10	11	1	10	11
r633	13	7	8	9	9	7	9	6	11	8	9	5	8	9	12	9	10	11	7	8	13	12	7	12	8	7	8	10	9	9	9	11	8	8	8	9	11	12	6	12	6	8	9	9	10	16	7	12	11
r634	7	8	7	11	8	9	5	10	5	5	5	7	8	5	7	6	5	7	5	4	5	6	8	7	6	7	5	9	6	7	7	5	8	11	6	10	5	8	5	7	10	11	6	10	5	10	7	8	13
r635	8	10	16	12	13	13	12	8	12	9	10	5	10	7	12	9	11	14	11	10	10	8	8	11	8	12	7	13	9	11	7	8	10	10	9	12	10	14	7	11	7	9	11	8	8	12	7	9	12
r636	9	11	9	8	9	8	9	4	6	9	10	7	11	13	15	11	8	7	8	8	10	11	8	10	10	10	10	7	7	11	10	13	11	8	9	8	8	7	14	10	11	8	10	6	10	11	8	7	7
r637	12	7	8	10	8	8	9	6	12	9	5	8	10	8	6	9	8	8	4	8	9	9	10	11	10	10	12	8	9	7	8	13	7	12	7	8	10	11	6	6	7	14	6	9	10	9	11	7	12
r638	5	10	7	10	10	10	9	7	6	10	9	5	9	8	11	4	9	10	8	4	9	9	7	9	6	10	5	8	10	7	9	5	7	7	9	11	6	6	7	8	12	7	8	7	10	10	3	8	8
r639	10	8	11	13	9	10	6	8	12	9	8	5	10	9	11	7	9	10	9	8	8	10	7	11	8	10	9	12	8	11	7	10	11	12	5	12	8	13	5	13	7	11	11	11	8	13	6	9	13
r640	8	9	10	15	11	12	12	8	11	10	10	3	10	8	8	8	11	13	7	9	8	6	11	10	9	13	9	10	12	12	9	9	10	7	10	13	7	10	10	9	9	11	9	8	13	8	6	6	12
r641	8	6	8	7	7	5	8	7	9	7	6	11	6	9	8	6	5	5	7	7	9	9	8	6	10	7	7	8	7	5	8	9	5	7	9	6	7	10	7	5	9	6	8	12	9	7	10	7	9
r642	12	10	7	8	11	8	8	6	10	9	12	10	10	15	15	9	9	6	11	6	6	14	10	11	10	10	10	9	9	9	13	10	9	14	7	8	8	6	9	15	10	14	13	9	8	14	9	13	8
r643	9	8	10	8	9	11	8	8	12	7	7	8	6	9	7	9	9	9	7	8	10	8	7	8	8	8	9	12	8	8	6	12	10	9	9	8	10	14	7	8	4	9	9	7	8	6	9	8	8
r644	11	15	11	9	12	10	13	6	9	10	11	8	11	8	12	12	12	9	14	11	7	11	7	10	9	13	9	10	8	10	12	11	10	11	6	9	9	9	14	10	8	9	12	6	7	9	11	8	6
r645	9	11	13	13	10	11	9	9	13	6	7	5	11	10	8	11	8	15	12	8	9	7	9	8	9	11	10	12	6	14	6	11	12	10	9	11	11	10	8	10	5	14	10	8	12	9	8	12	10
r646	9	14	13	11	10	15	10	5	6	8	9	4	11	10	15	10	10	12	10	7	11	11	9	10	7	10	6	16	8	12	12	7	9	9	10	12	7	7	7	10	8	6	8	5	11	11	5	10	8
r647	13	11	13	11	10	10	11	7	7	10	7	7	9	8	11	8	8	9	8	5	11	11	11	10	11	7	11	8	7	8	10	13	13	11	7	9	11	13	10	8	8	11	12	10	9	15	7	10	11
r648	5	11	8	15	12	12	13	9	9	8	13	5	13	12	10	10	8	9	12	9	11	9	11	6	7	13	9	11	10	14	10	11	10	9	8	11	9	10	12	12	7	9	12	11	9	11	5	12	14
r649	9	11	12	9	12	10	13	7	9	10	11	7	13	8	10	12	18	13	14	11	7	15	9	10	9	9	11	11	8	14	12	9	8	9	12	11	9	10	12	14	8	9	14	4	7	9	10	6	7
r650	9	11	12	16	9	10	9	9	10	7	6	8	8	7	8	13	8	12	10	12	8	7	10	10	12	12	6	10	9	11	6	9	11	14	9	12	8	11	9	8	9	14	10	9	12	8	8	7	11
r651	11	7	8	8	11	6	9	7	10	7	7	8	8	11	10	9	10	10	12	8	9	11	12	8	10	8	12	8	11	7	10	11	11	12	11	10	10	9	9	12	6	14	12	9	10	9	9	11	10
r652	11	11	9	9	7	7	12	7	7	8	9	6	9	10	9	10	7	7	9	9	10	10	13	7	9	9	9	5	12	6	9	11	8	11	10	7	9	10	8	7	7	7	7	9	11	8	8	10	11
r653	10	8	11	11	7	8	10	8	10	9	6	8	10	9	9	12	7	12	7	11	14	10	9	7	8	6	9	10	8	13	7	12	9	5	10	6	14	13	9	7	3	9	7	5	13	11	6	13	6
r654	8	10	13	13	11	11	8	8	14	11	10	5	12	7	7	12	11	14	11	11	12	10	7	11	16	14	5	11	8	13	3	10	10	11	10	16	10	11	11	9	8	11	13	8	9	8	7	11	11
r655	16	12	10	9	13	8	12	2	14	13	6	8	10	15	11	8	11	8	7	7	12	12	10	15	12	12	8	11	11	7	13	14	7	9	5	10	8	12	9	11	9	9	7	8	9	10	10	9	9
r656	8	8	9	11	11	9	10	6	16	11	12	7	10	13	9	10	11	12	11	9	12	10	11	9	12	14	9	10	8	15	5	14	11	9	8	14	10	11	15	11	8	11	13	7	9	8	7	11	8
r657	10	10	10	10	10	10	11	8	8	8	7	6	9	9	9	9	8	12	8	8	11	9	8	7	10	5	10	9	7	10	10	11	9	4	9	8	10	11	8	7	6	6	8	4	12	11	6	9	9
r658	8	7	8	9	10	7	8	5	11	6	9	9	9	9	13	14	11	7	11	13	10	12	7	8	7	9	13	9	8	10	9	9	8	9	10	7	11	6	9	13	7	9	11	8	9	10	12	10	7
r659	12	8	11	10	13	7	12	7	10	11	14	8	10	9	5	11	13	10	11	10	12	10	8	9	14	8	10	8	9	7	9	10	9	10	13	8	14	11	9	7	5	8	13	8	10	8	8	11	10
r660	14	12	10	10	11	10	10	6	10	9	12	9	10	9	7	9	9	10	13	10	12	6	12	11	12	14	8	7	8	9	13	14	12	11	8	10	14	10	13	7	7	9	13	8	10	8	9	11	8
r661	13	7	10	6	12	6	7	5	15	14	13	9	7	12	10	9	14	13	10	12	13	11	10	12	11	9	12	8	7	10	10	15	5	10	11	9	15	11	12	12	6	10	12	6	10	11	11	12	6
r662	13	7	10	8	10	9	9	7	13	14	11	9	11	12	8	7	10	9	10	10	9	13	8	10	13	13	8	8	9	12	14	13	10	8	9	7	13	9	10	10	5	8	8	7	12	9	10	12	7
r663	11	9	10	8	12	5	7	4	13	10	9	7	9	16	14	11	10	9	12	10	15	13	10	10	13	11	10	9	7	14	10	15	7	6	9	11	11	9	12	12	9	6	12	5	12	11	10	10	7
r664	6	7	6	10	9	9	8	9	6	6	7	6	9	6	9	4	6	7	6	4	6	6	7	8	8	10	4	9	8	7	8	4	7	8	7	11	6	5	6	9	10	8	9	10	4	9	8	7	11
r665	11	8	9	11	8	9	6	9	8	7	8	7	7	10	9	7	7	8	4	5	8	7	8	10	10	7	8	8	10	7	8	8	8	12	11	8	9	7	3	8	5	12	8	10	11	11	6	11	13
r666	8	11	7	11	10	8	8	5	6	12	10	5	11	9	12	6	8	9	10	7	10	9	10	9	7	11	8	7	12	9	10	5	6	7	8	11	7	7	10	8	12	5	8	7	11	8	5	7	9
r667	10	8	7	8	9	5	12	4	12	11	10	10	12	13	9	11	13	8	7	8	16	16	12	11	10	6	12	7	9	9	9	14	7	8	9	6	10	11	11	13	6	8	9	6	12	10	9	9	8
r668	14	6	12	10	15	12	12	7	16	13	10	5	12	9	7	7	17	10	11	10	10	12	10	13	10	12	8	11	11	7	13	12	9	8	9	10	10	14	9	13	8	10	13	7	8	10	9	7	10
r669	9	15	11	10	14	10	15	5	9	16	13	8	15	10	12	10	16	9	10	12	9	11	9	10	11	15	7	10	9	10	14	9	10	8	8	13	11	11	14	10	10	4	12	5	7	7	8	6	7
r670	10	10	8	10	7	11	6	8	10	7	10	8	12	9	12	7	9	8	9	8	4	10	9	11	8	10	10	10	10	9	7	10	16	12	7	10	8	12	9	13	8	12	13	11	6	10	7	9	10
r671	8	12	9	13	11	9	14	7	10	11	10	7	18	7	7	12	11	12	9	13	12	12	7	9	14	10	7	7	10	11	7	10	12	9	12	10	14	12	13	7	7	9	9	8	11	6	6	9	8
r672	11	10	4	6	7	7	9	6	10	11	11	7	5	12	8	9	8	8	10	12	9	9	14	10	4	12	14	8	9	9	12	15	9	10	5	8	10	9	14	6	10	10	8	5	10	7	7	9	7
r673	9	9	11	8	13	13	9	5	7	12	10	6	12	10	13	6	10	7	9	9	7	10	7	10	11	11	3	10	11	7	9	6	10	8	11	11	11	10	9	8	8	7	10	6	5	11	6	9	6
r674	5	13	13	10	10	12	11	4	5	10	9	5	15	6	15	10	12	11	12	9	11	13	7	8	11	7	11	9	10	8	10	7	13	9	10	11	13	11	12	12	9	7	14	8	10	11	5	8	7
r675	11	8	10	10	7	6	11	9	10	9	8	8	7	10	6	13	8	10	10	12	11	9	14	7	8	8	14	7	5	11	8	16	9	6	9	6	10	11	12	6	7	10	4	6	16	8	8	9	9
r676	10	12	13	10	13	10	10	7	12	9	10	8	12	13	11	11	11	10	11	10	8	12	6	13	16	14	7	11	9	11	9	10	9	11	9	12	8	9	9	11	8	12	11	8	8	8	7	11	8
r677	12	6	9	12	17	7	12	4	12	13	12	5	10	13	11	7	13	10	11	5	14	16	10	11	12	10	8	12	8	13	11	14	5	6	8	12	6	8	13	11	10	8	11	6	11	14	8	9	11
r678	7	10	9	16	11	13	13	7	8	11	10	4	12	6	11	11	10	14	10	14	6	9	8	9	8	12	6	12	13	13	8	4	11	12	13	14	10	7	9	10	9	10	10	10	10	8	5	9	11
r679	9	4	7	14	12	9	9	9	12	11	10	5	9	10	9	7	10	10	8	10	9	9	12	11	6	12	8	13	11	11	8	10	7	10	9	10	6	9	7	12	9	12	8	10	12	12	7	11	13
r680	10	12	16	10	9	11	14	6	8	7	8	5	10	7	10	9	9	12	9	8	10	8	10	11	10	10	8	12	9	9	9	8	12	10	9	10	8	12	7	9	8	8	7	7	8	10	7	9	9
r681	9	13	10	10	11	10	11	5	6	11	10	8	9	11	10	11	10	6	8	10	5	7	10	8	12	14	10	8	11	7	10	9	9	10	7	10	10	9	9	6	10	8	12	9	8	5	8	7	9
r682	7	9	9	9	10	12	9	7	13	8	11	7	7	10	13	10	12	11	12	11	7	9	9	10	7	11	11	11	8	10	10	9	15	11	10	11	9	13	10	12	8	11	14	8	5	11	8	12	9
r683	11	5	8	7	5	8	10	7	11	10	10	9	8	7	6	10	9	9	9	13	10	8	7	8	7	7	15	7	10	8	9	11	10	9	10	5	15	10	9	9	4	11	9	8	11	6	11	10	8
r684	8	14	12	10	9	5	14	4	8	13	12	8	12	11	9	13	11	10	9	13	10	10	10	7	10	12	10	9	6	13	11	12	9	7	9	8	12	12	13	7	6	5	7	6	12	6	9	9	7
r685	11	11	9	13	8	8	10	7	7	8	9	8	9	8	7	10	7	9	9	11	10	8	11	8	13	11	7	7	10	10	7	11	10	9	12	7	11	8	8	5	7	7	9	6	15	8	8	10	8
r686	9	7	8	9	12	8	9	5	13	10	11	8	13	16	10	8	10	11	10	9	13	15	11	12	13	9	7	8	11	12	12	13	9	6	13	7	9	10	8	10	4	10	6	6	14	11	8	12	7
r687	9	7	13	11	12	12	11	7	13	10	9	2	11	8	11	6	12	7	8	7	11	11	11	10	9	9	9	12	10	8	10	9	9	9	8	11	9	13	8	12	8	9	12	8	7	11	6	10	11
r688	8	10	11	10	13	9	10	5	12	11	12	6	8	11	11	12	11	14	13	10	16	10	8	7	10	10	9	11	7	13	7	12	8	6	9	12	14	11	13	13	6	8	15	5	12	10	7	15	9
r689	10	10	9	11	12	10	8	7	9	8	10	6	8	12	11	8	11	11	7	9	6	8	11	13	11	13	9	11	8	8	11	10	8	11	8	13	5	8	10	9	11	13	9	7	13	10	8	8	10
r690	8	13	10	12	9	12	9	4	6	11	10	7	10	7	10	11	10	8	8	12	8	9	6	7	14	12	10	6	9	7	8	8	9	12	13	12	14	9	12	10	10	8	12	9	8	8	5	9	9
r691	11	9	8	10	10	11	9	4	11	14	15	9	11	8	10	7	12	7	10	10	15	11	6	8	11	13	11	7	9	8	10	11	9	8	10	9	17	9	14	14	7	8	16	9	7	7	9	12	8
r692	11	11	15	9	8	10	13	7	9	10	11	7	7	8	11	10	12	9	10	11	11	9	11	10	7	9	9	8	10	8	10	11	11	9	8	9	11	11	12	10	6	7	12	7	7	11	8	10	9
r693	12	8	9	11	9	12	8	7	12	9	10	7	10	9	11	8	9	12	5	7	10	8	7	11	10	10	7	10	10	9	11	8	9	9	6	10	12	9	5	9	5	11	7	7	7	15	6	15	10
r694	12	10	7	9	6	8	9	7	9	10	7	9	9	8	9	10	7	6	7	9	11	9	11	9	9	9	11	7	6	9	10	14	9	11	6	4	13	15	11	9	5	10	7	8	9	9	10	8	8
r695	8	7	8	6	8	11	9	5	8	7	6	5	7	8	10	9	7	10	10	9	12	8	8	5	8	8	8	9	8	10	9	8	6	6	11	8	11	10	8	9	7	6	8	5	9	8	7	10	8
r696	10	11	6	6	2	6	6	6	6	7	9	10	8	10	9	9	7	5	7	10	9	10	9	8	8	6	11	6	7	6	8	11	9	11	8	6	12	6	10	7	9	9	8	9	8	8	8	10	8
r697	6	11	6	8	8	6	9	6	8	9	7	9	10	9	10	13	10	8	10	10	11	13	8	9	10	8	12	6	11	7	8	11	7	10	9	6	10	9	10	10	7	10	10	7	10	7	10	9	8
r698	9	11	10	10	12	7	9	8	13	10	7	8	11	14	10	11	10	9	10	8	11	13	11	10	11	11	10	10	8	12	8	15	9	10	4	11	7	13	12	12	6	11	12	7	9	11	9	10	10
r699	11	12	13	8	11	12	10	5	9	11	11	8	10	10	13	7	9	10	11	10	7	8	11	8	9	13	7	10	8	7	12	9	15	11	10	12	12	13	9	9	6	9	11	8	7	13	8	10	7
r700	12	8	10	9	8	9	8	7	11	6	7	9	8	11	6	10	5	9	10	9	10	8	11	7	11	9	9	11	6	8	7	13	16	11	8	7	11	16	8	7	5	13	8	8	9	8	10	10	8
r701	15	9	10	9	14	10	11	6	13	10	11	7	11	10	10	6	12	9	14	10	11	11	8	12	13	13	9	6	7	8	12	13	12	11	9	11	13	9	14	12	9	10	16	8	8	7	10	10	8
r702	12	10	9	6	9	5	12	5	14	11	10	10	10	13	11	11	13	8	9	10	16	14	12	13	10	8	12	9	11	7	9	14	8	8	7	8	10	11	13	13	6	8	11	6	10	8	9	9	6
r703	9	5	8	8	10	9	9	5	12	6	5	6	7	13	10	6	7	10	9	6	11	10	10	10	9	7	9	12	7	9	8	14	10	9	8	6	7	8	9	9	5	10	5	5	11	14	8	10	8
r704	14	10	8	4	9	7	10	6	14	9	10	10	8	13	11	11	15	10	11	12	12	12	10	15	10	8	14	9	9	7	11	14	10	12	9	8	12	11	11	15	6	12	13	7	8	8	13	9	4
r705	13	7	10	8	12	8	9	7	11	14	15	8	9	10	10	9	14	9	12	10	7	13	5	12	13	11	10	9	6	10	14	11	10	11	8	9	11	9	10	10	6	10	12	7	6	11	9	10	8
r706	14	2	9	7	10	8	8	8	15	10	9	8	6	10	7	9	10	10	10	9	12	11	10	11	9	9	10	10	8	10	9	15	9	8	9	5	10	11	10	9	5	11	6	6	11	11	8	11	7
r707	14	9	9	6	10	8	9	6	10	9	8	8	9	10	11	8	9	8	8	6	12	13	7	11	11	6	11	8	10	8	13	11	7	8	9	9	8	9	8	9	6	10	10	5	10	15	7	11	8
r708	15	9	12	10	12	10	15	8	11	14	13	6	7	8	6	8	10	13	10	8	15	9	11	10	11	11	7	9	7	10	10	13	10	8	7	11	13	11	14	8	6	7	10	7	12	9	6	14	10
r709	8	10	13	8	9	10	8	4	10	9	10	6	10	9	9	9	11	10	9	11	10	8	5	7	10	12	8	11	8	11	7	8	9	9	8	8	12	9	7	9	4	8	9	7	11	11	6	9	6
r710	11	9	13	9	12	6	11	5	15	12	9	9	9	16	8	11	12	11	10	8	11	13	13	14	13	11	9	12	7	12	10	15	8	6	8	11	5	10	10	8	7	8	6	5	11	9	10	8	8
r711	11	7	6	2	4	4	6	6	8	6	7	12	5	12	8	12	6	5	8	10	10	11	10	7	7	4	12	6	6	8	8	13	7	8	7	1	10	8	10	8	6	10	7	7	11	7	15	7	3
r712	11	11	8	10	9	12	11	6	12	9	9	6	8	7	4	9	8	14	12	12	8	5	12	8	8	12	12	6	11	9	8	10	13	12	11	12	12	13	11	6	7	12	10	9	10	8	6	11	9
r713	5	7	6	10	8	9	7	8	5	8	5	5	9	7	10	5	6	8	6	4	5	9	6	7	7	8	3	8	9	8	7	3	6	8	8	11	5	3	6	8	10	5	6	9	5	9	5	7	8
r714	8	12	9	12	13	12	12	6	10	9	14	4	10	13	13	9	7	8	15	8	12	8	12	7	8	14	8	10	9	11	11	12	13	10	7	12	10	9	15	11	10	8	15	8	8	10	6	13	11
r715	11	7	8	9	12	8	13	4	11	12	15	8	11	12	8	8	12	7	10	7	13	13	7	8	13	9	11	7	12	8	10	9	6	7	12	7	13	8	10	10	5	7	12	7	11	9	9	12	7
r716	5	9	7	14	12	7	9	7	10	9	10	7	9	9	9	13	10	10	8	10	10	9	14	8	8	10	8	10	13	11	6	9	9	10	11	10	8	9	7	12	8	10	8	8	12	9	8	9	13
r717	7	8	8	8	6	5	7	7	8	6	5	7	6	7	7	9	6	10	6	7	9	8	8	7	6	6	7	6	4	9	7	11	5	7	7	6	8	8	5	6	10	9	3	5	12	8	9	8	9
r718	15	11	9	10	6	5	11	7	11	10	5	8	9	10	8	11	8	9	8	9	15	11	12	12	11	9	12	9	7	10	10	15	8	8	7	9	11	14	10	10	7	10	8	8	11	9	8	10	11
r719	11	9	10	6	16	10	11	5	15	8	9	6	11	14	10	7	10	13	16	8	9	11	12	10	9	9	10	10	12	12	12	11	11	9	11	11	9	9	10	10	6	11	12	7	11	9	7	12	8
r720	9	9	10	9	9	9	10	4	11	12	9	9	11	11	11	10	11	5	9	11	12	12	9	9	11	11	11	11	14	8	9	9	6	7	10	7	9	6	11	11	10	7	11	7	9	9	11	8	8
r721	10	12	4	8	8	8	9	6	10	11	9	9	8	8	10	11	8	6	10	12	9	9	8	10	8	12	14	8	9	9	10	11	9	14	3	8	8	7	10	12	8	12	10	7	6	7	11	7	9
r722	9	9	8	14	13	8	11	5	8	7	8	6	10	11	12	11	10	10	10	6	13	15	12	10	10	6	8	10	9	11	10	10	7	8	13	12	6	7	9	10	9	8	10	7	14	13	7	9	12
r723	12	12	6	4	7	8	12	3	10	11	12	9	10	15	13	9	11	8	13	12	10	14	12	11	6	10	12	7	11	11	17	14	11	8	9	6	10	9	15	13	9	8	9	6	10	10	9	9	4
r724	14	8	8	9	9	9	8	8	14	11	12	10	8	11	7	9	11	8	9	10	8	8	11	13	12	12	11	8	7	7	9	16	12	12	7	8	12	13	11	9	8	12	11	10	7	8	11	9	10
r725	7	11	11	11	9	11	10	6	9	8	9	7	11	4	8	14	11	13	11	15	9	10	3	8	11	9	9	7	10	8	7	6	8	13	14	9	15	10	9	9	5	11	11	10	11	8	5	10	8
r726	10	14	10	8	7	8	8	6	8	5	10	8	12	9	11	13	13	12	13	12	8	10	8	13	12	10	10	10	9	11	11	8	11	14	9	10	12	9	7	13	6	10	13	9	8	10	7	9	8
r727	9	7	8	6	7	5	9	7	10	7	9	10	3	13	8	13	10	10	12	10	7	9	14	11	8	8	14	7	5	11	10	13	7	10	9	8	8	9	10	8	7	12	8	6	12	7	11	7	6
r728	9	15	9	14	10	12	15	7	7	10	13	4	15	6	10	9	10	13	10	11	13	9	8	12	11	11	8	8	10	10	10	7	13	12	11	13	13	10	12	10	9	9	10	9	9	9	5	12	11
r729	14	10	10	8	9	6	8	6	12	7	8	10	10	15	11	9	13	10	9	8	10	12	12	17	12	10	10	9	9	9	13	14	9	12	9	10	8	11	7	15	8	12	11	9	8	10	11	9	8
r730	8	10	10	9	10	10	10	6	9	10	10	9	10	10	9	14	13	5	11	13	8	8	11	9	11	13	13	8	12	8	7	10	10	9	10	9	11	12	13	9	10	9	13	8	7	4	12	4	6
r731	10	13	10	13	9	12	12	5	9	10	9	6	11	10	7	8	7	11	7	9	7	6	13	11	13	15	5	8	12	10	11	7	8	11	12	13	9	10	8	5	9	9	7	8	11	7	6	8	10
r732	13	11	12	8	8	11	11	5	9	12	11	8	11	8	8	9	10	9	8	10	11	9	8	8	13	11	10	5	11	8	10	11	10	8	11	7	13	8	12	6	8	6	8	5	10	10	9	10	5
r733	11	13	9	11	10	11	15	5	9	10	11	2	11	12	12	6	6	9	14	9	11	11	11	10	9	11	9	11	12	10	14	9	12	9	10	11	9	8	12	10	10	9	10	7	9	11	4	14	10
r734	8	5	6	10	8	7	8	10	8	5	3	6	7	6	5	9	6	10	6	6	8	7	9	7	7	6	6	9	6	9	6	9	7	8	7	7	8	9	2	8	6	11	4	11	9	7	9	7	11
r735	11	13	9	6	10	8	9	4	11	10	11	9	11	16	14	11	10	9	10	10	13	11	9	10	9	11	11	8	10	10	12	15	9	8	10	7	13	9	14	12	9	8	10	3	10	9	10	10	4
r736	15	11	11	12	10	8	9	8	9	14	9	5	9	8	10	6	10	9	8	5	11	11	11	12	13	9	9	7	7	6	8	13	9	13	7	13	11	10	12	10	9	11	14	11	8	13	7	10	13
r737	11	17	7	9	6	9	11	5	7	12	11	7	11	12	14	8	10	7	8	9	11	11	9	14	9	13	11	8	10	8	14	11	11	13	6	11	9	10	12	14	11	9	10	8	5	9	9	10	9
r738	11	11	8	12	8	15	7	7	11	10	9	5	9	10	12	7	6	9	6	6	7	9	10	12	7	11	4	14	9	10	6	9	10	10	6	11	9	8	8	10	9	9	8	8	5	12	4	10	12
r739	10	12	11	10	11	7	14	6	8	11	12	7	12	13	9	9	7	8	11	12	12	10	10	7	14	12	8	9	10	11	13	12	9	7	11	6	14	10	11	5	6	7	7	7	13	8	9	13	5
r740	6	9	13	10	10	10	7	6	10	9	10	5	11	9	11	9	12	8	6	10	10	13	6	5	6	10	8	13	7	10	8	9	11	8	7	8	10	11	6	12	5	10	8	6	10	11	5	7	10
r741	7	7	10	12	8	10	8	9	9	7	7	7	10	4	5	10	9	12	11	8	7	6	11	7	8	10	7	6	10	9	5	8	7	12	11	10	8	9	7	9	8	13	9	9	8	9	9	10	14
r742	10	8	9	9	9	11	8	4	10	9	10	7	6	10	11	7	9	8	10	10	8	9	9	9	8	12	7	14	8	9	9	10	11	11	7	10	8	10	13	8	7	7	10	8	7	9	8	8	8
r743	12	12	12	11	11	8	12	7	6	11	12	6	8	9	9	12	11	12	13	10	14	10	8	11	14	10	10	8	5	13	13	12	9	9	10	12	12	12	11	7	8	5	11	7	11	12	6	11	11
r744	9	13	9	9	7	11	6	5	7	10	12	8	10	10	11	8	9	9	7	11	6	8	7	9	9	11	11	7	14	8	9	6	10	13	10	9	11	4	8	13	10	11	11	9	7	8	7	12	9
r745	12	10	17	11	11	10	8	6	8	11	8	5	8	9	9	8	7	10	7	7	8	8	9	11	14	12	5	8	4	9	7	12	13	11	10	12	12	11	11	7	9	9	11	8	11	13	6	11	10
r746	9	9	7	9	8	10	6	4	11	10	11	7	9	11	9	10	7	7	11	13	7	8	9	8	9	13	11	7	14	10	9	9	10	11	8	9	11	8	13	9	7	11	9	8	7	7	9	12	6
r747	15	7	11	6	10	7	7	7	17	10	9	9	5	12	8	11	8	13	12	12	15	9	8	12	13	9	10	8	9	10	8	13	7	6	11	9	15	11	8	10	5	10	10	6	12	9	10	16	6
r748	10	5	8	12	12	8	7	5	10	13	9	9	10	11	7	7	10	8	8	6	11	11	10	9	14	10	10	10	11	7	8	10	7	6	13	10	10	11	7	8	7	8	10	10	12	11	8	7	11
r749	12	10	12	8	11	11	12	5	10	11	12	8	12	7	9	9	15	12	13	12	14	12	6	11	12	8	10	9	11	7	11	10	10	8	15	8	16	9	11	11	5	8	13	8	10	8	6	9	7
r750	8	11	13	10	9	12	9	7	10	7	11	6	10	9	11	11	8	13	10	10	8	9	10	10	10	10	8	12	9	13	7	8	11	12	7	11	8	5	8	10	6	12	8	8	10	13	7	11	10
r751	11	11	9	12	12	12	11	8	15	10	9	4	9	12	10	7	8	13	12	8	7	7	11	10	7	13	10	12	10	12	10	9	12	11	7	13	9	10	8	12	8	12	10	10	8	11	7	14	12
r752	8	10	9	7	11	5	8	7	14	9	8	9	10	15	11	12	11	10	11	9	10	14	10	9	8	8	13	11	8	13	7	16	8	9	7	8	8	11	13	13	4	11	11	6	10	10	10	9	7
r753	7	10	5	10	8	11	7	5	10	9	10	5	9	9	12	9	10	10	12	10	8	9	10	8	8	10	10	8	11	11	10	9	7	14	9	12	8	7	11	14	12	12	10	9	8	9	7	11	10
r754	12	10	9	6	7	6	14	7	8	11	10	9	10	13	9	9	9	8	11	10	14	14	12	9	10	8	12	5	9	11	15	16	9	6	9	4	12	13	13	9	6	8	7	6	14	8	9	11	7
r755	9	10	7	9	6	7	9	8	6	7	6	8	8	9	7	9	5	10	8	5	10	9	14	6	7	5	12	6	8	9	8	11	9	10	9	7	11	10	8	8	10	11	7	9	11	8	6	10	13
r756	12	6	9	10	13	11	8	8	12	11	14	7	12	9	7	9	15	12	11	9	10	12	6	11	12	10	9	10	10	11	11	10	9	10	9	10	12	8	9	11	6	11	13	8	11	10	8	9	9
r757	7	11	14	9	9	11	8	4	11	10	10	5	8	9	12	10	6	9	11	10	7	8	5	6	8	12	10	11	6	13	5	13	16	8	8	9	9	12	14	8	6	10	10	6	11	8	7	11	8
r758	6	10	9	13	10	10	8	7	9	8	10	7	8	5	9	9	10	11	8	9	6	5	8	9	9	13	4	9	10	8	4	7	8	7	9	11	7	8	10	10	10	10	10	9	9	8	9	6	13
r759	10	6	7	10	9	7	10	7	16	13	12	8	12	11	7	10	11	6	9	11	12	12	13	9	10	12	11	9	11	9	7	16	10	8	7	8	10	13	15	9	7	8	11	9	9	6	7	7	10
r760	12	6	10	8	13	7	10	6	12	13	12	7	8	13	11	9	15	10	11	8	12	14	8	11	10	6	12	8	7	9	11	12	8	8	11	10	10	7	9	13	8	8	13	9	10	12	9	9	8
r761	9	9	10	12	11	10	7	8	6	11	9	8	11	9	10	11	12	8	10	8	7	9	14	10	12	12	10	9	9	9	10	11	11	10	11	12	8	11	11	8	10	8	12	9	10	7	10	5	9
r762	10	8	13	9	13	10	8	3	14	15	12	5	10	11	15	7	13	10	9	6	14	14	5	11	12	10	8	12	10	9	11	10	5	6	10	10	10	9	9	13	8	7	11	7	11	13	8	11	7
r763	0	12	7	13	11	11	10	6	10	9	14	6	16	11	13	13	11	12	13	12	10	12	8	5	8	12	10	11	10	17	7	8	12	9	10	12	10	9	13	13	5	9	13	8	10	8	6	11	10
r764	16	12	6	7	9	9	8	4	12	11	12	11	8	13	9	8	7	10	9	11	8	6	9	13	12	12	11	5	10	7	13	12	12	13	8	8	16	8	9	9	8	13	9	7	7	10	9	15	6
r765	8	16	14	12	9	13	12	6	8	9	12	6	12	9	14	7	9	10	11	9	8	8	8	11	10	14	5	11	9	9	9	6	12	12	9	14	8	10	11	9	9	9	13	10	6	8	6	9	10
[truncated: 716 more columns]
