# Supplementary material for: Analysis of Purines and Pyrimidines distribution over miRNAs of Human, Gorilla, Chimpanzee, Mouse and Rat
Source: Sci Rep. 2018 Jul 2;8:9974. doi: 10.1038/s41598-018-28289-x (PMC6028587; doi:10.1038/s41598-018-28289-x)
Supplement: Supplementary file 10 — Dataset 10 [file 41598_2018_28289_MOESM10_ESM.xls]

## Sheet: Sheet1
Human						Gorila						Chimpanzee						Mouse						Rat						Number Unique Distance Patterns
Seq. Nos.	Pu-Dp	Clusters	Seq. Nos.	Py-DP	Clusters	Seq. Nos.	Pu-Dp	Clusters	Seq. Nos.	Py-DP	Clusters	Seq. Nos.	Pu-Dp	Clusters	Seq. Nos.	Py-DP	Clusters	Seq. Nos.	Pu-Dp	Clusters	Seq. Nos.	Py-DP	Clusters	Seq. Nos.	Pu-Dp	Clusters	Seq. Nos.	Py-Dp	Clusters		Pu-Dp	Py-Dp
h1	[1-2-3]	41	h1	[1-2-5-8]	58	r1	[1-2-3]	11	r1	[1-2-3-5]	10	p1	[1-2-3-4-5]	8	p1	[1-2-3-4]	9	m1	[1-2]	71	m1	[1-3-4-5-7]	66	r1	[1-2-3]	29	r1	[1-2-3-4-5]	5	Human	174	202
h2	[1-2-5]	58	h2	[1-2-3]	34	r2	[1-3-5-6]	30	r2	[1-2-3-6]	11	p2	[1-2-3]	18	p2	[1-2-3-4-7]	8	m2	[1-2-6]	64	m2	[1-2-4]	41	r2	[1-2-4-6]	34	r2	[1-3-5]	42	Gorila	47	60
h3	[1-2-7]	64	h3	[1-2-10]	6	r3	[1-2-10]	3	r3	[1-2-5-6]	22	p3	[1-2-3-4]	10	p3	[1-2-3-5]	12	m3	[1-2-6]	64	m3	[1-5-6]	108	r3	[1-2-3-5]	21	r3	[1-2-3]	16	Chimpanzee	68	82
h4	[1-2-3-4]	28	h4	[1-2-3-4]	22	r4	[1-2-6-7]	19	r4	[1-2-3]	15	p4	[1-3-5-6]	42	p4	[1-2-3-5]	12	m4	[1-2-4-5-7]	42	m4	[1-2-3]	30	r4	[1-14]	3	r4	[1-2-3]	16	Mouse	168	168
h5	[1-3-9]	92	h5	[1-3]	97	r5	[1-2-4]	16	r5	[1-2-3-4-5]	5	p5	[1-2-3]	18	p5	[1-3-4-5]	40	m5	[1-2-4]	50	m5	[1-2-6-7]	50	r5	[1-2-5-6]	40	r5	[1-2]	33	Rat	99	73
h6	[1-4-9]	108	h6	[1-2-3]	34	r6	[1-2-3-4]	6	r6	[1-2-3-5]	10	p6	[1-2-3-5]	13	p6	[1-2-3-4]	9	m6	[1-3]	92	m6	[1-2-3-7]	27	r6	[3-4-7-9]	93	r6	[1-2]	33
h7	[1-2-4-5]	46	h7	[1-2-4]	49	r7	[1-3-4]	29	r7	[1-2-4]	21	p7	[1-2-3]	18	p7	[1-2-3-4-6]	7	m7	[1-2-3]	36	m7	[1-2-3-4]	18	r7	[1-2-4-5]	33	r7	[1-2-3]	16
h8	[1-2-3-6]	37	h8	[1-2-3]	34	r8	[1-2-4]	16	r8	[1-2-3-9]	14	p8	[1-3-5]	43	p8	[1-2-3]	18	m8	[1-2-5]	58	m8	[1-2-16]	9	r8	[1-4-7]	74	r8	[1-2-3]	16
h9	[1-2-3-4]	28	h9	[1-4-5-6]	101	r9	[1-2-4]	16	r9	[1-2-4-6]	18	p9	[1-8-9]	58	p9	[1-2-3]	18	m9	[1-4-7-9]	103	m9	[1-2]	59	r9	[1-4-7]	74	r9	[1-3-4-7]	37
h10	[1-2-6]	62	h10	[1-4-7]	109	r10	[1-2-4]	16	r10	[1-2-3-4-5]	5	p10	[1-4]	54	p10	[1-4]	59	m10	[1-2-3]	36	m10	[1-2-3-6]	26	r10	[1-2-3-7]	26	r10	[1-2-3-4]	9
h11	[1-3]	93	h11	[1-5-7]	118	r11	[1-2-7]	22	r11	[1-2-10]	3	p11	[1-2-5]	29	p11	[1-2-3]	18	m11	[1-2-3]	36	m11	[1-2-3-4-7]	16	r11	[1-2-3-6]	24	r11	[1-2-3]	16
h12	[1-2-4-6]	47	h12	[1-2-4]	49	r12	[1-2]	25	r12	[0]	1	p12	[1-2-7]	33	p12	[1-2-10]	2	m12	[1-2-4-5]	44	m12	[1-2-3-4-5]	14	r12	[1-2-3]	29	r12	[1-2-9]	32
h13	[1-6-8]	124	h13	[1-2]	67	r13	[1-2-3-4]	6	r13	[1-2-3-4]	8	p13	[1-2-3]	18	p13	[1-4-8]	58	m13	[1-2-3-4-5]	19	m13	[1-2-3-4]	18	r13	[1-3-4]	59	r13	[1-2-3]	16
h14	[1-2-3]	41	h14	[1-2-3-4]	22	r14	[1-2-3-4]	6	r14	[1-2-3]	15	p14	[1-2-3]	18	p14	[1-2-3-4]	9	m14	[1-2-3-4]	24	m14	[1-2-5]	47	r14	[1-2-3]	29	r14	[1-2-4-5]	17
h15	[1-2-4]	51	h15	[1-2-4-6]	45	r15	[1-2-3-4]	6	r15	[1-2-4-5]	16	p15	[1-2]	36	p15	[1-3-4-5]	40	m15	[1-2-5]	58	m15	[1-2-3-10]	11	r15	[1-2-10]	4	r15	[1-2]	33
h16	[1-2-7]	64	h16	[1-2-4-6]	45	r16	[1-2-3-8]	10	r16	[1-2-3]	15	p16	[1-3-4-5]	38	p16	[1-2-3]	18	m16	[1-17]	5	m16	[1-2]	59	r16	[1-2-3]	29	r16	[1-3-4-8]	38
h17	[1-2-5]	58	h17	[1-2-3-11]	11	r17	[1-2-3-4]	6	r17	[1-2-3]	15	p17	[1-3-4]	41	p17	[1-2-3]	18	m17	[1-4-8]	105	m17	[1-2-4]	41	r17	[1-3-7]	66	r17	[1-2-5]	28
h18	[1-2]	68	h18	[1-2-3-5-6]	23	r18	[1-2-3]	11	r18	[1-2-3]	15	p18	[1-2-10]	5	p18	[1-2-5]	30	m18	[1-2-5]	58	m18	[1-2-4-5]	36	r18	[1-3-9]	68	r18	[1-2-3-5]	12
h19	[1-2]	68	h19	[2-7-8]	171	r19	[1-2-3-4]	6	r19	[1-2-3-4]	8	p19	[1-2-3-5]	13	p19	[1-2-3-4]	9	m19	[1-2-3-4]	24	m19	[1-2-3]	30	r19	[1-2-3-5]	21	r19	[1-2-3-5]	12
h20	[1-2-3]	41	h20	[1-2-3-4]	22	r20	[1-2-3-4]	6	r20	[1-2-3-4]	8	p20	[1-2-3]	18	p20	[1-2-3-5]	12	m20	[2]	156	m20	[2]	148	r20	[1-2-4]	38	r20	[1-2-4-7]	20
h21	[1-3-5]	85	h21	[1-2-3]	34	r21	[1-2-3-4]	6	r21	[1-2-3-4]	8	p21	[1-2-3]	18	p21	[1-2-4-6]	22	m21	[1-5-9]	115	m21	[1-2-4]	41	r21	[1-2-5]	44	r21	[1-2-5-6]	24
h22	[1-2-5]	58	h22	[1-2-5]	60	r22	[1-2]	25	r22	[2-5]	57	p22	[1-2-3-4-5]	8	p22	[1-2-4-5]	21	m22	[1-2-3-4]	24	m22	[1-2-3]	30	r22	[1-2-3-4]	16	r22	[1-2-3]	16
h23	[1-2-3]	41	h23	[1-2-3-5]	26	r23	[1-2-10]	3	r23	[1-2-5]	24	p23	[1-2-3-5]	13	p23	[1-2-4]	25	m23	[1-2]	71	m23	[2-3]	136	r23	[1-2-3-4]	16	r23	[1-3-4]	39
h24	[1-2-7]	64	h24	[1-2-10]	6	r24	[1-2-4-5]	13	r24	[1-2-3]	15	p24	[1-2-3]	18	p24	[1-2-3-6]	14	m24	[1-2-3]	36	m24	[1-2-4-5]	36	r24	[1-2-3-5]	21	r24	[1-2-3-4]	9
h25	[1-2]	68	h25	[12]	134	r25	[1-2-4]	16	r25	[1-2-4]	21	p25	[1-2-4]	24	p25	[1-3-4]	45	m25	[1-2-3-4-5]	19	m25	[1-2-3-4]	18	r25	[1-3-4-5]	54	r25	[1-2-3-5]	12
h26	[1-2-3-5]	34	h26	[1-4-5]	105	r26	[1-2-5]	18	r26	[1-9]	49	p26	[1-2-5]	29	p26	[1-2-3]	18	m26	[1-2-3-7]	33	m26	[1-2]	59	r26	[1-6]	79	r26	[1-2-5]	28
h27	[1-2-3-5]	34	h27	[1-2-4-5]	43	r27	[1-2-3-4]	6	r27	[1-2-5]	24	p27	[1-2-4]	24	p27	[1-2-6]	33	m27	[1-2-3]	36	m27	[1-3-7-11]	86	r27	[1-2-3]	29	r27	[1-2-3-4-6]	6
h28	[1-2-3]	41	h28	[1-5-13]	114	r28	[1-2-3-4]	6	r28	[1-2-3-5]	10	p28	[1-2-3-5]	13	p28	[1-5-6-7]	60	m28	[1-2-6]	64	m28	[1-3-5-8]	78	r28	[1-3-7]	66	r28	[1-2]	33
h29	[1-2-3-5-8]	32	h29	[1-2-3]	34	r29	[1-2-3]	11	r29	[1-2-3]	15	p29	[1-2-3]	18	p29	[1-3-6]	49	m29	[1-2]	71	m29	[2-3]	136	r29	[1-3-5]	62	r29	[1-2-3]	16
h30	[1-2-3]	41	h30	[1-2-6-7]	61	r30	[1-2-3-4]	6	r30	[1-2-10]	3	p30	[1-2-5]	29	p30	[1-2-3-6]	14	m30	[1-2-4]	50	m30	[1-2-5]	47	r30	[1-2-4-5]	33	r30	[1-2-4-6]	19
h31	[1-2-3-4]	28	h31	[1-2-3-4]	22	r31	[1-2-4]	16	r31	[1-2-3-4]	8	p31	[1-2-3]	18	p31	[1-2-3-4-5]	6	m31	[1-2-4]	50	m31	[1-2-3]	30	r31	[1-2-4]	38	r31	[1-2-3-5]	12
h32	[2-3-4-6]	144	h32	[1-2]	67	r32	[1-2-3-6]	8	r32	[1-2-3]	15	p32	[1-2-3]	18	p32	[1-2-3]	18	m32	[1-2]	71	m32	[2-4-5]	138	r32	[1-2-3]	29	r32	[1-6-8]	59
h33	[1-2-5]	58	h33	[1-2-3-4-6]	18	r33	[1-5]	40	r33	[1-2-3-5]	10	p33	[1-2-6]	32	p33	[1-2-3-6]	14	m33	[1-2-4-5]	44	m33	[1-2-3-4]	18	r33	[1-2-3-4-7]	14	r33	[1-2-3-4]	9
h34	[1-2-6]	62	h34	[1-2-3-4-5]	17	r34	[1-2-6]	21	r34	[1-2-5]	24	p34	[1-2-3-4]	10	p34	[1-2-3]	18	m34	[1-2-4-5]	44	m34	[1-2-3-8]	28	r34	[1-2-6]	47	r34	[1-2-3-5]	12
h35	[1-2-3]	41	h35	[1-2-3-5]	26	r35	[1-2-10]	3	r35	[1-2-5]	24	p35	[1-2-3-4]	10	p35	[1-2-3-4]	9	m35	[1-2-3]	36	m35	[1-2-4-7]	38	r35	[1-2-4]	38	r35	[1-2-4]	23
h36	[1-2-3]	41	h36	[1-2-3]	34	r36	[1-2-3]	11	r36	[1-2-3]	15	p36	[1-2-3]	18	p36	[1-2-3]	18	m36	[1-3]	92	m36	[1-2-9]	58	r36	[4-5]	99	r36	[1-2]	33
h37	[1-2-4]	51	h37	[1-5]	120	r37	[1-2-5-6]	17	r37	[1-2-7]	27	p37	[1-2-4-5-6]	19	p37	[1-2-3-4]	9	m37	[1-2-3]	36	m37	[1-2-3-7]	27	r37	[1-2-3]	29	r37	[1-2-5-7]	25
h38	[1-2-3-4-5]	23	h38	[1-2-6]	63	r38	[1-2-7]	22	r38	[1-2-10]	3	p38	[1-2-3]	18	p38	[1-2-3-4]	9	m38	[1-2-3]	36	m38	[1-2-3]	30	r38	[1-2-5]	44	r38	[1-2-3-5]	12
h39	[1-2-4-6]	47	h39	[1-2-3]	34	r39	[1-2-4]	16	r39	[1-2-3]	15	p39	[2-4]	63	p39	[1-2]	37	m39	[1-2-4-5-7]	42	m39	[1-2]	59	r39	[1-2-6]	47	r39	[1-4-5]	51
h40	[1-2-4-7]	48	h40	[1-2-3]	34	r40	[1-2]	25	r40	[2-3-7-9]	53	p40	[1-3]	47	p40	[1-5]	63	m40	[1-2-4-6]	46	m40	[1-2-4]	41	r40	[1-2-5]	44	r40	[1-2-4]	23
h41	[1-3-5]	85	h41	[1-2-3]	34	r41	[1-2-3]	11	r41	[1-2-4-5]	16	p41	[1-2-3]	18	p41	[1-2-3-12]	5	m41	[1-2-3]	36	m41	[1-2]	59	r41	[1-3-9]	68	r41	[1-4]	54
h42	[1-4-7]	106	h42	[1-2]	67	r42	[1-2-8]	23	r42	[1-2-7]	27	p42	[1-2-3]	18	p42	[1-2-4-5]	21	m42	[1-2-3-5]	29	m42	[1-2-3]	30	r42	[1-2-4-5]	33	r42	[1-2-3]	16
h43	[1-2-5]	58	h43	[1-2-6-7]	61	r43	[1-2-3-4]	6	r43	[1-2-3-4]	8	p43	[2-3]	62	p43	[1-2]	37	m43	[1-2-4]	50	m43	[1-2]	59	r43	[1-2-3-5]	21	r43	[1-2-3-4]	9
h44	[1-2-4-5]	46	h44	[1-2-3]	34	r44	[1-2-8]	23	r44	[1-2-5]	24	p44	[1-2-10]	5	p44	[1-2]	37	m44	[1-2-3-4]	24	m44	[1-2-3-4-6]	15	r44	[1-2-3-5]	21	r44	[1-2-3]	16
h45	[1-2-3]	41	h45	[1-2-4-6]	45	r45	[1-3-4-6]	27	r45	[1-3-5]	37	p45	[1-2-3-4]	10	p45	[1-2-3-6]	14	m45	[1-2-3]	36	m45	[1-2-3]	30	r45	[1-2-5]	44	r45	[1-2-7]	31
h46	[1-2]	68	h46	[2-3-4]	147	r46	[1-2-6]	21	r46	[1-2-3-4]	8	p46	[1-2-5-6]	26	p46	[1-2-3-4]	9	m46	[1-2-3-4]	24	m46	[1-2-4-5-6]	33	r46	[1-2-8]	49	r46	[1-2-4]	23
h47	[1-2-4]	51	h47	[1-3-9]	96	r47	[1-2-10]	3	r47	[1-2]	30	p47	[1-2-3-4-5]	8	p47	[1-2-3]	18	m47	[1-3-9]	91	m47	[1-2-3-4]	18	r47	[1-3-4]	59	r47	[1-9]	64
h48	[1-2]	68	h48	[2-5-11]	162	r48	[1-2-3-4]	6	r48	[1-2-3]	15	p48	[1-2-10]	5	p48	[1-2-5]	30	m48	[1-2]	71	m48	[1-3-6]	85	r48	[1-2-3-6]	24	r48	[1-2-3-4]	9
h49	[1-2-4-9]	50	h49	[1-2-4]	49	r49	[1-2-3]	11	r49	[1-2-3]	15	p49	[1-2-4]	24	p49	[1-2-3]	18	m49	[1-2-5-6]	54	m49	[1-2-3]	30	r49	[1-13]	2	r49	[1-2]	33
h50	[1-2-8]	65	h50	[1-2-6]	63	r50	[1-2-4-5]	13	r50	[1-2-3]	15	p50	[1-2-5-10]	25	p50	[1-2-4]	25	m50	[1-2-4]	50	m50	[1-2-3-5]	22	r50	[1-2-3-4-5]	12	r50	[1-2-3-4]	9
h51	[1-2-3]	41	h51	[1-2-3]	34	r51	[1-2]	25	r51	[3-5-9]	59	p51	[1-2]	36	p51	[1-2-10]	2	m51	[1-2-3-6]	32	m51	[1-2-3]	30	r51	[1-2-3-4-10]	10	r51	[1-2-4]	23
h52	[1-2-3]	41	h52	[1-2-6]	63	r52	[1-2-5-6]	17	r52	[1-2-3-4]	8	p52	[1-2]	36	p52	[3-5-9]	79	m52	[1-2-4]	50	m52	[1-2-4-5-7]	34	r52	[1-2-3]	29	r52	[1-2-3-6]	13
h53	[1-2-3]	41	h53	[1-2-3-5-7]	24	r53	[1-2-3-4-5]	4	r53	[1-2-6]	26	p53	[1-2-3]	18	p53	[1-2-4]	25	m53	[1-2]	71	m53	[2-7-10]	147	r53	[1-3-4]	59	r53	[1-3]	46
h54	[2-3-4-6]	144	h54	[1-2]	67	r54	[1-3-5]	31	r54	[1-2-4-5]	16	p54	[1-2-6]	32	p54	[1-4-5]	55	m54	[2]	156	m54	[2]	148	r54	[1-2-3-4]	16	r54	[1-2-3]	16
h55	[1-2-3]	41	h55	[1-2-3-4-8]	20	r55	[1-3-9]	32	r55	[1-3]	40	p55	[1-2-3-4]	10	p55	[1-2-3-4]	9	m55	[1-2-4]	50	m55	[1-2-4-6]	37	r55	[1-2-3-4]	16	r55	[1-2-3]	16
h56	[1-2-3]	41	h56	[1-2-4]	49	r56	[1-2-3]	11	r56	[1-4-6]	43	p56	[1-2-10]	5	p56	[1-2-5]	30	m56	[1-2-3-4-5]	19	m56	[1-2-3-4]	18	r56	[1-2-5]	44	r56	[1-2-4]	23
h57	[14]	135	h57	[1-2]	67	r57	[1-2-3-4]	6	r57	[1-2-3-4]	8	p57	[1-2-3-4]	10	p57	[1-2-3-8]	16	m57	[1-2]	71	m57	[2-3]	136	r57	[1-2-3-4]	16	r57	[1-2-3-4]	9
h58	[1-2]	68	h58	[1-2-3-4]	22	r58	[1-2-4]	16	r58	[1-2-3-5]	10	p58	[1-3-4-10]	37	p58	[1-2]	37	m58	[1-2-3]	36	m58	[1-2-3-4]	18	r58	[1-2-3-5-6]	17	r58	[1-2]	33
h59	[1-2-3-5]	34	h59	[1-2-4-6]	45	r59	[1-2-7]	22	r59	[1-2]	30	p59	[1-2-8]	34	p59	[1-6-8]	66	m59	[1-2-3-4]	24	m59	[1-2-3-5]	22	r59	[1-2-3-5]	21	r59	[1-2-3-8]	15
h60	[1-2-4]	51	h60	[1-2-5-6]	55	r60	[1-2-5]	18	r60	[1-3-5-6]	36	p60	[1-2-4]	24	p60	[1-2-3-5]	12	m60	[1-2-3-5]	29	m60	[1-2-3-5]	22	r60	[1-2-3-5]	21	r60	[1-2-3-4-5]	5
h61	[2]	158	h61	[2]	173	r61	[1-2]	25	r61	[2-4-6]	55	p61	[1-2-3-4]	10	p61	[1-2-3-5]	12	m61	[1-2-3-4-5]	19	m61	[1-2-3-4]	18	r61	[1-2]	51	r61	[1-2-3-4-8]	8
h62	[1-2-3]	41	h62	[1-2-3]	34	r62	[1-2-3-4]	6	r62	[1-2-3-5]	10	p62	[1-3-5]	43	p62	[1-2-12]	4	m62	[1-2-3-4-5]	19	m62	[1-2-3]	30	r62	[1-2-4-7]	35	r62	[1-2-3-4]	9
h63	[1-2-3-4]	28	h63	[1-2-6]	63	r63	[1-2-3-4]	6	r63	[1-2-3-5]	10	p63	[1-2-3-6]	14	p63	[1-2-3-4]	9	m63	[1-2-3-5-8]	27	m63	[1-2-3]	30	r63	[1-2-6-7]	45	r63	[1-2]	33
h64	[1-2-3]	41	h64	[1-2-3-5]	26	r64	[1-2]	25	r64	[2-5-8]	56	p64	[1-3]	47	p64	[1-6-11]	64	m64	[1-2-3-4]	24	m64	[1-2-3-6]	26	r64	[1-2-3]	29	r64	[1-3-4-6]	36
h65	[1-2-4-6]	47	h65	[1-2-3-5]	26	r65	[1-2-3-4-5]	4	r65	[1-2-3]	15	p65	[1-3-4]	41	p65	[1-4-5]	55	m65	[1-2-5]	58	m65	[1-2-3-4-5]	14	r65	[1-2-3-4-5]	12	r65	[1-2-3-4]	9
h66	[1-2-4]	51	h66	[1-2-5]	60	r66	[1-2-3]	11	r66	[1-2-3-5]	10	p66	[1-2-3]	18	p66	[1-2-3-8]	16	m66	[1-2-3-4]	24	m66	[1-2-8]	57	r66	[1-2-3-5-6]	17	r66	[1-2-3]	16
h67	[1-2-3-4]	28	h67	[1-2-3]	34	r67	[2-19]	42	r67	[1-2]	30	p67	[1-2-5]	29	p67	[1-2-3-4-5]	6	m67	[1-2-3-4]	24	m67	[1-3-8]	88	r67	[1-2-3-4-7]	14	r67	[1-2-3]	16
h68	[1-2-5]	58	h68	[1-3-4]	84	r68	[1-2-3-4]	6	r68	[1-2-3]	15	p68	[1-2-6]	32	p68	[1-3-12]	38	m68	[1-2-5]	58	m68	[1-2-5]	47	r68	[1-2-3-4]	16	r68	[1-2-3-4]	9
h69	[1-2-4]	51	h69	[1-2-3-4-6]	18	r69	[1-2-3-4]	6	r69	[1-2-3]	15	p69	[1-2-3-5]	13	p69	[1-2-3-5]	12	m69	[1-2-3-4]	24	m69	[1-2-4-5]	36	r69	[1-2-4-5]	33	r69	[1-2-4-6]	19
h70	[1-2-8]	65	h70	[1-2-3-5]	26	r70	[1-2-3]	11	r70	[1-2-4-6]	18	p70	[1-2-4]	24	p70	[1-2-4-5-7]	20	m70	[1-2-3-4]	24	m70	[1-2-4]	41	r70	[1-3-4]	59	r70	[1-2-3]	16
h71	[1-2-4]	51	h71	[1-2-5]	60	r71	[1-2-3-4]	6	r71	[1-2-10]	3	p71	[1-2-4]	24	p71	[1-2-3-4-5]	6	m71	[1-2-3-6]	32	m71	[1-2-3]	30	r71	[3-4-7]	94	r71	[1-2]	33
h72	[1-4-5]	100	h72	[1-3]	97	r72	[1-2-4]	16	r72	[1-2-3-5]	10	p72	[1-2-3-4]	10	p72	[1-2-8]	35	m72	[1-2-7]	68	m72	[1-2-3]	30	r72	[1-2-4]	38	r72	[1-2-3-5]	12
h73	[1-5-12]	112	h73	[1-3]	97	r73	[1-2-3]	11	r73	[1-2-3]	15	p73	[1-2-7]	33	p73	[1-2-4-6]	22	m73	[1-2-14]	10	m73	[1-2-3]	30	r73	[1-3-4-8]	57	r73	[1-2-3]	16
h74	[1-3]	93	h74	[1-3-7]	94	r74	[1-2-4-5]	13	r74	[1-2-4]	21	p74	[1-2-3]	18	p74	[1-7-11]	67	m74	[1-2-3-4]	24	m74	[1-2-6]	53	r74	[1-2-4]	38	r74	[1-2-4-5]	17
h75	[1-3]	93	h75	[1-2-5-8]	58	r75	[1-2-3-5]	7	r75	[1-3-6]	39	p75	[1-2-3]	18	p75	[1-2-3]	18	m75	[2-3-4]	140	m75	[1-2]	59	r75	[1-4-5]	73	r75	[1-3-4-5]	35
h76	[1-2-3]	41	h76	[1-3-6-10]	90	r76	[1-2-10]	3	r76	[1-2-5]	24	p76	[1-2-4]	24	p76	[1-2-4-8]	24	m76	[1-2-6]	64	m76	[1-2-4-5]	36	r76	[1-2-4-6]	34	r76	[1-2-3]	16
h77	[1-2-3-8]	39	h77	[1-2-6]	63	r77	[3-5]	47	r77	[1-2]	30	p77	[1-2-5]	29	p77	[1-2-3-9]	17	m77	[1-2-3-4-5]	19	m77	[1-2]	59	r77	[1-2-3-4-5]	12	r77	[1-2-3-5]	12
h78	[1-2-5]	58	h78	[1-2-3-4]	22	r78	[1-2-5]	18	r78	[1-2-3-7]	12	p78	[1-2-4-5]	21	p78	[1-2-3]	18	m78	[1-5]	116	m78	[1-3]	90	r78	[1-2-3-4]	16	r78	[1-2-4-5]	17
h79	[1-2-3-4]	28	h79	[1-2-3]	34	r79	[1-2-3-4]	6	r79	[1-2-3-5]	10	p79	[1-2-3]	18	p79	[1-2-3-4-5]	6	m79	[1-2-3]	36	m79	[1-2-3-4]	18	r79	[1-2-3]	29	r79	[1-3-4-5]	35
h80	[1-2-3-4]	28	h80	[1-2-3-4]	22	r80	[1-3-4]	29	r80	[1-4-5]	42	p80	[1-2-3-4]	10	p80	[1-2-3]	18	m80	[1-2-3-6]	32	m80	[1-2-3]	30	r80	[1-2]	51	r80	[2-4]	71
h81	[1-3]	93	h81	[1-2-4-6]	45	r81	[1-2-3-4]	6	r81	[1-2-3-4]	8	p81	[1-2-3-6]	14	p81	[1-2-3]	18	m81	[1-2-3-6]	32	m81	[1-2-6]	53	r81	[1-2-3-5]	21	r81	[1-2-3]	16
h82	[1-2-3-4]	28	h82	[1-2]	67	r82	[1-2-3]	11	r82	[1-2-3-5]	10	p82	[1-2-4]	24	p82	[1-2-3-5]	12	m82	[1-2-3-5-9]	28	m82	[1-2-4]	41	r82	[1-2-7]	48	r82	[1-2-3]	16
h83	[1-2-3]	41	h83	[1-2-3]	34	r83	[1-2-3-5]	7	r83	[1-2-3]	15	p83	[1-2-3]	18	p83	[1-4-6]	56	m83	[1-2-4]	50	m83	[1-5-11]	105	r83	[1-2-3-4]	16	r83	[1-2-3-4]	9
h84	[1-2-4]	51	h84	[1-2-3-5]	26	r84	[1-2-3]	11	r84	[1-2-3-4]	8	p84	[1-2-3-4]	10	p84	[1-2-3-4]	9	m84	[1-2-4]	50	m84	[1-2-5]	47	r84	[1-2-5]	44	r84	[1-2-3-4]	9
h85	[1-2-4-6]	47	h85	[1-2-4]	49	r85	[1-2]	25	r85	[2-3-5-8]	51	p85	[1-2-3-6]	14	p85	[1-2-3-5]	12	m85	[1-5-14]	111	m85	[1-2]	59	r85	[1-2-3-7]	26	r85	[1-2-5]	28
h86	[1-2-6-7]	59	h86	[1-2]	67	r86	[1-2-10]	3	r86	[1-2-5]	24	p86	[1-2-3-6]	14	p86	[1-2-3]	18	m86	[1-2-3-4-5]	19	m86	[1-2-4]	41	r86	[1-2]	51	r86	[3-4-6]	72
h87	[1-2-3-8]	39	h87	[1-2-4]	49	r87	[1-2-4]	16	r87	[1-2-6]	26	p87	[1-2-3-4]	10	p87	[1-2-10]	2	m87	[1-2-5]	58	m87	[1-2-9]	58	r87	[1-3-4-7]	56	r87	[1-2-3]	16
h88	[1-2-3]	41	h88	[1-5]	120	r88	[1-2-4-5]	13	r88	[1-2-4-6]	18	p88	[1-2-3-5]	13	p88	[1-2-3-4]	9	m88	[1-2-3]	36	m88	[1-2-3-4]	18	r88	[1-2-4-5]	33	r88	[1-2-3]	16
h89	[1-2-3]	41	h89	[1-4-6-8]	106	r89	[1-2-3-4-5]	4	r89	[1-2-3-7]	12	p89	[1-2-3]	18	p89	[1-2-3-6]	14	m89	[1-2-8]	69	m89	[1-2-3-4]	18	r89	[1-2-3-4]	16	r89	[1-2-4-5]	17
h90	[1-4-8]	107	h90	[1-2-3]	34	r90	[1-2-3]	11	r90	[1-2-3-4]	8	p90	[1-2-3-4]	10	p90	[1-2-4]	25	m90	[1-3-5]	84	m90	[1-4]	104	r90	[1-2-3-8]	27	r90	[1-2-3]	16
h91	[1-2-3]	41	h91	[1-2-5-6]	55	r91	[1-2-3-6]	8	r91	[1-2-3-4]	8	p91	[1-2]	36	p91	[1-2-3-4]	9	m91	[1-2-6]	64	m91	[1-2-3]	30	r91	[1-2-3]	29	r91	[1-2-5-7]	25
h92	[1-2-3-5]	34	h92	[1-2-3]	34	r92	[1-2-3-5]	7	r92	[1-2-4-6]	18	p92	[1-2]	36	p92	[2-5-8]	75	m92	[1-2-3]	36	m92	[1-2-3]	30	r92	[1-2-3-5]	21	r92	[1-2-3]	16
h93	[1-2-3-4]	28	h93	[1-2-3-4]	22	r93	[1-3]	33	r93	[1-2-4-6]	18	p93	[1-2-3]	18	p93	[1-2-3-4]	9	m93	[1-2-4-5]	44	m93	[1-2-3]	30	r93	[1-2-3-5]	21	r93	[1-2-3]	16
h94	[1-2-3-4]	28	h94	[1-4]	112	r94	[1-2-10]	3	r94	[1-2-5]	24	p94	[1-2-3-4]	10	p94	[1-2-3-5]	12	m94	[1-2-4]	50	m94	[1-2-3-6-8]	25	r94	[1-2-4-7]	35	r94	[1-2-3-4]	9
h95	[1-2-3]	41	h95	[1-2-3-4]	22	r95	[1-2-4]	16	r95	[1-2-3-4]	8	p95	[1-2-4-5]	21	p95	[1-2-3]	18	m95	[1-2]	71	m95	[1-9]	123	r95	[1-3-6]	64	r95	[1-2-4]	23
h96	[1-2-3]	41	h96	[1-3-4-6]	80	r96	[1-3]	33	r96	[1-2-3-7]	12	p96	[1-2-5-6]	26	p96	[1-2-3-4]	9	m96	[1-2-3-4]	24	m96	[1-2-3-5]	22	r96	[1-3-4]	59	r96	[1-2-3-5]	12
h97	[1-2-3]	41	h97	[1-2-3-4]	22	r97	[1-2-3-4]	6	r97	[1-2-3-6]	11	p97	[1-2-3]	18	p97	[1-2-3-4]	9	m97	[1-2-3-5]	29	m97	[1-2-3-7]	27	r97	[1-2-3-4-6]	13	r97	[1-2-4-5]	17
h98	[1-3]	93	h98	[1-4-8]	110	r98	[1-2-3]	11	r98	[1-2-3-4-6]	6	p98	[1-2]	36	p98	[4-5-7]	80	m98	[1-2-5-6]	54	m98	[1-2-3]	30	r98	[1-2-3-5]	21	r98	[1-2-3-4]	9
h99	[1-2-7]	64	h99	[1-2]	67	r99	[1-2]	25	r99	[1-2-10]	3	p99	[1-2-10]	5	p99	[1-2]	37	m99	[1-2-3]	36	m99	[1-2-5-6]	43	r99	[1-2-3]	29	r99	[1-4-5]	51
h100	[7-8]	173	h100	[1-2]	67	r100	[1-2-7]	22	r100	[1-2-4-6]	18	p100	[1-2]	36	p100	[2-3-5-8]	71	m100	[1-3-4]	80	m100	[1-4-5-6]	95	r100	[1-2-3-4]	16	r100	[1-2-3-5]	12
h101	[1-2-4-6]	47	h101	[1-2-3-4]	22	r101	[1-2-6]	21	r101	[1-2-3-4]	8	p101	[1-2-3-7]	15	p101	[1-2-3]	18	m101	[1-2-5]	58	m101	[1-2-5]	47	r101	[1-2-4-8]	36	r101	[1-2-3-4]	9
h102	[1-2-3]	41	h102	[1-6]	125	r102	[1-2-5]	18	r102	[1-5-6]	47	p102	[1-3-4]	41	p102	[1-4-5-7]	54	m102	[1-2-3-6]	32	m102	[1-2-3-4]	18	r102	[1-2-4-6]	34	r102	[1-2-4-5]	17
h103	[1-2-4-5]	46	h103	[1-2-3-5]	26	r103	[1-2-3-4]	6	r103	[1-2-3-4]	8	p103	[1-2-6]	32	p103	[1-2-5]	30	m103	[1-2-3-4-8]	22	m103	[1-2-3]	30	r103	[1-2-3-4-5]	12	r103	[1-2-4-5]	17
h104	[1-2-12]	12	h104	[1-2]	67	r104	[1-2-4-5]	13	r104	[1-2-3]	15	p104	[1-2-3]	18	p104	[1-2-11]	3	m104	[1-2-3]	36	m104	[1-2-3-4-6]	15	r104	[1-2-3-5]	21	r104	[1-2-3-4]	9
h105	[1-2-3]	41	h105	[1-2-4-8]	47	r105	[1-2-3]	11	r105	[1-4]	46	p105	[1-2-3-6]	14	p105	[1-2-3]	18	m105	[1-2-3]	36	m105	[1-2-3-5]	22	r105	[1-2-3]	29	r105	[1-2-3-4]	9
h106	[1-2-3-4]	28	h106	[1-2-3-6]	29	r106	[1-2-3]	11	r106	[1-2-3-4]	8	p106	[1-2-3-4]	10	p106	[1-2-3-4]	9	m106	[1-4-10]	93	m106	[1-3-4]	72	r106	[1-2-3-4-5]	12	r106	[1-2-4-5]	17
h107	[1-2-4]	51	h107	[1-2-3]	34	r107	[1-2-6]	21	r107	[1-2-3-6]	11	p107	[1-2-3-4]	10	p107	[1-2-3]	18	m107	[1-3-12]	74	m107	[1-2-3]	30	r107	[1-2-3-4-7]	14	r107	[1-2-3]	16
h108	[1-2-3]	41	h108	[1-2-5]	60	r108	[1-2-3-4-5]	4	r108	[1-2-3]	15	p108	[1-2-4-5]	21	p108	[1-2-4]	25	m108	[1-2-4-5]	44	m108	[1-2-4]	41	r108	[1-2-3-4-7]	14	r108	[1-2-3-5]	12
h109	[1-2-3-5]	34	h109	[1-2-3-4]	22	r109	[1-2-4-5-6]	12	r109	[1-2-3-4]	8	p109	[1-2-3-6]	14	p109	[1-2-4]	25	m109	[1-4-10]	93	m109	[1-2]	59	r109	[1-2-4-6]	34	r109	[1-2-3-8]	15
h110	[1-2]	68	h110	[2]	173	r110	[1-2-10]	3	r110	[1-2-5]	24	p110	[1-2-4-5]	21	p110	[1-2-4]	25	m110	[1-2]	71	m110	[3-7]	159	r110	[3]	97	r110	[1-2]	33
h111	[1-2-5]	58	h111	[1-2-3-4-6]	18	r111	[1-2-3-4-5]	4	r111	[1-2-3]	15	p111	[1-3-4-5]	38	p111	[1-2-3-4]	9	m111	[1-2-3]	36	m111	[1-2-3-4-5]	14	r111	[1-2-3-4]	16	r111	[1-2-3-4]	9
h112	[1-2-3-4]	28	h112	[1-2-3-4]	22	r112	[1-2-4]	16	r112	[1-2-3-4]	8	p112	[1-2-5-6]	26	p112	[1-2-3]	18	m112	[1-2-3]	36	m112	[1-2-3-8]	28	r112	[1-2-3]	29	r112	[1-2-3]	16
h113	[1-3-6]	88	h113	[1-2-4]	49	r113	[1-2-3-4]	6	r113	[1-2-3]	15	p113	[1-2-3-5]	13	p113	[1-2-4-6]	22	m113	[1-2-3-6]	32	m113	[1-2-3-4-5]	14	r113	[1-2]	51	r113	[1-2-4-6-7]	18
h114	[1-2-3-4]	28	h114	[1-2-3-4]	22	r114	[1-2-3]	11	r114	[1-2-5]	24	p114	[1-2-3-4-5]	8	p114	[1-2-4]	25	m114	[1-2-3-5]	29	m114	[1-2-3]	30	r114	[1-2-3-4-6]	13	r114	[1-2-4]	23
h115	[1-2-3-4]	28	h115	[1-2-3]	34	r115	[1-2-3]	11	r115	[1-4-8]	45	p115	[1-2-3]	18	p115	[1-2-3-4]	9	m115	[1-2-3]	36	m115	[1-2-7]	55	r115	[1-2-3-5]	21	r115	[1-2-3]	16
h116	[1-2]	68	h116	[4-5-6]	189	r116	[1-2-3]	11	r116	[1-2-4-5]	16	p116	[1-2-3]	18	p116	[1-2-3]	18	m116	[1-3-4-5]	76	m116	[1-3-4-5]	67	r116	[1-2-4-5]	33	r116	[1-2-5-8]	26
h117	[1-2-3-4]	28	h117	[1-2-3]	34	r117	[2-3]	45	r117	[1-2]	30	p117	[1-2-3-5]	13	p117	[1-2-4]	25	m117	[1-2-3]	36	m117	[1-2-3-4-5]	14	r117	[1-2-4-5]	33	r117	[1-2-3]	16
h118	[1-2-3]	41	h118	[1-3-4-9]	83	r118	[1-2-10]	3	r118	[1-2-5]	24	p118	[1-2]	36	p118	[4-8]	81	m118	[4-5-10]	164	m118	[1-2]	59	r118	[1-2-3-7]	26	r118	[1-2-3-5]	12
h119	[1-2-3]	41	h119	[1-2-3]	34	r119	[1-2-3-8]	10	r119	[1-2-5]	24	p119	[1-2-3-4]	10	p119	[1-2-3-4]	9	m119	[1-2-6-8]	62	m119	[1-2-3]	30	r119	[1-2-3]	29	r119	[1-2-3-4]	9
h120	[1-2-4]	51	h120	[1-2-3-5]	26	r120	[1-2-3]	11	r120	[1-2-3-4]	8	p120	[1-2-3-4]	10	p120	[1-2-3-6]	14	m120	[1-2-3-5]	29	m120	[1-2-3-4]	18	r120	[1-2-3-4]	16	r120	[1-2-3]	16
h121	[1-2-3-4]	28	h121	[1-2-3-6]	29	r121	[1-2-3-4]	6	r121	[1-2-5]	24	p121	[1-2-3]	18	p121	[1-3-4-5]	40	m121	[1-2-3]	36	m121	[1-3-5]	80	r121	[2-3-7]	87	r121	[1-2]	33
h122	[1-2-3]	41	h122	[1-2-3]	34	r122	[1-2]	25	r122	[1-2-10]	3	p122	[1-2-3-5]	13	p122	[1-2-3-7]	15	m122	[1-3-5]	84	m122	[1-4-5-6]	95	r122	[1-2-3-6]	24	r122	[1-2-3]	16
h123	[1-2-3-4]	28	h123	[1-3-4-5]	77	r123	[1-2-4]	16	r123	[1-3-4-5]	33	p123	[1-2-3-4]	10	p123	[1-2-3-5]	12	m123	[1-2-3-9]	35	m123	[1-2-4]	41	r123	[1-2-3-4]	16	r123	[1-2-3-4]	9
h124	[1-2-3]	41	h124	[1-2-3-4]	22	r124	[1-2-4]	16	r124	[1-2-3-4-5]	5	p124	[1-2-3]	18	p124	[1-2-3-7]	15	m124	[1-2-3]	36	m124	[1-2-3-7]	27	r124	[1-3-4]	59	r124	[1-2-3-4]	9
h125	[1-2-3]	41	h125	[1-2-3-4]	22	r125	[1-2-3]	11	r125	[1-2-3-4]	8	p125	[1-2-3-4]	10	p125	[1-2-3]	18	m125	[1-2-7]	68	m125	[1-2-3]	30	r125	[1-2-3-7]	26	r125	[1-2-6]	30
h126	[1-2]	68	h126	[1-2-3-8]	32	r126	[1-2-3]	11	r126	[1-2-3-4]	8	p126	[1-2-4]	24	p126	[1-2-3]	18	m126	[1-2-4]	50	m126	[1-2-3-4]	18	r126	[1-2-4-6]	34	r126	[1-2-3-4]	9
h127	[1-2-5]	58	h127	[1-2-3]	34	r127	[1-2]	25	r127	[3-4-6]	58	p127	[1-5]	57	p127	[1-2-3-5]	12	m127	[1-2-4-5]	44	m127	[1-2-3]	30	r127	[1-3-5-6]	60	r127	[1-2-3]	16
h128	[1-2-3-4]	28	h128	[1-2-5]	60	r128	[1-5-6]	39	r128	[1-2-3-5]	10	p128	[1-2-5-6]	26	p128	[1-2-3-4]	9	m128	[1-2-3-5]	29	m128	[1-2-3-6]	26	r128	[1-2-4]	38	r128	[1-2-5-6]	24
h129	[1-2-4]	51	h129	[1-2-3-5]	26	r129	[1-2]	25	r129	[1-2-4]	21	p129	[1-2-3-5]	13	p129	[1-2-3]	18	m129	[1-2]	71	m129	[2-3-4-5]	128	r129	[1-2-3-5]	21	r129	[1-2-3]	16
h130	[1-2-3]	41	h130	[1-6]	125	r130	[1-2-7]	22	r130	[1-2-10]	3	p130	[1-2]	36	p130	[2-3-4-6]	69	m130	[1-2-3]	36	m130	[1-5-6]	108	r130	[1-2-3-5]	21	r130	[1-2-4-5]	17
h131	[1-2-3-4]	28	h131	[1-2-3]	34	r131	[1-2-5]	18	r131	[1-2-7]	27	p131	[1-3]	47	p131	[1-5-7]	62	m131	[1-2-3-4]	24	m131	[1-2-3-4]	18	r131	[2-3-4]	85	r131	[1-2]	33
h132	[1-2-3]	41	h132	[1-2-3]	34	r132	[1-2-4-5]	13	r132	[1-2-3-4]	8	p132	[1-2-10]	5	p132	[1-2-5]	30	m132	[1-2-5]	58	m132	[1-2-3-4-5]	14	r132	[1-2-3-5]	21	r132	[1-3-4]	39
h133	[1-2]	68	h133	[2-3-5]	149	r133	[1-4-5-6]	35	r133	[1-2-4-5]	16	p133	[1-2]	36	p133	[1-2-5-6-8]	26	m133	[1-4-5-6]	96	m133	[1-2-3]	30	r133	[1-2-3-6]	24	r133	[1-2-3-4]	9
h134	[1-2-5-9]	57	h134	[1-2-3]	34	r134	[2-3-5]	44	r134	[1-2]	30	p134	[1-2-3-8]	16	p134	[1-2-3]	18	m134	[1-2-3]	36	m134	[1-2-4]	41	r134	[2-3-7]	87	r134	[1-2]	33
h135	[1-3-6-10]	86	h135	[1-2-3]	34	r135	[1-2-5]	18	r135	[1-2-5]	24	p135	[1-2-5-6]	26	p135	[1-2-3-4]	9	m135	[1-2-4]	50	m135	[1-2-10]	5	r135	[1-2-3-4]	16	r135	[1-2-3]	16
h136	[1-2-3]	41	h136	[1-8-9]	131	r136	[1-2-3-4]	6	r136	[1-2-3-4]	8	p136	[1-2-3]	18	p136	[1-2-4]	25	m136	[1-2-4]	50	m136	[1-2-3]	30	r136	[1-3-4-5]	54	r136	[1-2-3]	16
h137	[1-2]	68	h137	[1-3-4-6]	80	r137	[1-2-3-4]	6	r137	[1-2-3]	15	p137	[1-2-3-4]	10	p137	[1-2-4-5]	21	m137	[1-2-3]	36	m137	[1-2-4-5-6]	33	r137	[1-3-4]	59	r137	[1-3]	46
h138	[1-2-3]	41	h138	[1-2-5]	60	r138	[1-2-3]	11	r138	[1-2-5]	24	p138	[1-2-3-4]	10	p138	[1-2-3-4]	9	m138	[1-2-3]	36	m138	[1-2-3]	30	r138	[1-2-3-4]	16	r138	[1-2-3-4]	9
h139	[2-3-5]	148	h139	[1-2]	67	r139	[1-2-4]	16	r139	[1-2-3-7]	12	p139	[1-4-8]	53	p139	[1-3-6]	49	m139	[1-2-3-5]	29	m139	[1-2-3-4]	18	r139	[1-2-3-4-7]	14	r139	[1-2-3]	16
h140	[1-2-6]	62	h140	[1-2-4]	49	r140	[1-2-4-5]	13	r140	[1-2-3-5]	10	p140	[1-2-3-4]	10	p140	[1-2-3]	18	m140	[1-2-3]	36	m140	[1-3-4-5]	67	r140	[1-3-6]	64	r140	[1-2-3]	16
h141	[1-2-3-5]	34	h141	[1-2-3]	34	r141	[1-2-3-5]	7	r141	[1-2-4]	21	p141	[1-2-4]	24	p141	[1-2-5-6]	27	m141	[1-2]	71	m141	[1-2-3-6-7]	24	r141	[1-2-4-5]	33	r141	[1-2-3-5]	12
h142	[4-10]	167	h142	[1-2]	67	r142	[1-2-4]	16	r142	[1-2-3-7]	12	p142	[1-2-3]	18	p142	[1-2-3-5]	12	m142	[1-2-3]	36	m142	[1-2-3-5]	22	r142	[1-2-3]	29	r142	[1-5-6]	56
h143	[1-2]	68	h143	[1-2-4-5-6]	40	r143	[1-2-3-4]	6	r143	[1-2-3-5]	10	p143	[1-2-3]	18	p143	[1-2-3]	18	m143	[1-3-4-5]	76	m143	[1-3-4-6]	69	r143	[1-2-4]	38	r143	[1-2-3-4-5]	5
h144	[1-2-3]	41	h144	[1-3-4-6]	80	r144	[1-2]	25	r144	[1-2-12]	4	p144	[1-4-10]	48	p144	[1-3-4]	45	m144	[1-2-4-5]	44	m144	[1-2-5]	47	r144	[1-2-4]	38	r144	[1-2-6-7]	29
h145	[1-2-3-4-5]	23	h145	[1-2-4]	49	r145	[1-2-3-4]	6	r145	[1-2-3]	15	p145	[1-2-3-5]	13	p145	[1-2-3-4-6]	7	m145	[1-2]	71	m145	[2-3-4]	129	r145	[1-3-6]	64	r145	[1-7]	62
h146	[1-2-4-5-6]	44	h146	[1-2]	67	r146	[1-2-7]	22	r146	[1-2-10]	3	p146	[1-2-3-4]	10	p146	[1-2-10]	2	m146	[1-2-3]	36	m146	[1-2-4-5]	36	r146	[1-2-3]	29	r146	[1-2-3-4]	9
h147	[1-2-3-5]	34	h147	[1-2-3-4]	22	r147	[1-8-9]	41	r147	[1-2-3]	15	p147	[1-2-3-4]	10	p147	[1-2-3]	18	m147	[2]	156	m147	[2]	148	r147	[1-2-3-4]	16	r147	[1-2-3-5]	12
h148	[1-5]	120	h148	[1-3-5]	89	r148	[1-2-3-5]	7	r148	[1-2-4-5]	16	p148	[1-2-3]	18	p148	[1-2-3-5]	12	m148	[1-2-3-4]	24	m148	[1-2-3-5]	22	r148	[1-3-4-8]	57	r148	[1-2-6]	30
h149	[1-2-3]	41	h149	[1-2-5]	60	r149	[1-2-4]	16	r149	[1-2-5]	24	p149	[1-2-3]	18	p149	[1-2-3-6]	14	m149	[1-7-9]	124	m149	[1-2]	59	r149	[1-2-5-8]	42	r149	[1-2-3]	16
h150	[1-2-3-4]	28	h150	[1-2-4]	49	r150	[1-2-3-6]	8	r150	[1-2-3-4]	8	p150	[1-2-3]	18	p150	[1-3-4-6]	42	m150	[1-2]	71	m150	[2-13]	127	r150	[1-3-8]	67	r150	[1-2-3]	16
h151	[1-3-9]	92	h151	[1-2-3]	34	r151	[1-2-3-4]	6	r151	[1-2-3-5]	10	p151	[1-2-3-4]	10	p151	[1-2-3]	18	m151	[1-2-3-4]	24	m151	[1-3-4]	72	r151	[1-2-3]	29	r151	[1-2-3-4]	9
h152	[1-2]	68	h152	[1-2-3-5]	26	r152	[1-2-3-5]	7	r152	[1-2-3]	15	p152	[1-2-4-6]	22	p152	[1-2-3]	18	m152	[1-2-3-9]	35	m152	[1-2-3]	30	r152	[1-2-7]	48	r152	[1-2-3-4]	9
h153	[1-2-3-6]	37	h153	[1-2-3]	34	r153	[1-2-6-7]	19	r153	[1-2-3]	15	p153	[1-2-3]	18	p153	[1-2-3]	18	m153	[1-2-3]	36	m153	[1-2-3-5]	22	r153	[1-4-10]	70	r153	[1-2-3]	16
h154	[1-2-3]	41	h154	[1-2-4]	49	r154	[1-2-4]	16	r154	[1-2-3-4]	8	p154	[1-2-3-4]	10	p154	[1-2-3]	18	m154	[1-2-3]	36	m154	[1-2-3-8]	28	r154	[1-2]	51	r154	[1-2-3-4-8]	8
h155	[1-2-3]	41	h155	[1-2-3-4-5]	17	r155	[1-2-10]	3	r155	[1-2-7]	27	p155	[1-2-3-5]	13	p155	[1-2-4-6]	22	m155	[1-2-3-4]	24	m155	[1-3-7]	87	r155	[1-2-4]	38	r155	[1-2-3-5]	12
h156	[1-2]	68	h156	[4-7-8]	193	r156	[1-2-4]	16	r156	[1-2-3]	15	p156	[1-2-3-4]	10	p156	[1-2-3-4]	9	m156	[1-2-3-4]	24	m156	[1-2-4]	41	r156	[1-2-5]	44	r156	[1-3-4-7]	37
h157	[1-2-3-4]	28	h157	[1-2-3-6]	29	r157	[1-2-7]	22	r157	[1-2-10]	3	p157	[1-2-3-5]	13	p157	[1-2-3-4]	9	m157	[1-2-3]	36	m157	[1-2-5-7]	44	r157	[1-2-3-4]	16	r157	[1-3-4]	39
h158	[1-2-3]	41	h158	[1-2-3-6]	29	r158	[1-2-6]	21	r158	[1-2-3-4]	8	p158	[1-2-3-5]	13	p158	[1-2-3]	18	m158	[2-7]	154	m158	[1-2]	59	r158	[1-2-4-5]	33	r158	[1-2-3-4]	9
h159	[1-2]	68	h159	[1-2-4-7]	46	r159	[1-2-3-5]	7	r159	[1-2-3-4]	8	p159	[1-3-5]	43	p159	[1-2-4-5]	21	m159	[1-2]	71	m159	[2-3-4-5]	128	r159	[1-2-6]	47	r159	[1-2-4]	23
h160	[1-2-4-8]	49	h160	[1-2-3-4]	22	r160	[1-2-3-4]	6	r160	[1-2-3-4]	8	p160	[1-2-4]	24	p160	[1-2]	37	m160	[1-2-5-6]	54	m160	[1-2-7]	55	r160	[1-2-3-5]	21	r160	[1-2-3]	16
h161	[1-2-4-6]	47	h161	[1-2-3-4]	22	r161	[1-2-3]	11	r161	[1-2-3]	15	p161	[1-2-3-4]	10	p161	[1-2-3-4]	9	m161	[1-2-3-6-7]	30	m161	[1-2-4]	41	r161	[1-2-3]	29	r161	[1-2-4]	23
h162	[1-2-3-5-6]	30	h162	[1-2-3]	34	r162	[2-4]	46	r162	[1-2]	30	p162	[1-3-7]	45	p162	[1-2-3]	18	m162	[1-2-3-9]	35	m162	[1-2-4]	41	r162	[1-2-5-9]	43	r162	[1-2-3]	16
h163	[1-2-3-4]	28	h163	[1-2-3-5]	26	r163	[1-2]	25	r163	[2-5-8]	56	p163	[1-2-3-4]	10	p163	[1-2-3-4]	9	m163	[2-4-5]	147	m163	[1-2]	59	r163	[1-3-6]	64	r163	[1-2-4]	23
h164	[2-4]	155	h164	[1-2]	67	r164	[1-2-3-5]	7	r164	[1-2-3-4]	8	p164	[1-2-3-4-5]	8	p164	[1-2-5]	30	m164	[1-2-4]	50	m164	[1-2-4]	41	r164	[1-2-3-4]	16	r164	[1-2-3-5]	12
h165	[1-2-3-4]	28	h165	[1-2-3]	34	r165	[1-2-4]	16	r165	[1-2-3-4]	8	p165	[1-2-3]	18	p165	[1-4-12]	52	m165	[1-2-4-10]	37	m165	[1-2-3]	30	r165	[1-2-4-5-7]	32	r165	[1-2-3]	16
h166	[1-2-3]	41	h166	[1-3-4-5]	77	r166	[1-2]	25	r166	[1-2-8]	28	p166	[1-2-11]	6	p166	[1-2]	37	m166	[1-2-5-8]	56	m166	[1-2]	59	r166	[1-2-3-5]	21	r166	[1-2-3]	16
h167	[1-2-6]	62	h167	[1-5-6]	117	r167	[1-2-3-4]	6	r167	[1-2-4-5]	16	p167	[1-2-4]	24	p167	[1-2-3-5]	12	m167	[1-2-3-4]	24	m167	[1-2-3-4]	18	r167	[1-2-3-6]	24	r167	[1-2]	33
h168	[1-6-7]	123	h168	[1-2-4]	49	r168	[1-2-4]	16	r168	[1-2-3-5]	10	p168	[1-2-3]	18	p168	[1-2-3]	18	m168	[1-3]	92	m168	[1-2-4-6]	37	r168	[1-2-3]	29	r168	[1-2-3-4]	9
h169	[1-2-3-4]	28	h169	[1-2-3-4]	22	r169	[1-2-5]	18	r169	[1-2-3]	15	p169	[1-2-4]	24	p169	[1-2-4]	25	m169	[1-2-3-5]	29	m169	[1-2-3-4]	18	r169	[1-2-4]	38	r169	[1-2-3]	16
h170	[1-2-3-4]	28	h170	[1-2-3-5]	26	r170	[1-2-3]	11	r170	[1-2-3]	15	p170	[1-2-3-6]	14	p170	[1-2-3]	18	m170	[1-2]	71	m170	[1-2-3-6]	26	r170	[1-2-3-4]	16	r170	[1-2-3-4]	9
h171	[1-2-3-4]	28	h171	[1-2-4]	49	r171	[1-2-4]	16	r171	[1-2-6-7]	25	p171	[1-2-4-5]	21	p171	[1-2-4]	25	m171	[1-13]	2	m171	[1-3]	90	r171	[1-2-3-4-7]	14	r171	[1-2-3-4]	9
h172	[1-7-8]	129	h172	[1-2-4]	49	r172	[1-2-3-4]	6	r172	[1-2-3-4]	8	p172	[1-2-4]	24	p172	[1-2-6-8]	32	m172	[1-2-3]	36	m172	[1-2-5]	47	r172	[1-3]	69	r172	[1-2-3-6]	13
h173	[1-2-3]	41	h173	[1-2-3-4-5]	17	r173	[1-2-6-9]	20	r173	[1-2]	30	p173	[1-2-3-4]	10	p173	[1-2-3]	18	m173	[1-2-3-4]	24	m173	[1-2-5]	47	r173	[1-2-3-4]	16	r173	[1-2-3-4]	9
h174	[1-2-3-4]	28	h174	[1-2-3-5-6]	23	r174	[1-2-3]	11	r174	[1-2-3-6]	11	p174	[1-2-3-4]	10	p174	[1-2-3-5]	12	m174	[1-2-3]	36	m174	[1-2-3-4-8]	17	r174	[1-2-3-4]	16	r174	[1-2-3-4]	9
h175	[1-3-8]	91	h175	[1-2-3]	34	r175	[1-2]	25	r175	[2-3-5]	52	p175	[1-2-3]	18	p175	[1-2-3-4-5]	6	m175	[1-2-3]	36	m175	[1-2-3]	30	r175	[1-2-5]	44	r175	[1-2-3]	16
h176	[1-2-5-8]	56	h176	[1-2-3]	34	r176	[1-4]	38	r176	[1-2-3-4]	8	p176	[1-11]	3	p176	[1-4]	59	m176	[1-7-8]	123	m176	[1-3-4]	72	r176	[1-2-3]	29	r176	[1-2-4]	23
h177	[1-2-3]	41	h177	[1-3-4-5]	77	r177	[1-2-3]	11	r177	[1-2-3-5-7]	9	p177	[1-2-3]	18	p177	[1-2-5-7]	28	m177	[1-2-4]	50	m177	[1-2-3-6]	26	r177	[1-3-5-6]	60	r177	[1-2-3]	16
h178	[1-2-4]	51	h178	[1-2-5-6-7]	53	r178	[1-3-4-5]	26	r178	[1-2-3-7]	12	p178	[3-5]	65	p178	[1-2]	37	m178	[1-2-3-4]	24	m178	[1-3-7]	87	r178	[1-2-3]	29	r178	[1-2-3-4]	9
h179	[1-2-3-4]	28	h179	[1-2-3-4]	22	r179	[1-2-4]	16	r179	[1-2-3-5]	10	p179	[1-2-4]	24	p179	[1-2-5]	30	m179	[1-2-6]	64	m179	[1-3-12]	62	r179	[1-2-4]	38	r179	[1-2-3-5]	12
h180	[1-2-3-6]	37	h180	[1-2-3-4]	22	r180	[1-2-3-4]	6	r180	[1-2-3-6]	11	p180	[1-2-3]	18	p180	[1-2-6]	33	m180	[1-2-4]	50	m180	[1-2-3-5]	22	r180	[1-2-3-4]	16	r180	[1-2-3-4]	9
h181	[1-2-3]	41	h181	[1-3-8]	95	r181	[1-2]	25	r181	[2-3-8]	54	p181	[1-2-4]	24	p181	[1-2-3-6]	14	m181	[1-2-5-6]	54	m181	[1-2-3-4]	18	r181	[1-2-3-4-5]	12	r181	[1-2-3-4]	9
h182	[1-2-4-6]	47	h182	[1-2-3]	34	r182	[1-2-3]	11	r182	[1-2-3-4-5]	5	p182	[1-2-3]	18	p182	[1-3-4-5-7]	39	m182	[2]	156	m182	[2]	148	r182	[1-2-4-6]	34	r182	[1-3-6]	43
h183	[1-2-4]	51	h183	[1-2-3-4-9]	21	r183	[1-2-4]	16	r183	[1-2-6]	26	p183	[1-2-3]	18	p183	[1-3-4-5]	40	m183	[1-2-3-4-5]	19	m183	[1-2-3-5]	22	r183	[1-2-3-4]	16	r183	[1-2-3-4-5]	5
h184	[1-2-4]	51	h184	[1-3-4-5]	77	r184	[1-2-3-5]	7	r184	[1-2-4-6]	18	p184	[1-2-3]	18	p184	[1-2-3-5]	12	m184	[1-2-3]	36	m184	[1-2-4]	41	r184	[1-2-3-5-8]	19	r184	[1-2-4]	23
h185	[1-2]	68	h185	[1-3-13]	70	r185	[1-2-3]	11	r185	[1-3-5]	37	p185	[1-2-3-4-6]	9	p185	[1-2-4]	25	m185	[1-2-3]	36	m185	[1-2-3-4]	18	r185	[1-2-3]	29	r185	[1-2-5]	28
h186	[1-5-6-8]	115	h186	[1-2]	67	r186	[1-2-3-4]	6	r186	[1-2-3-4]	8	p186	[1-2-3]	18	p186	[1-2-3-5]	12	m186	[1-2-3-4]	24	m186	[1-2-3-5]	22	r186	[1-2-3-4]	16	r186	[1-2-3-5]	12
h187	[1-2-5]	58	h187	[1-2-3-6]	29	r187	[1-2-3-4]	6	r187	[1-2-4-5]	16	p187	[1-2-3]	18	p187	[1-2-4-8]	24	m187	[1-2-3-4]	24	m187	[1-2-4]	41	r187	[1-2-3-4]	16	r187	[1-2-3-4]	9
h188	[1-2-3-7]	38	h188	[1-2-4-6]	45	r188	[1-5-6]	39	r188	[1-4-5]	42	p188	[1-2-7]	33	p188	[1-2-5]	30	m188	[1-2-4-10]	37	m188	[1-2-5]	47	r188	[1-2-3-7]	26	r188	[1-2-4]	23
h189	[1-2-3]	41	h189	[1-2-5-6]	55	r189	[1-2]	25	r189	[1-2-10]	3	p189	[1-2-3-5]	13	p189	[1-2-3-8]	16	m189	[1-2-3-6]	32	m189	[1-2-3-5]	22	r189	[1-2-3-4-5-6]	11	r189	[1-2-3]	16
h190	[1-2-3-4]	28	h190	[1-2-3]	34	r190	[1-2-3]	11	r190	[1-2-3-4]	8	p190	[1-3]	47	p190	[1-2-4]	25	m190	[1-2-3]	36	m190	[1-2-3]	30	r190	[1-2-3-4]	16	r190	[1-2-3]	16
h191	[1-2-6-9]	61	h191	[1-2-4]	49	r191	[1-2-3-5]	7	r191	[1-2-3]	15	p191	[1-2]	36	p191	[2-3-4-5]	68	m191	[1-2-3-4]	24	m191	[1-2-4]	41	r191	[1-2-3-5]	21	r191	[1-2-4-5]	17
h192	[1-2]	68	h192	[1-2-3-6-8]	28	r192	[1-2-7]	22	r192	[1-2-3-7]	12	p192	[1-2-3-6]	14	p192	[1-2-3-4]	9	m192	[1-2-3-4]	24	m192	[1-2-3-7]	27	r192	[1-2-4]	38	r192	[1-2-3]	16
h193	[1-2-3-5]	34	h193	[1-2-4]	49	r193	[1-2-5]	18	r193	[1-2-3-6]	11	p193	[1-2-3-7]	15	p193	[1-2-3-4]	9	m193	[1-2-3]	36	m193	[1-2-3]	30	r193	[1-2-4-8]	36	r193	[1-2-3-4]	9
h194	[1-2-8]	65	h194	[1-2-5]	60	r194	[1-2-6]	21	r194	[1-3-12]	31	p194	[1-2]	36	p194	[1-2-4]	25	m194	[1-2-3]	36	m194	[1-2-3-6]	26	r194	[1-2-3]	29	r194	[1-2-3-4-6]	6
h195	[1-3-8]	91	h195	[1-2-4]	49	r195	[1-2-3-4]	6	r195	[1-2-3-4]	8	p195	[1-2-8]	34	p195	[1-2-7]	34	m195	[1-2-6]	64	m195	[1-2-3-6]	26	r195	[1-2-3-5-6]	17	r195	[1-2-3]	16
h196	[1-2-5-8]	56	h196	[1-2-3]	34	r196	[1-2-3]	11	r196	[1-2-3]	15	p196	[1-2]	36	p196	[1-2-5-7]	28	m196	[1-2-4-5]	44	m196	[1-2-3-4]	18	r196	[1-2-4-6]	34	r196	[1-3-6]	43
h197	[1-2-3-7]	38	h197	[1-2-4]	49	r197	[1-2-3-5]	7	r197	[1-2-3-5]	10	p197	[1-2-4]	24	p197	[1-2-3]	18	m197	[1-3-4-8]	79	m197	[1-2-3]	30	r197	[1-2-3-4]	16	r197	[1-2-3-4]	9
h198	[1-3-6-9]	87	h198	[1-2-3]	34	r198	[1-2]	25	r198	[1-5-7]	48	p198	[1-2-3-4]	10	p198	[1-2-4-5]	21	m198	[1-2-3-4]	24	m198	[1-2-3-4]	18	r198	[1-2-5]	44	r198	[1-2-3-4-7]	7
h199	[1-2-3-6]	37	h199	[1-2-4]	49	r199	[1-2-3]	11	r199	[1-2-3-4]	8	p199	[1-2-3-4]	10	p199	[1-2-3]	18	m199	[1-2-7-8]	66	m199	[1-2-3]	30	r199	[1-2-3-6-8]	23	r199	[1-2-4]	23
h200	[1-2-3-4]	28	h200	[1-2-3]	34	r200	[1-2-4]	16	r200	[1-3-4-5]	33	p200	[1-2-3-4]	10	p200	[1-2-3-5]	12	m200	[1-2-3]	36	m200	[1-2-3-4-6]	15	r200	[1-2-3-6]	24	r200	[1-2-3]	16
h201	[1-2-6-8]	60	h201	[1-2-3]	34	r201	[1-2-3-5]	7	r201	[1-2-4-5]	16	p201	[1-2-8]	34	p201	[1-2-6]	33	m201	[2-4]	151	m201	[1-2]	59	r201	[1-2-3]	29	r201	[1-2-4-8]	21
h202	[1-2-4-5]	46	h202	[1-2-4-5]	43	r202	[1-3-4-9]	28	r202	[1-2-3]	15	p202	[1-2-3-4]	10	p202	[1-2-5]	30	m202	[1-2-3-5]	29	m202	[1-2-6]	53	r202	[1-2-3-6]	24	r202	[1-2-3-4]	9
h203	[1-2]	68	h203	[4-5-10]	188	r203	[1-4-8]	37	r203	[1-3-6]	39	p203	[1-2-4-6]	22	p203	[1-2-3-4-6]	7	m203	[1-16]	4	m203	[1-4]	104	r203	[3-4-8]	95	r203	[1-2]	33
h204	[1-2-5-8]	56	h204	[1-3]	97	r204	[1-2]	25	r204	[4-9]	60	p204	[1-2]	36	p204	[2-4]	74	m204	[1-2]	71	m204	[3-6]	158	r204	[1-2-3-6]	24	r204	[1-3]	46
h205	[1-2-3-5]	34	h205	[1-2-3-6]	29	r205	[1-2-7]	22	r205	[1-2-10]	3	p205	[2-19]	59	p205	[1-2]	37	m205	[1-2-3]	36	m205	[1-3-9]	89	r205	[1-2-3-5-7]	18	r205	[1-2-3]	16
h206	[1-2-3-5]	34	h206	[1-2-3-4]	22	r206	[1-2-3-4]	6	r206	[1-2-3]	15	p206	[1-15]	4	p206	[1-2]	37	m206	[1-2-3]	36	m206	[1-2-3]	30	r206	[1-2-3-4]	16	r206	[1-2-3-4]	9
h207	[1-2-4]	51	h207	[1-2-3-5-6]	23	r207	[1-2-3-5]	7	r207	[1-2-3]	15	p207	[1-4-7]	52	p207	[1-2-3]	18	m207	[1-2-4-6]	46	m207	[1-2-3-4]	18	r207	[1-2-3-9]	28	r207	[1-2-4]	23
h208	[1-2-4]	51	h208	[1-2-3]	34	r208	[1-2-3]	11	r208	[1-2-3-4-5]	5	p208	[1-2-3-4]	10	p208	[1-2-3]	18	m208	[1-3-4]	80	m208	[1-2-3-5]	22	r208	[1-2-3]	29	r208	[1-2-5-7]	25
h209	[1-2-4]	51	h209	[1-2-3-7]	31	r209	[1-2-7]	22	r209	[1-2-10]	3	p209	[1-2-6]	32	p209	[1-2-4]	25	m209	[1-2-5]	58	m209	[1-2-3]	30	r209	[1-2-3]	29	r209	[1-2-3-6]	13
h210	[1-2]	68	h210	[2-3-6-8]	150	r210	[1-2-3-4]	6	r210	[1-2-3]	15	p210	[1-2-3]	18	p210	[1-2-3-4-5]	6	m210	[1-2-3]	36	m210	[1-2-5]	47	r210	[1-2-4]	38	r210	[1-2-3-6]	13
h211	[1-2]	68	h211	[1-3-12]	69	r211	[1-2]	25	r211	[2-3-4]	50	p211	[1-2-3-4]	10	p211	[1-2-3-4]	9	m211	[1-2]	71	m211	[4-7]	162	r211	[1-2-3-4]	16	r211	[1-2-4]	23
h212	[1-2-4]	51	h212	[1-2-3-9]	33	r212	[1-2-3-4]	6	r212	[1-2-3]	15	p212	[1-2-4]	24	p212	[1-2-3-4]	9	m212	[1-8-10]	126	m212	[1-2]	59	r212	[1-2-3]	29	r212	[1-2-3-7]	14
h213	[1-2-3-6]	37	h213	[1-2-3]	34	r213	[1-2-3-7]	9	r213	[1-2-3-5]	10	p213	[1-2-3]	18	p213	[1-2-3-6]	14	m213	[1-2-3-4]	24	m213	[1-2-5]	47	r213	[1-2-3-5]	21	r213	[1-2-5]	28
h214	[1-2-3-7]	38	h214	[1-2-3-4]	22	r214	[1-2-3-6]	8	r214	[1-2-3-4-6]	6	p214	[1-2-3-9]	17	p214	[1-2]	37	m214	[1-2-7-8]	66	m214	[1-2]	59	r214	[1-2-3-6]	24	r214	[1-2-3]	16
h215	[1-2-3-5]	34	h215	[1-2-4]	49	r215	[1-2-3-4-5]	4	r215	[1-2-3-4]	8	p215	[1-2-5-8]	28	p215	[1-2-4]	25	m215	[1-2]	71	m215	[2-4]	140	r215	[1-2-3]	29	r215	[1-2-3-4]	9
h216	[1-2-3-4]	28	h216	[1-2-3-4]	22	r216	[1-2-3-8]	10	r216	[1-2-3-4]	8	p216	[1-2-3]	18	p216	[1-2-4-7]	23	m216	[1-2-3]	36	m216	[1-2-10]	5	r216	[1-2-4-5]	33	r216	[1-2-3-5]	12
h217	[1-2-3-6]	37	h217	[1-2-3]	34	r217	[1-2-9]	24	r217	[1-2-3-5]	10	p217	[1-2-3-6]	14	p217	[1-2-3-6]	14	m217	[1-2-3-6]	32	m217	[1-2-3-4]	18	r217	[1-4-5]	73	r217	[1-2-3]	16
h218	[1-4-5-8]	99	h218	[1-2-4]	49	r218	[1-2-3]	11	r218	[1-3-4-5-7]	32	p218	[1-2-3-5]	13	p218	[1-2-3]	18	m218	[1-2-3]	36	m218	[1-2-3-5-6]	19	r218	[1-2-3-4]	16	r218	[1-2-3-5]	12
h219	[1-2-3]	41	h219	[1-2-3]	34	r219	[1-2-4]	16	r219	[1-2-5-6]	22	p219	[1-2]	36	p219	[1-3-5]	48	m219	[1-2-4-8]	48	m219	[1-2-3]	30	r219	[1-2-3-4-5]	12	r219	[1-2-4]	23
h220	[1-2-4]	51	h220	[1-2-5]	60	r220	[1-2-3]	11	r220	[1-2-3]	15	p220	[1-2-3-4-6]	9	p220	[1-2-3]	18	m220	[1-2-3-5]	29	m220	[1-2-3-4]	18	r220	[1-2-7]	48	r220	[1-2]	33
h221	[2-4-5]	152	h221	[1-2]	67	r221	[1-2-3-6]	8	r221	[1-2-3-6]	11	p221	[1-2-3-4]	10	p221	[1-2-3]	18	m221	[1-2-4-5]	44	m221	[1-2-5]	47	r221	[1-2-3-6]	24	r221	[1-2-3]	16
h222	[1-2-7]	64	h222	[1-2-3-4]	22	r222	[1-2-10]	3	r222	[1-2-5]	24	p222	[1-2-3-4]	10	p222	[1-2-3]	18	m222	[1-3-7]	89	m222	[1-2-10]	5	r222	[1-2-3]	29	r222	[1-3-4]	39
h223	[1-2-8]	65	h223	[1-2-7]	64	r223	[1-2-3-4]	6	r223	[1-2-3-6]	11	p223	[1-2-3]	18	p223	[1-2-3-5-7]	11	m223	[1-2-6]	64	m223	[1-4-5-6]	95	r223	[1-4-5]	73	r223	[1-2-3]	16
h224	[1-3-5]	85	h224	[1-2-3]	34	r224	[1-2-3]	11	r224	[1-2-3-6]	11	p224	[1-2]	36	p224	[2-5]	76	m224	[1-2-4]	50	m224	[1-2-3]	30	r224	[1-2-3]	29	r224	[1-2-4-5]	17
h225	[1-2-3-6]	37	h225	[1-2-3]	34	r225	[1-2-3]	11	r225	[1-2-3-4-5]	5	p225	[1-2-3-5]	13	p225	[1-2-3-5]	12	m225	[2-4-8]	149	m225	[1-2]	59	r225	[1-4]	76	r225	[1-2-3-5]	12
h226	[1-3-4]	80	h226	[1-2-3]	34	r226	[1-2-3]	11	r226	[1-2-6]	26	p226	[1-2-3]	18	p226	[1-2-4-5]	21	m226	[1-2-4-7]	47	m226	[1-2-3-5]	22	r226	[1-2-3-4]	16	r226	[1-2-3-5]	12
h227	[1-2]	68	h227	[2-3-7]	153	r227	[1-2-3-5]	7	r227	[1-2-3-7]	12	p227	[1-2-3]	18	p227	[1-2-3-4]	9	m227	[1-2-3-4]	24	m227	[1-2-4]	41	r227	[1-2-3-4-6]	13	r227	[1-2-3]	16
h228	[1-2-5-6]	54	h228	[1-2-3]	34	r228	[1-2-3]	11	r228	[1-2-3-4-5]	5	p228	[1-2-3]	18	p228	[1-2-3-5]	12	m228	[1-3-4]	80	m228	[1-7-9]	119	r228	[1-2-3]	29	r228	[1-2-3-4]	9
h229	[1-4]	109	h229	[1-2-5]	60	r229	[1-2-4-5]	13	r229	[1-2-4]	21	p229	[1-2-3-4]	10	p229	[1-2-3]	18	m229	[1-2-4]	50	m229	[1-6-7]	117	r229	[1-2-4-6]	34	r229	[1-2-3-6]	13
h230	[1-2-8]	65	h230	[1-2-3-5]	26	r230	[1-2-3-5]	7	r230	[1-2-3-4-5]	5	p230	[1-2-3-4]	10	p230	[1-2-4-10]	19	m230	[1-2]	71	m230	[2-3-5-8]	131	r230	[2-3-6-8]	86	r230	[1-2]	33
h231	[1-2-4-5]	46	h231	[1-2-3-4]	22	r231	[1-2-3]	11	r231	[1-2-3-4]	8	p231	[1-2-3-4]	10	p231	[1-2-3]	18	m231	[1-2]	71	m231	[3-5-14]	153	r231	[1-2-3]	29	r231	[1-2-3-4-5]	5
h232	[1-11]	3	h232	[1-2]	67	r232	[1-2-4-5]	13	r232	[1-2-3-4]	8	p232	[1-2-5]	29	p232	[1-2-3]	18	m232	[1-2-4]	50	m232	[1-2-3-5]	22	r232	[1-2-5-6]	40	r232	[1-2-3-5]	12
h233	[1-2-3-5]	34	h233	[1-2-5]	60	r233	[1-2-3]	11	r233	[1-2-6]	26	p233	[1-2-3-4]	10	p233	[1-2-3-4]	9	m233	[1-2-3-5]	29	m233	[1-2-3-6]	26	r233	[1-2-3-4]	16	r233	[1-3]	46
h234	[1-2-3]	41	h234	[1-2-5]	60	r234	[1-2]	25	r234	[1-2-4-7]	19	p234	[1-2-3]	18	p234	[1-4-8]	58	m234	[1-2-3-4]	24	m234	[1-2-3-4]	18	r234	[1-2-4]	38	r234	[1-2-6]	30
h235	[1-2]	68	h235	[1-3-4-5]	77	r235	[1-2-4]	16	r235	[1-2-4-6]	18	p235	[1-2-3-4]	10	p235	[1-2-3]	18	m235	[1-2-3]	36	m235	[1-3-4-7]	70	r235	[1-2-4]	38	r235	[1-2-5]	28
h236	[1-2-3]	41	h236	[1-2-3-4]	22	r236	[1-2-4]	16	r236	[1-2-3-5]	10	p236	[1-2-8]	34	p236	[1-2-4-5]	21	m236	[1-2-4]	50	m236	[1-2-3-5]	22	r236	[1-3-4]	59	r236	[1-2-4]	23
h237	[1-2]	68	h237	[1-2-4-6]	45	r237	[1-2-3-4]	6	r237	[1-2-4]	21	p237	[1-4-6]	51	p237	[1-5]	63	m237	[1-2-3]	36	m237	[1-2-3-7]	27	r237	[1-3-4-6]	55	r237	[1-2-5]	28
h238	[1-2-3-4]	28	h238	[1-2-3-4]	22	r238	[1-2-3-6]	8	r238	[1-2-3-6]	11	p238	[1-2-3-4]	10	p238	[1-2-6]	33	m238	[1-2-3-4-5]	19	m238	[1-2-4]	41	r238	[1-2-3-6]	24	r238	[1-2-4-6]	19
h239	[1-5-6]	116	h239	[1-2]	67	r239	[1-2-3-4]	6	r239	[1-2-3]	15	p239	[1-2-4]	24	p239	[1-2-4-8]	24	m239	[1-2-3]	36	m239	[1-2-3-6]	26	r239	[1-2-3-4]	16	r239	[1-2-3]	16
h240	[1-2-3]	41	h240	[1-2-5-7]	57	r240	[1-2-3]	11	r240	[1-2-3-4]	8	p240	[1-2-3-4]	10	p240	[1-2-3-4]	9	m240	[1-2-3-6]	32	m240	[1-2-4]	41	r240	[1-2-7]	48	r240	[1-2-3-4]	9
h241	[1-2]	68	h241	[1-2-8]	65	r241	[1-2-3]	11	r241	[1-2-3-4]	8	p241	[1-2-5]	29	p241	[1-2-5]	30	m241	[1-2-3]	36	m241	[1-2-3-5]	22	r241	[1-2-3-6]	24	r241	[1-2-3-4]	9
h242	[1-2-4-7]	48	h242	[1-2-3-4]	22	r242	[1-2-4-6]	14	r242	[1-2-4]	21	p242	[1-2-3]	18	p242	[1-2-3]	18	m242	[1-2-4-11]	38	m242	[1-2-3]	30	r242	[1-2-4]	38	r242	[1-2-5]	28
h243	[1-2-4-6]	47	h243	[1-3]	97	r243	[1-2-3-4]	6	r243	[1-2-3]	15	p243	[1-2-3]	18	p243	[1-2-3-7]	15	m243	[1-2-11]	8	m243	[1-2]	59	r243	[1-2-3-4]	16	r243	[1-2-4-6]	19
h244	[1-2-4-7]	48	h244	[1-2-3]	34	r244	[1-2-3-4]	6	r244	[1-2-9]	29	p244	[1-2-3]	18	p244	[1-2-4-5]	21	m244	[1-2-3]	36	m244	[1-2-3]	30	r244	[1-4-5]	73	r244	[1-2-3]	16
h245	[1-2-4]	51	h245	[1-2-3-4-5]	17	r245	[1-2-3]	11	r245	[1-2-3]	15	p245	[1-2-5]	29	p245	[1-2-3]	18	m245	[1-2-5-6]	54	m245	[1-2-3-4]	18	r245	[1-2-3-4]	16	r245	[1-2-3]	16
h246	[1-2-5]	58	h246	[1-2-3-10]	10	r246	[1-2-3]	11	r246	[1-2-3-4-5]	5	p246	[1-2-3-4]	10	p246	[1-2-3-4]	9	m246	[1-2-4]	50	m246	[1-2-3-5]	22	r246	[1-2-3]	29	r246	[1-4-5-7]	50
h247	[3-5-6]	162	h247	[1-2]	67	r247	[1-2-3]	11	r247	[1-2-3-4-5]	5	p247	[1-2-3]	18	p247	[1-2-3-4]	9	m247	[1-2-3-4]	24	m247	[1-2-3]	30	r247	[1-2-3-4]	16	r247	[1-2-12]	1
h248	[1-2-3]	41	h248	[1-2-3-4]	22	r248	[1-2-5]	18	r248	[1-3-5]	37	p248	[1-2-3]	18	p248	[1-2-3]	18	m248	[1-3-4-5]	76	m248	[1-2]	59	r248	[1-3-7-8]	65	r248	[1-2-3]	16
h249	[1-2-4]	51	h249	[1-3-4-6]	80	r249	[1-2-3]	11	r249	[1-2-3-4-5]	5	p249	[1-2-3-5]	13	p249	[1-2-3]	18	m249	[1-2-3-4]	24	m249	[1-2-3-4]	18	r249	[1-2-3]	29	r249	[1-2-4-7]	20
h250	[1-2-4]	51	h250	[1-2-3]	34	r250	[1-2-3]	11	r250	[1-2-3]	15	p250	[1-2-4]	24	p250	[1-2-3]	18	m250	[1-2-3-9]	35	m250	[1-2-3]	30	r250	[1-2-7]	48	r250	[1-5-6]	56
h251	[1-6]	126	h251	[1-2-3]	34	r251	[1-3-9]	32	r251	[1-2-3]	15	p251	[1-3-4-5]	38	p251	[1-2-3-7]	15	m251	[1-2-4-5]	44	m251	[1-3-4-8]	71	r251	[1-4-5]	73	r251	[1-4-5]	51
h252	[1-2-3]	41	h252	[1-2-3-5]	26	r252	[1-2-7]	22	r252	[1-2-10]	3	p252	[1-2-3-5]	13	p252	[1-2-3-4]	9	m252	[1-2-3-4]	24	m252	[1-2-3-4-5]	14	r252	[1-3-5-6]	60	r252	[1-4-5]	51
h253	[1-2-3-6]	37	h253	[1-2-3-6]	29	r253	[1-2-7]	22	r253	[1-2-10]	3	p253	[1-2-3]	18	p253	[1-2-5]	30	m253	[1-2-3-5]	29	m253	[1-2-3-4-5]	14	r253	[1-3-4-6]	55	r253	[1-2-3]	16
h254	[2-4-8]	154	h254	[1-2]	67	r254	[1-2-3-4-5]	4	r254	[1-2-3-5]	10	p254	[1-2-3-4]	10	p254	[1-2-9]	36	m254	[4-11]	163	m254	[1-2]	59	r254	[2-4]	90	r254	[1-2]	33
h255	[1-2-3]	41	h255	[1-2-3-5]	26	r255	[1-2-3-4]	6	r255	[1-2-3-6]	11	p255	[1-3]	47	p255	[1-4]	59	m255	[1-2-3-4]	24	m255	[1-2-3-4]	18	r255	[1-4-5]	73	r255	[1-2-3]	16
h256	[1-2-5]	58	h256	[1-2-3-6]	29	r256	[1-2-3-7]	9	r256	[1-2-3-4]	8	p256	[1-3-6]	44	p256	[1-4]	59	m256	[1-2-3-4]	24	m256	[1-2-3]	30	r256	[1-2-3-4]	16	r256	[1-2-3-4]	9
h257	[1-2]	68	h257	[5-6-7]	197	r257	[1-2-6]	21	r257	[1-2-3]	15	p257	[2-3-12]	60	p257	[1-2]	37	m257	[1-2-3-4]	24	m257	[1-2-3]	30	r257	[1-2-3-8]	27	r257	[1-2-4]	23
h258	[1-2-3-6]	37	h258	[1-2-3]	34	r258	[1-2-6]	21	r258	[1-2-3]	15	p258	[1-2-4]	24	p258	[1-2-3]	18	m258	[1-2]	71	m258	[2-6-10]	145	r258	[1-2-13]	6	r258	[1-4]	54
h259	[1-2-3]	41	h259	[1-2-5-8]	58	r259	[1-2-3-6]	8	r259	[1-2-3-6]	11	p259	[1-2-3-4]	10	p259	[1-2-3-4]	9	m259	[1-2-4]	50	m259	[1-2-4]	41	r259	[1-2-3-4]	16	r259	[1-3-4]	39
h260	[1-2-3-8]	39	h260	[1-2-3]	34	r260	[1-2-3-4]	6	r260	[1-4-6]	43	p260	[1-2-4-5]	21	p260	[1-2-4]	25	m260	[2-4-5-7]	146	m260	[1-2]	59	r260	[1-2-6]	47	r260	[1-2-3-4-5]	5
h261	[1-2-5]	58	h261	[1-2-3-5]	26	r261	[1-2-3-4]	6	r261	[1-2-3-5]	10	p261	[1-2-3]	18	p261	[1-2-3-5]	12	m261	[1-2-5-6]	54	m261	[1-2-3]	30	r261	[1-2-3]	29	r261	[1-2-3-11]	3
h262	[1-2-5]	58	h262	[1-2-3-4-5]	17	r262	[1-2-8]	23	r262	[1-2-5]	24	p262	[1-2-3]	18	p262	[1-3-4-6-7]	41	m262	[1-2-3-6]	32	m262	[1-2-3-4]	18	r262	[1-2-3-5]	21	r262	[1-2-3-5]	12
h263	[1-3-6]	88	h263	[1-2-3]	34	r263	[1-2-4-5]	13	r263	[1-2-4]	21	p263	[1-2-3]	18	p263	[1-2-6]	33	m263	[1-2-3-5]	29	m263	[1-2-6]	53	r263	[1-3]	69	r263	[1-7-8]	61
h264	[1-2-3]	41	h264	[1-2-3]	34	r264	[1-2-3-4]	6	r264	[1-2-5]	24	p264	[1-3]	47	p264	[1-4-8]	58	m264	[1-2-3]	36	m264	[1-2-3-8]	28	r264	[1-2-4]	38	r264	[1-2-5-6]	24
h265	[1-2-3-5]	34	h265	[1-3-6-7]	91	r265	[1-2-3-4]	6	r265	[1-2-3-4]	8	p265	[1-2-4]	24	p265	[1-2-4-6]	22	m265	[1-2-3-4-5]	19	m265	[1-2-3]	30	r265	[1-2-3]	29	r265	[1-3-4]	39
h266	[1-2-3-4]	28	h266	[1-2-3-5]	26	r266	[1-2-4]	16	r266	[1-2-3-5]	10	p266	[1-2-3-4-5]	8	p266	[1-2-3-5]	12	m266	[1-2-3-4-6]	20	m266	[1-2-3]	30	r266	[1-2-3-5]	21	r266	[1-2-4]	23
h267	[1-2-3-4]	28	h267	[1-2-3-4]	22	r267	[1-2-3]	11	r267	[1-2-4-6-7]	17	p267	[1-2-3]	18	p267	[1-2-4-6]	22	m267	[1-2-3]	36	m267	[1-2-3-4]	18	r267	[1-2-4-6]	34	r267	[1-2-3]	16
h268	[1-3-4]	80	h268	[1-4-5]	105	r268	[1-2-10]	3	r268	[1-2-5]	24	p268	[1-2-6]	32	p268	[1-2-3]	18	m268	[1-2-3-4]	24	m268	[1-4]	104	r268	[1-2-3]	29	r268	[1-2-4-5]	17
h269	[1-2-3]	41	h269	[1-2-4-7]	46	r269	[1-2-3-6]	8	r269	[1-2-3]	15	p269	[1-2]	36	p269	[2-3-4]	70	m269	[1-2-3]	36	m269	[1-2-5-7]	44	r269	[1-2-3-4]	16	r269	[1-2-3-6]	13
h270	[1-2-5-6]	54	h270	[1-3]	97	r270	[1-10]	1	r270	[1-2-7]	27	p270	[1-2-5]	29	p270	[1-2-6-7]	31	m270	[1-2-3]	36	m270	[1-3-5]	80	r270	[1-3-4]	59	r270	[1-2-4-6]	19
h271	[1-4-7]	106	h271	[1-2-3]	34	r271	[1-2-5-6]	17	r271	[1-2-3]	15	p271	[1-2-4]	24	p271	[1-2-3-5]	12	m271	[1-2-7]	68	m271	[1-5-6]	108	r271	[1-2-4-5]	33	r271	[1-2-4]	23
h272	[1-3-4-9]	79	h272	[1-2]	67	r272	[1-4-7]	36	r272	[1-3-5]	37	p272	[1-2-3-4]	10	p272	[1-2-3-5]	12	m272	[1-2-3-4]	24	m272	[1-2-3-4]	18	r272	[1-2-3]	29	r272	[1-2-3]	16
h273	[1-2-3]	41	h273	[1-2-3-4-5]	17	r273	[1-2-3]	11	r273	[1-2]	30	p273	[1-2-3]	18	p273	[1-2-3]	18	m273	[1-2-3-5-8]	27	m273	[1-2-3]	30	r273	[1-2-3]	29	r273	[1-2-4-6]	19
h274	[1-2-7]	64	h274	[1-2-3-4]	22	r274	[1-3-4-5]	26	r274	[1-2-5]	24	p274	[1-2-8]	34	p274	[1-2-5]	30	m274	[1-2-3-5]	29	m274	[1-2-3-4]	18	r274	[1-2-3]	29	r274	[1-2-3-4]	9
h275	[1-2-3-6]	37	h275	[1-2-6]	63	r275	[1-11]	2	r275	[1-4-7]	44	p275	[1-2-3]	18	p275	[1-2-3-5]	12	m275	[1-3-4]	80	m275	[1-2-3-8]	28	r275	[1-2-3-4]	16	r275	[1-2-3-4]	9
h276	[1-2-3]	41	h276	[1-2-3-4-5]	17	r276	[1-2-3-4-5]	4	r276	[1-2-3]	15	p276	[1-2-3-4-5]	8	p276	[1-2-3-5]	12	m276	[1-2-3-5]	29	m276	[1-3-4-5]	67	r276	[2-3-4-8]	84	r276	[1-2]	33
h277	[1-2-3-4]	28	h277	[1-2-4]	49	r277	[1-4-10]	34	r277	[1-3-4]	35	p277	[1-2-3]	18	p277	[1-2-3]	18	m277	[1-2-3-6-8]	31	m277	[1-2]	59	r277	[1-2-3-4]	16	r277	[1-2-4-5]	17
h278	[1-2-3]	41	h278	[1-2-4-6-7]	44	r278	[1-2-4]	16	r278	[1-2-3-4-5]	5	p278	[1-2-3-6]	14	p278	[1-2-4]	25	m278	[1-2-3-4]	24	m278	[1-2-6]	53	r278	[1-2-3-4-5]	12	r278	[1-2-3]	16
h279	[1-3-4]	80	h279	[1-2-5]	60	r279	[1-2-3-4]	6	r279	[1-2-5]	24	p279	[1-2-3-8]	16	p279	[1-2-3-4]	9	m279	[1-2]	71	m279	[2]	148	r279	[1-2-4-7]	35	r279	[1-2-3-4]	9
h280	[1-2]	68	h280	[1-3-4-9]	83	r280	[1-2]	25	r280	[1-2-10]	3	p280	[1-4-7]	52	p280	[1-3-5]	48	m280	[1-2-5]	58	m280	[1-5-6]	108	r280	[1-3-5]	62	r280	[1-2-6]	30
h281	[1-2-3-4]	28	h281	[1-2-3-4]	22	r281	[1-2-3]	11	r281	[1-2-4-5]	16	p281	[1-2-3-4]	10	p281	[1-2-4]	25	m281	[1-2-3-4]	24	m281	[1-3-4]	72	r281	[1-2-3]	29	r281	[1-2-3-4-5]	5
h282	[1-2-4]	51	h282	[1-2-3]	34	r282	[1-2]	25	r282	[1-2-12]	4	p282	[1-2-3-5]	13	p282	[1-2-3-4]	9	m282	[1-2-4-9]	49	m282	[1-2-4]	41	r282	[1-2-7]	48	r282	[1-2-3-5]	12
h283	[1-5-11]	111	h283	[1-2-3]	34	r283	[2-4]	46	r283	[1-2]	30	p283	[1-2-3-4]	10	p283	[1-2-3-4]	9	m283	[1-2-3]	36	m283	[1-2-3]	30	r283	[1-3-4]	59	r283	[1-2-4-5]	17
h284	[1-2-3]	41	h284	[1-2-4-6]	45	r284	[1-2-3-4]	6	r284	[1-2-3-4]	8	p284	[1-3-6]	44	p284	[1-2-3]	18	m284	[1-2]	71	m284	[2-3-5]	132	r284	[1-3-8]	67	r284	[1-2-4]	23
h285	[1-2-4]	51	h285	[1-2-3-5]	26	r285	[1-2-3]	11	r285	[1-2-3]	15	p285	[1-2-3-4]	10	p285	[1-2-3-4]	9	m285	[1-2-4-5-6]	41	m285	[1-2-3-4]	18	r285	[1-2-3-7]	26	r285	[1-2-3]	16
h286	[1-2-3-5]	34	h286	[1-2-3-6]	29	r286	[1-2-3-4-5]	4	r286	[1-2-4-5]	16	p286	[1-2-5]	29	p286	[1-2-3-4]	9	m286	[1-2]	71	m286	[2-4]	140	r286	[1-2-3-9]	28	r286	[1-3-4]	39
h287	[1-2-6]	62	h287	[1-2-3-4]	22	r287	[1-2-3-5]	7	r287	[1-2-3-5]	10	p287	[1-2-3-4-5]	8	p287	[1-2-3]	18	m287	[1-2-3-4]	24	m287	[1-2-3]	30	r287	[1-2-3-5]	21	r287	[1-2-3]	16
h288	[1-2-3]	41	h288	[1-2-4-7]	46	r288	[1-2-3]	11	r288	[1-2-4]	21	p288	[1-2-10]	5	p288	[1-2-5]	30	m288	[1-2-3-4-6]	20	m288	[1-2-3]	30	r288	[1-3-4]	59	r288	[1-2-5]	28
h289	[1-2-4]	51	h289	[1-2-3-5]	26	r289	[1-2-4-5]	13	r289	[1-2-3-4]	8	p289	[1-2-8]	34	p289	[1-2-7]	34	m289	[1-3-4]	80	m289	[1-2-3]	30	r289	[1-2-4-5]	33	r289	[1-2-3]	16
h290	[1-2-3-4]	28	h290	[1-2]	67	r290	[1-2-4]	16	r290	[1-2-3-5]	10	p290	[1-2]	36	p290	[1-2-3-6-7]	13	m290	[1-2-7-8]	66	m290	[1-2]	59	r290	[1-2-3-4]	16	r290	[1-2-4-7]	20
h291	[1-2-3]	41	h291	[1-2-6-8]	62	r291	[1-2-3-4]	6	r291	[1-2-3-4]	8	p291	[1-2-3-7]	15	p291	[1-2-4]	25	m291	[2]	156	m291	[1-2]	59	r291	[1-2-3-6]	24	r291	[1-2-4]	23
h292	[1-2]	68	h292	[3-4-9]	179	r292	[1-2-4-6]	14	r292	[1-3-4-5]	33	p292	[1-10]	2	p292	[1-2-7]	34	m292	[1-2]	71	m292	[6]	167	r292	[1-2-3-5]	21	r292	[1-6-7]	58
h293	[1-3-5]	85	h293	[1-2-3]	34	r293	[1-2-3]	11	r293	[1-2-3-6]	11	p293	[1-2-7]	33	p293	[1-2-10]	2	m293	[1-2-3]	36	m293	[1-2-3-6-11]	23	r293	[1-2-3]	29	r293	[1-2-5]	28
h294	[1-2-3]	41	h294	[1-4-5-6]	101	r294	[1-2-5]	18	r294	[1-2-9]	29	p294	[1-2-4]	24	p294	[1-2-5]	30	m294	[1-11]	1	m294	[1-3]	90	r294	[1-2-7]	48	r294	[1-3-5]	42
h295	[1-2-3-4]	28	h295	[1-2-3-4]	22	r295	[1-2-4-7]	15	r295	[1-2-3]	15	p295	[1-2-4-6]	22	p295	[1-2-3]	18	m295	[1-2-3-4]	24	m295	[1-2-4]	41	r295	[1-2-3]	29	r295	[1-2-3]	16
h296	[1-2]	68	h296	[1-2-10]	6	r296	[1-2-3]	11	r296	[1-4-8]	45	p296	[1-2-3-5]	13	p296	[1-3-4-7]	43	m296	[1-2]	71	m296	[1-2-3-4]	18	r296	[1-2-3-4-5]	12	r296	[1-2-3-4]	9
h297	[1-2-3-4]	28	h297	[1-2-3-4]	22	r297	[1-2-3]	11	r297	[1-2-3-4-8]	7	p297	[1-2-3]	18	p297	[1-3-4-6]	42	m297	[1-2-3-4]	24	m297	[1-2-3-5]	22	r297	[1-2-3-6]	24	r297	[1-2-3-5]	12
h298	[1-2-3-4]	28	h298	[1-2]	67	r298	[1-2-3]	11	r298	[1-2-3-4]	8	p298	[1-2-3]	18	p298	[1-2-3-6]	14	m298	[1-3-4]	80	m298	[1-2-5-9]	46	r298	[1-4-7]	74	r298	[1-2-7]	31
h299	[1-2-4]	51	h299	[1-2-3-4]	22	r299	[1-2-3]	11	r299	[1-2-3-4]	8	p299	[1-11]	3	p299	[1-4-7]	57	m299	[1-2-5]	58	m299	[1-4-5]	97	r299	[1-2-3-4]	16	r299	[1-2-4]	23
h300	[1-3-5-7]	83	h300	[1-3-4]	84	r300	[1-2-3-4]	6	r300	[1-2-3]	15	p300	[1-2-3-4]	10	p300	[1-2-3-5]	12	m300	[1-3-4]	80	m300	[1-2-3-5]	22	r300	[1-2-3-6]	24	r300	[1-3-6]	43
h301	[1-2-3-4]	28	h301	[1-2-3-4]	22	r301	[1-2-3-4]	6	r301	[1-2-3-4]	8	p301	[1-2-3]	18	p301	[1-2-3]	18	m301	[1-2-3]	36	m301	[1-2-3-5-6]	19	r301	[1-2-3-4-5]	12	r301	[1-2-4]	23
h302	[1-2-5]	58	h302	[1-2-3-4]	22	r302	[1-2-3-4-6]	5	r302	[1-2-4]	21	p302	[1-2-5]	29	p302	[1-3-4]	45	m302	[1-2-4-6]	46	m302	[1-3]	90	r302	[1-2-3-4]	16	r302	[1-2-4-7]	20
h303	[1-2-4-5]	46	h303	[1-2-6]	63	r303	[1-2-3-4]	6	r303	[1-2-3]	15	p303	[1-2-3-4]	10	p303	[1-2-5]	30	m303	[1-2-3]	36	m303	[1-2-3-4-5]	14	r303	[1-2-7]	48	r303	[1-2-3]	16
h304	[1-4-6]	104	h304	[1-3-4-5]	77	r304	[1-2-3-4]	6	r304	[1-2-4-8]	20	p304	[3-7]	66	p304	[1-2]	37	m304	[1-2-3-4]	24	m304	[1-3-7]	87	r304	[1-2]	51	r304	[2-3-5]	68
h305	[1-2-3]	41	h305	[1-2-3-4-6]	18	r305	[1-2-4-5]	13	r305	[1-2-3]	15	p305	[1-2-3-5]	13	p305	[1-2-3-4]	9	m305	[1-2-3-5]	29	m305	[1-2-4-5]	36	r305	[1-2-3-5]	21	r305	[1-2-3-4]	9
h306	[1-2-3]	41	h306	[1-2-3-5]	26	r306	[1-2-7]	22	r306	[1-2-10]	3	p306	[1-2-3-5]	13	p306	[1-2-4]	25	m306	[1-2-3-4]	24	m306	[1-2-3-4-5]	14	r306	[1-2-3]	29	r306	[1-2-3-4-6]	6
h307	[1-2-3]	41	h307	[1-3-6-7]	91	r307	[1-2-3]	11	r307	[1-2-3-4]	8	p307	[1-2-3-5]	13	p307	[1-2-3-6]	14	m307	[1-2-3]	36	m307	[1-2-3-6]	26	r307	[1-2-3-5]	21	r307	[1-2-3-4]	9
h308	[1-2-3-6]	37	h308	[1-2-3]	34	r308	[1-2-3]	11	r308	[1-3-4-5]	33	p308	[1-2-3]	18	p308	[1-2-3-4]	9	m308	[1-2-3]	36	m308	[1-2-3-4-6]	15	r308	[1-2-5-9]	43	r308	[1-2-5]	28
h309	[1-2-3-4]	28	h309	[1-3-4-5]	77	r309	[1-2-3]	11	r309	[1-2-3-4-5]	5	p309	[1-2-3-5]	13	p309	[1-3-6]	49	m309	[1-2-3]	36	m309	[1-2-3-5]	22	r309	[1-2-4]	38	r309	[1-3-5-6]	40
h310	[1-2-3]	41	h310	[1-2-3-4]	22	r310	[1-2-3]	11	r310	[1-2-3]	15	p310	[1-2-10]	5	p310	[1-2-5]	30	m310	[1-2-3-12]	16	m310	[1-2]	59	r310	[1-2-3-4]	16	r310	[1-2-3-4]	9
h311	[1-2-3-4]	28	h311	[1-2-3-4]	22	r311	[1-2-10]	3	r311	[1-2-7]	27	p311	[1-2-3-4-5]	8	p311	[1-2-4]	25	m311	[3-4]	159	m311	[1-2]	59	r311	[1-2-3]	29	r311	[1-2-3-6]	13
h312	[2-3-4]	146	h312	[1-2]	67	r312	[1-2-4]	16	r312	[1-2-3-4]	8	p312	[1-2-3-6]	14	p312	[1-4-5]	55	m312	[1-2]	71	m312	[1-2-3-4-5-6]	13	r312	[1-2-3-7]	26	r312	[1-2-3]	16
h313	[1-2-3-8]	39	h313	[1-2]	67	r313	[1-2-4]	16	r313	[1-11]	2	p313	[1-2-4-5]	21	p313	[1-2-5]	30	m313	[1-16]	4	m313	[1-3]	90	r313	[1-4]	76	r313	[1-2-4-7]	20
h314	[1-2-3-4]	28	h314	[1-2-3-5]	26	r314	[1-2-3]	11	r314	[1-2-3-5]	10	p314	[1-2-6]	32	p314	[1-4]	59	m314	[1-4]	107	m314	[1-4]	104	r314	[1-2-3]	29	r314	[1-3-4-11]	34
h315	[1-5]	120	h315	[1-2-3-5]	26	r315	[1-2-5]	18	r315	[1-2-3]	15	p315	[1-2-3]	18	p315	[1-2-3-5]	12	m315	[1-2-4]	50	m315	[1-2-3-4]	18	r315	[1-2-5]	44	r315	[1-2-3]	16
h316	[1-2-3-4]	28	h316	[1-2-3-4-5]	17	r316	[1-2-3-5]	7	r316	[1-2-3]	15	p316	[1-2-3-5-6]	11	p316	[1-2-4-6]	22	m316	[1-2-5]	58	m316	[1-2-3]	30	r316	[1-2-5-6]	40	r316	[1-3-4]	39
h317	[1-2-3]	41	h317	[1-7]	130	r317	[1-2-3-4]	6	r317	[1-2-3-5]	10	p317	[1-2-4-6]	22	p317	[1-3-4-5]	40	m317	[1-2-3-4]	24	m317	[1-2-3]	30	r317	[2-4]	90	r317	[1-2]	33
h318	[1-8-9]	132	h318	[1-2-3]	34	r318	[1-2-5]	18	r318	[1-2-3]	15	p318	[1-3-5-6]	42	p318	[1-2-3-6]	14	m318	[3-5]	160	m318	[1-2]	59	r318	[1-2-3-4-6]	13	r318	[1-2-3-4]	9
h319	[1-2-3]	41	h319	[1-2-4-5]	43	r319	[1-2-3-6]	8	r319	[1-2-3]	15	p319	[1-2-3-6]	14	p319	[1-3-4]	45	m319	[1-2-3-6]	32	m319	[1-2-4]	41	r319	[1-2]	51	r319	[1-2-3-4-6]	6
h320	[1-2-3-5]	34	h320	[1-3-6]	93	r320	[1-2-3-4]	6	r320	[1-2-3-4]	8	p320	[1-2-5]	29	p320	[1-2-3-4]	9	m320	[1-2-3-4-5]	19	m320	[1-2-3]	30	r320	[1-2-3-4]	16	r320	[1-2-3]	16
h321	[1-2]	68	h321	[2-3-4]	147	r321	[1-2-8]	23	r321	[1-2-7]	27	p321	[1-2-3-4]	10	p321	[1-2-3-4]	9	m321	[1-2-3]	36	m321	[1-4]	104	r321	[1-2-3-4-5]	12	r321	[1-2-3-4]	9
h322	[1-2-3-4]	28	h322	[1-2-3-4]	22	r322	[1-2-3-5]	7	r322	[1-2-3-4]	8	p322	[1-2-4]	24	p322	[1-2-5-6]	27	m322	[1-4-5]	99	m322	[1-2-3]	30	r322	[1-2-11]	5	r322	[1-3-6]	43
h323	[1-2-3]	41	h323	[1-4-6]	108	r323	[1-2-3]	11	r323	[1-2-3-4-5]	5	p323	[1-2-10]	5	p323	[1-2-3-4]	9	m323	[1-2-3]	36	m323	[1-4-5]	97	r323	[1-2-6]	47	r323	[1-2-3]	16
h324	[1-2]	68	h324	[2-3-4-5]	143	r324	[1-2-4]	16	r324	[1-2-3]	15	p324	[1-5-7]	56	p324	[1-2]	37	m324	[1-2-3]	36	m324	[1-2-3]	30	r324	[1-2]	51	r324	[2-3-5]	68
h325	[1-2-3-4]	28	h325	[1-2-3-4]	22	r325	[1-2-3]	11	r325	[1-2-3]	15	p325	[1-2-3]	18	p325	[1-2-3]	18	m325	[1-2-3]	36	m325	[1-2-3-4]	18	r325	[1-2-4]	38	r325	[1-2-3-5]	12
h326	[1-2-3-4-6]	24	h326	[1-2]	67	r326	[1-2-3-4]	6	r326	[1-2-6]	26	p326	[1-2-4]	24	p326	[1-3-6]	49	m326	[1-2-3]	36	m326	[1-2-4]	41	r326	[1-3-4]	59	r326	[1-2-3-4]	9
h327	[1-2-3]	41	h327	[1-2-4-5]	43	r327	[1-2-4-6]	14	r327	[1-2-3]	15	p327	[1-2-4]	24	p327	[1-2-3]	18	m327	[1-2]	71	m327	[1-2-3-5]	22	r327	[1-4-8]	75	r327	[1-2-4]	23
h328	[1-2-3-7]	38	h328	[1-2-3]	34	r328	[1-2-3-4]	6	r328	[1-2-3-4]	8	p328	[1-2-5]	29	p328	[1-2-3-4]	9	m328	[1-4-11]	94	m328	[1-2-3]	30	r328	[1-2-4-6]	34	r328	[1-2-3]	16
h329	[1-2-5]	58	h329	[1-9]	133	r329	[1-2-3-4]	6	r329	[1-2-3-4-5]	5	p329	[1-2]	36	p329	[2-3-5]	72	m329	[1-3-5-6]	81	m329	[1-3-4]	72	r329	[1-2-3-4]	16	r329	[1-2-3-4]	9
h330	[1-2-3-4]	28	h330	[1-2-3-4]	22	r330	[1-2-4]	16	r330	[1-2-3]	15	p330	[1-2-3-4]	10	p330	[1-2-3-4]	9	m330	[1-2-3]	36	m330	[1-2-5-6-8]	42	r330	[1-2-3]	29	r330	[1-2-3-5]	12
h331	[1-3-5]	85	h331	[1-2-3]	34	r331	[1-2-3]	11	r331	[1-2-3-8]	13	p331	[1-2-3-5-7]	12	p331	[1-2-3]	18	m331	[1-2-3-4]	24	m331	[1-2-3]	30	r331	[1-2-3-5]	21	r331	[1-2-3-6]	13
h332	[1-2-3-4]	28	h332	[1-2-3-5]	26	r332	[1-2]	25	r332	[1-2-3-4]	8	p332	[1-2-3]	18	p332	[1-2-3-5]	12	m332	[1-2-7-9]	67	m332	[1-2-3]	30	r332	[1-2-6]	47	r332	[1-2-4]	23
h333	[1-2-4-6]	47	h333	[1-2-3-4]	22	r333	[1-2-4]	16	r333	[1-2-3-5]	10	p333	[1-2-6]	32	p333	[1-2-4]	25	m333	[1-2-3]	36	m333	[1-2-5]	47	r333	[1-2-3-4]	16	r333	[1-2-4-5]	17
h334	[1-2-3-8]	39	h334	[1-2-3-6]	29	r334	[1-2-7]	22	r334	[1-2-10]	3	p334	[1-2-4-5]	21	p334	[1-2-4]	25	m334	[1-2-3-4]	24	m334	[1-2-3-5]	22	r334	[1-2]	51	r334	[1-2-4-5]	17
h335	[1-2-3]	41	h335	[1-3-6]	93	r335	[1-2-3-4]	6	r335	[1-2-3-5]	10	p335	[1-2-3]	18	p335	[1-2-5-6]	27	m335	[1-2-3-6]	32	m335	[1-2-3]	30	r335	[1-2-4]	38	r335	[1-2-3-6]	13
h336	[1-2-4-5]	46	h336	[1-2-3]	34	r336	[1-11]	2	r336	[1-4]	46	p336	[1-2-6-7]	30	p336	[1-2-3]	18	m336	[1-3-4]	80	m336	[1-4-13]	93	r336	[1-2-6]	47	r336	[1-2-3-4-7]	7
h337	[1-2]	68	h337	[1-7-8]	128	r337	[1-2-3-4-5]	4	r337	[1-2-3]	15	p337	[1-3-9]	46	p337	[1-3]	50	m337	[1-2-3]	36	m337	[1-2-3-6]	26	r337	[1-2-3-5]	21	r337	[1-2-3]	16
h338	[1-2-4-5]	46	h338	[1-2-3]	34	r338	[1-2-3]	11	r338	[1-4-7]	44	p338	[1-2-3-5]	13	p338	[1-2-4]	25	m338	[1-2-3-7]	33	m338	[1-2-3]	30	r338	[1-2-3-6]	24	r338	[1-2]	33
h339	[1-2]	68	h339	[7-11]	202	r339	[1-3-4]	29	r339	[1-4-5-7]	41	p339	[1-2-3-6]	14	p339	[1-2-3]	18	m339	[1-3-4]	80	m339	[1-2-4-5]	36	r339	[1-2-3-4]	16	r339	[1-2-3-4]	9
h340	[1-2]	68	h340	[2-4-5]	157	r340	[1-2]	25	r340	[1-3-6-7]	38	p340	[1-2-3]	18	p340	[1-2-3-4-5]	6	m340	[1-2]	71	m340	[2]	148	r340	[1-3-4-7]	56	r340	[1-2-5]	28
h341	[1-2-3-6]	37	h341	[1-2-3-6]	29	r341	[1-2-4]	16	r341	[1-3-6]	39	p341	[1-2-3]	18	p341	[1-2-3-6]	14	m341	[1-2]	71	m341	[2]	148	r341	[1-3]	69	r341	[1-2-5]	28
h342	[1-2-5-8]	56	h342	[1-2-3]	34	r342	[1-2-3]	11	r342	[1-2-3-5]	10	p342	[1-2-5]	29	p342	[1-4-7]	57	m342	[1-2-3-9]	35	m342	[1-2-3]	30	r342	[1-2-4-5-6]	31	r342	[1-2-3]	16
h343	[1-3]	93	h343	[1-4-6]	108	r343	[1-2-3-4-5]	4	r343	[1-2-3-4]	8	p343	[1-4]	54	p343	[1-2-3-4]	9	m343	[1-2-3]	36	m343	[1-3-6-10]	81	r343	[1-2-6-7]	45	r343	[1-2-4]	23
h344	[1-3]	93	h344	[1-4]	112	r344	[1-2-3-8]	10	r344	[1-2-5]	24	p344	[1-2-10]	5	p344	[1-2-5-6]	27	m344	[1-2-3-4]	24	m344	[1-2-3-5]	22	r344	[1-3-7]	66	r344	[1-2-5]	28
h345	[1-2-3-4]	28	h345	[1-2-3-4]	22	r345	[1-2-3]	11	r345	[1-2-5-7]	23	p345	[1-3-4]	41	p345	[1-4-5]	55	m345	[1-2-4]	50	m345	[1-2-5]	47	r345	[1-2-3-4]	16	r345	[1-2-3-4]	9
h346	[1-2]	68	h346	[1-2-10]	6	r346	[1-2-5]	18	r346	[1-3-4-7]	34	p346	[1-2-3-6]	14	p346	[1-2-3-4]	9	m346	[1-2-3]	36	m346	[1-2-8]	57	r346	[1-2-3-5]	21	r346	[1-2-3]	16
h347	[1-2-3-5]	34	h347	[1-2-3-5]	26	r347	[1-2-3-5]	7	r347	[1-2-4-5]	16	p347	[1-2-3]	18	p347	[1-2-4-8]	24	m347	[1-16]	4	m347	[1-2]	59	r347	[1-2-3-4]	16	r347	[1-2-4-6]	19
h348	[1-2-3-6]	37	h348	[1-2-3-4-5]	17	r348	[1-2-3]	11	r348	[1-2-3-7]	12	p348	[1-2-3-4]	10	p348	[1-2-6]	33	m348	[11]	131	m348	[1-2]	59	r348	[1-2-3]	29	r348	[1-3-4-6]	36
h349	[1-2-7]	64	h349	[1-2-3]	34	r349	[1-2-8]	23	r349	[1-2-6]	26	p349	[1-2-3-4-5]	8	p349	[1-2-6]	33	m349	[1-2-3]	36	m349	[1-2-3-10]	11	r349	[1-2-3-4-5-6]	11	r349	[1-2-3]	16
h350	[1-2-3]	41	h350	[1-2-3-5]	26	r350	[1-2-10]	3	r350	[1-2-5]	24	p350	[1-2-5]	29	p350	[1-2-5-6]	27	m350	[1-2-3-6]	32	m350	[1-3-4]	72	r350	[1-3-4-7]	56	r350	[1-2-4]	23
h351	[1-2-3-4]	28	h351	[1-2-4-5]	43	r351	[1-2-3-6]	8	r351	[1-2-3]	15	p351	[1-2-3-4-5]	8	p351	[1-2-3]	18	m351	[1-2]	71	m351	[2]	148	r351	[1-2-3-4]	16	r351	[1-2-3]	16
h352	[1-2-3]	41	h352	[1-2-4-5]	43	r352	[1-2-3]	11	r352	[1-2-3-4-5]	5	p352	[1-2-5]	29	p352	[1-2-9]	36	m352	[1-2-3-5]	29	m352	[1-2-4]	41	r352	[1-2-3-4]	16	r352	[1-2-4-5]	17
h353	[1-4-11]	95	h353	[1-3-4]	84	r353	[1-2-3-6]	8	r353	[1-2-5-6]	22	p353	[1-2]	36	p353	[5-6-7]	82	m353	[1-8]	128	m353	[1-2]	59	r353	[1-2-3]	29	r353	[1-2-3-4]	9
h354	[1-2-5]	58	h354	[1-2-5-10]	50	r354	[1-2]	25	r354	[1-2-5-7]	23	p354	[1-2-3]	18	p354	[1-4-8]	58	m354	[1-2-3-4]	24	m354	[1-2]	59	r354	[1-2-3-6]	24	r354	[1-2-3-4-6]	6
h355	[1-2-3-4-5]	23	h355	[1-2-8]	65	r355	[2-3-4]	43	r355	[1-2]	30	p355	[1-2-3]	18	p355	[1-2-3-5]	12	m355	[1-2-3-6]	32	m355	[1-2-3-5]	22	r355	[1-2-7]	48	r355	[1-2-4-5]	17
h356	[1-2-3]	41	h356	[1-2-3]	34	r356	[1-2-3-4]	6	r356	[1-2-3-4]	8	p356	[1-2-3-5]	13	p356	[1-2-4]	25	m356	[1-2-4]	50	m356	[1-2-3-4]	18	r356	[1-2-3-8]	27	r356	[1-2-5-6]	24
h357	[1-2-3-4]	28	h357	[1-2-3-4]	22	r357	[1-2-3-4]	6	r357	[1-2-4]	21	p357	[1-2-4]	24	p357	[1-2-3-5]	12	m357	[1-5-7]	113	m357	[1-2]	59	r357	[1-2-3-4-6]	13	r357	[1-2-3]	16
h358	[1-10]	2	h358	[1-2-4]	49							p358	[1-2-3-6]	14	p358	[1-2-3]	18	m358	[1-2-3-5]	29	m358	[1-2-3-4]	18	r358	[1-2-5]	44	r358	[1-2-4-6]	19
h359	[1-2-3-4-6]	24	h359	[1-2-4]	49							p359	[2-3-5]	61	p359	[1-2]	37	m359	[1-2-3-4]	24	m359	[1-2-3-4]	18	r359	[1-2-3-4]	16	r359	[1-2-3-4]	9
h360	[1-2-3-10]	16	h360	[1-2-3-4]	22							p360	[1-2-3-4]	10	p360	[1-2-3-5]	12	m360	[1-2-4]	50	m360	[1-2]	59	r360	[1-2-3-10]	7	r360	[1-2-3-6]	13
h361	[1-2-3-5]	34	h361	[1-2-3]	34							p361	[1-3-4]	41	p361	[1-2-4]	25	m361	[1-2-4]	50	m361	[1-2-3]	30	r361	[1-2-3-4]	16	r361	[1-2-3-4]	9
h362	[1-2-3-5]	34	h362	[1-2-3]	34							p362	[1-2-4]	24	p362	[1-2-3-4]	9	m362	[1-2-4]	50	m362	[1-2-3-4]	18	r362	[1-3-6-7]	63	r362	[1-2-6]	30
h363	[1-2-4]	51	h363	[1-2-7]	64							p363	[1-2-3-6]	14	p363	[1-2-3-4]	9	m363	[1-2-3-4]	24	m363	[1-2-3]	30	r363	[1-2-3-4]	16	r363	[1-2-3-4]	9
h364	[1-2-6]	62	h364	[1-2-4]	49							p364	[1-2]	36	p364	[1-5-6]	61	m364	[2-4]	151	m364	[1-2]	59	r364	[1-2-3]	29	r364	[1-4-11]	48
h365	[1-2-5]	58	h365	[1-2-3]	34							p365	[1-4-5-6]	49	p365	[1-2]	37	m365	[1-2-3-4]	24	m365	[1-3-4-5]	67	r365	[1-5]	78	r365	[1-3]	46
h366	[1-2-3-5-7]	31	h366	[1-2-3]	34							p366	[1-2-3]	18	p366	[1-2-3-4-5]	6	m366	[1-2-3-8]	34	m366	[1-2-3]	30	r366	[1-2-3]	29	r366	[1-2-3-6]	13
h367	[1-4]	109	h367	[1-2-3-4]	22							p367	[1-2-3-5]	13	p367	[1-2-3-4]	9	m367	[1-2-3-5]	29	m367	[1-2-3-4-5]	14	r367	[1-4-7]	74	r367	[1-3]	46
h368	[1-5-8]	118	h368	[1-4]	112							p368	[1-2-3]	18	p368	[1-2-3-4]	9	m368	[1-2]	71	m368	[1-2-8-10]	56	r368	[1-2-4-5]	33	r368	[1-2-3-5]	12
h369	[1-3-5-6]	82	h369	[1-2-7]	64							p369	[1-2-3-4-6]	9	p369	[1-2-3-4]	9	m369	[1-2-3]	36	m369	[1-2-4]	41	r369	[1-2-3-4-6]	13	r369	[1-2]	33
h370	[1-2-3]	41	h370	[1-2-6]	63							p370	[1-2-3-5]	13	p370	[1-2-3-4-6]	7	m370	[1-2-3-4]	24	m370	[1-2]	59	r370	[1-2]	51	r370	[1-4-10]	47
h371	[2-3-12]	140	h371	[1-2]	67							p371	[1-2-5]	29	p371	[1-2-3-7]	15	m371	[1-2-3-4]	24	m371	[1-2-3]	30	r371	[1-2-4-6]	34	r371	[1-2-6]	30
h372	[1-2-3-5]	34	h372	[1-2-3-4]	22							p372	[1-2-3]	18	p372	[1-2-3-4-5]	6	m372	[1-4-5-9]	98	m372	[1-2]	59	r372	[1-2-3-4]	16	r372	[1-2-3-5]	12
h373	[1-3-4]	80	h373	[1-2-4-6]	45							p373	[1-2-3-4]	10	p373	[1-2-3]	18	m373	[1-2-3-5]	29	m373	[1-2-4-6]	37	r373	[1-2-5]	44	r373	[1-2-3-5]	12
h374	[1-5-10]	110	h374	[1-2]	67							p374	[1-2-3]	18	p374	[1-2-5-8]	29	m374	[1-4]	107	m374	[1-4-10]	91	r374	[1-2-3]	29	r374	[1-4-6]	52
h375	[1-2-3-5]	34	h375	[1-2-4]	49							p375	[1-2]	36	p375	[2-3-4]	70	m375	[6]	167	m375	[1-2]	59	r375	[1-2-3-4-5]	12	r375	[1-2-4]	23
h376	[1-2-3-4]	28	h376	[1-2-4-5]	43							p376	[1-2-3-4]	10	p376	[1-2-3]	18	m376	[1-2-3-4]	24	m376	[1-2-3-7]	27	r376	[1-2-6]	47	r376	[1-2-3]	16
h377	[1-2-3-4]	28	h377	[1-2-3]	34							p377	[1-2-7]	33	p377	[1-2-10]	2	m377	[1-2-4]	50	m377	[1-3-4-5]	67	r377	[1-2-4-5-7]	32	r377	[1-2-3]	16
h378	[1-2-4]	51	h378	[1-2-3-4]	22							p378	[1-2-3-4-5]	8	p378	[1-2-3]	18	m378	[1-2-3-4-5]	19	m378	[1-2-4]	41	r378	[1-2-3-4-5]	12	r378	[1-2-4-5]	17
h379	[1-7-12]	128	h379	[1-2]	67							p379	[1-2-3-4]	10	p379	[1-2-3-4]	9	m379	[1-2-3-5-7]	26	m379	[1-2-5]	47	r379	[1-2-3-4]	16	r379	[1-2-3-4]	9
h380	[1-2-3-6]	37	h380	[1-3-4-5]	77							p380	[1-2-4-6]	22	p380	[1-2-3-4]	9	m380	[1-2-4]	50	m380	[1-2-4-5]	36	r380	[1-2-5]	44	r380	[1-2-3-4-5]	5
h381	[1-3-6]	88	h381	[1-2-3-5]	26							p381	[1-2-3-6]	14	p381	[1-2-3]	18	m381	[1-2-3-4]	24	m381	[1-2-3]	30	r381	[1-2-3]	29	r381	[1-2-3-7]	14
h382	[1-2-4-7]	48	h382	[1-2]	67							p382	[1-2-4]	24	p382	[1-2-3-4]	9	m382	[1-2-3]	36	m382	[1-2-3]	30	r382	[1-2-3-4]	16	r382	[1-2-3]	16
h383	[1-2-3-4]	28	h383	[1-2-3]	34							p383	[1-2-3-4]	10	p383	[1-2-4]	25	m383	[1-4-5-6]	96	m383	[1-2-4]	41	r383	[1-2-7]	48	r383	[1-3-4]	39
h384	[1-2-5]	58	h384	[1-2-3]	34							p384	[1-2-10]	5	p384	[1-2-5]	30	m384	[1-3]	92	m384	[1-5]	112	r384	[1-2-3-5]	21	r384	[1-2-3]	16
h385	[1-2-4-10]	42	h385	[1-2-3]	34							p385	[1-2-3-6]	14	p385	[1-2-3]	18	m385	[1-2-4]	50	m385	[1-2-4-5-7]	34	r385	[1-2]	51	r385	[2-3-4-7]	67
h386	[1-2]	68	h386	[1-2-4-7]	46							p386	[1-2-3-4]	10	p386	[1-2-6]	33	m386	[1-2-5]	58	m386	[1-2-3-4]	18	r386	[1-2]	51	r386	[1-2-3-5-6]	10
h387	[1-2-5-6]	54	h387	[1-2-3-4]	22							p387	[1-2-3-6]	14	p387	[1-2-3-5]	12	m387	[1-2-3-4]	24	m387	[1-2-3-6]	26	r387	[1-2-3-4]	16	r387	[1-2-4]	23
h388	[1-2-5-7]	55	h388	[1-2-3]	34							p388	[1-2-3-5]	13	p388	[1-2-3-5]	12	m388	[1-2-3-5]	29	m388	[1-2-3]	30	r388	[1-2-3-6]	24	r388	[1-2-4]	23
h389	[1-2-3-4-5]	23	h389	[1-2-4]	49							p389	[1-2-6]	32	p389	[1-2-3-5]	12	m389	[1-2-3-11]	15	m389	[1-2-3]	30	r389	[1-2-4]	38	r389	[1-3-6]	43
h390	[1-2-3]	41	h390	[1-2-3-6]	29							p390	[1-3-4-6]	39	p390	[1-3-5]	48	m390	[1-2-3]	36	m390	[1-2-3-5]	22	r390	[1-2-5-7]	41	r390	[1-2-3]	16
h391	[1-2-3]	41	h391	[1-2-3-7]	31							p391	[1-2-3-4]	10	p391	[1-2-8]	35	m391	[1-3]	92	m391	[1-2-4-10]	31	r391	[1-2-3-4-5]	12	r391	[1-2-3]	16
h392	[1-2-3-5]	34	h392	[1-2-3-5]	26							p392	[1-2-3-4]	10	p392	[1-2-3-5]	12	m392	[1-2-3-4]	24	m392	[1-2-3]	30	r392	[1-2-4-6]	34	r392	[1-2-3-4]	9
h393	[1-2-4-6]	47	h393	[1-2-3-4]	22							p393	[1-2-3]	18	p393	[1-2-3-5]	12	m393	[1-2-3-4]	24	m393	[1-2-3-4-5]	14	r393	[1-2-3-4]	16	r393	[1-2-3-4]	9
h394	[1-2-6]	62	h394	[1-3-4-7]	81							p394	[1-2-4-5]	21	p394	[1-2-3]	18	m394	[1-2-4]	50	m394	[1-2-3-4]	18	r394	[1-2-3-4]	16	r394	[1-2-3]	16
h395	[1-2]	68	h395	[3-6]	184							p395	[1-2-4]	24	p395	[1-2-3-4-5]	6	m395	[1-2-3-5]	29	m395	[1-2-4]	41	r395	[1-3-5]	62	r395	[1-2-3]	16
h396	[1-2-3]	41	h396	[1-4-6]	108							p396	[1-2-3-4]	10	p396	[1-2-3-4]	9	m396	[1-2-3-7]	33	m396	[1-2-3-4]	18	r396	[1-2-3-6]	24	r396	[1-3-5]	42
h397	[1-2-4]	51	h397	[1-4-11]	98							p397	[1-2-3-4]	10	p397	[1-2-3]	18	m397	[1-2-4-5]	44	m397	[1-2-5]	47	r397	[1-2-5]	44	r397	[1-6]	60
h398	[1-2-3]	41	h398	[1-2-3-5]	26							p398	[1-2-5-7]	27	p398	[1-2-3]	18	m398	[1-2-5-10]	51	m398	[1-2-3]	30	r398	[4-5-7]	98	r398	[1-2]	33
h399	[1-2-4]	51	h399	[1-2-3-4-5]	17							p399	[1-2-3]	18	p399	[1-2-3]	18	m399	[1-2-4-5]	44	m399	[1-2-5-6]	43	r399	[1-2-3]	29	r399	[1-2-4]	23
h400	[1-2-10]	10	h400	[1-2]	67							p400	[1-3-9]	46	p400	[1-3]	50	m400	[1-2-3-4]	24	m400	[1-2-3]	30	r400	[1-2-3-6]	24	r400	[1-2-4-5]	17
h401	[1-2-3-4-9]	27	h401	[1-2-3]	34							p401	[1-3]	47	p401	[1-4-5]	55	m401	[1-6-10]	117	m401	[1-2]	59	r401	[1-2-3-5]	21	r401	[1-2-3-4]	9
h402	[1-2-3-6]	37	h402	[1-2-3]	34							p402	[1-2]	36	p402	[1-3-4-9]	44	m402	[1-2-4]	50	m402	[1-2-3-4-5]	14	r402	[1-2-3-4-5]	12	r402	[1-2-3-4]	9
h403	[1-2-3-6]	37	h403	[1-2-3]	34							p403	[1-2-4]	24	p403	[1-4-11]	51	m403	[1-2-3-5]	29	m403	[1-2-3]	30	r403	[1-2-3]	29	r403	[1-2-3]	16
h404	[1-2-3-4]	28	h404	[1-2-3]	34							p404	[1-2-10]	5	p404	[1-2-5]	30	m404	[2-3-6]	143	m404	[1-2]	59	r404	[1-2-3-5]	21	r404	[1-2-4-5]	17
h405	[1-2-3]	41	h405	[1-2-4-5]	43							p405	[1-2-3-6]	14	p405	[1-2-3]	18	m405	[1-2-4]	50	m405	[1-3-7]	87	r405	[2-6-7]	91	r405	[1-2]	33
h406	[1-2-6]	62	h406	[1-2-3-4]	22							p406	[1-2-3-4]	10	p406	[1-2-3-6]	14	m406	[1-2-5-6]	54	m406	[1-2-7]	55	r406	[1-2-3-6]	24	r406	[1-2-3]	16
h407	[1-2]	68	h407	[2-3-4-5-9]	142							p407	[1-2-3]	18	p407	[1-2-3]	18	m407	[1-2-4-8]	48	m407	[1-2]	59	r407	[1-2-3-5]	21	r407	[1-2-3]	16
h408	[1-2-3]	41	h408	[1-3-4]	84							p408	[1-2-6-9]	31	p408	[1-2-4]	25	m408	[1-3-4]	80	m408	[1-2-10]	5	r408	[1-2-3-6]	24	r408	[1-2-3]	16
h409	[9-10]	174	h409	[1-2]	67							p409	[1-2-3]	18	p409	[1-2-3-5]	12	m409	[1-2-3]	36	m409	[1-2-3-6]	26	r409	[1-2-3-6]	24	r409	[1-2-3-7]	14
h410	[1-6-8]	124	h410	[1-4]	112							p410	[1-2-5]	29	p410	[1-2-3-4-5]	6	m410	[1-3-6]	87	m410	[1-3-4-5]	67	r410	[1-2-3]	29	r410	[1-2-3-6]	13
h411	[1-5-7]	117	h411	[1-2]	67							p411	[1-2-3-4]	10	p411	[1-2-5]	30	m411	[1-2-3-4-5]	19	m411	[1-2-3-4]	18	r411	[1-2-3-4]	16	r411	[1-2-3-5]	12
h412	[1-2-3]	41	h412	[1-2-4-8]	47							p412	[1-2]	36	p412	[1-2-4-6]	22	m412	[1-2-5-6]	54	m412	[1-2-3-4]	18	r412	[1-2-3-4]	16	r412	[1-2-3-5]	12
h413	[1-2-3-4]	28	h413	[1-2-4-6]	45							p413	[1-2-4]	24	p413	[1-2-4]	25	m413	[1-2]	71	m413	[1-2-6-8]	51	r413	[1-2-3-4]	16	r413	[1-2-3-4]	9
h414	[2-5-6]	156	h414	[1-2]	67							p414	[1-2-4]	24	p414	[1-2-3-4]	9	m414	[1-2-3-5]	29	m414	[1-2-6]	53	r414	[1-2-3-4]	16	r414	[1-2-3-4-5]	5
h415	[1-5]	120	h415	[1-13]	5							p415	[1-2-5]	29	p415	[1-2-5]	30	m415	[1-2]	71	m415	[1-2-3-4]	18	r415	[1-2-4]	38	r415	[1-2-5]	28
h416	[1-2-3-5]	34	h416	[1-2-3-5-6]	23							p416	[1-2-3]	18	p416	[1-2-3-4]	9	m416	[1-2-3]	36	m416	[1-2-4-5-6]	33	r416	[1-2]	51	r416	[1-2-5]	28
h417	[1-3-4-5]	76	h417	[1-3]	97							p417	[1-2-3-4]	10	p417	[1-2-3-4]	9	m417	[1-2-3]	36	m417	[1-5-7-8]	109	r417	[1-2]	51	r417	[1-2-5-6]	24
h418	[1-2-10]	10	h418	[1-2-5]	60							p418	[1-2-3]	18	p418	[1-2-3]	18	m418	[1-2]	71	m418	[2-3]	136	r418	[1-2-3-6]	24	r418	[1-2-3-4]	9
h419	[1-2-3]	41	h419	[1-2-5]	60							p419	[1-2-7]	33	p419	[1-2]	37	m419	[1-2-3-4]	24	m419	[1-2-3-8]	28	r419	[1-2-3]	29	r419	[1-2-3-4-7]	7
h420	[1-2-3-4]	28	h420	[1-2-11]	7							p420	[1-3-7]	45	p420	[1-4-5]	55	m420	[1-3-4-5]	76	m420	[1-2-4]	41	r420	[1-2-7]	48	r420	[1-2-3]	16
h421	[1-2-3-4-12]	21	h421	[1-2]	67							p421	[1-2-3-4]	10	p421	[1-2-3-4]	9	m421	[2-4]	151	m421	[1-2]	59	r421	[1-2-4]	38	r421	[1-2-4]	23
h422	[1-2-4]	51	h422	[1-6]	125							p422	[1-2-3-7]	15	p422	[1-2-3-4]	9	m422	[1-2-3-5]	29	m422	[1-2-3-4]	18	r422	[1-2-4-6]	34	r422	[1-2-3-6]	13
h423	[1-3-4]	80	h423	[1-3-8]	95							p423	[1-2-3-6]	14	p423	[1-2-3-6]	14	m423	[1-2-4-5]	44	m423	[1-2-3-5]	22	r423	[1-2-4]	38	r423	[1-8]	63
h424	[1-2-5]	58	h424	[1-2-9]	66							p424	[1-4-5-8]	50	p424	[1-2-4]	25	m424	[1-2-3-4]	24	m424	[1-2-3-4]	18	r424	[1-2-3]	29	r424	[1-2-3-5]	12
h425	[1-4]	109	h425	[1-2]	67							p425	[1-2-3]	18	p425	[1-2-5]	30	m425	[1-2-4]	50	m425	[1-2-3-4-5]	14	r425	[1-3-4-5]	54	r425	[1-2-4]	23
h426	[1-3-4]	80	h426	[1-2]	67							p426	[1-2-3]	18	p426	[1-2-3]	18	m426	[1-2-3-4]	24	m426	[1-2-4-5]	36	r426	[1-2-3-4]	16	r426	[1-2-3-4-5]	5
h427	[1-2-4-5]	46	h427	[1-2-3-4]	22							p427	[1-2-3-4-5]	8	p427	[1-2-3-7]	15	m427	[1-2-3-5]	29	m427	[1-2-4]	41	r427	[1-2-3]	29	r427	[1-2-3-4-5]	5
h428	[1-2-3-5]	34	h428	[1-2-4-5]	43							p428	[1-2-8]	34	p428	[1-2-5]	30	m428	[1-4-5]	99	m428	[1-3-4]	72	r428	[1-2-3-4]	16	r428	[1-2-3-4]	9
h429	[1-2-3]	41	h429	[1-3-4-5-6]	76							p429	[1-2-3]	18	p429	[1-3-5]	48	m429	[1-2]	71	m429	[1-2-4-6]	37	r429	[1-3-9]	68	r429	[1-4-6]	52
h430	[1-3-4-6]	77	h430	[1-2-3]	34							p430	[1-2-9]	35	p430	[1-2-3-5]	12	m430	[2]	156	m430	[2]	148	r430	[1-2-3-4-7]	14	r430	[1-2-3]	16
h431	[1-2-3]	41	h431	[1-2-3]	34							p431	[1-5-6]	55	p431	[1-2-3-5]	12	m431	[1-2-3-6]	32	m431	[1-2-3-6]	26	r431	[1-2-3]	29	r431	[1-2-4-5]	17
h432	[1-2-3]	41	h432	[1-2-3-5]	26							p432	[1-3-4-9]	40	p432	[1-2-3]	18	m432	[1-2-3-4]	24	m432	[1-2-3-4]	18	r432	[1-2-3-4]	16	r432	[1-2-4-5]	17
h433	[1-2-4]	51	h433	[1-2-3-4]	22							p433	[1-2-3-4]	10	p433	[1-4-6]	56	m433	[1-2-3]	36	m433	[1-2-3-4]	18	r433	[1-2-3]	29	r433	[1-2-4]	23
h434	[1-2-3-5]	34	h434	[1-2-3-4]	22							p434	[1-2-3]	18	p434	[1-2-3-5]	12	m434	[1-2-4-5]	44	m434	[1-2-3-4]	18	r434	[1-2-3-4]	16	r434	[1-2-3]	16
h435	[1-2-3-4-6]	24	h435	[1-2-3-4]	22							p435	[1-2-3]	18	p435	[1-2-4]	25	m435	[1-2-3]	36	m435	[1-6-8]	118	r435	[1-3-4-5]	54	r435	[1-2-3-4]	9
h436	[1-2-8]	65	h436	[1-2-5]	60							p436	[1-2-3]	18	p436	[1-2-3]	18	m436	[1-2-3]	36	m436	[1-3-5-6-7]	75	r436	[1-2]	51	r436	[1-2-3-5-6]	10
h437	[1-2-3]	41	h437	[1-2-3-4-6]	18							p437	[1-2-4-5]	21	p437	[1-2-3]	18	m437	[1-2-5]	58	m437	[1-2]	59	r437	[1-2-3-4-5]	12	r437	[1-2-3-5]	12
h438	[1-2-4]	51	h438	[1-2-3-4]	22							p438	[1-2-4-5]	21	p438	[1-2-3-4]	9	m438	[1-2-3]	36	m438	[1-2-12]	7	r438	[1-2-3-5]	21	r438	[1-2-3]	16
h439	[1-2-3-4]	28	h439	[1-2-4-5-6]	40							p439	[1-2-3-4]	10	p439	[1-2-3-4]	9	m439	[1-2-6]	64	m439	[1-3-5-6]	76	r439	[1-2-3]	29	r439	[1-2-3-4-5]	5
h440	[1-2-14]	13	h440	[1-2-3]	34							p440	[1-2-3]	18	p440	[1-2-3]	18	m440	[1-2-3]	36	m440	[1-2-5]	47	r440	[1-2-3-5]	21	r440	[1-2-4]	23
h441	[1-2-5]	58	h441	[1-2-3]	34							p441	[1-2-4]	24	p441	[1-2-5-6]	27	m441	[1-3-5]	84	m441	[1-2-4-5]	36	r441	[1-2-3]	29	r441	[1-2-3-4]	9
h442	[1-2-4-6]	47	h442	[1-2-3]	34							p442	[1-2]	36	p442	[1-2-3]	18	m442	[1-2-3-4-6]	20	m442	[1-2-3-6]	26	r442	[1-2-3-6]	24	r442	[1-2-3]	16
h443	[1-2-4-5]	46	h443	[1-2-4]	49							p443	[1-2]	36	p443	[1-2-3]	18	m443	[1-2-3-4]	24	m443	[1-2-3]	30	r443	[1-2-3-4-5]	12	r443	[1-2-3]	16
h444	[1-2-4]	51	h444	[1-2-4-8]	47							p444	[1-3-4-5]	38	p444	[1-2-3]	18	m444	[1-2-3-6]	32	m444	[1-2-3-4]	18	r444	[1-2]	51	r444	[4-12]	73
h445	[1-2-6]	62	h445	[1-2-3]	34							p445	[1-2-5]	29	p445	[1-2-4-5]	21	m445	[1-2-3-6]	32	m445	[1-2-3-6]	26	r445	[1-2-3-4-5]	12	r445	[1-2-6]	30
h446	[1-2-4]	51	h446	[1-3-8]	95							p446	[1-3-4-5]	38	p446	[1-3]	50	m446	[1-2-3-6]	32	m446	[1-2-3]	30	r446	[1-2-3-6]	24	r446	[1-4-7]	53
h447	[1-2-3-4]	28	h447	[1-2-3]	34							p447	[1-2-4]	24	p447	[1-2-3-5]	12	m447	[1-3-4-6]	77	m447	[1-2-3]	30	r447	[1-2-3-4]	16	r447	[1-2-4]	23
h448	[1-2-3]	41	h448	[1-2-3]	34							p448	[1-2-10]	5	p448	[1-2-7]	34	m448	[1-2-3-6]	32	m448	[1-2]	59	r448	[1-2-4-5-7]	32	r448	[1-2-3]	16
h449	[1-2-3]	41	h449	[1-2-3-4]	22							p449	[4-10]	67	p449	[1-2]	37	m449	[1-2-3-10]	14	m449	[1-2-4]	41	r449	[1-2-4-5]	33	r449	[1-2-3]	16
h450	[1-2-3-5]	34	h450	[1-2-3]	34							p450	[1-3-4-5]	38	p450	[1-3-5]	48	m450	[2-4]	151	m450	[1-2]	59	r450	[1-2-3-4]	16	r450	[1-2-4-7]	20
h451	[1-2-3]	41	h451	[1-2-3-5]	26							p451	[1-2-3]	18	p451	[1-2-3-4]	9	m451	[1-2-3-4]	24	m451	[1-2-3]	30	r451	[1-2-4]	38	r451	[1-2-3-4]	9
h452	[1-2-3]	41	h452	[1-2-3]	34							p452	[1-2-3]	18	p452	[1-2-3-4]	9	m452	[1-2-3-4-5]	19	m452	[1-2-3]	30	r452	[1-2-3-5]	21	r452	[1-2-3-4]	9
h453	[1-2-3-4]	28	h453	[1-2-3-4]	22							p453	[1-2]	36	p453	[1-2-10]	2	m453	[1-2-4]	50	m453	[1-2-3-5]	22	r453	[1-3-4]	59	r453	[1-2-3]	16
h454	[1-2-4]	51	h454	[1-2-5]	60							p454	[1-2-3-4]	10	p454	[1-2-3-4]	9	m454	[1-2-4-6]	46	m454	[1-2-4-5]	36	r454	[1-2-5]	44	r454	[1-4-5]	51
h455	[1-2-3-5-6]	30	h455	[1-2-3]	34							p455	[1-2-8]	34	p455	[1-2-5]	30	m455	[1-2-3-7]	33	m455	[1-2-3-4]	18	r455	[1-3]	69	r455	[1]	65
h456	[1-2-3-5]	34	h456	[1-2-3]	34							p456	[1-2-4]	24	p456	[1-2-3-5]	12	m456	[1-3-9]	91	m456	[1-3-7]	87	r456	[1-2-4]	38	r456	[1-2-3]	16
h457	[1-3-4]	80	h457	[1-5-7]	118							p457	[1-2-4]	24	p457	[1-2-10]	2	m457	[2-3-4]	140	m457	[1-2]	59	r457	[1-2-3]	29	r457	[1-4-7]	53
h458	[1-2-4]	51	h458	[1-2-4-8]	47							p458	[1-2-6]	32	p458	[1-4-5-6]	53	m458	[1-3-6-9]	86	m458	[1-2-3]	30	r458	[2-4]	90	r458	[1-2]	33
h459	[1-3-8]	91	h459	[1-2-3]	34							p459	[1-2-4-7]	23	p459	[1-2]	37	m459	[1-2-4-5]	44	m459	[1-2-3-4]	18	r459	[1-2-3-4]	16	r459	[1-2-3-4]	9
h460	[1-2-3]	41	h460	[1-2-3-4]	22							p460	[8]	68	p460	[1-2]	37	m460	[1-2-4]	50	m460	[1-2-3-5]	22	r460	[1-2-4]	38	r460	[1-2-3]	16
h461	[1-3]	93	h461	[1-2-4]	49							p461	[1-2-3-4]	10	p461	[1-2-3-4-5]	6	m461	[1-2-3]	36	m461	[1-2-6]	53	r461	[1-2-4]	38	r461	[1-3-4-5]	35
h462	[1-2-3-6]	37	h462	[1-2-3]	34							p462	[1-2-3-4]	10	p462	[1-2-3-5]	12	m462	[1-2-3]	36	m462	[1-2-5-6]	43	r462	[1-2-4-6]	34	r462	[1-3-4]	39
h463	[1-2-3-4-5]	23	h463	[1-2-3]	34							p463	[1-2-4-5]	21	p463	[1-2-3]	18	m463	[1-2-3-4]	24	m463	[1-2-3-4]	18	r463	[1-3-4]	59	r463	[1-3-4-5]	35
h464	[1-2-8]	65	h464	[1-2-3-4]	22							p464	[1-2]	36	p464	[1-2-3-4]	9	m464	[1-2-3-4]	24	m464	[1-2-4]	41	r464	[1-2-3-4]	16	r464	[1-2-4]	23
h465	[1-2-3-4-6]	24	h465	[1-2-3]	34							p465	[1-2-4-7]	23	p465	[1-2-3-6]	14	m465	[1-2-3-5]	29	m465	[1-2-3-5]	22	r465	[1-2-4]	38	r465	[1-3-4]	39
h466	[1-2-4-7]	48	h466	[1-2-3]	34							p466	[1-3-6]	44	p466	[1-2-3]	18	m466	[1-18]	6	m466	[1]	126	r466	[1-2-3-5]	21	r466	[1-2-3]	16
h467	[1-2-3]	41	h467	[1-2-3-4]	22							p467	[1-2-3-4]	10	p467	[1-2-5]	30	m467	[1-2-3-5]	29	m467	[1-2-3-5-6]	19	r467	[1-2-5-7]	41	r467	[1-2-3-4]	9
h468	[1-2-7]	64	h468	[1-2-10]	6							p468	[1-2-3]	18	p468	[1-2-4-5]	21	m468	[1-2]	71	m468	[1-5-7]	110	r468	[1-2-4]	38	r468	[1-2-3-7]	14
h469	[1-2-3-5]	34	h469	[1-4-5]	105							p469	[1-2-4]	24	p469	[1-2-4-6]	22	m469	[1-2-3-4]	24	m469	[1-2-4-5]	36	r469	[1-2-5]	44	r469	[1-2-5-7]	25
h470	[1-2-4]	51	h470	[1-4-6-9]	107							p470	[1-2-3-4]	10	p470	[1-2-3-8]	16	m470	[1-2]	71	m470	[1-5]	112	r470	[1-2-3-4]	16	r470	[1-2-3-4]	9
h471	[1-2-3]	41	h471	[1-2-9]	66							p471	[1-2-3-4]	10	p471	[1-2-3-4]	9	m471	[1-2-5-7]	55	m471	[1-2-3-4]	18	r471	[1-2-3]	29	r471	[1-2-7]	31
h472	[1-2-3]	41	h472	[1-2-3-4-5]	17							p472	[1-2-3-10]	7	p472	[1-2]	37	m472	[1-2-4-6]	46	m472	[1-2-5-7]	44	r472	[1-2-3-4]	16	r472	[1-3-4]	39
h473	[1-2-3]	41	h473	[1-2-3-5]	26							p473	[1-3]	47	p473	[1-2-3-7]	15	m473	[1-2-4-6]	46	m473	[1-2-3-4]	18	r473	[1-2-3-6]	24	r473	[1-2-3-4]	9
h474	[1-2-3]	41	h474	[1-2-7]	64							p474	[1-2-3]	18	p474	[1-2-3]	18	m474	[1-2-3]	36	m474	[1-2-4-11]	32	r474	[1-2-3]	29	r474	[1-2-3-4]	9
h475	[1-2-3-5]	34	h475	[1-2-4]	49							p475	[1-2-3-4]	10	p475	[1-2-5]	30	m475	[1-2-3-7]	33	m475	[1-2-3-4]	18	r475	[1-2-3-5-6]	17	r475	[1-2-4]	23
h476	[1-2-3-5]	34	h476	[1-2-3-4]	22							p476	[1-2]	36	p476	[3-16]	78	m476	[1-2-9]	70	m476	[1-2]	59	r476	[1-9-10]	81	r476	[1-2-3]	16
h477	[1-2-3-4]	28	h477	[1-2-3-4]	22							p477	[1-2-3-4]	10	p477	[1-2-6]	33	m477	[1-4-5-6]	96	m477	[1-3-4]	72	r477	[1-2-4]	38	r477	[1-2-3]	16
h478	[1-2-3-4]	28	h478	[1-2-3]	34							p478	[1-2-4]	24	p478	[1-2-3-4]	9	m478	[1-2-3-4]	24	m478	[1-2-4-6]	37	r478	[1-2-3-4]	16	r478	[1-2-3-4]	9
h479	[1-2-3]	41	h479	[1-2-4-5]	43							p479	[1-2-3-4]	10	p479	[1-2-3-4]	9	m479	[1-2-5-6]	54	m479	[1-2]	59	r479	[1-2-4]	38	r479	[1-2-4-5]	17
h480	[1-2-3-4]	28	h480	[1-2-3-6]	29							p480	[1-2-3]	18	p480	[1-2-3-4]	9	m480	[1-2-3-5]	29	m480	[1-2-3]	30	r480	[1-3]	69	r480	[1-2-3-4-6]	6
h481	[1-2-10]	10	h481	[1-2-5]	60							p481	[1-2-4]	24	p481	[1-3-4-5]	40	m481	[1-2-3]	36	m481	[1-2-3-5]	22	r481	[1-5-6]	77	r481	[1-2-3]	16
h482	[1-2-4]	51	h482	[1-2-5]	60							p482	[1-2-3-5-7]	12	p482	[1-2-3]	18	m482	[1-2-3-5]	29	m482	[1-2-3-4-5]	14	r482	[1-2]	51	r482	[1-2-4-6]	19
h483	[1-2-4]	51	h483	[1-2-3-5]	26							p483	[1-2]	36	p483	[1-2-10]	2	m483	[1-2-4-5]	44	m483	[1-2-3-4]	18	r483	[1-2]	51	r483	[1-2-3-4]	9
h484	[1-3-4-7]	78	h484	[1-2]	67							p484	[1-2-3]	18	p484	[1-2-3-4-5]	6	m484	[1-2-12]	9	m484	[1-2]	59	r484	[1-2-5-6]	40	r484	[1-2]	33
h485	[1-2-3-4-5]	23	h485	[1-2-3]	34							p485	[1-2-4]	24	p485	[1-2-3-4]	9	m485	[1-2-5]	58	m485	[1-2-3-4-6]	15	r485	[1-2-4]	38	r485	[1-5-7]	57
h486	[1-2-3-6]	37	h486	[1-2-3]	34							p486	[1-2-3]	18	p486	[1-2-3]	18	m486	[1-2]	71	m486	[2-3]	136	r486	[1-2-5]	44	r486	[1-2-3]	16
h487	[1-2]	68	h487	[1-2-10]	6							p487	[1-2-3-4]	10	p487	[1-2-3]	18	m487	[1-2-11]	8	m487	[1-2-4]	41	r487	[1-2-4]	38	r487	[1-2-3-5]	12
h488	[1-2-3-5]	34	h488	[1-2-6]	63							p488	[1-2-3-4]	10	p488	[1-2-3]	18	m488	[1-2]	71	m488	[1-2-3-4-5]	14	r488	[2-3-4-7]	83	r488	[1-2]	33
h489	[1-3]	93	h489	[1]	136							p489	[1-2-5]	29	p489	[1-2-3-4]	9	m489	[1-2-3-6]	32	m489	[1-2-3-4]	18	r489	[1-2-4-5]	33	r489	[1-2-3-5]	12
h490	[1-2-3-5]	34	h490	[1-2-3-6]	29							p490	[1-2-3-4]	10	p490	[1-2-3]	18	m490	[1-2-5]	58	m490	[1-2-3-5]	22	r490	[1-2-3-5]	21	r490	[1-2-4]	23
h491	[1-2]	68	h491	[2-3-4-8]	146							p491	[1-3-5-6]	42	p491	[1-2-3-6]	14	m491	[1-2-3]	36	m491	[1-3-4-5-6]	65	r491	[1-2-4]	38	r491	[1-2-3-4]	9
h492	[1-2-3-4]	28	h492	[1-2-4]	49							p492	[1-2-3]	18	p492	[1-2-3-4]	9	m492	[1-2-6]	64	m492	[1-2-3-4]	18	r492	[1-2-3]	29	r492	[1-2-3-8]	15
h493	[1-2-6]	62	h493	[1-2-3-4]	22							p493	[1-2-4]	24	p493	[1-2-3-4-6]	7	m493	[1-2]	71	m493	[2-5]	144	r493	[3-4-5-7]	92	r493	[1-2]	33
h494	[1-2-3-5-7]	31	h494	[1-2-4]	49							p494	[1-2-4-6]	22	p494	[1-2-4]	25	m494	[1-2-3]	36	m494	[1-2-3]	30	r494	[1-2-3-4]	16	r494	[1-2-3-5]	12
h495	[1-2-3-4]	28	h495	[1-2-3]	34							p495	[1-2-3-8]	16	p495	[1-2-4]	25	m495	[1-2]	71	m495	[6-7]	166	r495	[1-2-4]	38	r495	[1-2-5]	28
h496	[1-3-4-5]	76	h496	[1-2-4]	49							p496	[1-2]	36	p496	[2-3-8]	73	m496	[1-2-7]	68	m496	[1-4-6]	100	r496	[1-2-4]	38	r496	[1-2-3]	16
h497	[1-2-3-5]	34	h497	[1-2-3-4]	22							p497	[2-3]	62	p497	[1-2]	37	m497	[1-2-4-5]	44	m497	[1-2-3-5]	22	r497	[1-2-3-5]	21	r497	[1-2-4-5]	17
h498	[1-2-4-5]	46	h498	[1-2-5]	60							p498	[1-2-9]	35	p498	[1-2]	37	m498	[1-2-3-4-9]	23	m498	[1-2]	59	r498	[1-3-4-5]	54	r498	[1-2-3-4]	9
h499	[1-2-3-5]	34	h499	[1-2]	67							p499	[1-3-4-5]	38	p499	[1-2-5]	30	m499	[1-2-4]	50	m499	[1-2-4]	41	r499	[1-2-4]	38	r499	[1-2-3-4]	9
h500	[1-3-4]	80	h500	[1-3-4-6]	80							p500	[1-3-6]	44	p500	[1-2-5]	30	m500	[1-2-6]	64	m500	[1-2-3-4]	18	r500	[1-2-4-10]	30	r500	[1-2-4]	23
h501	[1-2-3]	41	h501	[1-2-3-4-5-6]	14							p501	[1-2]	36	p501	[1-2-8]	35	m501	[1-3-4]	80	m501	[1-2-8]	57	r501	[1-2-3-4]	16	r501	[1-2-4]	23
h502	[1-2-3-5]	34	h502	[1-2-3]	34							p502	[1-2-3-4-6]	9	p502	[1-2-4]	25	m502	[1-2-3]	36	m502	[1-2-4-5-6]	33	r502	[1-2-3-5]	21	r502	[1-2-3]	16
h503	[1-2]	68	h503	[1-2-3-4]	22							p503	[1-2-3-4]	10	p503	[1-2-3-4]	9	m503	[1-5]	116	m503	[1-3-11]	61	r503	[1-2-3-4-5]	12	r503	[1-2-3]	16
h504	[1-2]	68	h504	[1-2-3-6]	29							p504	[1-2-3-7]	15	p504	[1-2-3-4]	9	m504	[1-3-4]	80	m504	[1-3-4]	72	r504	[1-3-4-5]	54	r504	[1-2-6]	30
h505	[1-2-3]	41	h505	[1-4]	112							p505	[1-3-4]	41	p505	[1-4-5]	55	m505	[1-2-3]	36	m505	[1-2-3]	30	r505	[1-2-3-4]	16	r505	[1-2-4]	23
h506	[1-2-3]	41	h506	[1-2-3-10]	10							p506	[1-2-10]	5	p506	[1-2-5]	30	m506	[1-4-8]	105	m506	[1-3-6]	85	r506	[1-2-3-6-7]	22	r506	[1-2-3-4]	9
h507	[1-3-6]	88	h507	[1-2-4]	49							p507	[1-2-3-6]	14	p507	[1-2-3-5]	12	m507	[1-2-4]	50	m507	[1-2-4]	41	r507	[1-3-4]	59	r507	[1-2-4-7]	20
h508	[1-2-10]	10	h508	[1-2-5]	60							p508	[1-2-3-4]	10	p508	[1-2-3]	18	m508	[1-2-4-7]	47	m508	[1-2-3-4]	18	r508	[1-2-3]	29	r508	[1-5-6-7]	55
h509	[1-2-5]	58	h509	[1-2-3-4-6]	18							p509	[1-2-10]	5	p509	[1-2-5]	30	m509	[1-2-3]	36	m509	[1-2]	59	r509	[1-2-3-4-5]	12	r509	[1-2-3]	16
h510	[1-2-4]	51	h510	[1-2-3-5]	26							p510	[1-2-3]	18	p510	[1-2-3-4]	9	m510	[1-2]	71	m510	[1-2-3-4-5]	14	r510	[1-2-3-4]	16	r510	[1-2-4-7]	20
h511	[1-2-4]	51	h511	[1-3-7]	94							p511	[1-2-3]	18	p511	[1-3-4]	45	m511	[1-2-3-4]	24	m511	[1-2-3-4]	18	r511	[2-3-4-5]	82	r511	[1-2]	33
h512	[1-2-3]	41	h512	[1-2-4]	49							p512	[1-2-4-5]	21	p512	[1-2-3]	18	m512	[1-2-3]	36	m512	[1-2-3]	30	r512	[3-4]	96	r512	[1-2]	33
h513	[1-2-3]	41	h513	[1-4-5]	105							p513	[1-2-3-6]	14	p513	[1-2-3-5]	12	m513	[1-2-3]	36	m513	[1-2-3-4-5]	14	r513	[1-2-3]	29	r513	[1-2-5]	28
h514	[1-2-3]	41	h514	[1-2-3-4]	22							p514	[1-2-4]	24	p514	[1-11]	1	m514	[1-6-7]	119	m514	[1-2-3]	30	r514	[1-2-3-4]	16	r514	[1-2-7]	31
h515	[1-2-3-4]	28	h515	[1-2-3-6]	29							p515	[1-2-10]	5	p515	[1-2-5]	30	m515	[1-2-3-4-7]	21	m515	[1-2-3]	30	r515	[1-2-3-4]	16	r515	[1-2-3-5]	12
h516	[1-2-3]	41	h516	[1-2-3]	34							p516	[1-3-7]	45	p516	[1-2-3-7]	15	m516	[1-2-3-5]	29	m516	[1-2-3-4]	18	r516	[1-2-3-5-7]	18	r516	[1-2]	33
h517	[1-11]	3	h517	[1-4-7]	109							p517	[1-2-3]	18	p517	[1-2-3-6]	14	m517	[1-2-4]	50	m517	[1-2-4-8]	39	r517	[1-2-7]	48	r517	[1-3-4]	39
h518	[1-2-4-7]	48	h518	[1-2-6]	63							p518	[1-2-3-8]	16	p518	[1-2-5]	30	m518	[1-3]	92	m518	[1-3-4]	72	r518	[1-3-4]	59	r518	[1-2-3-4]	9
h519	[1-2-3-5]	34	h519	[1-2-4]	49							p519	[1-2-3-4]	10	p519	[1-2-3-4]	9	m519	[1-3-10]	72	m519	[1-2-3]	30	r519	[1-3-4-5]	54	r519	[1-2-3]	16
h520	[2-3-4]	146	h520	[1-2]	67							p520	[1-2-4]	24	p520	[1-2-3-4]	9	m520	[1-2-3-4]	24	m520	[1-4-5-6]	95	r520	[1-2-6]	47	r520	[1-2-3-4-5]	5
h521	[1-2]	68	h521	[3]	186							p521	[1-2-4-5]	21	p521	[1-2-3-4]	9	m521	[1-2-3-7]	33	m521	[1-2-3-4]	18	r521	[1-2-4-6]	34	r521	[1-2-5]	28
h522	[1-2-3-6]	37	h522	[1-2-3]	34							p522	[1-2-3-4]	10	p522	[1-2-4-7]	23	m522	[1-2-3]	36	m522	[1-2-3-4-7]	16	r522	[1-2-3-4]	16	r522	[1-2-3-5]	12
h523	[1-2-3-6]	37	h523	[1-2-3]	34							p523	[1-2-3-4]	10	p523	[1-2-6]	33	m523	[1-2-3-5-8]	27	m523	[1-2-3]	30	r523	[1-2-4-5]	33	r523	[1-2-5]	28
h524	[1-2]	68	h524	[2-3-4-7]	145							p524	[1-2-4-5]	21	p524	[1-2-3-5]	12	m524	[1-2-9]	70	m524	[1-2-3-5]	22	r524	[1-2-9]	50	r524	[1-4-7]	53
h525	[1-2-5]	58	h525	[1-2-3]	34							p525	[1-2-3-4]	10	p525	[1-2-4]	25	m525	[1-2-6]	64	m525	[1-2-4]	41	r525	[1-2-3-4]	16	r525	[1-2-5]	28
h526	[1-2-3-4-6]	24	h526	[1-2-3-5]	26							p526	[1-2-4]	24	p526	[1-2-6-7]	31	m526	[1-2-3-6]	32	m526	[1-2-4]	41	r526	[1-2-8]	49	r526	[1-2-3-5]	12
h527	[1-2-3]	41	h527	[1-2-3-5-7]	24							p527	[0]	1	p527	[1-2]	37	m527	[1-2-3-5]	29	m527	[1-2-4]	41	r527	[1-2-3-4]	16	r527	[1-2-3]	16
h528	[1-16]	7	h528	[1-4]	112							p528	[1-2-6-7]	30	p528	[1-2-3]	18	m528	[1-2]	71	m528	[2-4]	140	r528	[1-2-5]	44	r528	[1-2-4-7]	20
h529	[1-2-3]	41	h529	[1-2-4]	49							p529	[1-2-3-10]	7	p529	[1-2-4]	25	m529	[1-2-3]	36	m529	[1-2-3-5-7]	20	r529	[1-2-3-4]	16	r529	[1-2-3]	16
h530	[1-2-3-4]	28	h530	[1-2-3]	34							p530	[1-2-3-4]	10	p530	[1-2-3-4]	9	m530	[1-2-4]	50	m530	[1-2-3-6]	26	r530	[1-2-4-5]	33	r530	[1-2-3-4]	9
h531	[1-2-3-4]	28	h531	[1-2-3]	34							p531	[1-2-3-5]	13	p531	[1-2-3]	18	m531	[3-10]	157	m531	[1-2]	59	r531	[1-2-3-4-5]	12	r531	[1-2-5]	28
h532	[2-3]	150	h532	[1-2]	67							p532	[1-2-3-5]	13	p532	[1-3-5-6]	46	m532	[1-2-3-5]	29	m532	[1-2-3-4]	18	r532	[1-2-5]	44	r532	[1-2-3]	16
h533	[1-2-3-4]	28	h533	[1-2-4-6-7]	44							p533	[1-2-4]	24	p533	[1-2-3-4-5]	6	m533	[1-2-3]	36	m533	[1-2-5-9]	46	r533	[1-5-6]	77	r533	[1-2-3]	16
h534	[1-2-6-7]	59	h534	[1-2-3]	34							p534	[1-2-3-4]	10	p534	[1-2-3-4]	9	m534	[1-3]	92	m534	[1-3]	90	r534	[1-2-3-4-5]	12	r534	[1-2-3-4]	9
h535	[1-2-3-5]	34	h535	[1-2-3-5-6]	23							p535	[1-2-3]	18	p535	[1-2-3-4-6]	7	m535	[1-15]	3	m535	[1-2]	59	r535	[1-2-3-4-5]	12	r535	[1-2-4]	23
h536	[1-2-4]	51	h536	[1-2-3-4]	22							p536	[1-2-3]	18	p536	[1-4]	59	m536	[1-2-3]	36	m536	[1-2-3-9]	29	r536	[1-4-5]	73	r536	[1-3-6]	43
h537	[1-2]	68	h537	[2-3-4-8]	146							p537	[1-2-3-6]	14	p537	[1-2-6]	33	m537	[1-2-4]	50	m537	[1-2-3-4-5]	14	r537	[1-2-3-8]	27	r537	[1-3-7]	44
h538	[1-2-3-4]	28	h538	[1-2-3-4-5]	17							p538	[1-2-4-5]	21	p538	[1-2-4-6]	22	m538	[1-2-3-4-5]	19	m538	[1-2-3]	30	r538	[1-2-4]	38	r538	[1-2-4-5]	17
h539	[1-2-3-4-6]	24	h539	[1-2-3-4]	22							p539	[1-2-4-5]	21	p539	[1-2-3-4]	9	m539	[1-2-3-5]	29	m539	[1-2-3-8]	28	r539	[1-2-3]	29	r539	[1-2-3-5]	12
h540	[1-3]	93	h540	[1-4]	112							p540	[1-2-3-4-6]	9	p540	[1-2-4]	25	m540	[1-2-3-4]	24	m540	[1-2-3-4]	18	r540	[1-2-5-6]	40	r540	[1-2-3]	16
h541	[1-2-3-4]	28	h541	[1-2-4-5]	43							p541	[1-2-3]	18	p541	[1-2-3-4]	9	m541	[1-2-3]	36	m541	[1-3-4-5-6]	65	r541	[1-2-5-10]	39	r541	[1-2-3]	16
h542	[1-2-9]	66	h542	[1-2-4]	49							p542	[1-2-3-4]	10	p542	[1-2-3]	18	m542	[1-2-3-5]	29	m542	[1-2-3-4]	18	r542	[1-2-3-4]	16	r542	[1-2-3-4]	9
h543	[1-2-6]	62	h543	[1-2-4-5]	43							p543	[1-3-4]	41	p543	[1-2-4]	25	m543	[1-2-3-4]	24	m543	[1-2-3-5]	22	r543	[1-2-6-7]	45	r543	[1-3-4]	39
h544	[1-2-5-6]	54	h544	[1-3-4]	84							p544	[1-2-3-5]	13	p544	[1-2-9]	36	m544	[1-2-7-9]	67	m544	[1-2-3]	30	r544	[1-2-6]	47	r544	[1-2-3-4]	9
h545	[1-2-4-5]	46	h545	[1-2-4]	49							p545	[1-2-3-4]	10	p545	[1-2-3-4]	9	m545	[1-2-3-4]	24	m545	[1-2-3-8]	28	r545	[1-2-3]	29	r545	[1-2-3-6]	13
h546	[1-2-4]	51	h546	[1-2-3-4-6]	18							p546	[1-2-3-4]	10	p546	[1-2-3-8]	16	m546	[1-2]	71	m546	[1-2-3-4-8]	17	r546	[1-2-3-7]	26	r546	[1-2-5-6]	24
h547	[1-2]	68	h547	[3-4-9]	179							p547	[1-2-5-6]	26	p547	[1-2-3-4]	9	m547	[1-2-3]	36	m547	[1-2-3-5-6]	19	r547	[1-2-3]	29	r547	[1-2-3-4-6]	6
h548	[1-2-4]	51	h548	[1-2-4]	49							p548	[1-2-3-4]	10	p548	[1-2-3-4]	9	m548	[1-2-4-6]	46	m548	[1-2-3]	30	r548	[1-3-4]	59	r548	[1-3-4]	39
h549	[1-2-3-4-7]	25	h549	[1-2-4]	49							p549	[1-2-3]	18	p549	[1-2-3-4-5]	6	m549	[1-2-3-5]	29	m549	[1-2-3]	30	r549	[1-2-4]	38	r549	[1-2-3-4]	9
h550	[1-2-3-4]	28	h550	[1-2-3-4-6]	18							p550	[1-2-4-5-7]	20	p550	[1-2-3]	18	m550	[1-2-4-6]	46	m550	[1-2-3-4]	18	r550	[1-2-3-4-5]	12	r550	[1-2-3]	16
h551	[1-4-7-8]	105	h551	[1-2]	67							p551	[1-2-3-4]	10	p551	[1-2-3-5]	12	m551	[1-2-5-7]	55	m551	[1-4-5]	97	r551	[1-2-4]	38	r551	[1-2-3-5]	12
h552	[1-2]	68	h552	[1-2-10]	6							p552	[1-2-4]	24	p552	[1-2-4-5-7]	20	m552	[1-2-3]	36	m552	[1-3-11]	61	r552	[1-2-4-6]	34	r552	[1-2]	33
h553	[1-3-5]	85	h553	[1-2-4-5]	43							p553	[1-2]	36	p553	[2-5-8]	75	m553	[1-2-3-4]	24	m553	[1-2-3]	30	r553	[1-2-3-5]	21	r553	[1-2-4-6]	19
h554	[2-3-4-9]	145	h554	[1-2]	67							p554	[1-2-10]	5	p554	[1-2-5]	30	m554	[1-2-8]	69	m554	[1-2-3]	30	r554	[2-4-5-7]	88	r554	[1-2]	33
h555	[1-2-3]	41	h555	[1-2-3-4-7]	19							p555	[1-2-3]	18	p555	[1-3-5-7]	47	m555	[1-2-3-4]	24	m555	[1-2-3-5]	22	r555	[1-4-7]	74	r555	[1-4-5-6]	49
h556	[1-2-3-5]	34	h556	[1-2-3-4]	22							p556	[1-2-3-4]	10	p556	[1-2-3-5]	12	m556	[1-2-3-6]	32	m556	[1-2-4]	41	r556	[1-2-3-5-9]	20	r556	[1-2]	33
h557	[1-2-3-4]	28	h557	[1-2-3-4-6]	18							p557	[1-2-3-4]	10	p557	[1-2-3-5-6]	10	m557	[1-2-3]	36	m557	[1-2-3-6]	26	r557	[1-2-4]	38	r557	[1-2-3-6]	13
h558	[1-2-3]	41	h558	[1-2-3-4]	22							p558	[1-2-3]	18	p558	[1-2-3-4]	9	m558	[1-2-4-6]	46	m558	[1-2-3-4]	18	r558	[1-3-4]	59	r558	[1-2-3-4]	9
h559	[1-3-5]	85	h559	[1-2-4-6]	45							p559	[1-2-4]	24	p559	[1-6-7]	65	m559	[1-6]	121	m559	[1-3-4]	72	r559	[1-2-5-6]	40	r559	[1-2-4]	23
h560	[1-3-4]	80	h560	[1-2-3]	34							p560	[1-2-4-6]	22	p560	[1-2-4]	25	m560	[1-2-3-4-5]	19	m560	[1-2-3]	30	r560	[1-2-3]	29	r560	[1-2-3]	16
h561	[1-4]	109	h561	[1-3]	97							p561	[1-3-4]	41	p561	[1-2-3-5]	12	m561	[1-2-3-5]	29	m561	[1-2-3-4]	18	r561	[1-2-3-5]	21	r561	[1-2-3-4]	9
h562	[1-2-3-4-5]	23	h562	[1-2-3]	34							p562	[1-2-4]	24	p562	[1-3-4-5]	40	m562	[1-2-3]	36	m562	[1-2-3-6]	26	r562	[1-2-3-5]	21	r562	[1-2-3]	16
h563	[1-2-3-4-6]	24	h563	[1-2-4]	49							p563	[1-4-5-6]	49	p563	[1-2-4]	25	m563	[1-2-4]	50	m563	[1-2-3-4-6]	15	r563	[1-2-3-6]	24	r563	[1-2-3-4]	9
h564	[1-2-4]	51	h564	[1-2-5-7]	57							p564	[1-2-3]	18	p564	[1-2-3-4-5]	6	m564	[1-2-5]	58	m564	[1-2-5]	47	r564	[1-3-12]	52	r564	[1-2-4-6]	19
h565	[1-2-3-4]	28	h565	[1-2-3-5]	26							p565	[1-2-7]	33	p565	[1-2-9]	36	m565	[1-2-3-4-5]	19	m565	[1-2-3-6]	26	r565	[1-2-3-4-6]	13	r565	[1-2]	33
h566	[1-2-4-7]	48	h566	[1-2-3]	34							p566	[1-2-11]	6	p566	[1-2]	37	m566	[1-2-9]	70	m566	[1-2-3-5]	22	r566	[1-3-4-6]	55	r566	[1-2-5]	28
h567	[2-3-8]	149	h567	[1-2]	67							p567	[1-2]	36	p567	[1-2-10]	2	m567	[1-2-3-5]	29	m567	[1-2-3]	30	r567	[1-2-4-5]	33	r567	[1-2-3-6]	13
h568	[1-11]	3	h568	[1-2]	67							p568	[1-2-3-5]	13	p568	[1-2-3]	18	m568	[1-2-3-4-6]	20	m568	[1-2-3]	30	r568	[1-2-4-5]	33	r568	[1-2-3]	16
h569	[1-2-3-9]	40	h569	[1-2]	67							p569	[1-2-4-6]	22	p569	[1-2-3-6]	14	m569	[1-2]	71	m569	[1-3-9]	89	r569	[1-2-3]	29	r569	[1-3-4-6]	36
h570	[1-2-3-4]	28	h570	[1-2-3]	34							p570	[1-2-3-6]	14	p570	[1-2-4]	25	m570	[1-2-5]	58	m570	[1-2-3]	30	r570	[1-2-3-7-8]	25	r570	[1-2-3]	16
h571	[1-2-3-5]	34	h571	[1-2-3-4]	22							p571	[1-2-3-4]	10	p571	[1-2-3-4-5]	6	m571	[1-2-3-6]	32	m571	[1-2-3]	30	r571	[1-2-6]	47	r571	[1-2-3-4]	9
h572	[1-2]	68	h572	[1-3-5-6]	86							p572	[1-2-3]	18	p572	[1-2-5]	30	m572	[14]	133	m572	[1-2]	59	r572	[1-4-5]	73	r572	[1-2-3]	16
h573	[1-2-5]	58	h573	[1-2-3-4]	22							p573	[1-2-3-4]	10	p573	[1-2-3-4]	9	m573	[1-2]	71	m573	[1-2-3-4-7]	16	r573	[1-2-3-4]	16	r573	[1-2-3]	16
h574	[1-2-6]	62	h574	[1-2-3-4]	22							p574	[1-2-5]	29	p574	[1-2-3-5]	12	m574	[1-2-3-4]	24	m574	[1-2-3-4-7]	16	r574	[1-2-3-6]	24	r574	[1-2-3-4]	9
h575	[1-2-3-4]	28	h575	[1-2-3-4]	22							p575	[1-2-3-4]	10	p575	[1-2-3-4]	9	m575	[1-2-3]	36	m575	[1-4-5]	97	r575	[1-2-8]	49	r575	[1-2-3]	16
h576	[1-2-3-6]	37	h576	[1-2-3]	34							p576	[1-2-7]	33	p576	[1-2-3-7]	15	m576	[1-2-3]	36	m576	[1-4-7]	101	r576	[1-2-4-5]	33	r576	[1-2-3]	16
h577	[1-4-12]	96	h577	[1-2-3]	34							p577	[1-2-3]	18	p577	[1-2-4-5]	21	m577	[1-2-3]	36	m577	[1-2-5-7]	44	r577	[1-2-7]	48	r577	[1-2-6]	30
h578	[1-2]	68	h578	[1-3-5]	89							p578	[1-2-10]	5	p578	[1-2-5]	30	m578	[1-2-3]	36	m578	[1-2-3-4-6]	15	r578	[1-2-4-5]	33	r578	[1-2-4-5]	17
h579	[1-2]	68	h579	[3-5-7]	182							p579	[1-2-3-4]	10	p579	[1-2-5]	30	m579	[1-8-9]	127	m579	[1-2]	59	r579	[1-7-10]	80	r579	[1-4]	54
h580	[1-2-7-8]	63	h580	[1-2]	67							p580	[2]	64	p580	[2]	77	m580	[1-2]	71	m580	[2-3-8]	134	r580	[1-2-5-6]	40	r580	[1-2]	33
h581	[1-2-3-4]	28	h581	[1-3-4-5]	77							p581	[1-2-4]	24	p581	[1-2-3-6]	14	m581	[1-2-3-4]	24	m581	[1-2-3-5]	22	r581	[1-2-3-4]	16	r581	[1-2-3-8]	15
h582	[1-2-5-10]	52	h582	[1-2-3]	34							p582	[1-2-3-4]	10	p582	[1-2-4-5]	21	m582	[1-2-3-6]	32	m582	[1-2-3]	30	r582	[1-2-3-4]	16	r582	[1-2-3]	16
h583	[1-2-3-4-5]	23	h583	[1-2-3-10]	10							p583	[1-2-4]	24	p583	[1-2-5]	30	m583	[1-5-8]	114	m583	[1-2-4]	41	r583	[1-4-5]	73	r583	[1-2-3]	16
h584	[1-2-3-4]	28	h584	[1-2-3]	34							p584	[1-2-4]	24	p584	[1-2-3-4-5]	6	m584	[2]	156	m584	[2]	148	r584	[1-2-3]	29	r584	[1-2-3-4]	9
h585	[1-2-3-4]	28	h585	[1-2-4]	49							p585	[1-2-6]	32	p585	[1-2-6]	33	m585	[1-2-3]	36	m585	[1-2-7]	55	r585	[1-2-4-8]	36	r585	[1-2]	33
h586	[1-3-4-9]	79	h586	[1-2-5]	60							p586	[1-3]	47	p586	[1-2-6]	33	m586	[1-2-3-4]	24	m586	[1-2-3]	30	r586	[1-2-5-6]	40	r586	[1-2-3-4]	9
h587	[1-2-3]	41	h587	[1-2-3-4-7]	19							p587	[1-2-3-4]	10	p587	[1-2-4]	25	m587	[1-2-3-5]	29	m587	[1-2-3]	30	r587	[1-2-7]	48	r587	[1-2-3-5]	12
h588	[1-2-3]	41	h588	[1-2-3-4]	22													m588	[1-2-3]	36	m588	[1-2-3-4]	18	r588	[1-2-3-6]	24	r588	[1-2-3-6]	13
h589	[1-2-3-4]	28	h589	[1-2-3-5]	26													m589	[1-2-3-4]	24	m589	[1-2-3-4]	18	r589	[1-2-3-4]	16	r589	[1-2-3]	16
h590	[1-2]	68	h590	[3-5-10]	180													m590	[1-2-3]	36	m590	[1-2-6]	53	r590	[1-2-3-4]	16	r590	[1-2-3]	16
h591	[1-2-3-4]	28	h591	[1-2-3]	34													m591	[1-2-3-4]	24	m591	[1-2-3-4]	18	r591	[1-2-3-4]	16	r591	[1-2-3-4]	9
h592	[1-2-4]	51	h592	[1-2-5-6]	55													m592	[1-2-6]	64	m592	[1-2-3-4]	18	r592	[1-2-8]	49	r592	[1-2-3-6]	13
h593	[1-2-3]	41	h593	[1-2-3-4]	22													m593	[1-2-3]	36	m593	[1-2-4-5-8]	35	r593	[1-2-3-4]	16	r593	[1-2-3-5]	12
h594	[1-2-3-6]	37	h594	[1-2-3]	34													m594	[1-2-4]	50	m594	[1-2-3-4-6]	15	r594	[1-2-3]	29	r594	[1-2-3-4]	9
h595	[1-2-3-5]	34	h595	[1-2-3]	34													m595	[1-2-3-6]	32	m595	[1-2-3]	30	r595	[1-2-3-4]	16	r595	[1-2-3-4]	9
h596	[1-3-4]	80	h596	[1-2-3-5]	26													m596	[1-2-3-4]	24	m596	[1-2-3-4]	18	r596	[1-2-3-5-6]	17	r596	[1-2-3]	16
h597	[1-2-3-4]	28	h597	[1-2-7]	64													m597	[1-2]	71	m597	[2-6]	146	r597	[1-2-3-4-5]	12	r597	[1-2-3-4]	9
h598	[1-2-3-6]	37	h598	[1-2-3]	34													m598	[1-2-4-5]	44	m598	[1-2]	59	r598	[1-2]	51	r598	[2-4-8]	70
h599	[1-2-4]	51	h599	[1-2-4-5-6]	40													m599	[1-2]	71	m599	[9-12]	168	r599	[1-2-3-7]	26	r599	[1-2-4]	23
h600	[1-2-3-6]	37	h600	[1-2-3-6]	29													m600	[1-2-3-4]	24	m600	[1-2-3-5]	22	r600	[1-2-4-7]	35	r600	[1-2-3]	16
h601	[1-2]	68	h601	[1-2-5-9]	59													m601	[1-2-3-4]	24	m601	[1-2-3-5]	22	r601	[1-2-5-6]	40	r601	[1-3-4]	39
h602	[1-2-3-4]	28	h602	[1-2-5]	60													m602	[1-2-3]	36	m602	[1-2-3]	30	r602	[1-2-4-7]	35	r602	[1-2-3-6]	13
h603	[1-2-4]	51	h603	[1-2-3-5]	26													m603	[1-2-3]	36	m603	[1-2-3-4]	18	r603	[1-2-3-4]	16	r603	[1-2-3-4-5]	5
h604	[1-2-4-6]	47	h604	[1-2-3]	34													m604	[1-2-3-5]	29	m604	[1-2-3-5]	22	r604	[1-3-5]	62	r604	[1-2-4]	23
h605	[1-4-5]	100	h605	[1-3]	97													m605	[1-2-3]	36	m605	[1-3-4]	72	r605	[1-2-3-4]	16	r605	[1-2-3-4]	9
h606	[1-2]	68	h606	[1-5-7]	118													m606	[1-5]	116	m606	[1-3]	90	r606	[1-2-3]	29	r606	[1-2-3]	16
h607	[1-2-5]	58	h607	[1-3-4]	84													m607	[1-2-8]	69	m607	[1-2-5]	47	r607	[1-2-3-5]	21	r607	[1-2-3]	16
h608	[1-2]	68	h608	[5]	201													m608	[1-2-3-7]	33	m608	[1-3-4-5]	67	r608	[1-2-4]	38	r608	[1-2-4-5]	17
h609	[1-2-3-4]	28	h609	[1-2-3]	34													m609	[1-2-3]	36	m609	[1-2-3-5]	22	r609	[1-2-3-5]	21	r609	[1-2-3-4-5]	5
h610	[1-2-3]	41	h610	[1-6-9]	124													m610	[1-2-3-4]	24	m610	[1-2-3-4]	18	r610	[1-2-3-4]	16	r610	[1-2-3]	16
h611	[1-2-3]	41	h611	[1-2-3-4]	22													m611	[1-3-4-6]	77	m611	[1-3]	90	r611	[1-2-3-4-6]	13	r611	[1-2-3-4]	9
h612	[1-5-7]	117	h612	[1-3-4]	84													m612	[1-2-3]	36	m612	[1-5-9]	111	r612	[1-2-3]	29	r612	[1-2-3-5]	12
h613	[1-2-3]	41	h613	[1-2-4]	49													m613	[1-2-3-4]	24	m613	[1-2-3-6]	26	r613	[1-3-4-11]	53	r613	[1-2-3]	16
h614	[1-5-7]	117	h614	[1-2]	67													m614	[1-3-12]	74	m614	[1-2-3]	30	r614	[1-2-3]	29	r614	[1-2-3-5]	12
h615	[1-2-3-6]	37	h615	[1-2-5]	60													m615	[1-2-3-5]	29	m615	[1-2-4]	41	r615	[1-2-3-5]	21	r615	[1-2-3]	16
h616	[1-2-3-4-5]	23	h616	[1-2-3]	34													m616	[1-2-4]	50	m616	[1-2-3-4]	18	r616	[1-2-4]	38	r616	[1-2-3-5-6]	10
h617	[1-2-3]	41	h617	[1-2-3-4-5]	17													m617	[1-2-3-4]	24	m617	[1-2-3-4]	18	r617	[1-2-6-9]	46	r617	[1-2-3]	16
h618	[1-2-3-6]	37	h618	[1-2-3-6]	29													m618	[1-2-3]	36	m618	[1-2-3-4]	18	r618	[1-2-3]	29	r618	[1-2-3-4]	9
h619	[1-2-4-6]	47	h619	[1-2-5]	60													m619	[1-2-8]	69	m619	[1-2]	59	r619	[1-2-3-4]	16	r619	[1-2-3-4]	9
h620	[1-2-10]	10	h620	[1-2-5]	60													m620	[1-2]	71	m620	[2-5-9]	143	r620	[1-2-4-5]	33	r620	[1-2-3]	16
h621	[1-2-3-5]	34	h621	[1-2-4-5]	43													m621	[1-2-3]	36	m621	[1-2-3-9]	29	r621	[1-5]	78	r621	[1-3-7]	44
h622	[1-2-3-4]	28	h622	[1-2-3-4]	22													m622	[1-4-5]	99	m622	[1-2-3]	30	r622	[1-2-3]	29	r622	[1-2-3]	16
h623	[1-2-5]	58	h623	[1-2-3-4]	22													m623	[1-2-3-4]	24	m623	[1-2-3]	30	r623	[1-2-3]	29	r623	[1-2-3-4-8]	8
h624	[1-2-4]	51	h624	[1-2-3-4]	22													m624	[1-2-3-4]	24	m624	[1-2-3-4]	18	r624	[1-2-3-5]	21	r624	[1-2-3-4]	9
h625	[1-2-3]	41	h625	[1-2-7]	64													m625	[1-2]	71	m625	[1-2-3-5]	22	r625	[1-2-3-6]	24	r625	[1-2-4-6]	19
h626	[1-2-5]	58	h626	[1-2-3-9]	33													m626	[1-2-3]	36	m626	[1-2-3-4]	18	r626	[1-2-3-5-8]	19	r626	[1-2-4]	23
h627	[1-2-6]	62	h627	[1-2-3-6]	29													m627	[1-2-3-4]	24	m627	[1-2-3-4]	18	r627	[1-3-5]	62	r627	[1-2-6-7]	29
h628	[1-2-3-5]	34	h628	[1-2-3]	34													m628	[1-2-8]	69	m628	[1-2-3-4]	18	r628	[1-2-3-5]	21	r628	[1-2-3]	16
h629	[1-2-3-5]	34	h629	[1-2-3-7]	31													m629	[2]	156	m629	[2]	148	r629	[1-3]	69	r629	[1-2-4]	23
h630	[1-2-3-6]	37	h630	[1-2-3]	34													m630	[1-2-3-4]	24	m630	[1-2-3-5]	22	r630	[1-2-3-8]	27	r630	[1-2-3]	16
h631	[1-2-3]	41	h631	[1-2-5-7-8]	56													m631	[1-2]	71	m631	[1-2-5-6]	43	r631	[2-4-5]	89	r631	[1-2]	33
h632	[1-2-3]	41	h632	[1-2-3-4]	22													m632	[1-3-4-5]	76	m632	[1-2-3-4]	18	r632	[1-2-3-4]	16	r632	[1-3-5-6]	40
h633	[1-2]	68	h633	[1-5-11]	113													m633	[1-2-4]	50	m633	[1-2-3-4-5]	14	r633	[1-2-3]	29	r633	[1-2-5]	28
h634	[1-2-3]	41	h634	[1-2-3-6]	29													m634	[1-2-3]	36	m634	[1-2-4]	41	r634	[1-2]	51	r634	[1-3-8]	45
h635	[1-2-3]	41	h635	[1-2-3-4-6]	18													m635	[1-2-3-4-5]	19	m635	[1-2-3-4]	18	r635	[1-2]	51	r635	[1-2-3-10]	2
h636	[1-2-3]	41	h636	[1-2-3-6]	29													m636	[1-2-3]	36	m636	[1-4-6-8]	99	r636	[1-2-3-11]	8	r636	[1-2-3]	16
h637	[1-2]	68	h637	[1-2-3-4-5]	17													m637	[1-2-4-5]	44	m637	[1-2]	59	r637	[1-2-5]	44	r637	[1-2-3]	16
h638	[1-2-3]	41	h638	[1-2-8]	65													m638	[1-2]	71	m638	[1-3-4]	72	r638	[1-2-4]	38	r638	[1-2-4-5]	17
h639	[1-2-3-4]	28	h639	[1-2-3]	34													m639	[1-2-4]	50	m639	[1-2-3-4-6]	15	r639	[1-2-3-5]	21	r639	[1-2-4-5]	17
h640	[1-2-7]	64	h640	[1-2-9]	66													m640	[1-2-3-13]	17	m640	[1-2-4]	41	r640	[1-2]	51	r640	[2-3-4-7]	67
h641	[1-2-3]	41	h641	[1-2-3-4-5]	17													m641	[1-2-4]	50	m641	[1-2-6]	53	r641	[1-2-3-4]	16	r641	[1-2-3]	16
h642	[1-2-3]	41	h642	[1-2-3-6]	29													m642	[1-2-3]	36	m642	[1-2-6]	53	r642	[1-2-7]	48	r642	[1-2-3-5]	12
h643	[1-2-3]	41	h643	[1-2-11]	7													m643	[1-2-3]	36	m643	[1-3-5-9]	79	r643	[1-2-5]	44	r643	[1-2-4]	23
h644	[1-2-4-5]	46	h644	[1-2-4-6]	45													m644	[1-2-4-6]	46	m644	[1-2-3]	30	r644	[1-2-3-4-5]	12	r644	[1-2-3-4]	9
h645	[1-2-3]	41	h645	[1-3-4]	84													m645	[1-2-3-4]	24	m645	[1-2-3-4]	18	r645	[1-2-3-7]	26	r645	[1-2-4-7]	20
h646	[1-3]	93	h646	[1-2-3-7]	31													m646	[1-2-3-9]	35	m646	[1-2]	59	r646	[1-2-3-5]	21	r646	[1-2-3-5]	12
h647	[1-2-3-4]	28	h647	[1-2-3-4]	22													m647	[1-2-3-5]	29	m647	[1-3-6]	85	r647	[1-2-4]	38	r647	[1-2-3-5]	12
h648	[1-2-3]	41	h648	[1-2-3]	34													m648	[1-3-12]	74	m648	[1-2-3]	30	r648	[1-2-3]	29	r648	[1-2-3-5-6]	10
h649	[1-2-3]	41	h649	[1-2-3-4]	22													m649	[1-2-4]	50	m649	[1-2-3]	30	r649	[1-2-3]	29	r649	[1-2-3]	16
h650	[1-2-3-4]	28	h650	[1-2-3-4-5]	17													m650	[1-2-7]	68	m650	[1-3-4]	72	r650	[1-2-3-4]	16	r650	[1-2-3-6]	13
h651	[3-8]	165	h651	[1-2]	67													m651	[1-2-3-5]	29	m651	[1-2-3-4]	18	r651	[1-2-3]	29	r651	[1-2-3-4]	9
h652	[1-2-3-4]	28	h652	[1-2-3-4]	22													m652	[1-2-5-6-7]	53	m652	[1-2]	59	r652	[1-2-3-4]	16	r652	[1-2-3]	16
h653	[1-2-3-5]	34	h653	[1-2-3-6]	29													m653	[1-3-5]	84	m653	[1-8]	122	r653	[1-3-4-9]	58	r653	[1-2-5]	28
h654	[1-2-3]	41	h654	[1-2-3-4-9]	21													m654	[1-2-3-4-5]	19	m654	[1-2-6]	53	r654	[1-2-3]	29	r654	[1-2-3-7]	14
h655	[1-2-3]	41	h655	[1-2-5-6]	55													m655	[2-3-4-7]	138	m655	[1-2]	59	r655	[1-2-3-5]	21	r655	[1-2-3-4]	9
h656	[1-2-3]	41	h656	[1-2-3-4]	22													m656	[1-2-3]	36	m656	[1-2-3]	30	r656	[1-2-3-4]	16	r656	[1-2-3-4]	9
h657	[1-3-4]	80	h657	[1-2-5-6]	55													m657	[1-2-3]	36	m657	[1-11]	3	r657	[1-2-5-7]	41	r657	[1-2-3-5]	12
h658	[1-2-4]	51	h658	[1-3-4]	84													m658	[1-2-3-5]	29	m658	[1-4]	104	r658	[1-2-3-5]	21	r658	[1-2-3]	16
h659	[1-2-3]	41	h659	[1-2-3-4-5]	17													m659	[1-2-3-11]	15	m659	[1-2-4]	41	r659	[1-2-4-6]	34	r659	[1-2-3-5]	12
h660	[1-2-6]	62	h660	[1-2-3-6]	29													m660	[1-2-4]	50	m660	[1-2-3-6]	26	r660	[1-2-3-5]	21	r660	[1-2-3]	16
h661	[1-2-3]	41	h661	[1-2-4-5]	43													m661	[1-2-3-7]	33	m661	[1-2-5]	47	r661	[1-2-3-6]	24	r661	[1-2-3]	16
h662	[1-2-4]	51	h662	[1-2-4-5]	43													m662	[1-2-3-5-6]	25	m662	[1-2-3]	30	r662	[1-2-3-5]	21	r662	[1-2-3]	16
h663	[1-2-5]	58	h663	[1-4-6]	108													m663	[1-2-3-4]	24	m663	[1-2-3-5]	22	r663	[1-3-4-8]	57	r663	[1-2-4]	23
h664	[1-2-3-5-6]	30	h664	[1-2-3]	34													m664	[1-2-3-4]	24	m664	[1-2-3]	30	r664	[1-2]	51	r664	[2-3-7]	69
h665	[1-3-5]	85	h665	[1-2-3]	34													m665	[1-2-3-4]	24	m665	[1-2-3-4]	18	r665	[1-2-3]	29	r665	[1-4-5]	51
h666	[1-2-3-5]	34	h666	[1-2-3-5]	26													m666	[1-2]	71	m666	[4-5-7]	160	r666	[1-2-6]	47	r666	[1-2-4]	23
h667	[1-2-3]	41	h667	[1-2-3-4-7]	19													m667	[1-2-3]	36	m667	[1-2-3]	30	r667	[1-3-4-6]	55	r667	[1-2-3]	16
h668	[1-2-3-4]	28	h668	[1-2-4-5]	43													m668	[1-2-14]	10	m668	[1-2]	59	r668	[1-2-5]	44	r668	[1-2-5-9]	27
h669	[1-2-3-8]	39	h669	[1-2-4]	49													m669	[1-2-4]	50	m669	[1-4-6]	100	r669	[1-3-4]	59	r669	[1-2-3-4]	9
h670	[1-2-4]	51	h670	[1-2-4-6]	45													m670	[1-6-10]	117	m670	[1-2-3]	30	r670	[1-2-5]	44	r670	[1-2-3-4-6]	6
h671	[1-2-3]	41	h671	[1-2-3-4]	22													m671	[1-2-3-4]	24	m671	[1-2-4]	41	r671	[1-2-3-4]	16	r671	[1-2-3]	16
h672	[1-2-3]	41	h672	[1-2-3]	34													m672	[1-2-3-5]	29	m672	[1-2-3-6]	26	r672	[1-4-5-6]	72	r672	[1-2-3]	16
h673	[1-2-3]	41	h673	[1-2-3-4]	22													m673	[1-2]	71	m673	[4-6-9]	161	r673	[1-2-3]	29	r673	[1-2-4-6]	19
h674	[1-2-3-4]	28	h674	[1-2-3]	34													m674	[1-2-3]	36	m674	[1-2-3-4]	18	r674	[1-2-3-6]	24	r674	[1-3-4-5]	35
h675	[1-2-4]	51	h675	[1-3-4-10]	74													m675	[1-2-3-4]	24	m675	[1-2-3-4]	18	r675	[1-2-5-9]	43	r675	[1-2-4]	23
h676	[1-2-3]	41	h676	[1-2-4-5-6]	40													m676	[1-2-3]	36	m676	[1-4-5-8]	96	r676	[1-2-3-4]	16	r676	[1-2-4]	23
h677	[1-4]	109	h677	[1-3-5]	89													m677	[1-2-3]	36	m677	[1-2-3]	30	r677	[1-2-3-7]	26	r677	[1-2-5]	28
h678	[1-2-3-4-5]	23	h678	[1-2]	67													m678	[1-2-3-4]	24	m678	[1-2-3-4]	18	r678	[1-2]	51	r678	[2-4-8]	70
h679	[1-3-4-6]	77	h679	[1-2-4]	49													m679	[1-2-3-4]	24	m679	[1-2-3-6]	26	r679	[1-2-4]	38	r679	[1-3-4-8]	38
h680	[1-2-3-5]	34	h680	[1-2-3-4]	22													m680	[1-2-3-4]	24	m680	[1-2-3-4-6]	15	r680	[1-2-4]	38	r680	[1-2-3]	16
h681	[1-2-4]	51	h681	[1-2-4]	49													m681	[1-3-4-5]	76	m681	[1-2-4]	41	r681	[1-2-6]	47	r681	[1-2-4]	23
h682	[1-2-3-8]	39	h682	[1-2-5]	60													m682	[1-2-3-7]	33	m682	[1-2-3-4]	18	r682	[1-2-3]	29	r682	[1-2-3-4-7]	7
h683	[1-2-4]	51	h683	[1-2-4-6]	45													m683	[1-2-3-6]	32	m683	[1-2-3]	30	r683	[1-2-4-7]	35	r683	[1-2-3-4]	9
h684	[1-2-3]	41	h684	[1-2-3-5-7]	24													m684	[1-2-3]	36	m684	[1-2-3-8]	28	r684	[1-3-4-5]	54	r684	[1-2-3]	16
h685	[1-2-5]	58	h685	[1-2]	67													m685	[1-2-3-10]	14	m685	[1-2]	59	r685	[1-2-3-5]	21	r685	[1-2]	33
h686	[1-2-11]	11	h686	[1-3-5]	89													m686	[1-3-9]	91	m686	[1-3]	90	r686	[1-2-3]	29	r686	[1-2-4]	23
h687	[1-2-3]	41	h687	[1-2-3-4]	22													m687	[1-2-3]	36	m687	[1-2-4]	41	r687	[1-2-3]	29	r687	[1-3-5-9]	41
h688	[1-2-3]	41	h688	[1-2-3-4]	22													m688	[1-2-3-8]	34	m688	[1-2-3-4]	18	r688	[1-2-3-4]	16	r688	[1-2-3-4]	9
h689	[1-2-5-9]	57	h689	[1-2-4]	49													m689	[1-2-6]	64	m689	[1-10]	2	r689	[1-2-3-4]	16	r689	[1-2-4-5]	17
h690	[1-2-3-4-5]	23	h690	[1-2-6]	63													m690	[1-5-6]	112	m690	[1-3]	90	r690	[1-2-3-6]	24	r690	[1-3-4]	39
h691	[1-2-3]	41	h691	[1-2-3]	34													m691	[1-2-4]	50	m691	[1-2-5-6]	43	r691	[1-2-4-5]	33	r691	[1-2-3-5]	12
h692	[1-2-3]	41	h692	[1-2-3-4]	22													m692	[1-2]	71	m692	[1-2-4-9]	40	r692	[1-2-3]	29	r692	[1-2-3]	16
h693	[1-2-3-8]	39	h693	[1-2-5]	60													m693	[1-2-3]	36	m693	[1-2-3-5]	22	r693	[1-2-3]	29	r693	[1-2-4]	23
h694	[1-2-3-6]	37	h694	[1-2-3-5]	26													m694	[2-4-8]	149	m694	[1-2]	59	r694	[1-3-4]	59	r694	[1-2-3]	16
h695	[1-2-3]	41	h695	[1-2-3-5]	26													m695	[1-2-3-4]	24	m695	[1-2-3-5-6]	19	r695	[1-2-3-5]	21	r695	[1-2-3-4]	9
h696	[1-2-3-5]	34	h696	[1-2-4-6]	45													m696	[1-2-3]	36	m696	[1-2-3-5-6]	19	r696	[1-2-4-7]	35	r696	[1-2]	33
h697	[1-2-3-4-5]	23	h697	[1-2-5]	60													m697	[1-2-3-4]	24	m697	[1-2-3-4-5]	14	r697	[1-2-3-4]	16	r697	[1-2-3]	16
h698	[1-2-3]	41	h698	[1-2-3]	34													m698	[1-2-3-5]	29	m698	[1-2-3-4]	18	r698	[1-3-4-5]	54	r698	[1-2-3-4]	9
h699	[1-2-3]	41	h699	[1-2-5-6]	55													m699	[1-2-3-7]	33	m699	[1-2-3-5]	22	r699	[1-2-3-5]	21	r699	[1-2-3-5]	12
h700	[1-4-5]	100	h700	[1-2-3]	34													m700	[1-2-5-7]	55	m700	[1-2-4]	41	r700	[1-2-4-9]	37	r700	[1-2-3-4]	9
h701	[1-3-6]	88	h701	[1-2-3]	34													m701	[1-2-5-6]	54	m701	[1-2-3]	30	r701	[1-2-3-4]	16	r701	[1-2-4-5]	17
h702	[1-2-7]	64	h702	[1-9]	133													m702	[1-2-3-4-7]	21	m702	[1-2]	59	r702	[2-3-4-7]	83	r702	[1-2]	33
h703	[1-2-3-4]	28	h703	[1-2-3-4]	22													m703	[1-2-3-4]	24	m703	[1-2-3-4]	18	r703	[1-3-4-5]	54	r703	[1-2-3-4]	9
h704	[1-2-3-5]	34	h704	[1-2-3-4]	22													m704	[1-2-4]	50	m704	[1-2-4]	41	r704	[1-2-10]	4	r704	[1-2-3]	16
h705	[1-2-3]	41	h705	[1-2-3-5-8]	25													m705	[1-2-5-6]	54	m705	[1-2-3-4]	18	r705	[1-2-3-4]	16	r705	[1-2-3-4]	9
h706	[1-2-5]	58	h706	[1-2-3-4]	22													m706	[1-2-3]	36	m706	[1-2-3-5]	22	r706	[1-2-4-8]	36	r706	[1-2-3-4]	9
h707	[1-2-11]	11	h707	[1-2-3-4]	22													m707	[1-3-10]	72	m707	[1-2-3]	30	r707	[1-2-3-5]	21	r707	[1-2-3]	16
h708	[1-2-6]	62	h708	[1-2-3-5]	26													m708	[2-4-9]	150	m708	[1-2]	59	r708	[1-2-3-4]	16	r708	[1-2-5]	28
h709	[1-2-4]	51	h709	[1-2-3-6]	29													m709	[1-2-3-5]	29	m709	[1-2-3-4]	18	r709	[1-2-3-4]	16	r709	[1-2-3-4]	9
h710	[1-2-3]	41	h710	[1-2-3-8]	32													m710	[1-2-4]	50	m710	[1-2-3-4-5]	14	r710	[1-2-3-5]	21	r710	[1-2-5]	28
h711	[1-2-4]	51	h711	[1-2-3]	34													m711	[1-2-3-4]	24	m711	[1-2-3-4]	18	r711	[0]	1	r711	[1-2]	33
h712	[1-2-4]	51	h712	[1-3-6]	93													m712	[1-2-3-4]	24	m712	[1-2]	59	r712	[1-2-3-5]	21	r712	[1-3-4]	39
h713	[1-2-3]	41	h713	[1-2-4-6]	45													m713	[1-2-3-5]	29	m713	[1-2-3-4]	18	r713	[1-2-3]	29	r713	[1-2]	33
h714	[1-2-3-5]	34	h714	[1-2-4-6]	45													m714	[1-2-5-8]	56	m714	[1-2]	59	r714	[1-2-3]	29	r714	[1-2-3-4-5]	5
h715	[1-2-3-4]	28	h715	[1-2-5]	60													m715	[2-4-6]	148	m715	[1-2]	59	r715	[1-2-3-4]	16	r715	[1-2-3]	16
h716	[1-2-6]	62	h716	[1-9]	133													m716	[1-2-3-4-6]	20	m716	[1-2-3]	30	r716	[1-2-3-4]	16	r716	[1-2-3-4]	9
h717	[1-2-7]	64	h717	[1-2]	67													m717	[1-2-5-9]	57	m717	[1-2-4]	41	r717	[1-3-5-7]	61	r717	[1-3-4]	39
h718	[1-2-3-4]	28	h718	[1-2-5]	60													m718	[1-3-4]	80	m718	[1-4-5]	97	r718	[1-2-4]	38	r718	[1-2-3]	16
h719	[1-2-3-4]	28	h719	[1-2-3-5]	26													m719	[1-2-3]	36	m719	[1-2-4-5-8]	35	r719	[1-2-3-4]	16	r719	[1-2-3-4]	9
h720	[1-2-4]	51	h720	[1-2-3-4-5]	17													m720	[1-2]	71	m720	[1-2-3-4]	18	r720	[1-2-3-4]	16	r720	[1-2-6]	30
h721	[1-2-5]	58	h721	[1-2]	67													m721	[1-4-10]	93	m721	[1-3]	90	r721	[1-2-3-4-5]	12	r721	[1-2-3]	16
h722	[1-2-4-5-6]	44	h722	[1-2-3-4]	22													m722	[2]	156	m722	[2]	148	r722	[1-2-3-5]	21	r722	[1-2-4-7]	20
h723	[1-2-3-4-8]	26	h723	[1-2]	67													m723	[1-2-5]	58	m723	[1-2-3-5]	22	r723	[1-4-12]	71	r723	[1-2-4]	23
h724	[1-9]	134	h724	[1-2-5]	60													m724	[1-2-4]	50	m724	[1-2-3-5]	22	r724	[1-2-7]	48	r724	[1-2-6]	30
h725	[1-2-3-4]	28	h725	[1-2-3-4]	22													m725	[1-17]	5	m725	[1-2]	59	r725	[1-2-3-4]	16	r725	[1-2-4-5]	17
h726	[1-3-4]	80	h726	[1-4-5]	105													m726	[1-3-8]	90	m726	[1-2-3]	30	r726	[1-2-4-5]	33	r726	[1-2-3-5]	12
h727	[1-2-3-4]	28	h727	[1-3-4-8]	82													m727	[1-2-3-6]	32	m727	[1-2-3]	30	r727	[1-3-6]	64	r727	[1-2-3]	16
h728	[1-2-3-12]	18	h728	[1-2]	67													m728	[1-2-3]	36	m728	[1-2-3-6]	26	r728	[1-2-3]	29	r728	[1-2-3-4-7]	7
h729	[1-2-5]	58	h729	[1-2-3-6]	29													m729	[1-2-3-4]	24	m729	[1-2-3-4]	18	r729	[1-2-5]	44	r729	[1-2-3]	16
h730	[4]	170	h730	[1-2]	67													m730	[1-2-3-4]	24	m730	[1-2-3-9]	29	r730	[1-2-9]	50	r730	[1-3-4]	39
h731	[1-2-4]	51	h731	[1-2-3-4]	22													m731	[1-2-3-4]	24	m731	[1-2-3]	30	r731	[1-2-4]	38	r731	[1-2-3-4]	9
h732	[1-2-3-4-6]	24	h732	[1-2-4]	49													m732	[1-2-4]	50	m732	[1-2-6]	53	r732	[1-2-3-5]	21	r732	[1-2]	33
h733	[1-2-4-5]	46	h733	[1-2-3-4]	22													m733	[1-2-3-4]	24	m733	[1-2-3]	30	r733	[1-2-3]	29	r733	[1-2-3-4-5]	5
h734	[1-2-3-6]	37	h734	[1-2-4]	49													m734	[1-2]	71	m734	[1-4]	104	r734	[1-2]	51	r734	[1-2-3-5]	12
h735	[1-2-3]	41	h735	[1-3-4-7]	81													m735	[1-2-3-4]	24	m735	[1-2-3-4]	18	r735	[1-2-3-12]	9	r735	[1-2]	33
h736	[1-2-6]	62	h736	[1-2-12]	8													m736	[3-8]	162	m736	[1-2]	59	r736	[1-2-3]	29	r736	[1-2-3-4]	9
h737	[1-2-3-5]	34	h737	[1-2-3]	34													m737	[1-2-3]	36	m737	[1-2-3-4]	18	r737	[1-2-4-5]	33	r737	[1-2-3-5]	12
h738	[1-2-4-5]	46	h738	[1-2-4]	49													m738	[1-2-4]	50	m738	[1-3-6]	85	r738	[1-2-3-4]	16	r738	[1-2-3-7]	14
h739	[1-2-4-5]	46	h739	[1-2-3]	34													m739	[1-2-4]	50	m739	[1-2-3-4-8]	17	r739	[1-2-3-4-5]	12	r739	[1-2-3]	16
h740	[1-2-3]	41	h740	[1-3-4-7]	81													m740	[1-2-3-5]	29	m740	[1-2-3-4]	18	r740	[1-2-3-4]	16	r740	[1-2-4]	23
h741	[1-4-6]	104	h741	[1-5]	120													m741	[1-2-3-4]	24	m741	[1-2-4]	41	r741	[1-2-3]	29	r741	[1-2-4-9]	22
h742	[1-2-3]	41	h742	[1-2-3-11]	11													m742	[1-2-3-4]	24	m742	[1-2-3-4]	18	r742	[1-2-3-4]	16	r742	[1-2-3-4]	9
h743	[1-2-3]	41	h743	[1-2-3-4]	22													m743	[1-2-5-7]	55	m743	[1-2-3]	30	r743	[1-2-3-4]	16	r743	[1-3]	46
h744	[1-2]	68	h744	[1-2-3-4]	22													m744	[1-2-4]	50	m744	[1-6-12]	114	r744	[1-2-5]	44	r744	[1-2-3-4-5]	5
h745	[1-2-3-7]	38	h745	[1-2-3-4]	22													m745	[1-2-4-5]	44	m745	[1-2-3-4]	18	r745	[1-2-3-4]	16	r745	[1-3]	46
h746	[1-2-3]	41	h746	[1-2-5-9]	59													m746	[1-6-7]	119	m746	[1-2-4]	41	r746	[1-2-3-6]	24	r746	[1-2-3-4]	9
h747	[1-3-4-5]	76	h747	[1-2-3-5]	26													m747	[1-2-3-6]	32	m747	[1-2-3-5]	22	r747	[1-2-3-4-7]	14	r747	[1-2-3]	16
h748	[1-2-3]	41	h748	[1-2-3-4-5]	17													m748	[1-2-3]	36	m748	[1-2-3-4]	18	r748	[1-2-3-4]	16	r748	[1-2-3-4-5]	5
h749	[1-2-4]	51	h749	[1-2-3]	34													m749	[1-2-3-5]	29	m749	[1-2-3-4]	18	r749	[1-2-4-5]	33	r749	[1-2-4]	23
h750	[1-2-4-5]	46	h750	[1-2-3]	34													m750	[1-2-4-6]	46	m750	[1-2-6]	53	r750	[1-2-5]	44	r750	[1-2-3-5]	12
h751	[1-2-3-4]	28	h751	[1-2-3-8]	32													m751	[1-2-3]	36	m751	[1-2-3-7]	27	r751	[1-2-3]	29	r751	[1-2-3-5-7]	11
h752	[1-2-3-5]	34	h752	[1-2-3-4]	22													m752	[1-2-4]	50	m752	[1-2-3-4-5]	14	r752	[1-4-5]	73	r752	[1-2-3]	16
h753	[1-2-3-4]	28	h753	[1-5-8]	119													m753	[1-2-5-6]	54	m753	[1-2-3-4]	18	r753	[1-2-3]	29	r753	[1-2-3-5]	12
h754	[1-2-3-4-5]	23	h754	[1-2-3-7]	31													m754	[1-6-11]	118	m754	[1-2-3]	30	r754	[1-2-6-9]	46	r754	[1-2-3]	16
h755	[1-2-3-4]	28	h755	[1-2-3]	34													m755	[1-2-16]	12	m755	[1-2-4]	41	r755	[1-2-4]	38	r755	[1-2-4]	23
h756	[1-2-3-4-9]	27	h756	[1-2-3-4]	22													m756	[1-2]	71	m756	[1-2-6-7]	50	r756	[1-2-3]	29	r756	[1-2-3-4]	9
h757	[1-2-3]	41	h757	[1-2-4-5]	43													m757	[1-3-4-5]	76	m757	[1-2-4]	41	r757	[1-2-3-4]	16	r757	[1-2-3]	16
h758	[1-2-3]	41	h758	[1-2-3]	34													m758	[1-2-3]	36	m758	[1-2-3-4-5]	14	r758	[1-2]	51	r758	[2-3-4-5]	66
h759	[1-2]	68	h759	[17]	135													m759	[1-2-3-8]	34	m759	[1-2-3]	30	r759	[1-2-3-7]	26	r759	[1-2-3-4]	9
h760	[1-2]	68	h760	[1-6]	125													m760	[1-2-3-4]	24	m760	[1-2]	59	r760	[1-2-3]	29	r760	[1-2-3-4]	9
h761	[1-2-3-5]	34	h761	[1-2-3-5]	26													m761	[1-2-4-5-9]	43	m761	[1-2]	59	r761	[1-2-3-5]	21	r761	[1-2-3-4]	9
h762	[1-2-3]	41	h762	[1-2-3-4-7]	19													m762	[1-2-3]	36	m762	[1-2-3-4]	18	r762	[1-2-4-5]	33	r762	[1-2-4-6]	19
h763	[1-4-5]	100	h763	[1-3-5-7]	87													m763	[1-2-3]	36	m763	[1-4-6]	100	r763	[1-2-3]	29	r763	[1-2-3-4-5]	5
h764	[1-2-3-5]	34	h764	[1-2-3-4]	22													m764	[1-2-3-5]	29	m764	[1-2-3-5]	22	r764	[1-2-3-4-8]	15	r764	9
h765	[1-3-5-6]	82	h765	[1-2-3-5]	26													m765	[1-4-5-7]	97	m765	[1-2]	59	r765	[1-2-3]	29	r765	4
h766	[1-2-3-6]	37	h766	[1-2-3-4-5]	17													m766	[1-2-3]	36	m766	[1-3-4-5]	67
h767	[1-13]	5	h767	[1-4]	112													m767	[1-2-3-4-6]	20	m767	[1-2-3]	30
h768	[1-2-3]	41	h768	[1-2-12]	8													m768	[20]	155	m768	[1-2]	59
h769	[1-2-3-4]	28	h769	[1-2-3]	34													m769	[1-2]	71	m769	[3-6]	158
h770	[1-2-5]	58	h770	[1-2-3-4]	22													m770	[1-5-12]	110	m770	[1-2]	59
h771	[1-2-4]	51	h771	[1-5-7]	118													m771	[1-2-3]	36	m771	[1-2-5-7]	44
h772	[1-2-3-10]	16	h772	[1-2-4]	49													m772	[3-7]	161	m772	[1-2]	59
h773	[1-2-3]	41	h773	[1-2-3-7]	31													m773	[1-2-4-5]	44	m773	[1-2-3]	30
h774	[1-2-5-9]	57	h774	[1-2-3]	34													m774	[1-2-3-4]	24	m774	[1-2-6-7]	50
h775	[1-2-4-8]	49	h775	[1-2-3-4]	22													m775	[1-2-3-4-7]	21	m775	[1-2]	59
h776	[1-2-3-6]	37	h776	[1-2-3-6]	29													m776	[1-2-3-5]	29	m776	[1-2-3-5]	22
h777	[1-3-4-5-6]	74	h777	[1-2-3]	34													m777	[1-2-3]	36	m777	[1-2-3]	30
h778	[1-2-3-5]	34	h778	[1-2-4-5]	43													m778	[1-2-4-5]	44	m778	[1-2-3]	30
h779	[1-2-3-4]	28	h779	[1-2-3-4]	22													m779	[1-2-3]	36	m779	[1-2-5-6]	43
h780	[1-2-3-4]	28	h780	[1-2-4-5]	43													m780	[1-2-3-6]	32	m780	[1-2-3-6]	26
h781	[1-2-4]	51	h781	[1-2-3-5]	26													m781	[1-2-5]	58	m781	[1-2-3-4-6]	15
h782	[1-2-4]	51	h782	[1-3-6]	93													m782	[1-2]	71	m782	[2-3-4]	129
h783	[1-2-3]	41	h783	[1-2-3-5-8]	25													m783	[1-3-6]	87	m783	[1-2-3-5]	22
h784	[1-2-3]	41	h784	[1-2-4-5-6]	40													m784	[1-2]	71	m784	[1-2-3-6]	26
h785	[1-2-4]	51	h785	[1-2-3-6]	29													m785	[1-2-3-4]	24	m785	[1-2-6]	53
h786	[4]	170	h786	[1-2]	67													m786	[1-3-5-7]	82	m786	[1-2-3-6]	26
h787	[2-3]	150	h787	[1-2]	67													m787	[1-2-3-5]	29	m787	[1-2-4-6]	37
h788	[1-2-4]	51	h788	[1-4-5-6]	101													m788	[1-2-3]	36	m788	[1-2-3-4-5]	14
h789	[1-2-3-6]	37	h789	[1-2-3]	34													m789	[1-2-7]	68	m789	[1-2-3-5]	22
h790	[1-2-3]	41	h790	[1-2-3]	34													m790	[1-2]	71	m790	[1-2-3-12]	12
h791	[1-2-3]	41	h791	[1-2-4-7]	46													m791	[1-2-3]	36	m791	[1-2-3-9]	29
h792	[1-2-3-4-5]	23	h792	[1-2-5]	60													m792	[1-2-4]	50	m792	[1-2-5-9]	46
h793	[1-2-4]	51	h793	[1-4-5-9]	104													m793	[1-2-3-7]	33	m793	[1-2-3-5]	22
h794	[1-3-4]	80	h794	[1-4-5-8]	103													m794	[1-3-4-8]	79	m794	[1-2-3]	30
h795	[1-3-4-5]	76	h795	[1-2-3-4]	22													m795	[1-2-3-4]	24	m795	[1-2-5]	47
h796	[1-2-3-12]	18	h796	[1-2-5]	60													m796	[1-2-3-5]	29	m796	[1-2-4]	41
h797	[1-2-4-7]	48	h797	[1-3-5]	89													m797	[1-2-3-5]	29	m797	[1-2-3-7]	27
h798	[1-2-3]	41	h798	[1-2-3-4]	22													m798	[1-2-4]	50	m798	[1-2]	59
h799	[1-2-4-7]	48	h799	[1-3-6]	93													m799	[1-2-3-4]	24	m799	[1-2-4]	41
h800	[1-2-3]	41	h800	[1-4-5]	105													m800	[1-3-4-8]	79	m800	[1-2-5]	47
h801	[1-2-3-4]	28	h801	[1-2-3-5]	26													m801	[1-5-14]	111	m801	[1-2]	59
h802	[1-2-3]	41	h802	[1-2-3-5]	26													m802	[1-2-4]	50	m802	[1-2-3-4]	18
h803	[1-7]	131	h803	[1-2]	67													m803	[1-2-3-4]	24	m803	[1-2-10]	5
h804	[1-2-5]	58	h804	[1-2-3-5-7]	24													m804	[1-7]	125	m804	[1-2-4]	41
h805	[1-2-6]	62	h805	[1-2-4-6]	45													m805	[1-2-3-4]	24	m805	[1-2-3-5]	22
h806	[1-2-4-6]	47	h806	[1-2]	67													m806	[1-3-10]	72	m806	[1-2-3]	30
h807	[1-2-4]	51	h807	[1-2-3]	34													m807	[1-2-5-13]	52	m807	[1-2-3]	30
h808	[1-2-3]	41	h808	[1-2-3-6]	29													m808	[1-2-4-5]	44	m808	[1-2-3-6]	26
h809	[1-2-3]	41	h809	[1-3-7]	94													m809	[1-2-4]	50	m809	[1-3-4-5]	67
h810	[1-2-3-5]	34	h810	[1-2-3-4-6]	18													m810	[1-2-4]	50	m810	[1-2-3]	30
h811	[1-2-3]	41	h811	[1-2-3-6]	29													m811	[1-2-4]	50	m811	[1-3-5]	80
h812	[1-2-3-10]	16	h812	[1-2-3-4]	22													m812	[1-2-3-4]	24	m812	[1-2-3-4]	18
h813	[1-2-4]	51	h813	[1-2-3-5-7]	24													m813	[1-2-3]	36	m813	[1-2-3-5]	22
h814	[1-2-3-4]	28	h814	[1-2-3-5]	26													m814	[1-2-3]	36	m814	[1-3-4-6-7]	68
h815	[1-3-4-6]	77	h815	[1-2-4]	49													m815	[2-3-11]	136	m815	[1-2]	59
h816	[1-2-7]	64	h816	[1-2-3]	34													m816	[1-3-6]	87	m816	[1-3-4]	72
h817	[1-3-9]	92	h817	[1-4]	112													m817	[1-2-3-4]	24	m817	[1-2-3-4]	18
h818	[1-3-4-7]	78	h818	[1-2-3]	34													m818	[1-2-3-4]	24	m818	[1-2-3]	30
h819	[16]	136	h819	[1-2]	67													m819	[1-2-3]	36	m819	[1-2-3]	30
h820	[1-2-6]	62	h820	[1-5-6]	117													m820	[1-3-4]	80	m820	[1-7]	120
h821	[1-3-5]	85	h821	[1-2-3-5]	26													m821	[2]	156	m821	[2]	148
h822	[1-2-4]	51	h822	[1-2-3-4-5]	17													m822	[1-2-3-4]	24	m822	[1-2-3-4]	18
h823	[1-2-3-7]	38	h823	[1-2-3]	34													m823	[1-2-6-9]	63	m823	[1-2-3]	30
h824	[1-3-4-5]	76	h824	[1-2-3-4]	22													m824	[1-2-3-6]	32	m824	[1-2]	59
h825	[1-2]	68	h825	[2-3-6]	151													m825	[1-2-3-4]	24	m825	[1-2-3]	30
h826	[1-2]	68	h826	[2]	173													m826	[1-11]	1	m826	[1-3-4]	72
h827	[1-2-3]	41	h827	[1-2-3-4]	22													m827	[1-2-3]	36	m827	[1-2-3-4-5]	14
h828	[1-2-3-6]	37	h828	[1-2-3]	34													m828	[1-2-3]	36	m828	[1-2-4]	41
h829	[1-2-3-4]	28	h829	[1-2-3-5]	26													m829	[1-6-8]	120	m829	[1-2-3]	30
h830	[1-2-3]	41	h830	[1-2-3-5]	26													m830	[1-2-3-10]	14	m830	[1-2-3]	30
h831	[1-3-4-5]	76	h831	[1-2-4]	49													m831	[1-2-5]	58	m831	[1-3-4]	72
h832	[1-2-4-7]	48	h832	[1-2-3]	34													m832	[1-2-3]	36	m832	[1-2-3]	30
h833	[1-2-3-6-7]	35	h833	[1-2-3]	34													m833	[1-2-4]	50	m833	[1-2-4]	41
h834	[1-2-4-6]	47	h834	[1-2-3]	34													m834	[1-2-4-5]	44	m834	[1-2-3-4]	18
h835	[1-2]	68	h835	[2-4]	160													m835	[1-2-4-6]	46	m835	[1-2-4-5]	36
h836	[1-2-3-4]	28	h836	[1-2-3-4]	22													m836	[1-2]	71	m836	[2-3-5-7]	130
h837	[1-2-3-7]	38	h837	[1-2-3-4]	22													m837	[1-2-3-4]	24	m837	[1-2-3-4]	18
h838	[1-2-3-4]	28	h838	[1-2-3-4]	22													m838	[1-2-3]	36	m838	[1-2-4]	41
h839	[1-2-3-4-6]	24	h839	[1-2-3]	34													m839	[1-3-4-8]	79	m839	[1-2]	59
h840	[1-2-3-6]	37	h840	[1-2-3-4]	22													m840	[2-3-4-5]	137	m840	[1-2]	59
h841	[1-2-3]	41	h841	[1-2-5]	60													m841	[1-2]	71	m841	[2]	148
h842	[1-2-3]	41	h842	[1-4-5]	105													m842	[1-2-6]	64	m842	[1-2-3-5]	22
h843	[1-2-3-4-5]	23	h843	[1-2-3-4]	22													m843	[1-2]	71	m843	[2]	148
h844	[1-2-3-4-5]	23	h844	[1-2-7]	64													m844	[1-2-4]	50	m844	[1-3-5]	80
h845	[1-2-4-7]	48	h845	[1-2-3-5]	26													m845	[1-2-3-4-5]	19	m845	[1-2-3-7]	27
h846	[1-2]	68	h846	[2-3-4-6]	144													m846	[1-3-5]	84	m846	[1-2-3-8]	28
h847	[1-2-3]	41	h847	[1-2-3-5]	26													m847	[1-2-3-4]	24	m847	[1-4-6]	100
h848	[1-2-3]	41	h848	[1-2-3-6]	29													m848	[1-2-3-4]	24	m848	[1-2-3-4-5]	14
h849	[1-2-3]	41	h849	[1-2-3-4]	22													m849	[1-2-5]	58	m849	[1-10]	2
h850	[1-2-7]	64	h850	[1-4]	112													m850	[1-2-4]	50	m850	[1-2-3-5]	22
h851	[1-3-4-9]	79	h851	[1-2-5]	60													m851	[1-2-3]	36	m851	[1-2-3-5]	22
h852	[1-2-4-7]	48	h852	[1-2]	67													m852	[1-2-3-4]	24	m852	[1-2-3]	30
h853	[1-2-3-6]	37	h853	[1-5-6]	117													m853	[1-2]	71	m853	[2]	148
h854	[1-2-3-4-5]	23	h854	[1-2-3]	34													m854	[1-2-3-5]	29	m854	[1-2-5]	47
h855	[1-2-3]	41	h855	[1-2-3]	34													m855	[1-2-4]	50	m855	[1-2-4-5-7]	34
h856	[1-2-4-5]	46	h856	[1-2-3]	34													m856	[1-2-4-8]	48	m856	[1-2-3-5]	22
h857	[1-2-3]	41	h857	[1-2-3-5]	26													m857	[1-2-3]	36	m857	[1-4-5]	97
h858	[1-2-5]	58	h858	[1-5-6]	117													m858	[1-2-6-8]	62	m858	[1-2-3-4]	18
h859	[1-2-3-4]	28	h859	[1-2-4-6]	45													m859	[1-3-4]	80	m859	[1-2-3]	30
h860	[1-4-5]	100	h860	[1-3-4-5]	77													m860	[1-2-4]	50	m860	[1-2-3-4-7]	16
h861	[1-2-3-7]	38	h861	[1-2-4]	49													m861	[1-2]	71	m861	[1-2-3-4-5]	14
h862	[1-2-4]	51	h862	[1-2-6-8]	62													m862	[1-2-3]	36	m862	[1-2-3-9]	29
h863	[1-2]	68	h863	[1-3-17]	73													m863	[1-2-4-9]	49	m863	[1-2]	59
h864	[1-2]	68	h864	[1-3-4-6-8]	79													m864	[1-2-3]	36	m864	[1-4-5-8]	96
h865	[1-2]	68	h865	[2-3-4-6]	144													m865	[1-5]	116	m865	[1-8]	122
h866	[1-2-3]	41	h866	[1-2-4-8]	47													m866	[1-2-3]	36	m866	[1-2-3-4]	18
h867	[1-3]	93	h867	[1-3-4-6]	80													m867	[1-2-3-4]	24	m867	[1-2-3-4]	18
h868	[1-2-3-8]	39	h868	[1-2-3-4]	22													m868	[2]	156	m868	[2]	148
h869	[1-2-4]	51	h869	[1-2-4-7]	46													m869	[1-4-6-10]	100	m869	[1-2]	59
h870	[1-2-3]	41	h870	[1-2-3-4-9]	21													m870	[1-5-7]	113	m870	[1-2-3]	30
h871	[1-2-3-5]	34	h871	[1-2-3-5]	26													m871	[1-2]	71	m871	[1-2-5-7]	44
h872	[1-2-3-9]	40	h872	[1-2]	67													m872	[1-2-3-6]	32	m872	[1-2-5-6]	43
h873	[1-2]	68	h873	[1-2-12]	8													m873	[1-2-6-10]	59	m873	[1-2-3]	30
h874	[1-2-4]	51	h874	[1-2-4-5]	43													m874	[1-2-3-4]	24	m874	[1-2-3-4]	18
h875	[1-2-3-4]	28	h875	[1-2-3-5]	26													m875	[1-2-3-4]	24	m875	[1-2-3-5]	22
h876	[1-2-4]	51	h876	[1-3-4-5]	77													m876	[1-8-9]	127	m876	[1-2-3]	30
h877	[1-2-3-11]	17	h877	[1-2]	67													m877	[2-4]	151	m877	[1-2]	59
h878	[2-5-6]	156	h878	[1-2]	67													m878	[1-2-3-5]	29	m878	[1-2-3]	30
h879	[1-2]	68	h879	[1-2-3-4]	22													m879	[1-2-3]	36	m879	[1-2-5-6]	43
h880	[1-2-3]	41	h880	[1-2-4-5-7]	41													m880	[1-2]	71	m880	[2-4]	140
h881	[1-2-3]	41	h881	[1-2-3-5]	26													m881	[1-3-4-5-6]	75	m881	[1-2-3]	30
h882	[1-2-3]	41	h882	[1-2-7]	64													m882	[1-2-3]	36	m882	[1-4]	104
h883	[1-2-3]	41	h883	[1-2-3]	34													m883	[1-2-3-4]	24	m883	[1-2-3]	30
h884	[1-2-3-5]	34	h884	[1-2-4]	49													m884	[1-2-3]	36	m884	[1-3-6-9]	84
h885	[1-2-3-8]	39	h885	[1-2-3-4]	22													m885	[1-2-4-5]	44	m885	[1-3-5-6]	76
h886	[1-2-5]	58	h886	[1-2-5-9]	59													m886	[1-2-4]	50	m886	[1-2-5-8]	45
h887	[1-2-3]	41	h887	[1-2-3-4]	22													m887	[1-2]	71	m887	[2-3]	136
h888	[1-2-3-4]	28	h888	[1-2-3]	34													m888	[1-2-3-4]	24	m888	[1-2-6]	53
h889	[1-2-3-6]	37	h889	[1-2-3]	34													m889	[1-2-3-5]	29	m889	[1-2-3]	30
h890	[1-2]	68	h890	[2-10]	137													m890	[1-2-3-4-5]	19	m890	[1-2-3]	30
h891	[1-2-3]	41	h891	[1-4]	112													m891	[1-3-7]	89	m891	[1-3-7]	87
h892	[1-2-3]	41	h892	[1-2-3-4-6]	18													m892	[1-2-4-7]	47	m892	[1-2-3-6]	26
h893	[1-2-5]	58	h893	[1-3]	97													m893	[1-2-3-4]	24	m893	[1-2-3-4-6]	15
h894	[1-2-4-5-7]	45	h894	[1-2-3]	34													m894	[1-2-3]	36	m894	[1-3-4-6]	69
h895	[1-2-8]	65	h895	[1-2-3-4]	22													m895	[1-2-3]	36	m895	[1-2-3-4-5]	14
h896	[1-4-6-10]	101	h896	[1-2]	67													m896	[1-2]	71	m896	[2-3]	136
h897	[1-2-3-5-7]	31	h897	[1-2-3]	34													m897	[1-2-4]	50	m897	[1-2-3-5]	22
h898	[1-2-3-5]	34	h898	[1-2-3-8]	32													m898	[1-2-3-4]	24	m898	[1-2-3]	30
h899	[1-2-3-8]	39	h899	[1-2-4]	49													m899	[1-2-3-4-7]	21	m899	[1-2]	59
h900	[1-3]	93	h900	[1-2-6]	63													m900	[1-2-3-4]	24	m900	[1-2-3]	30
h901	[1-2-6]	62	h901	[1-5]	120													m901	[1-2-3]	36	m901	[1-2-3]	30
h902	[1-2-3]	41	h902	[1-2-3-4]	22													m902	[1-2-3]	36	m902	[1-2-3-5]	22
h903	[1-2-10]	10	h903	[1-2-5]	60													m903	[1-2-4]	50	m903	[1-2]	59
h904	[1-2-4]	51	h904	[1-2-3-7]	31													m904	[1-2-3-5]	29	m904	[1-2-3-5]	22
h905	[1-3-4]	80	h905	[1-4-5]	105													m905	[1-2-3]	36	m905	[1-2-3-4]	18
h906	[1-2-3-4-9]	27	h906	[1-2-3]	34													m906	[1-3-7]	89	m906	[1-2-3-4]	18
h907	[0]	1	h907	[1-2]	67													m907	[1-2]	71	m907	[2-4]	140
h908	[1-4-13]	97	h908	[1-2]	67													m908	[1-2-3-5]	29	m908	[1-2-3-5]	22
h909	[1-2-10]	10	h909	[1-2-5]	60													m909	[1-2]	71	m909	[1-3-7]	87
h910	[1-2-7]	64	h910	[1-2-10]	6													m910	[1-2-3-4-6]	20	m910	[1-2-3]	30
h911	[1-2-3-6]	37	h911	[1-2-3-5]	26													m911	[1-3-4]	80	m911	[1-4-5]	97
h912	[1-2-3]	41	h912	[1-2-3-4-9]	21													m912	[1-2-3]	36	m912	[1-2-6-7]	50
h913	[1-2-4]	51	h913	[1-2-6]	63													m913	[2-3-5]	142	m913	[1-2]	59
h914	[1-2-3-4]	28	h914	[1-2-3]	34													m914	[1-2-3]	36	m914	[1-4-7]	101
h915	[0]	1	h915	[1-2]	67													m915	[1-2]	71	m915	[4]	163
h916	[1-2-5]	58	h916	[1-3-4]	84													m916	[1-5-9]	115	m916	[1-2-3]	30
h917	[1-2-3-5]	34	h917	[1-2-3]	34													m917	[1-2-4]	50	m917	[1-2-3-4-6]	15
h918	[1-2-3-5]	34	h918	[1-2-3-5]	26													m918	[1-2-4-6]	46	m918	[1-2-4-5]	36
h919	[1-2-3-7]	38	h919	[1-2-4]	49													m919	[1-2-5]	58	m919	[1-2]	59
h920	[1-2-3]	41	h920	[1-3-4-5]	77													m920	[1-2-3-4]	24	m920	[1-2-6]	53
h921	[1-2-3]	41	h921	[1-2-4]	49													m921	[1-2-3-4]	24	m921	[1-2-3]	30
h922	[1-2-7]	64	h922	[1-2-3-5]	26													m922	[1-2-3-5]	29	m922	[1-2-3-4]	18
h923	[1-2-3]	41	h923	[1-3-7]	94													m923	[1-2-3]	36	m923	[1-2-3-10]	11
h924	[1-2-7-8]	63	h924	[1-2-3]	34													m924	[1-2-17]	13	m924	[1-2]	59
h925	[1-3-5]	85	h925	[1-2-3-8]	32													m925	[1-3-7]	89	m925	[1-2-3-4]	18
h926	[1-2-3-4-5]	23	h926	[1-2-3]	34													m926	[1-6]	121	m926	[1]	126
h927	[1-2-3-6]	37	h927	[1-2-3-6]	29													m927	[1-2-3-7]	33	m927	[1-2-3-6]	26
h928	[1-2-4-10]	42	h928	[1-2-3]	34													m928	[1-2-5]	58	m928	[1-3-5]	80
h929	[1-2-3-6]	37	h929	[1-2-3]	34													m929	[1-2-6]	64	m929	[1-2-5-6]	43
h930	[1-2-3-4]	28	h930	[1-2-3-4-5]	17													m930	[1-2-3-6]	32	m930	[1-2-3-4]	18
h931	[1-2-3-5]	34	h931	[1-2-4]	49													m931	[1-2-3]	36	m931	[1-2-3]	30
h932	[1-2-3-4]	28	h932	[1-2-3-5]	26													m932	[1-2-6-7]	61	m932	[1-2-3]	30
h933	[1-5-8]	118	h933	[1-7]	130													m933	[1-2-5]	58	m933	[1-2-4-6]	37
h934	[1-2-3-7]	38	h934	[1-2-3-4]	22													m934	[1-2-3-4]	24	m934	[1-2-3-4]	18
h935	[1-2-3-4]	28	h935	[1-2-3-7]	31													m935	[1-4-7]	104	m935	[1-3-5]	80
h936	[1-2-10]	10	h936	[1-2-5]	60													m936	[1-4-5]	99	m936	[1-3-6]	85
h937	[1-3-6]	88	h937	[1-2-3]	34													m937	[1-2-4-7]	47	m937	[1-2-6]	53
h938	[1-2-8]	65	h938	[1-2-4-5]	43													m938	[1-2-3-5]	29	m938	[1-2-4-5]	36
h939	[1-2-4]	51	h939	[1-2-3-4]	22													m939	[1-3-4]	80	m939	[1-2]	59
h940	[1-2-3]	41	h940	[1-2-5-13]	52													m940	[1-2-3-4]	24	m940	[1-2-3]	30
h941	[1-2-3]	41	h941	[1-2-4-9]	48													m941	[1-2-4]	50	m941	[1-2-3]	30
h942	[1-2-4-7]	48	h942	[1-2-3-4]	22													m942	[1-2-3-4]	24	m942	[1-2-3]	30
h943	[1-2-3]	41	h943	[1-2-3]	34													m943	[1-3-5]	84	m943	[1-2]	59
h944	[1-2-4-5]	46	h944	[1-2-3-5]	26													m944	[1-2-3-4-6]	20	m944	[1-2]	59
h945	[1-2-3-4]	28	h945	[1-2-5-6]	55													m945	[1-2-3-5]	29	m945	[1-2-4]	41
h946	[1-3-7]	90	h946	[1-2-3-4]	22													m946	[1-2-6]	64	m946	[1-2-4-6]	37
h947	[1-2-3-4]	28	h947	[1-2-3-4]	22													m947	[1-2-5-6]	54	m947	[1-2-3-4]	18
h948	[1-2]	68	h948	[1-2-3]	34													m948	[1-2]	71	m948	[2]	148
h949	[1-2-3]	41	h949	[1-2-3-5]	26													m949	[1-2-3]	36	m949	[1-2-5]	47
h950	[1-2-3]	41	h950	[1-2-6]	63													m950	[1-2]	71	m950	[1-3-5-7]	77
h951	[1-3-6]	88	h951	[1-2-3-4]	22													m951	[1-2-3]	36	m951	[1-2-3]	30
h952	[1-2-4-9]	50	h952	[1-2-4]	49													m952	[1-2-4]	50	m952	[1-4-10]	91
h953	[1-2-3]	41	h953	[1-3-12]	69													m953	[1-2-3-4]	24	m953	[1-2-3-4-5]	14
h954	[1-4-10]	94	h954	[1-3-4]	84													m954	[1-2-3-4]	24	m954	[1-2-4-5]	36
h955	[1-2-4]	51	h955	[1-2-3-8]	32													m955	[1-2-3-5]	29	m955	[1-2-4]	41
h956	[1-2-3-4]	28	h956	[1-2-3-4]	22													m956	[1-2-3-5]	29	m956	[1-2-3]	30
h957	[1-2-5]	58	h957	[1-2-4-6]	45													m957	[1-7]	125	m957	[1-2]	59
h958	[1-2-3-4]	28	h958	[1-2-3]	34													m958	[1-2-3]	36	m958	[1-5-6]	108
h959	[1-2-3]	41	h959	[1-2-3-4-5-6]	14													m959	[1-2-3]	36	m959	[1-2-6]	53
h960	[1-2-4]	51	h960	[1-2-3-4]	22													m960	[1-2-3-4]	24	m960	[1-2-3-4]	18
h961	[1-2]	68	h961	[1-2-3-4-5]	17													m961	[1-2-4-6]	46	m961	[1-3]	90
h962	[1-2-3]	41	h962	[1-2-3-4]	22													m962	[1-2-3]	36	m962	[1-2-4-5]	36
h963	[1-2-3-4]	28	h963	[1-2-7]	64													m963	[1-2-3-5]	29	m963	[1-2-4]	41
h964	[1-2-3]	41	h964	[1-2-3]	34													m964	[2-5-8]	152	m964	[1-2]	59
h965	[1-2-3]	41	h965	[1-2-11]	7													m965	[1-2-3-4]	24	m965	[1-2-5]	47
h966	[1-2-3-4]	28	h966	[1-3-4-5]	77													m966	[1-2-5]	58	m966	[1-2-3-4-5]	14
h967	[1-2-3-5-6]	30	h967	[1-2-3]	34													m967	[1-2-3-7]	33	m967	[1-2-3]	30
h968	[1-2-3]	41	h968	[1-3-5]	89													m968	[1-5-6]	112	m968	[1-3-4]	72
h969	[1-2-5]	58	h969	[1-2-4-5]	43													m969	[1-2-3]	36	m969	[1-2-3-4]	18
h970	[1-3]	93	h970	[1-4]	112													m970	[1-2-3-4-5]	19	m970	[1-2-3-4]	18
h971	[1-2-7]	64	h971	[1-2-9]	66													m971	[1-2-3-4-7]	21	m971	[1-2]	59
h972	[1-2-3]	41	h972	[1-4]	112													m972	[1-2-3-5]	29	m972	[1-2-3]	30
h973	[1-2-3]	41	h973	[1-3-4-7]	81													m973	[1-2-3-6-7]	30	m973	[1-2-3]	30
h974	[1-2-3-4]	28	h974	[1-2-3-4]	22													m974	[1-2-3]	36	m974	[1-2-3-4-5]	14
h975	[1-2-4]	51	h975	[1-3-6-7]	91													m975	[1-2-7-10]	65	m975	[1-2-3]	30
h976	[1-2-3-4]	28	h976	[1-2-3-4]	22													m976	[1-2]	71	m976	[2-5-8]	142
h977	[1-2-4-7]	48	h977	[1-2-3-6]	29													m977	[1-2-3]	36	m977	[1-2-4-5]	36
h978	[2-3-13]	141	h978	[1-2]	67													m978	[1-2-5-7]	55	m978	[1-2-3]	30
h979	[1-2-4]	51	h979	[1-2-3-4]	22													m979	[1-2-3-4]	24	m979	[1-2-3-4]	18
h980	[1-3-4-10]	73	h980	[1-2]	67													m980	[1-3-5]	84	m980	[1-2-5]	47
h981	[2-3-4-5]	143	h981	[1-2]	67													m981	[1-2]	71	m981	[3-4-13]	149
h982	[1-2-4]	51	h982	[1-3-4]	84													m982	[1-3-5-6]	81	m982	[1-2]	59
h983	[1-2-3]	41	h983	[1-2-3-6]	29													m983	[1-2-5-7]	55	m983	[1-2-3]	30
h984	[1-2-3-4]	28	h984	[1-2-4]	49													m984	[1-2-3-5]	29	m984	[1-2-7]	55
h985	[1-2-3-4-5]	23	h985	[1-2-3-4]	22													m985	[1-2-3-6]	32	m985	[1-2-3-6]	26
h986	[1-2-3]	41	h986	[1-2-3]	34													m986	[1-2-4-6]	46	m986	[1-2-3-4]	18
h987	[1-5]	120	h987	[1-2-3]	34													m987	[1-2-3]	36	m987	[1-2-3-6-8]	25
h988	[1-2-4-5]	46	h988	[1-2-3]	34													m988	[1-2-3]	36	m988	[1-2-3-4-5]	14
h989	[1-2-3]	41	h989	[1-2-4-8]	47													m989	[1-3-5-6]	81	m989	[1-2-3]	30
h990	[1-5-9]	119	h990	[1-2-3]	34													m990	[1-2-3-6]	32	m990	[1-2-3]	30
h991	[1-2-3-4]	28	h991	[1-2-3]	34													m991	[1-2-8]	69	m991	[1-2-7]	55
h992	[1-2-3]	41	h992	[1-2-4-9]	48													m992	[1-2-3-4-8]	22	m992	[1-2-3]	30
h993	[1-2-4-9]	50	h993	[1-2-3]	34													m993	[1-2-3-4]	24	m993	[1-2-3-4]	18
h994	[1-2-3-4]	28	h994	[1-2-3-4]	22													m994	[1-2-3]	36	m994	[1-2-3-4-5]	14
h995	[1-2-3]	41	h995	[1-2-3-12]	12													m995	[1-2-4]	50	m995	[1-3-5-6]	76
h996	[1-2-3]	41	h996	[1-3-5-7]	87													m996	[1-2-3-4]	24	m996	[1-2-3]	30
h997	[1-2-3-4-5]	23	h997	[1-2-3-5]	26													m997	[2-4]	151	m997	[1-2]	59
h998	[1-2-7]	64	h998	[1-2]	67													m998	[1-3-7-9]	88	m998	[1-2-3]	30
h999	[1-2]	68	h999	[2-3-4-5-7]	141													m999	[1-2-3-12]	16	m999	[1-2]	59
h1000	[1-2-3-4]	28	h1000	[1-2-4]	49													m1000	[1-2-3-6]	32	m1000	[1-2-3]	30
h1001	[1-3-6]	88	h1001	[1-2-4]	49													m1001	[1-2-5]	58	m1001	[1-2-4-6]	37
h1002	[1-8]	133	h1002	[1-2]	67													m1002	[1-2-3]	36	m1002	[1-2-3-5]	22
h1003	[1-2]	68	h1003	[1-2-4]	49													m1003	[1-2-6]	64	m1003	[1-2-3-4]	18
h1004	[1-2-3-4-5]	23	h1004	[1-2-3]	34													m1004	[1-2-3-4]	24	m1004	[1-2-4-5]	36
h1005	[1-3-4]	80	h1005	[1-2-3-4]	22													m1005	[1-2-3]	36	m1005	[1-2-3]	30
h1006	[1-2-4]	51	h1006	[1-2-3-5-6]	23													m1006	[1-2-4]	50	m1006	[1-2-4]	41
h1007	[1-2-4]	51	h1007	[1-2-4-5-7]	41													m1007	[1-2-3]	36	m1007	[1-3-4-5]	67
h1008	[1-3-4]	80	h1008	[1-2-10]	6													m1008	[1-2-3-6]	32	m1008	[1-2-4]	41
h1009	[1-2-3-4]	28	h1009	[1-2-3-4]	22													m1009	[1-2-3-5]	29	m1009	[1-2-3]	30
h1010	[1-2-5-6]	54	h1010	[1-2-3]	34													m1010	[1-2-4]	50	m1010	[1-2-3-4]	18
h1011	[1-3]	93	h1011	[1-12]	4													m1011	[1-3-4-6]	77	m1011	[1-2-3]	30
h1012	[1-2-5]	58	h1012	[1-5-7]	118													m1012	[1-2]	71	m1012	[4-5-7]	160
h1013	[1-2-3-4]	28	h1013	[1-2-4]	49													m1013	[1-2-4]	50	m1013	[1-2-3-5]	22
h1014	[1-2-4]	51	h1014	[1-2-3-4-6]	18													m1014	[1-2-4]	50	m1014	[1-2-5]	47
h1015	[1-2]	68	h1015	[1-2-10]	6													m1015	[1-2-3]	36	m1015	[1-2-3-4-5]	14
h1016	[1-2-3]	41	h1016	[1-2-3-4]	22													m1016	[1-2-4]	50	m1016	[1-4-5]	97
h1017	[1-2-3-6]	37	h1017	[1-2-3-4]	22													m1017	[1-2]	71	m1017	[1-2-4-5-7]	34
h1018	[1-3-4]	80	h1018	[1-2-4]	49													m1018	[1-2-12]	9	m1018	[1-2-6]	53
h1019	[1-2-3]	41	h1019	[1-2-3-5]	26													m1019	[1-2-3]	36	m1019	[1-2-3-4]	18
h1020	[1-2-3]	41	h1020	[1-2-3-6]	29													m1020	[1-2-5]	58	m1020	[1-2-3-4-6]	15
h1021	[1-2]	68	h1021	[2-4-6]	158													m1021	[1-2-4-5]	44	m1021	[1-2-3-6]	26
h1022	[1-2-3]	41	h1022	[1-2-4-7]	46													m1022	[1-2-3]	36	m1022	[1-5]	112
h1023	[1-2-3]	41	h1023	[1-2-3-4-5]	17													m1023	[1-2-3]	36	m1023	[1-3-5-6]	76
h1024	[1-2]	68	h1024	[1-2-3-4-5]	17													m1024	[1-4-9]	106	m1024	[1-3]	90
h1025	[1-2-4]	51	h1025	[1-2-3-4-7]	19													m1025	[1-2-3]	36	m1025	[1-2-3-5]	22
h1026	[1-2-5]	58	h1026	[1-2-5]	60													m1026	[1-2-3-7]	33	m1026	[1-2-3]	30
h1027	[1-2-6]	62	h1027	[1-2-3]	34													m1027	[1-2-4-5]	44	m1027	[1-2-4]	41
h1028	[1-2-3-9]	40	h1028	[1-2-3]	34													m1028	[1-2-6]	64	m1028	[1-2-5-6]	43
h1029	[1-3-4-6]	77	h1029	[1-2-3]	34													m1029	[1-2-4]	50	m1029	[1-2-3-4]	18
h1030	[1-2-3-4]	28	h1030	[1-2-3]	34													m1030	[1-2-3-6]	32	m1030	[1-2-3]	30
h1031	[1-2-3]	41	h1031	[1-2-3]	34													m1031	[1-2-3]	36	m1031	[1-3-7]	87
h1032	[1-2-4]	51	h1032	[1-3-6]	93													m1032	[1-2-3-4]	24	m1032	[1-2]	59
h1033	[1-2-3-6]	37	h1033	[1-2-3]	34													m1033	[1-2-12]	9	m1033	[1-2]	59
h1034	[1-2-4]	51	h1034	[1-2-3-4]	22													m1034	[1-2]	71	m1034	[1-4-13]	93
h1035	[1-2-4]	51	h1035	[1-6-7]	122													m1035	[1-2-4-14]	40	m1035	[1-2]	59
h1036	[1-2-3]	41	h1036	[1-2-3-4-5]	17													m1036	[1-2-5]	58	m1036	[1-3-4-5-6]	65
h1037	[1-2-10]	10	h1037	[1-3]	97													m1037	[1-2-3]	36	m1037	[1-2-3]	30
h1038	[1-2-11]	11	h1038	[1-2-5]	60													m1038	[1-2-3]	36	m1038	[1-2-3-4-5-6]	13
h1039	[1-2-4]	51	h1039	[1-4-5-7]	102													m1039	[1-2-3-4-5]	19	m1039	[1-2-3]	30
h1040	[1-2-3-5]	34	h1040	[1-2-3-5]	26													m1040	[2]	156	m1040	[1-2]	59
h1041	[1-2-5]	58	h1041	[1-2-3-5]	26													m1041	[2]	156	m1041	[2]	148
h1042	[1-2-15]	14	h1042	[1-2-4]	49													m1042	[1-2]	71	m1042	[1-3-5-11]	74
h1043	[1-2]	68	h1043	[2-4]	160													m1043	[1-2]	71	m1043	[1-2-6-10]	48
h1044	[1-2-8]	65	h1044	[1-2-3]	34													m1044	[1-2-3]	36	m1044	[1-2-3-4]	18
h1045	[1-2-3]	41	h1045	[1-2-3]	34													m1045	[1-2-4]	50	m1045	[1-2-3-5]	22
h1046	[1-2-3]	41	h1046	[1-2-3-4-6]	18													m1046	[1-4-9]	106	m1046	[1-3-5]	80
h1047	[1-2-4-5]	46	h1047	[1-2-4]	49													m1047	[2-3]	145	m1047	[1-2]	59
h1048	[1-2-4]	51	h1048	[1-2-3-5]	26													m1048	[1-2-3]	36	m1048	[1-4]	104
h1049	[1-2-3]	41	h1049	[1-2-5]	60													m1049	[1-2-3]	36	m1049	[1-2-7-8]	54
h1050	[1-2-6]	62	h1050	[1-2-5]	60													m1050	[1-2-3]	36	m1050	[1-2-3-4]	18
h1051	[1-2-5]	58	h1051	[1-2-3]	34													m1051	[2-4]	151	m1051	[1-2]	59
h1052	[1-8-9]	132	h1052	[1-2]	67													m1052	[1-2-3]	36	m1052	[1-2-5]	47
h1053	[1-2-3]	41	h1053	[1-2-3-4-5]	17													m1053	[1-2-3-4]	24	m1053	[1-3-5-9]	79
h1054	[1-2-3-5]	34	h1054	[1-2-3-6]	29													m1054	[1-2-3-4]	24	m1054	[1-2-3-6]	26
h1055	[1-2-4]	51	h1055	[1-3-4-7]	81													m1055	[1-3-4]	80	m1055	[1-2-4-5]	36
h1056	[1-3]	93	h1056	[1-8]	132													m1056	[1-4-5]	99	m1056	[1-2-4-5]	36
h1057	[1-4-7]	106	h1057	[1-3-5]	89													m1057	[1-2]	71	m1057	[1-2-7-8]	54
h1058	[1-2-3]	41	h1058	[1-2-3-4]	22													m1058	[1-2-3-5]	29	m1058	[1-2-4]	41
h1059	[1-2-3-4-5]	23	h1059	[1-2-3]	34													m1059	[1-2-3-5]	29	m1059	[1-2-3]	30
h1060	[1-2-3-9]	40	h1060	[1-2-3]	34													m1060	[1-2-3]	36	m1060	[1-4-6]	100
h1061	[1-2-3-5]	34	h1061	[1-2-3-5]	26													m1061	[1-3-5-8]	83	m1061	[1-2]	59
h1062	[1-2-4-11]	43	h1062	[1-2-3]	34													m1062	[1-2-3]	36	m1062	[1-2-3-5]	22
h1063	[1-2-5-6]	54	h1063	[1-2-3]	34													m1063	[1-2-4-12]	39	m1063	[1-2-3]	30
h1064	[1-2-4-11]	43	h1064	[1-2-3]	34													m1064	[1-3-4]	80	m1064	[1-2-10]	5
h1065	[1-2-3-6]	37	h1065	[1-2-3]	34													m1065	[1-2-3-5-8]	27	m1065	[1-2-3]	30
h1066	[1-2-3-5]	34	h1066	[1-2-3]	34													m1066	[1-2-3]	36	m1066	[1-2-3-4]	18
h1067	[1-2-3-4-5]	23	h1067	[1-2-5]	60													m1067	[1-2-4]	50	m1067	[1-2-6-7]	50
h1068	[1-2]	68	h1068	[2-7-11]	170													m1068	[1-2-3-4-5]	19	m1068	[1-2-3]	30
h1069	[1-2-3]	41	h1069	[1-3-4-5]	77													m1069	[1-2-4-5]	44	m1069	[1-2-3-4]	18
h1070	[1-2-3]	41	h1070	[1-2-3-4]	22													m1070	[1-2-3]	36	m1070	[1-2-3-4-6]	15
h1071	[1-2-3]	41	h1071	[1-2-3-5]	26													m1071	[1-2]	71	m1071	[3-6]	158
h1072	[1-3-4]	80	h1072	[1-2-4]	49													m1072	[1-2-4-6]	46	m1072	[1-2]	59
h1073	[1-2]	68	h1073	[4-5-7]	190													m1073	[1-2-4]	50	m1073	[1-3-4]	72
h1074	[1-2-3-5]	34	h1074	[1-2-3-4]	22													m1074	[1-2-3-6]	32	m1074	[1-2-3]	30
h1075	[1-2-3-4]	28	h1075	[1-2-9]	66													m1075	[1-2-3-5]	29	m1075	[1-3-4]	72
h1076	[1-2-5-10]	52	h1076	[1-2-4]	49													m1076	[1-2-4-7]	47	m1076	[1-2-3-5]	22
h1077	[1-2-3-4-6]	24	h1077	[1-2-3]	34													m1077	[1-2-3-4]	24	m1077	[1-2-3]	30
h1078	[1-2-4-5-6]	44	h1078	[1-2-3]	34													m1078	[1-2-3]	36	m1078	[1-2-3-4]	18
h1079	[1-2-4]	51	h1079	[1-6-7]	122													m1079	[1-3-4-6]	77	m1079	[1-2-4]	41
h1080	[1-2-3]	41	h1080	[1-2-3-4]	22													m1080	[1-4-5]	99	m1080	[1-3-5]	80
h1081	[1-3-4]	80	h1081	[1-2-5-7]	57													m1081	[1-2-3-6]	32	m1081	[1-2-5-6]	43
h1082	[1-2-3]	41	h1082	[1-2-3-5-6]	23													m1082	[1-2-5-7]	55	m1082	[1-2-3]	30
h1083	[1-2-11]	11	h1083	[1-2]	67													m1083	[3-5]	160	m1083	[1-2]	59
h1084	[1-2-4]	51	h1084	[1-2-3-4]	22													m1084	[1-2-3-4-5]	19	m1084	[1-2-3]	30
h1085	[1-4-5]	100	h1085	[1-3-11]	68													m1085	[1-2-3]	36	m1085	[1-2-3-4]	18
h1086	[1-2-7]	64	h1086	[1-2-10]	6													m1086	[1-3-5]	84	m1086	[1-2-3]	30
h1087	[1-2-3]	41	h1087	[1-2-3-8]	32													m1087	[1-2-3-5]	29	m1087	[1-2-3]	30
h1088	[1-2-3]	41	h1088	[1-2-3-4-6]	18													m1088	[1-2-4-6]	46	m1088	[1-2-3-4]	18
h1089	[1-2]	68	h1089	[2]	173													m1089	[1-3-4-5]	76	m1089	[1-2-3]	30
h1090	[1-2-3]	41	h1090	[1-5-6-8]	116													m1090	[1-2-4]	50	m1090	[1-2-4-9]	40
h1091	[1-2-3-4]	28	h1091	[1-3-4-6]	80													m1091	[1-2]	71	m1091	[0]	1
h1092	[1-2-3]	41	h1092	[1-2-3-4]	22													m1092	[1-2]	71	m1092	[3-7]	159
h1093	[1-3-5-6]	82	h1093	[1-2-3-6]	29													m1093	[1-2-3]	36	m1093	[1-2-4-7]	38
h1094	[1-2-3]	41	h1094	[1-4-5]	105													m1094	[1-2-4]	50	m1094	[1-2-6]	53
h1095	[1-2-3-5]	34	h1095	[1-2-3-4]	22													m1095	[1-2-3]	36	m1095	[1-2-3]	30
h1096	[1-2-5]	58	h1096	[1-2-3-5]	26													m1096	[1-2-3]	36	m1096	[1-2-3-8]	28
h1097	[1-2-3-6]	37	h1097	[1-2-5]	60													m1097	[1-2-3]	36	m1097	[1-2-3]	30
h1098	[1-2-3-4]	28	h1098	[1-4]	112													m1098	[1-2-3-4]	24	m1098	[1-3-5]	80
h1099	[1-2-3]	41	h1099	[1-2-4-6]	45													m1099	[1-2-3-4]	24	m1099	[1-2-3]	30
h1100	[2]	158	h1100	[1-2]	67													m1100	[1-2]	71	m1100	[1-2-3-5]	22
h1101	[1-2-3-5]	34	h1101	[1-2-3-5]	26													m1101	[1-2-3-4]	24	m1101	[1-2-3-4]	18
h1102	[1-2-3-4-5]	23	h1102	[1-2-3-5]	26													m1102	[1-2-3]	36	m1102	[1-2-3]	30
h1103	[1-2-3-6]	37	h1103	[1-2-3]	34													m1103	[1-2-3]	36	m1103	[1-2-3-8]	28
h1104	[1-2]	68	h1104	[1-2-5-7]	57													m1104	[1-3-6]	87	m1104	[1-2-3]	30
h1105	[1-2-4]	51	h1105	[1-2-4-8]	47													m1105	[1-2]	71	m1105	[2]	148
h1106	[1-2-4-5]	46	h1106	[1-2-4]	49													m1106	[1-3-5]	84	m1106	[1-2-3]	30
h1107	[1-2-4]	51	h1107	[1-2-3-4]	22													m1107	[1-2-3-4-5]	19	m1107	[1-2-3-4]	18
h1108	[1-2-4]	51	h1108	[1-2-3-4]	22													m1108	[1-2-3]	36	m1108	[1-2-3]	30
h1109	[1-12]	4	h1109	[1-2]	67													m1109	[1-2-7]	68	m1109	[1-2-3]	30
h1110	[1-5]	120	h1110	[1-2-3-5]	26													m1110	[2-19]	135	m1110	[1-2]	59
h1111	[1-2-3-6]	37	h1111	[1-2-3-5]	26													m1111	[1-2-3]	36	m1111	[1-2-3-4]	18
h1112	[1-2-3-4]	28	h1112	[1-2-3]	34													m1112	[1-4]	107	m1112	[1-2-3-4]	18
h1113	[1-2]	68	h1113	[1-5-6]	117													m1113	[1-3-4-5]	76	m1113	[1-2-5]	47
h1114	[1-2-3]	41	h1114	[1-2-4-5]	43													m1114	[1-2-3]	36	m1114	[1-2-3-4-5]	14
h1115	[1-2-3-4]	28	h1115	[1-2-3]	34													m1115	[1-3-4]	80	m1115	[1-3-10]	60
h1116	[1-2-4-6]	47	h1116	[1-2-3]	34													m1116	[1-2-3]	36	m1116	[1-2-3-6]	26
h1117	[1-2-3]	41	h1117	[1-2-4-5-6]	40													m1117	[1-3-4]	80	m1117	[1-3-4-5]	67
h1118	[1-2-3]	41	h1118	[1-2-3-5]	26													m1118	[1-3-5]	84	m1118	[1-2-4-6]	37
h1119	[1-2-3-5]	34	h1119	[1-2-3-6]	29													m1119	[1-4-7]	104	m1119	[1-2-5]	47
h1120	[1-2-4]	51	h1120	[1-2-3-4]	22													m1120	[1-2-5]	58	m1120	[1-2-3]	30
h1121	[1-2-3-4]	28	h1121	[1-2-3]	34													m1121	[1-2-3-5]	29	m1121	[1-2-3]	30
h1122	[1-2-3-4]	28	h1122	[1-2-3-4]	22													m1122	[1-2-4]	50	m1122	[1-2-3-5]	22
h1123	[1-2-3-5]	34	h1123	[1-2-3-4-6]	18													m1123	[1-2-3-4]	24	m1123	[1-2-3-7]	27
h1124	[1-2-3]	41	h1124	[1-2-3-5]	26													m1124	[1-2-7]	68	m1124	[1-2-5]	47
h1125	[1-2-5]	58	h1125	[1-2-3-4]	22													m1125	[1-2-3]	36	m1125	[1-2-3-4]	18
h1126	[1-2-5-6]	54	h1126	[1-2-3-5]	26													m1126	[1-2-3-6]	32	m1126	[1-2-3-4]	18
h1127	[1-2-4]	51	h1127	[1-2-3]	34													m1127	[1-3-4]	80	m1127	[1-2-3]	30
h1128	[1-4-10]	94	h1128	[1-2]	67													m1128	[1-2-3-4]	24	m1128	[1-2-4-5]	36
h1129	[1-2-4-5]	46	h1129	[1-3-4]	84													m1129	[1-2-3-4]	24	m1129	[1-2-3]	30
h1130	[1-2-3-6]	37	h1130	[1-2-3]	34													m1130	[1-2-3]	36	m1130	[1-2-3-6]	26
h1131	[1-2-5]	58	h1131	[1-2-3-4]	22													m1131	[1-2-3-4]	24	m1131	[1-2-3]	30
h1132	[1-2-3]	41	h1132	[1-4-12]	99													m1132	[2-3-4]	140	m1132	[1-2]	59
h1133	[1-2-3]	41	h1133	[1-2-3-4-5]	17													m1133	[1-4-8]	105	m1133	[1-3-7]	87
h1134	[1-5]	120	h1134	[1]	136													m1134	[1-2]	71	m1134	[1-2-4]	41
h1135	[1-2-3-4]	28	h1135	[1-2-3]	34													m1135	[2-4]	151	m1135	[1-2]	59
h1136	[1-2-4]	51	h1136	[1-2-4]	49													m1136	[1-2]	71	m1136	[1-2-4]	41
h1137	[1-4-6]	104	h1137	[1-3-5-7]	87													m1137	[1-2-3-4]	24	m1137	[1-2-4]	41
h1138	[1-2]	68	h1138	[1-5-13]	114													m1138	[1-2-3-8]	34	m1138	[1-2-4]	41
h1139	[1-6-8]	124	h1139	[1-2-3]	34													m1139	[1-2-3]	36	m1139	[1-2-3-5]	22
h1140	[1-2-4]	51	h1140	[1-2-4-6]	45													m1140	[2]	156	m1140	[2]	148
h1141	[1-2-4]	51	h1141	[1-2-3]	34													m1141	[1-2]	71	m1141	[2]	148
h1142	[1-3-4-6]	77	h1142	[1-3-5]	89													m1142	[1-2-3-4]	24	m1142	[1-3-5]	80
h1143	[1-2]	68	h1143	[2-3-9]	155													m1143	[1-2-4]	50	m1143	[1-2-3-4]	18
h1144	[1-2-6]	62	h1144	[1-2-3-5]	26													m1144	[1-2-3-8]	34	m1144	[1-4-5]	97
h1145	[1-2-3-4]	28	h1145	[1-3-4]	84													m1145	[1-3-4]	80	m1145	[1-2-3-4-5]	14
h1146	[1-2-3]	41	h1146	[1-2-3-5]	26													m1146	[1-2-3]	36	m1146	[1-3-11]	61
h1147	[1-2-4-6]	47	h1147	[1-2-4-5]	43													m1147	[1-2-5-6]	54	m1147	[1-2-6]	53
h1148	[1-2-3]	41	h1148	[1-3-4-5-6]	76													m1148	[1-2]	71	m1148	[1-2-6]	53
h1149	[1-2-3-12]	18	h1149	[1-2]	67													m1149	[5-6]	166	m1149	[1-2]	59
h1150	[1-4-6]	104	h1150	[1-3-9]	96													m1150	[1-2-3-5]	29	m1150	[1-2-4]	41
h1151	[1-2-3-4]	28	h1151	[1-2-6]	63													m1151	[1-3-5]	84	m1151	[1-3-6]	85
h1152	[1-3-5]	85	h1152	[1-4-5-6]	101													m1152	[1-2]	71	m1152	[1-2-6-8]	51
h1153	[1-2-3-7]	38	h1153	[1-2-3]	34													m1153	[1-2-3-8]	34	m1153	[1-2-3]	30
h1154	[1-2-4-6]	47	h1154	[1-2-3-4]	22													m1154	[1-2-3]	36	m1154	[1-2-3-5]	22
h1155	[1-3-5]	85	h1155	[1-4-11]	98													m1155	[1-2-4-5]	44	m1155	[1-2-3]	30
h1156	[1-2-4]	51	h1156	[1-2-3-6]	29													m1156	[1-4-6]	102	m1156	[1-3-4]	72
h1157	[1-2-3-4]	28	h1157	[1-2-3]	34													m1157	[1-2-4]	50	m1157	[1-2-4]	41
h1158	[1-15]	6	h1158	[1-2]	67													m1158	[1-2-3-4]	24	m1158	[1-2-3-4]	18
h1159	[1-2-3-4]	28	h1159	[1-2-3-4]	22													m1159	[1-2-6]	64	m1159	[1-3-9]	89
h1160	[1-3-5]	85	h1160	[1-3-4]	84													m1160	[1-3]	92	m1160	[1-5-7]	110
h1161	[1-2-4]	51	h1161	[1-2-3]	34													m1161	[1-3-6-8]	85	m1161	[1-2-3]	30
h1162	[1-2]	68	h1162	[1-3-5]	89													m1162	[1-2-3-4]	24	m1162	[1-3-8]	88
h1163	[1-2-7]	64	h1163	[1-2-3-4]	22													m1163	[1-2-3-5]	29	m1163	[1-2-4-6]	37
h1164	[1-2-10]	10	h1164	[1-2-5]	60													m1164	[1-2]	71	m1164	[3-4-6-8]	151
h1165	[1-2-3-4]	28	h1165	[1-2-3]	34													m1165	[1-2-3]	36	m1165	[1-2-6]	53
h1166	[1-3-7]	90	h1166	[1-2-3-7]	31													m1166	[1-2-4]	50	m1166	[1-2-3-5]	22
h1167	[1-2-3]	41	h1167	[1-2-3-4]	22													m1167	[1-2-3-4]	24	m1167	[1-2-3-5]	22
h1168	[1-2-4]	51	h1168	[1-6-8]	123													m1168	[1-3-4]	80	m1168	[1-4-5]	97
h1169	[1-3-4]	80	h1169	[1-3-5]	89													m1169	[1-2-4-5]	44	m1169	[1-2-4]	41
h1170	[1-4-5]	100	h1170	[1-2-5]	60													m1170	[1-2]	71	m1170	[3-6-9]	157
h1171	[1-2-3-6]	37	h1171	[1-2-3]	34													m1171	[1-2-3]	36	m1171	[1-2-3]	30
h1172	[1-2-3]	41	h1172	[1-7]	130													m1172	[1-2-3]	36	m1172	[1-3-5]	80
h1173	[1-2-3-5]	34	h1173	[1-2-3]	34													m1173	[1-2-15]	11	m1173	[1-2]	59
h1174	[1-2]	68	h1174	[1-2-3-6-7]	27													m1174	[1-2-3]	36	m1174	[1-2-3-4]	18
h1175	[1-2-4]	51	h1175	[1-2-10]	6													m1175	[1-2-3-4-6]	20	m1175	[1-2-3]	30
h1176	[1-2-3-5]	34	h1176	[1-2-3]	34													m1176	[1-2-4-5]	44	m1176	[1-2-3-4]	18
h1177	[1-2-6-7]	59	h1177	[1-3]	97													m1177	[1-2-3]	36	m1177	[1-2-4-6]	37
h1178	[1-2]	68	h1178	[1-2-4-8]	47													m1178	[1-2-4-11]	38	m1178	[1-2-6]	53
h1179	[1-2-3]	41	h1179	[1-2-3-5-6]	23													m1179	[1-2-4-5]	44	m1179	[1-5-7]	110
h1180	[1-2-4]	51	h1180	[1-3-4-5]	77													m1180	[1-2-4-5]	44	m1180	[1-2-3-4]	18
h1181	[1-2-4]	51	h1181	[1-2-4]	49													m1181	[1-2-3]	36	m1181	[1-3-9]	89
h1182	[1-2-5]	58	h1182	[1-2-5]	60													m1182	[1-2-6-7]	61	m1182	[1-2-3]	30
h1183	[1-2-3]	41	h1183	[1-5-7]	118													m1183	[1-3-7]	89	m1183	[1-2-3]	30
h1184	[1-2-3-10]	16	h1184	[1-2]	67													m1184	[1-2]	71	m1184	[1-2-3-6-7]	24
h1185	[1-2-3-4]	28	h1185	[1-2-3-4]	22													m1185	[1-2-4]	50	m1185	[1-2-3-4]	18
h1186	[1-5]	120	h1186	[1-2-13]	9													m1186	[1-2-3-4]	24	m1186	[1-2-3-5]	22
h1187	[1-5-9]	119	h1187	[1-2]	67													m1187	[1-2-3]	36	m1187	[1-2-6]	53
h1188	[1-2-3]	41	h1188	[1-2-3]	34													m1188	[1-2]	71	m1188	[3-5-7]	154
h1189	[1-2-3-4]	28	h1189	[1-2-3-5]	26													m1189	[1-2-3-4]	24	m1189	[1-2-3]	30
h1190	[1-2-5]	58	h1190	[1-2-3-4]	22													m1190	[1-2-3-6]	32	m1190	[1-2-3]	30
h1191	[1-3-5-6]	82	h1191	[1-2-3-6]	29													m1191	[1-2-3]	36	m1191	[1-2-4-10]	31
h1192	[1]	137	h1192	[1-5]	120													m1192	[1-2-3-4]	24	m1192	[1-4-6-7]	98
h1193	[1-2-3]	41	h1193	[1-2-5-8]	58													m1193	[1-2]	71	m1193	[2-4-11]	137
h1194	[1-2-3]	41	h1194	[1-2-4-6]	45													m1194	[1-2-3-4]	24	m1194	[1-2-3-4-5]	14
h1195	[1-2-3]	41	h1195	[1-2-3-4]	22													m1195	[1-2-3-4]	24	m1195	[1-2-3]	30
h1196	[1-2-3]	41	h1196	[1-2-4-5]	43													m1196	[1-2-3-6-7]	30	m1196	[1-2]	59
h1197	[2]	158	h1197	[2]	173													m1197	[1-11]	1	m1197	[1-4-7]	101
h1198	[1-2-4-5]	46	h1198	[1-2-4]	49													m1198	[1-2-4]	50	m1198	[1-4]	104
h1199	[1-2-3-4]	28	h1199	[1-2-3-4]	22													m1199	[1-2-5]	58	m1199	[1-3-4-5]	67
h1200	[1-2-5]	58	h1200	[1-2-4]	49													m1200	[1-2]	71	m1200	[2-4]	140
h1201	[1-2-3]	41	h1201	[1-2-3-4-5]	17													m1201	[1-2-3]	36	m1201	[1-2-3-6]	26
h1202	[1-2-6]	62	h1202	[1-2-3-4]	22													m1202	[1-5-10]	108	m1202	[1-2]	59
h1203	[1-2-3-5]	34	h1203	[1-2-3-7]	31													m1203	[1-2-6-11]	60	m1203	[1-2-3]	30
h1204	[1-2-3]	41	h1204	[1-2-3-4-5]	17													m1204	[1-2-3]	36	m1204	[1-4-8]	102
h1205	[1-2-3-4]	28	h1205	[1-2-3-4]	22													m1205	[1-2-3-5]	29	m1205	[1-2-3]	30
h1206	[1-2-4-8]	49	h1206	[1-2-3-4]	22													m1206	[1-2-10]	7	m1206	[1-2-5]	47
h1207	[1-2-3-4]	28	h1207	[1-2-3-4]	22													m1207	[1-2-3]	36	m1207	[1-2-3-4]	18
h1208	[1-2-10]	10	h1208	[1-2-5]	60													m1208	[1-2-3-4-10]	18	m1208	[1-2-3]	30
h1209	[1-2-3]	41	h1209	[1-2-3-4-8]	20													m1209	[1-5-11]	109	m1209	[1-3]	90
h1210	[1-2-4]	51	h1210	[1-3-13]	70													m1210	[1-2-3-5]	29	m1210	[1-2-4]	41
h1211	[1-2-4-5-6]	44	h1211	[1-2-3]	34													m1211	[1-2-4]	50	m1211	[1-2-3-4]	18
h1212	[2-3-4]	146	h1212	[1-2]	67													m1212	[1-2-6]	64	m1212	[1-2-3]	30
h1213	[1-2-3-4]	28	h1213	[1-2-6]	63													m1213	[1-2-5]	58	m1213	[1-2-3-6]	26
h1214	[1-3-4-5]	76	h1214	[1-2-3-7]	31													m1214	[1-2-4]	50	m1214	[1-2-5]	47
h1215	[1-4-5-6]	98	h1215	[1-2-4]	49													m1215	[1-2-4]	50	m1215	[1-2-3-4]	18
h1216	[1-2-3-5]	34	h1216	[1-2-3]	34													m1216	[1-2]	71	m1216	[1-3-6]	85
h1217	[1-3-6]	88	h1217	[1-5-8]	119													m1217	[1-3-7]	89	m1217	[1-4-5]	97
h1218	[1-2]	68	h1218	[2-5-6-7]	163													m1218	[1-2-3]	36	m1218	[1-2-10]	5
h1219	[1-2-5]	58	h1219	[1-2-3]	34													m1219	[1-2-3-4-5]	19	m1219	[1-2-4-5]	36
h1220	[1-2-8]	65	h1220	[1-2-7]	64													m1220	[1-2-4-5]	44	m1220	[1-2-4]	41
h1221	[1-2-3-4]	28	h1221	[1-2-3-4-5]	17													m1221	[1-16]	4	m1221	[1-3]	90
h1222	[1-2-3-4]	28	h1222	[1-2-3-4]	22													m1222	[1-3-4]	80	m1222	[1-2-4-5]	36
h1223	[1-2-3-4]	28	h1223	[1-2-3-4]	22													m1223	[1-2-4]	50	m1223	[1-2-3]	30
h1224	[1-2-3]	41	h1224	[1-2-3-5]	26													m1224	[1-3]	92	m1224	[1-5-7]	110
h1225	[1-2-3-4]	28	h1225	[1-2-3-5]	26													m1225	[1-2-3]	36	m1225	[1-2-3-4-6]	15
h1226	[1-2-3-5]	34	h1226	[1-2-3-4]	22													m1226	[1-2-3-4]	24	m1226	[1-2-3-5]	22
h1227	[1-6]	126	h1227	[1-2-3]	34													m1227	[1-2]	71	m1227	[1-2]	59
h1228	[1-2-3-4]	28	h1228	[1-2-3-4]	22													m1228	[1-2-3]	36	m1228	[1-2-6]	53
h1229	[1-2-4-5]	46	h1229	[1-2-3-8]	32													m1229	[1-2]	71	m1229	[1-2-3-4-6]	15
h1230	[1-2-7]	64	h1230	[1-2]	67													m1230	[1-2-3-5]	29	m1230	[1-2-3-4]	18
h1231	[1-2-11]	11	h1231	[1-2-4]	49													m1231	[1-3-10]	72	m1231	[1-2-3-5]	22
h1232	[1-2-7]	64	h1232	[1-2-3]	34													m1232	[1-2-3]	36	m1232	[1-2-3-4]	18
h1233	[1-2-3-4]	28	h1233	[1-2-3]	34													m1233	[1-2-3]	36	m1233	[1-4-6]	100
h1234	[1-3]	93	h1234	[1-4]	112													m1234	[1-2-3]	36	m1234	[1-2-3]	30
h1235	[1-2]	68	h1235	[1-2-3-4]	22													m1235	[1-2-3-4]	24	m1235	[1-2-4-5]	36
h1236	[1-2-4]	51	h1236	[1-3-6]	93													m1236	[1-3-6]	87	m1236	[1-2-3]	30
h1237	[1-3]	93	h1237	[1-5]	120													m1237	[1-2-3]	36	m1237	[1-2-4]	41
h1238	[1-2-3-4]	28	h1238	[1-2-4-7]	46													m1238	[1-2-3-4]	24	m1238	[1-2-3-5]	22
h1239	[1-2]	68	h1239	[3-5-6]	181													m1239	[1-2-3-4-5]	19	m1239	[1-2-3]	30
h1240	[1-2-3]	41	h1240	[1-2-4-6]	45													m1240	[1-2-3-4-6]	20	m1240	[1-2-3-4]	18
h1241	[1-2-5]	58	h1241	[1-2-3]	34													m1241	[1-2-10]	7	m1241	[1-2-3]	30
h1242	[1-2-3-4]	28	h1242	[1-2-3-4]	22													m1242	[1-2-3-4-6]	20	m1242	[1-2-3]	30
h1243	[2-3-5]	148	h1243	[1-2]	67													m1243	[1-2-3]	36	m1243	[1-2-3-6]	26
h1244	[2-19]	138	h1244	[1-2]	67													m1244	[1-2-3]	36	m1244	[1-2-3-4]	18
h1245	[1-2-3-4-5]	23	h1245	[1-2]	67													m1245	[2-3-4-9]	139	m1245	[1-2]	59
h1246	[1-3]	93	h1246	[1-2-3-5]	26													m1246	[1-2-3]	36	m1246	[1-2-3-4-5]	14
h1247	[1-3-5-7]	83	h1247	[1-2-3]	34													m1247	[1-4-5]	99	m1247	[1-3-5-7]	77
h1248	[1-2]	68	h1248	[5-9]	200													m1248	[1-2-3]	36	m1248	[1-2-3-4]	18
h1249	[1-2-3-6]	37	h1249	[1-2-3]	34													m1249	[1-2]	71	m1249	[2-3-9]	135
h1250	[1-16]	7	h1250	[1-3]	97													m1250	[1-2-3-4]	24	m1250	[1-3-6]	85
h1251	[1-2-3-4]	28	h1251	[1-2-3-5]	26													m1251	[1-2-5-6]	54	m1251	[1-2-3-5]	22
h1252	[1-2-5-6]	54	h1252	[1-2-3-4]	22													m1252	[1-2-3-4]	24	m1252	[1-2-4]	41
h1253	[1-2-3]	41	h1253	[1-2-5-6]	55													m1253	[1-2-3-4]	24	m1253	[1-2-6]	53
h1254	[1-2-3-5]	34	h1254	[1-2-3-5]	26													m1254	[1-5-8]	114	m1254	[1-2]	59
h1255	[1-2-3]	41	h1255	[1-2-3]	34													m1255	[1-3-4-5]	76	m1255	[1-2-3-7]	27
h1256	[1-2-4]	51	h1256	[1-2-4-6]	45													m1256	[1-2-3-4]	24	m1256	[1-2-3-4]	18
h1257	[1-2]	68	h1257	[3-4-7]	177													m1257	[1-2-3-4]	24	m1257	[1-2-3-4-6]	15
h1258	[1-2-3-4-5]	23	h1258	[1-2-3]	34													m1258	[1-2]	71	m1258	[2-4]	140
h1259	[1-2-3]	41	h1259	[1-2-3-4]	22													m1259	[1-2-3-4]	24	m1259	[1-2-3-5]	22
h1260	[1-2-3-5]	34	h1260	[1-2-3]	34													m1260	[1-2]	71	m1260	[1-2-3-4]	18
h1261	[1-2-3-6]	37	h1261	[1-2-3]	34													m1261	[1-2-3-4]	24	m1261	[1-2-3-6]	26
h1262	[1-2]	68	h1262	[2-3-4-5]	143													m1262	[1-2-3-12]	16	m1262	[1-2-3]	30
h1263	[1-2-10]	10	h1263	[1-2-5]	60													m1263	[1-2-3-6]	32	m1263	[1-2-3-6]	26
h1264	[1-2]	68	h1264	[2-3-4]	147													m1264	[1-2-3-4-6]	20	m1264	[1-2-4]	41
h1265	[1-2-4]	51	h1265	[1-2-3-5]	26													m1265	[1-2-4-7]	47	m1265	[1-2]	59
h1266	[1-2]	68	h1266	[4-5-8]	191													m1266	[1-2-9]	70	m1266	[1-2-4]	41
h1267	[1-2]	68	h1267	[4]	196													m1267	[1-2-6-7]	61	m1267	[1-2-3]	30
h1268	[1-7-8]	129	h1268	[1-2]	67													m1268	[1-2-3-6]	32	m1268	[1-2]	59
h1269	[2-4]	155	h1269	[1-2]	67													m1269	[1-2-3-4]	24	m1269	[1-2-3-4]	18
h1270	[1-2-3-4]	28	h1270	[1-2-3-4]	22													m1270	[1-2-3]	36	m1270	[1-2-3]	30
h1271	[1-3-4-9]	79	h1271	[1-2-3]	34													m1271	[1-2-7]	68	m1271	[1-2-5-6]	43
h1272	[1-2-4-5]	46	h1272	[1-2-4-5]	43													m1272	[1-3-5]	84	m1272	[1-3-5-9]	79
h1273	[1-2-3]	41	h1273	[1-2-4-5]	43													m1273	[1-2-3-4-8]	22	m1273	[1-2-4]	41
h1274	[1-2-3-4]	28	h1274	[1-2-3]	34													m1274	[1-2-3-4]	24	m1274	[1-2-3]	30
h1275	[1-2-5]	58	h1275	[1-3-5]	89													m1275	[1-2-3]	36	m1275	[1-2-3-4]	18
h1276	[1-2-3-4]	28	h1276	[1-2-8]	65													m1276	[1-2-7]	68	m1276	[1-2-4-6]	37
h1277	[1-2-7]	64	h1277	[1-2-3-4]	22													m1277	[1-2-3-4-6]	20	m1277	[1-2-7]	55
h1278	[1-4-8]	107	h1278	[1-3-6]	93													m1278	[1-2-3-4]	24	m1278	[1-2-3-4]	18
h1279	[1-2-5]	58	h1279	[1-3-4-5]	77													m1279	[1-2-3-4]	24	m1279	[1-2-3-8]	28
h1280	[1-2-3-4]	28	h1280	[1-2-5-8]	58													m1280	[1-4-5-7]	97	m1280	[1-2-3]	30
h1281	[1-4-6]	104	h1281	[1-3-4]	84													m1281	[2]	156	m1281	[2]	148
h1282	[1-2-3]	41	h1282	[1-2-3-4]	22													m1282	[1-2-3-4]	24	m1282	[1-2-3]	30
h1283	[1-2-3]	41	h1283	[1-2-3-4]	22													m1283	[1-2-4-9]	49	m1283	[1-2]	59
h1284	[1-2-6]	62	h1284	[1-2-3-4]	22													m1284	[1-2-3-5]	29	m1284	[1-2-4]	41
h1285	[1-2-3-5]	34	h1285	[1-2-3-4-6]	18													m1285	[1-2-4]	50	m1285	[1-2-3-4]	18
h1286	[1-2-3]	41	h1286	[1-2-3-4]	22													m1286	[1-2-5-8]	56	m1286	[1-2-4]	41
h1287	[1-4]	109	h1287	[1-7-9]	129													m1287	[1-2-3-4-6]	20	m1287	[1-2]	59
h1288	[1-3-4-7]	78	h1288	[1-2-3]	34													m1288	[1-2-3-4-6]	20	m1288	[1-2-3]	30
h1289	[1-2-5]	58	h1289	[1-2-4]	49													m1289	[1-2-4-5]	44	m1289	[1-2-3]	30
h1290	[1-2-3-4]	28	h1290	[1-2-3-4-5]	17													m1290	[1-2-3-6]	32	m1290	[1-3-4-6]	69
h1291	[1]	137	h1291	[-]	1													m1291	[1-2-3-5]	29	m1291	[1-2-3-10]	11
h1292	[1-2-4]	51	h1292	[1-2-3]	34													m1292	[1-2-6-7]	61	m1292	[1-2]	59
h1293	[1-2-3]	41	h1293	[1-2-3-7]	31													m1293	[1-2-3]	36	m1293	[1-2-3-10]	11
h1294	[1-2-3-7]	38	h1294	[1-2-3-4]	22													m1294	[1-2-3-6]	32	m1294	[1-2-3-4]	18
h1295	[1-2-3-4]	28	h1295	[1-2-3-4-5]	17													m1295	[1-3-5]	84	m1295	[1-2-3-4]	18
h1296	[1-2-4]	51	h1296	[1-2-3-4-6]	18													m1296	[1-2-4-5]	44	m1296	[1-2-3]	30
h1297	[1-2-11]	11	h1297	[1-2]	67													m1297	[1-2-3]	36	m1297	[1-3-5]	80
h1298	[1-2-3]	41	h1298	[1-2-4-12]	37													m1298	[1-3-4-7]	78	m1298	[1-2-3]	30
h1299	[1-2-6-9]	61	h1299	[1-2]	67													m1299	[1-2-3-4]	24	m1299	[1-2-4-7]	38
h1300	[1-2-3-6]	37	h1300	[1-2-4]	49													m1300	[1-2-5]	58	m1300	[1-3-4]	72
h1301	[1-2-3]	41	h1301	[1-2-3-4]	22													m1301	[1-2-4-5-7]	42	m1301	[1-2-3-4]	18
h1302	[1-2-3]	41	h1302	[1-2-3-5]	26													m1302	[1-3-4]	80	m1302	[1-2-3-5]	22
h1303	[1-2-4-6]	47	h1303	[1-2-4]	49													m1303	[1-2-4-5]	44	m1303	[1-2-3-4]	18
h1304	[1-2-3]	41	h1304	[1-2-3]	34													m1304	[7]	168	m1304	[1-2]	59
h1305	[1-2-3-4]	28	h1305	[1-2-3-5]	26													m1305	[1-2]	71	m1305	[2]	148
h1306	[1-2-3]	41	h1306	[1-2-3-6]	29													m1306	[1-2-3]	36	m1306	[1-2-3-5]	22
h1307	[1-2-4-11]	43	h1307	[1-2-3]	34													m1307	[1-2-6]	64	m1307	[1-2-3-4]	18
h1308	[1-2-3-4]	28	h1308	[1-2-3-4]	22													m1308	[1-2-3-4]	24	m1308	[1-2-4-6]	37
h1309	[1-2-10]	10	h1309	[1-2-7]	64													m1309	[1-2-3-4]	24	m1309	[1-2-3-5-6]	19
h1310	[1-2-3-4]	28	h1310	[1-2-5]	60													m1310	[1-2-3]	36	m1310	[1-2-3]	30
h1311	[1-3]	93	h1311	[1-2-4]	49													m1311	[1-2-5]	58	m1311	[1-2-3]	30
h1312	[1-2-3-4]	28	h1312	[1-2-3-6]	29													m1312	[1-2-4]	50	m1312	[1-3-4-7]	70
h1313	[1-2-3-6]	37	h1313	[1-2-3-4]	22													m1313	[1-2-4-6]	46	m1313	[1-2-3]	30
h1314	[1-2-4]	51	h1314	[1-2-4]	49													m1314	[1-7]	125	m1314	[1-2-3]	30
h1315	[1-3-7-9]	89	h1315	[1-2]	67													m1315	[1-2-3-4]	24	m1315	[1-3-6]	85
h1316	[1-2-7]	64	h1316	[1-2-10]	6													m1316	[1-2-3-4-5]	19	m1316	[1-2-3-4]	18
h1317	[1-2-3-5-6]	30	h1317	[1-2-4-6]	45													m1317	[2]	156	m1317	[2]	148
h1318	[1-2-3-8]	39	h1318	[1-3-4]	84													m1318	[1-2]	71	m1318	[1-2-4]	41
h1319	[1-2-3]	41	h1319	[1-2-3-4]	22													m1319	[1-3-5]	84	m1319	[1-3-5-7]	77
h1320	[1-2]	68	h1320	[4-8-9]	194													m1320	[1-2-3]	36	m1320	[1-2-3]	30
h1321	[1-2-10]	10	h1321	[1-2]	67													m1321	[1-2-14]	10	m1321	[1-3]	90
h1322	[1-2-4]	51	h1322	[1-2-3-4]	22													m1322	[1-2-3-6]	32	m1322	[1-4-6]	100
h1323	[1-2-3]	41	h1323	[1-2-3-4]	22													m1323	[1-2-5-7]	55	m1323	[1-3-4]	72
h1324	[1-2-5-9]	57	h1324	[1-2-3]	34													m1324	[1-2-3-4-5]	19	m1324	[1-2-3-5]	22
h1325	[1-2-3-10]	16	h1325	[1-2]	67													m1325	[1-2-3]	36	m1325	[1-2-4-7]	38
h1326	[1-2-3]	41	h1326	[1-2-3-4]	22													m1326	[1-2]	71	m1326	[2-4]	140
h1327	[1-2-3-5]	34	h1327	[1-2-3-5]	26													m1327	[1-2-3]	36	m1327	[1-3-4-10]	64
h1328	[1-2-4]	51	h1328	[1-2-3-4-5]	17													m1328	[1-2-3-4]	24	m1328	[1-2-4-8]	39
h1329	[1-2-3-4]	28	h1329	[1-2-4]	49													m1329	[1-2-3-4-6]	20	m1329	[1-2]	59
h1330	[1-5-6-7]	114	h1330	[1-2-3]	34													m1330	[1-2-3]	36	m1330	[1-2-3-5-6]	19
h1331	[1-2]	68	h1331	[2-3-7-9]	152													m1331	[1-2-3]	36	m1331	[1-3-4-6]	69
h1332	[1-2-4]	51	h1332	[1-2-3-4-5]	17													m1332	[1-2-4-12]	39	m1332	[1-2-3]	30
h1333	[1-2-4]	51	h1333	[1-2-5-8]	58													m1333	[1-3-5-7]	82	m1333	[1-2-3]	30
h1334	[1-2-3-7]	38	h1334	[1-2-3-5]	26													m1334	[1-2-4]	50	m1334	[1-2-3-9]	29
h1335	[1-2-3-4-5]	23	h1335	[1-2-3-5]	26													m1335	[1-2-3]	36	m1335	[1-2-3-6]	26
h1336	[1-2-5]	58	h1336	[1-2-3-4]	22													m1336	[1-2-3-5-6]	25	m1336	[1-2-3]	30
h1337	[1-2-4]	51	h1337	[1-3-4-11]	75													m1337	[1-2]	71	m1337	[1-3-5-7]	77
h1338	[1-2-5-6]	54	h1338	[1-2-3-4]	22													m1338	[1-2-3-6]	32	m1338	[1-2-3-4]	18
h1339	[1-2-3-4-5]	23	h1339	[1-2-3]	34													m1339	[1-2-3-4]	24	m1339	[1-2-3-5]	22
h1340	[1-3-4]	80	h1340	[1-2-4-6]	45													m1340	[1-3-7]	89	m1340	[1-3-5]	80
h1341	[1-2-3-4]	28	h1341	[1-2-5]	60													m1341	[1-2-4]	50	m1341	[1-2-3-8]	28
h1342	[1-2-3]	41	h1342	[1-2-3-6]	29													m1342	[1-2-3]	36	m1342	[1-2-3-6]	26
h1343	[1-2-3-5]	34	h1343	[1-2-4-6]	45													m1343	[1-2-3-5]	29	m1343	[1-2-4-6]	37
h1344	[1-2-3]	41	h1344	[1-2-3-5]	26													m1344	[1-2-3-4]	24	m1344	[1-2-3]	30
h1345	[1-2-3]	41	h1345	[1-2-3-7]	31													m1345	[1-2]	71	m1345	[2-4-8]	139
h1346	[1-2-3-4-5]	23	h1346	[1-2-6]	63													m1346	[1-2-3]	36	m1346	[1-2-3-4]	18
h1347	[1-2-3-5]	34	h1347	[1-2-3]	34													m1347	[1-3-5]	84	m1347	[1-2-3]	30
h1348	[1-2-5]	58	h1348	[1-2-3-5]	26													m1348	[1-3-10]	72	m1348	[1-3]	90
h1349	[1-2-3-6]	37	h1349	[1-2-3-4]	22													m1349	[1-2-3-4-5]	19	m1349	[1-2-3-4]	18
h1350	[1-3-5]	85	h1350	[1-2-3]	34													m1350	[1-2-3-9]	35	m1350	[1-2-3-4]	18
h1351	[1-2-3-4]	28	h1351	[1-2-3]	34													m1351	[1-2-3]	36	m1351	[1-2-3-5]	22
h1352	[1-8]	133	h1352	[1-3-5]	89													m1352	[1-3-6]	87	m1352	[1-3-8]	88
h1353	[1-2]	68	h1353	[2-5]	167													m1353	[1-4-7]	104	m1353	[1-2]	59
h1354	[1-6-11]	121	h1354	[1-2]	67													m1354	[1-2-4]	50	m1354	[1-2-7]	55
h1355	[1-2]	68	h1355	[1-5-7]	118													m1355	[1-2-3]	36	m1355	[1-2-3-4-5]	14
h1356	[1-2-3-4-5]	23	h1356	[1-2-3]	34													m1356	[1-2-4-8]	48	m1356	[1-2-3]	30
h1357	[1-2-5]	58	h1357	[1-4-7]	109													m1357	[1-2-9]	70	m1357	[1-2-3]	30
h1358	[1-2-3]	41	h1358	[1-2-3-4]	22													m1358	[1-2-3-4-5]	19	m1358	[1-2-3-5]	22
h1359	[1-2-4-6]	47	h1359	[1-2-3-4]	22													m1359	[1-2]	71	m1359	[2-3]	136
h1360	[1-2-3-5]	34	h1360	[1-2-3-4]	22													m1360	[1-2]	71	m1360	[1-2-3-4]	18
h1361	[1-2-3-5]	34	h1361	[1-2-3-5]	26													m1361	[1-2-3]	36	m1361	[1-2]	59
h1362	[2-3-4-5-6]	142	h1362	[1-2]	67													m1362	[1-2-3]	36	m1362	[1-2-3-6]	26
h1363	[1-2-3-6]	37	h1363	[1-2-3-4]	22													m1363	[1-2-3-13]	17	m1363	[1-2-3]	30
h1364	[1-2]	68	h1364	[1-2-5-7]	57													m1364	[1-2-5-6]	54	m1364	[1-2-3]	30
h1365	[1-2-3-14]	19	h1365	[1-2]	67													m1365	[1-2-3-5-6]	25	m1365	[1-2-3-4]	18
h1366	[1-3-12]	70	h1366	[1-2-3]	34													m1366	[1-2-4]	50	m1366	[1-2-3-7]	27
h1367	[1-2]	68	h1367	[1-2-3-4-5-8]	16													m1367	[1-3-4-8]	79	m1367	[1-4-6]	100
h1368	[1-2-3]	41	h1368	[1-2-5-6]	55													m1368	[1-5-7]	113	m1368	[1-2-3]	30
h1369	[1-2-3-4]	28	h1369	[1-2-10]	6													m1369	[1-2-3]	36	m1369	[1-2-3-5]	22
h1370	[1-2-3-4]	28	h1370	[1-2-4]	49													m1370	[1-2-4-6]	46	m1370	[1-2-3]	30
h1371	[1-2-6]	62	h1371	[1-2-4-5]	43													m1371	[1-2-3]	36	m1371	[1-6-11]	113
h1372	[1-2-3]	41	h1372	[1-3-4-5]	77													m1372	[1-2-3-6]	32	m1372	[1-2-4-6]	37
h1373	[1-2]	68	h1373	[1-11]	3													m1373	[1-2-3]	36	m1373	[1-4-12]	92
h1374	[1-2-3-4]	28	h1374	[1-2-3]	34													m1374	[1-2]	71	m1374	[1-2-4-6]	37
h1375	[1-2-3-4]	28	h1375	[1-2-3-8]	32													m1375	[1-2-3-4]	24	m1375	[1-2-3-4-8]	17
h1376	[1-2-3-8]	39	h1376	[1-2-3]	34													m1376	[1-2-5]	58	m1376	[1-2-3-5]	22
h1377	[2-3-5-8]	147	h1377	[1-2]	67													m1377	[1-2-3-8]	34	m1377	[1-4-5]	97
h1378	[1-2-3]	41	h1378	[1-2-3-5]	26													m1378	[1-2-3-4-6]	20	m1378	[1-2-3-4]	18
h1379	[1-6-12]	122	h1379	[1-2-3]	34													m1379	[1-2-5]	58	m1379	[1-2-8]	57
h1380	[1-2-4-5]	46	h1380	[1-2-3-4]	22													m1380	[1-2-4-5-6]	41	m1380	[1-2-3]	30
h1381	[1-2-3-4-6]	24	h1381	[1-2-3-4]	22													m1381	[1-2-4]	50	m1381	[1-3-4-5]	67
h1382	[1-2-3]	41	h1382	[1-2-3-5]	26													m1382	[1-2-3]	36	m1382	[1-2-3-4]	18
h1383	[1-3-4-6]	77	h1383	[1-2-3]	34													m1383	[1-2-4-9]	49	m1383	[1-2-3]	30
h1384	[1-2-3-4-7]	25	h1384	[1-2]	67													m1384	[1-2-6]	64	m1384	[1-2-3]	30
h1385	[1-2-3]	41	h1385	[1-2-3-4]	22													m1385	[1-2-9]	70	m1385	[1-2-6]	53
h1386	[1-2-3]	41	h1386	[1-2-5-7]	57													m1386	[1-2-4]	50	m1386	[1-2-3-6]	26
h1387	[1-2]	68	h1387	[1-3]	97													m1387	[1-2-3-4]	24	m1387	[1-2-4-7]	38
h1388	[1-2-3-4]	28	h1388	[1-2-3]	34													m1388	[1-2-3]	36	m1388	[1-2-3]	30
h1389	[1-2-3]	41	h1389	[1-3-5-8]	88													m1389	[1-2-3]	36	m1389	[1-4-5-6]	95
h1390	[1-2-3]	41	h1390	[1-3-4-7]	81													m1390	[1-2-3-6]	32	m1390	[1-2-6]	53
h1391	[1-2-12]	12	h1391	[1-3]	97													m1391	[1-3-9]	91	m1391	[1-3]	90
h1392	[1-2-5]	58	h1392	[1-2-3-4]	22													m1392	[1-8-10]	126	m1392	[1-2]	59
h1393	[1-2-3-4]	28	h1393	[1-3-4]	84													m1393	[1-4-6]	102	m1393	[1-2-5]	47
h1394	[1-2-3-6]	37	h1394	[1-2-3-5]	26													m1394	[1-2-3-6]	32	m1394	[1-2-3-4]	18
h1395	[1-2-3-4-6]	24	h1395	[1-3-5]	89													m1395	[1-2-4-5]	44	m1395	[1-2-3]	30
h1396	[2-8]	157	h1396	[1-2]	67													m1396	[1-2-3]	36	m1396	[1-2-5-6]	43
h1397	[1-3-4]	80	h1397	[1-4-5]	105													m1397	[1-6]	121	m1397	[1-4-8]	102
h1398	[1-2-3]	41	h1398	[1-2-5-8]	58													m1398	[1-2-3-4]	24	m1398	[1-2-3-5]	22
h1399	[1-2-3]	41	h1399	[1-3-4-5-6]	76													m1399	[1-2]	71	m1399	[1-2-4-5]	36
h1400	[1-2-3-6]	37	h1400	[1-2-3-5]	26													m1400	[1-2-4-6]	46	m1400	[1-2-4]	41
h1401	[1-4]	109	h1401	[1-2]	67													m1401	[1-2-3-6]	32	m1401	[1-2-3]	30
h1402	[1-2-4-5-6]	44	h1402	[1-2-3]	34													m1402	[1-2-4]	50	m1402	[1-2-3-9]	29
h1403	[1-2-3]	41	h1403	[1-2-3-6]	29													m1403	[1-2-3-4]	24	m1403	[1-2-4-5]	36
h1404	[1-2-3]	41	h1404	[1-2-3-6]	29													m1404	[2-4]	151	m1404	[1-2]	59
h1405	[1-2]	68	h1405	[1-3-5-11]	85													m1405	[1-2-3-4]	24	m1405	[1-3-14]	63
h1406	[1-2-3-4]	28	h1406	[1-2-3-4]	22													m1406	[1-2-3-4]	24	m1406	[1-2-3-4]	18
h1407	[1-2-3]	41	h1407	[1-2-3-5-6]	23													m1407	[1-2-3]	36	m1407	[1-2]	59
h1408	[1-10]	2	h1408	[1-2-7]	64													m1408	[1-2-3-4]	24	m1408	[1-2-4]	41
h1409	[1-2-3-5]	34	h1409	[1-2-3]	34													m1409	[1-15]	3	m1409	[1-4]	104
h1410	[1-2-3-4]	28	h1410	[1-2-3-6]	29													m1410	[1-2-3-6]	32	m1410	[1-2-3-4]	18
h1411	[1-2-7]	64	h1411	[1-2-10]	6													m1411	[1-2]	71	m1411	[1-5-7]	110
h1412	[1-3-4-5]	76	h1412	[1-2-5]	60													m1412	[1-2-4]	50	m1412	[1-2-4]	41
h1413	[1-3-6]	88	h1413	[1-2-5]	60													m1413	[1-2-3-5-9]	28	m1413	[1-2-3]	30
h1414	[1-2-5]	58	h1414	[1-2-3-4-5]	17													m1414	[1-2-3-4]	24	m1414	[1-2-3]	30
h1415	[1-2]	68	h1415	[1-2-7]	64													m1415	[1-2-4-6]	46	m1415	[1-2-3-6]	26
h1416	[1-2-3-6]	37	h1416	[1-2-3-5]	26													m1416	[1-2-3-6]	32	m1416	[1-2-4]	41
h1417	[1-2-4-6]	47	h1417	[1-2-4]	49													m1417	[2-3-9]	144	m1417	[1-2]	59
h1418	[1-2-3]	41	h1418	[1-2-3]	34													m1418	[1-2-4]	50	m1418	[1-2-4-7]	38
h1419	[1-2-6]	62	h1419	[1-4]	112													m1419	[1-2-5-10]	51	m1419	[1-2-3]	30
h1420	[1-2-3-4]	28	h1420	[1-2-3-9]	33													m1420	[1-2-3-5]	29	m1420	[1-2-3-4]	18
h1421	[1-2-3]	41	h1421	[1-3-4-6]	80													m1421	[1-9]	130	m1421	[1-2-6]	53
h1422	[1-5-8]	118	h1422	[1-2-4]	49													m1422	[1-2]	71	m1422	[3-4-5]	150
h1423	[1-2-3-4-6]	24	h1423	[1-2]	67													m1423	[12]	132	m1423	[1-2]	59
h1424	[1-2-3]	41	h1424	[1-6]	125													m1424	[2-3]	145	m1424	[1-2]	59
h1425	[1-2-3-4]	28	h1425	[1-2-3-4]	22													m1425	[1-2-3]	36	m1425	[1-2-3-4-5]	14
h1426	[1-2-8]	65	h1426	[1-2-3-5]	26													m1426	[1-2-3-4]	24	m1426	[1-2-3-9]	29
h1427	[4-5]	169	h1427	[1-2]	67													m1427	[1-2]	71	m1427	[2-5-9]	143
h1428	[1-4]	109	h1428	[1-2-9]	66													m1428	[1-2-3]	36	m1428	[1-2-3]	30
h1429	[1-2-4]	51	h1429	[1-2-3]	34													m1429	[1-2-6]	64	m1429	[1-2-3-4]	18
h1430	[1-2-3-4]	28	h1430	[1-2-4]	49													m1430	[1-2-3]	36	m1430	[1-2-3-5]	22
h1431	[1-2-3-4-5]	23	h1431	[1-2-3-4]	22													m1431	[1-2-5-10]	51	m1431	[1-2-3]	30
h1432	[1-2-3]	41	h1432	[1-2-5-7]	57													m1432	[1-2-3-4]	24	m1432	[1-2-3-4]	18
h1433	[1-6-8]	124	h1433	[1-2]	67													m1433	[1-2]	71	m1433	[1-2-17]	10
h1434	[3-4-9]	161	h1434	[1-2]	67													m1434	[1-2-3-4]	24	m1434	[1-2-3]	30
h1435	[1-2-7]	64	h1435	[1-2-5]	60													m1435	[1-2-3]	36	m1435	[1-2-3-4]	18
h1436	[1-2-3-4-5]	23	h1436	[1-2-3]	34													m1436	[1-2-4]	50	m1436	[1-2-4]	41
h1437	[1-2-4]	51	h1437	[1-2-5]	60													m1437	[2-3-5-9]	141	m1437	[1-2]	59
h1438	[1-2-3]	41	h1438	[1-2-3-4]	22													m1438	[1-2-3]	36	m1438	[1-2-4-9]	40
h1439	[1-2-4]	51	h1439	[1-2-3-5]	26													m1439	[1-2]	71	m1439	[2-3]	136
h1440	[1-2-4-5]	46	h1440	[1-3-5]	89													m1440	[1-2-6]	64	m1440	[1-2-3]	30
h1441	[1-2-4-7]	48	h1441	[1-4-6]	108													m1441	[1-2-3]	36	m1441	[1-2-3-4]	18
h1442	[1-2-4-5]	46	h1442	[1-2-3]	34													m1442	[1-2-3-8]	34	m1442	[1-2-3-4]	18
h1443	[1-2-4-5]	46	h1443	[1-2]	67													m1443	[1-2-6]	64	m1443	[1-2-3-4]	18
h1444	[1-5-6-7]	114	h1444	[1-2-4]	49													m1444	[1-2-3-6]	32	m1444	[1-2-4]	41
h1445	[1-2-4]	51	h1445	[1-2-4-8]	47													m1445	[1-2-3-4]	24	m1445	[1-2-3-5]	22
h1446	[1-2-4-9]	50	h1446	[1-2-3]	34													m1446	[1-2-3]	36	m1446	[1-2-3-7]	27
h1447	[1-2]	68	h1447	[5-8]	199													m1447	[1-6-11]	118	m1447	[1-2]	59
h1448	[1-2]	68	h1448	[2-5-8]	166													m1448	[1-3-4-6]	77	m1448	[1-2-3]	30
h1449	[1-2-3-5]	34	h1449	[1-2-3-4]	22													m1449	[1-2-5-6]	54	m1449	[1-2]	59
h1450	[1-5]	120	h1450	[1-3-15]	71													m1450	[1-2-3-4]	24	m1450	[1-2-4-5]	36
h1451	[1-2]	68	h1451	[2-7]	172													m1451	[1-2-4-5]	44	m1451	[1-2-5]	47
h1452	[1-3-7]	90	h1452	[1-2-3]	34													m1452	[1-2-4-5]	44	m1452	[1-3-5]	80
h1453	[1-2]	68	h1453	[2-3-4]	147													m1453	[1-2]	71	m1453	[1-2-8]	57
h1454	[1-2-3-4-5]	23	h1454	[1-2]	67													m1454	[1-2-3-4-7]	21	m1454	[1-2-4]	41
h1455	[1-2-3-4]	28	h1455	[1-2-3]	34													m1455	[1-4-8]	105	m1455	[1-2-5]	47
h1456	[1-2]	68	h1456	[1-2-4]	49													m1456	[1-2-3]	36	m1456	[1-5-6]	108
h1457	[1-3]	93	h1457	[1-6]	125													m1457	[1-2]	71	m1457	[1-3-4-5-6]	65
h1458	[1-2-4-5]	46	h1458	[1-2-3-4]	22													m1458	[1-2-3-5]	29	m1458	[1-2-3]	30
h1459	[1-2-3]	41	h1459	[1-2-4-6]	45													m1459	[1-2-4]	50	m1459	[1-2-4]	41
h1460	[1-2-3-5]	34	h1460	[1-2-4]	49													m1460	[1-2-3-4]	24	m1460	[1-2-3-5]	22
h1461	[1-2-3-5]	34	h1461	[1-2-4]	49													m1461	[1-2-3-4]	24	m1461	[1-2-3-6]	26
h1462	[1-2-3]	41	h1462	[1-2-4-5]	43													m1462	[1-2-3-4]	24	m1462	[1-2-3]	30
h1463	[1-2-4]	51	h1463	[1-2-4]	49													m1463	[1-2-3-4]	24	m1463	[1-2-3-5]	22
h1464	[1-5-6]	116	h1464	[1-4-5]	105													m1464	[1-2-3-6]	32	m1464	[1-2-3]	30
h1465	[1-2-5]	58	h1465	[1-2-3-8]	32													m1465	[1-2]	71	m1465	[6-12]	165
h1466	[1-2-3-4]	28	h1466	[1-2-4-5]	43													m1466	[1-2-3]	36	m1466	[1-3-6]	85
h1467	[1-2-3-7]	38	h1467	[1-2-5]	60													m1467	[1-2-3]	36	m1467	[1-2-4-6]	37
h1468	[1-5-12]	112	h1468	[1-2-3]	34													m1468	[1-2-3]	36	m1468	[1-2-3-4]	18
h1469	[1-3-5]	85	h1469	[1-2-4-5]	43													m1469	[1-2-3-8]	34	m1469	[1-2-3-4]	18
h1470	[1-2-3]	41	h1470	[1-5-7]	118													m1470	[1-2-4-5]	44	m1470	[1-2-3]	30
h1471	[1-2-3-4-6]	24	h1471	[1-2-5]	60													m1471	[1-2-3-4]	24	m1471	[1-2-5-7]	44
h1472	[1-2-3]	41	h1472	[1-4-5]	105													m1472	[1-2-3-5]	29	m1472	[1-2-6]	53
h1473	[1-2-3-4]	28	h1473	[1-2-3-7]	31													m1473	[1-2-3-4-6]	20	m1473	[1-2]	59
h1474	[1-2-3]	41	h1474	[1-2-3-4]	22													m1474	[1-2-4]	50	m1474	[1-2-5-9]	46
h1475	[1-2-3-4-5]	23	h1475	[1-2]	67													m1475	[1-2-3-4-9]	23	m1475	[1-2-3]	30
h1476	[1-2-3-5]	34	h1476	[1-2-3-5]	26													m1476	[1-2]	71	m1476	[2-5-7]	141
h1477	[1-2-3-4-6]	24	h1477	[1-2-3]	34													m1477	[1-2-3-4]	24	m1477	[1-2-3-4-6]	15
h1478	[1-2-3]	41	h1478	[1-2-3-4]	22													m1478	[1-2-3]	36	m1478	[1-2-3-4]	18
h1479	[1-3-4]	80	h1479	[1-2-3]	34													m1479	[1-3-4-6]	77	m1479	[1-2]	59
h1480	[1-2-4-6]	47	h1480	[1-2-3-4-6]	18													m1480	[1-2]	71	m1480	[1-2-3-4]	18
h1481	[1-2-3-4]	28	h1481	[1-2-3-4]	22													m1481	[1-3-4-8]	79	m1481	[1-2-4]	41
h1482	[1-7-8]	129	h1482	[1-2-4]	49													m1482	[1-2-3-4]	24	m1482	[1-2-3-4]	18
h1483	[1-2-3-4]	28	h1483	[1-2-6]	63													m1483	[1-2-4-5]	44	m1483	[1-2-3]	30
h1484	[1-2-3-4]	28	h1484	[1-2-3-5]	26													m1484	[1-2-3-6]	32	m1484	[1-4-5]	97
h1485	[1-2-3-6]	37	h1485	[1-2-3-5]	26													m1485	[2-4]	151	m1485	[1-2]	59
h1486	[1-2-8]	65	h1486	[1-6-8]	123													m1486	[1-2-3-5]	29	m1486	[1-2-3-4]	18
h1487	[1-2]	68	h1487	[1-2-4]	49													m1487	[1-2-3-6]	32	m1487	[1-2-3-5]	22
h1488	[1-2-5]	58	h1488	[1-2-7]	64													m1488	[1-2-3-4-6]	20	m1488	[1-2-3-4]	18
h1489	[1-2-3]	41	h1489	[1-2-6]	63													m1489	[1-2-5-8]	56	m1489	[1-2-3]	30
h1490	[1-2-3-4]	28	h1490	[1-2-4-5]	43													m1490	[1-2-3-9]	35	m1490	[1-2]	59
h1491	[1-2-3-4]	28	h1491	[1-2-3-4]	22													m1491	[1-8]	128	m1491	[1-2]	59
h1492	[1-2-4]	51	h1492	[1-2-3-6]	29													m1492	[1-2-4-8]	48	m1492	[1-2-3-6]	26
h1493	[1-2-4]	51	h1493	[1-2-3-9]	33													m1493	[1-3]	92	m1493	[1-14]	4
h1494	[1-2-3-4]	28	h1494	[1-2-3-4]	22													m1494	[1-2-3]	36	m1494	[1-2-3-5]	22
h1495	[1-2-3-4]	28	h1495	[1-2-8]	65													m1495	[1-2-4-5]	44	m1495	[1-2-3-4]	18
h1496	[1-2]	68	h1496	[1-2]	67													m1496	[1-3-5-6]	81	m1496	[1-3-4]	72
h1497	[1-2]	68	h1497	[2-3-4-6]	144													m1497	[1-2-3-4]	24	m1497	[1-2-4-6]	37
h1498	[1-2-3]	41	h1498	[1-2-3]	34													m1498	[1-2-3-4-6]	20	m1498	[1-2-3]	30
h1499	[1-2-5]	58	h1499	[1-2-8]	65													m1499	[1-2-3-9]	35	m1499	[1-2]	59
h1500	[1-2-3-4]	28	h1500	[1-2-3-7]	31													m1500	[1-2-4-6-7]	45	m1500	[1-2-3]	30
h1501	[1-6-7]	123	h1501	[1-2-4]	49													m1501	[1-2-3-6]	32	m1501	[1-2-3-5]	22
h1502	[1-2-3-6]	37	h1502	[1-2-3]	34													m1502	[1-3-5-6]	81	m1502	[1-2-3-4]	18
h1503	[1-2-3-5]	34	h1503	[1-2-3-4-5]	17													m1503	[1-2-3-4]	24	m1503	[1-3-4-5]	67
h1504	[1-2-3-5]	34	h1504	[1-2-9]	66													m1504	[1-2-3-5]	29	m1504	[1-2-3-5]	22
h1505	[1-2]	68	h1505	[1-8]	132													m1505	[1-2]	71	m1505	[12]	124
h1506	[1-2-6]	62	h1506	[1-4-5]	105													m1506	[1-2-3-7]	33	m1506	[1-2-3]	30
h1507	[1-2-4-5]	46	h1507	[1-2-4-6]	45													m1507	[1-2-4]	50	m1507	[1-2-5]	47
h1508	[1-2-3]	41	h1508	[1-2-3-4-5]	17													m1508	[1-2-3-4]	24	m1508	[1-2-3-4]	18
h1509	[1-2-5-6]	54	h1509	[1-2-7]	64													m1509	[1-2-3-5]	29	m1509	[1-2-5]	47
h1510	[1-2-12]	12	h1510	[1-2-5]	60													m1510	[1-2-5-7]	55	m1510	[1-2-3]	30
h1511	[1-2-3-8]	39	h1511	[1-2-4]	49													m1511	[1-2-4]	50	m1511	[1-2-4]	41
h1512	[1-2-4-5]	46	h1512	[1-2-4-5]	43													m1512	[1-2-3]	36	m1512	[1-3-4]	72
h1513	[1-2-3-4]	28	h1513	[1-2-3]	34													m1513	[1-2-7]	68	m1513	[1-2-3]	30
h1514	[2-4-5-7]	151	h1514	[1-2]	67													m1514	[1-2-3]	36	m1514	[1-2-12]	7
h1515	[1-2-3]	41	h1515	[1-10]	2													m1515	[1-2-3]	36	m1515	[1-2-3-4]	18
h1516	[1-2]	68	h1516	[1-3-6]	93													m1516	[1-2-3-4-9]	23	m1516	[1-2-3]	30
h1517	[1-2-3]	41	h1517	[1-2-3]	34													m1517	[1-2-3-7]	33	m1517	[1-2-3-4]	18
h1518	[1-2-3-6]	37	h1518	[1-2-3]	34													m1518	[1-2]	71	m1518	[3-4-7]	152
h1519	[1-2-3-4]	28	h1519	[1-2-4]	49													m1519	[1-2-3-4]	24	m1519	[1-2-3-5]	22
h1520	[1-2-3]	41	h1520	[1-2-3-4]	22													m1520	[1-2-3-4]	24	m1520	[1-2-3-4]	18
h1521	[1-2-3]	41	h1521	[1-2-3-4]	22													m1521	[1-6-7]	119	m1521	[1-2-3]	30
h1522	[1-2-5]	58	h1522	[1-3-4-6]	80													m1522	[1-2-3-5]	29	m1522	[1-2-3-5]	22
h1523	[1-2-3]	41	h1523	[1-2-3-6]	29													m1523	[1-2-3-4]	24	m1523	[1-2-3-4-5]	14
h1524	[1-2-3-4]	28	h1524	[1-2-5]	60													m1524	[1-2-6]	64	m1524	[1-2-3]	30
h1525	[1-2-3-5]	34	h1525	[1-2-4-6]	45													m1525	[1-2-3-4-6]	20	m1525	[1-2-3-4]	18
h1526	[1-2-3-4-10]	20	h1526	[1-2-3]	34													m1526	[1-2-3-4-5]	19	m1526	[1-2-3]	30
h1527	[1-5-8]	118	h1527	[1-3]	97													m1527	[1-2-5-6]	54	m1527	[1-2-3]	30
h1528	[1-2-3-4]	28	h1528	[1-2-3-6]	29													m1528	[1-2-3-4]	24	m1528	[1-2-3-4]	18
h1529	[1-3-4-5-8]	75	h1529	[1-2-3]	34													m1529	[1-2-5]	58	m1529	[1-2-6-11]	49
h1530	[1-2-3-4]	28	h1530	[1-2-3-5]	26													m1530	[1-2-3-8]	34	m1530	[1-4-5]	97
h1531	[1-2-3]	41	h1531	[1-2-3]	34													m1531	[3-8]	162	m1531	[1-2]	59
h1532	[1-2-3-4]	28	h1532	[1-2-3-7]	31													m1532	[1-2-3]	36	m1532	[1-2-3-6]	26
h1533	[1-2-3-4-5]	23	h1533	[1-2-4]	49													m1533	[1-2-3-4-5]	19	m1533	[1-2-3]	30
h1534	[1-3]	93	h1534	[1-4]	112													m1534	[1-5]	116	m1534	[1-2-3-4]	18
h1535	[5-6-7]	171	h1535	[1-2]	67													m1535	[1-2-3-4]	24	m1535	[1-2-3]	30
h1536	[1-4-5-6]	98	h1536	[1-2-3]	34													m1536	[1-2-3-5]	29	m1536	[1-2-3]	30
h1537	[1-2-3-6]	37	h1537	[1-2-3]	34													m1537	[1-2-3]	36	m1537	[1-4-5]	97
h1538	[1-2-3]	41	h1538	[1-2-3-7]	31													m1538	[1-2-3]	36	m1538	[1-2-3-7]	27
h1539	[1-2-3-9]	40	h1539	[1-2-3-6]	29													m1539	[1-2-3-4]	24	m1539	[1-2-3-4]	18
h1540	[1-2-3]	41	h1540	[1-2-3]	34													m1540	[1-2-4-5]	44	m1540	[1-2-3-4]	18
h1541	[1-2-4]	51	h1541	[1-2-3-5]	26													m1541	[1-4-5-9]	98	m1541	[1-2-3]	30
h1542	[1-2-3]	41	h1542	[1-3-5]	89													m1542	[1-2-3-4]	24	m1542	[1-2-3-4]	18
h1543	[1-2-3-6]	37	h1543	[1-2-3-6]	29													m1543	[1-2-4]	50	m1543	[1-2-3-7]	27
h1544	[1-2-3]	41	h1544	[1-4-5]	105													m1544	[1-2-3-6]	32	m1544	[1-2-4-6]	37
h1545	[1-2-3-4]	28	h1545	[1-2-3-4]	22													m1545	[1-2]	71	m1545	[1-2-5-7]	44
h1546	[1-2-3-4]	28	h1546	[1-2-4-5]	43													m1546	[1-3-7]	89	m1546	[1-2-3-7]	27
h1547	[1-3]	93	h1547	[1-2-3-8]	32													m1547	[1-2-11]	8	m1547	[1-2]	59
h1548	[1-2-3-4]	28	h1548	[1-2-5]	60													m1548	[1-2-4-6]	46	m1548	[1-2-3-4]	18
h1549	[1-2-3-5]	34	h1549	[1-2]	67													m1549	[1-2-3]	36	m1549	[1-3-5-7]	77
h1550	[1-2-3]	41	h1550	[1-2-4-11]	36													m1550	[1-2-3-4-5]	19	m1550	[1-2-3]	30
h1551	[1-2-3]	41	h1551	[1-2-3-9]	33													m1551	[1-2-3-4-8]	22	m1551	[1-2-3]	30
h1552	[1-2-5]	58	h1552	[1-2-5]	60													m1552	[2-4]	151	m1552	[1-2]	59
h1553	[1-2-3-5]	34	h1553	[1-2-3-4]	22													m1553	[1-2-3-4]	24	m1553	[1-2-3-4]	18
h1554	[1-2-3-6]	37	h1554	[1-2]	67													m1554	[1-2-3-5-8]	27	m1554	[1-2-3]	30
h1555	[1-7-9]	130	h1555	[1-2]	67													m1555	[1-2-3-4-6]	20	m1555	[1-2-3-5]	22
h1556	[1-2-3-4]	28	h1556	[1-2-3]	34													m1556	[1-2-5]	58	m1556	[1-2-3-4]	18
h1557	[1-2-3-6]	37	h1557	[1-2-3]	34													m1557	[1-2-7]	68	m1557	[1-2-3-4]	18
h1558	[1-2-3-4]	28	h1558	[1-2-10]	6													m1558	[1-2-3-8]	34	m1558	[1-3-4-5]	67
h1559	[1-2-4-6]	47	h1559	[1-2-3-4-6]	18													m1559	[1-2-3]	36	m1559	[1-2-3-4]	18
h1560	[1-2-3]	41	h1560	[1-2-3-5]	26													m1560	[1-2-5-6]	54	m1560	[1-2-3-4]	18
h1561	[1-2-3-5-9]	33	h1561	[1-2-3]	34													m1561	[1-2-3-5]	29	m1561	[1-2-4]	41
h1562	[1-2-3-4]	28	h1562	[1-2-3-4]	22													m1562	[1-2-3]	36	m1562	[1-2-3-6-8]	25
h1563	[1-2-3-6]	37	h1563	[1-2-4-5]	43													m1563	[1-2-3-4]	24	m1563	[1-2-3-6-7]	24
h1564	[1-2-3-6]	37	h1564	[1-2-3]	34													m1564	[1-2-3]	36	m1564	[1-2-3-4]	18
h1565	[1-2-3]	41	h1565	[1-2-3]	34													m1565	[1-2-11]	8	m1565	[1-2-3-4]	18
h1566	[1-2-3]	41	h1566	[1-2-3-5]	26													m1566	[1-2-3-6]	32	m1566	[1-2-3]	30
h1567	[1-4-7]	106	h1567	[1-2-3]	34													m1567	[1-2-4]	50	m1567	[1-2-3]	30
h1568	[1-2-3-4]	28	h1568	[1-2-3-5]	26													m1568	[1-2-4]	50	m1568	[1-2-4-5]	36
h1569	[1-2-3]	41	h1569	[1-2-4-5]	43													m1569	[1-2-3]	36	m1569	[1-2-4-7]	38
h1570	[1-2-3-4]	28	h1570	[1-2-3-4]	22													m1570	[1-3-10]	72	m1570	[1-3]	90
h1571	[1-2-3-5]	34	h1571	[1-3-4-7]	81													m1571	[1-2-4]	50	m1571	[1-2-4]	41
h1572	[1-2-5-6]	54	h1572	[1-2-3-4]	22													m1572	[1-2-5]	58	m1572	[1-2-3]	30
h1573	[1-2-3-5]	34	h1573	[1-2]	67													m1573	[1-2-3]	36	m1573	[1-2-4-7]	38
h1574	[1-4-6]	104	h1574	[1-2-8]	65													m1574	[1-2-4]	50	m1574	[1-2-3-4-5]	14
h1575	[1-2-10]	10	h1575	[1-2-5-6]	55													m1575	[1-2-3-6]	32	m1575	[1-2-3]	30
h1576	[1-2]	68	h1576	[1-2-5]	60													m1576	[1-2-4]	50	m1576	[1-2-3-7]	27
h1577	[1-2-3]	41	h1577	[1-2-6]	63													m1577	[1-3-4]	80	m1577	[1-2-3]	30
h1578	[1-2-4]	51	h1578	[1-3-4-5]	77													m1578	[1-2-6-7]	61	m1578	[1-2-4]	41
h1579	[1-2-3]	41	h1579	[1-3-4-5-6]	76													m1579	[1-2-3]	36	m1579	[1-2-4]	41
h1580	[1-2-3-4]	28	h1580	[1-2-3-4]	22													m1580	[1-2-3-4]	24	m1580	[1-2-3-5]	22
h1581	[1-2-3]	41	h1581	[1-2-3-5]	26													m1581	[1-2-4-6]	46	m1581	[1-2-3-6]	26
h1582	[1-2-4]	51	h1582	[1-2]	67													m1582	[1-2-3-4]	24	m1582	[1-2-3]	30
h1583	[1-8]	133	h1583	[1-2]	67													m1583	[1-3]	92	m1583	[1-2-4]	41
h1584	[1-2-3-4]	28	h1584	[1-2-3-4]	22													m1584	[1-2-3]	36	m1584	[1-2-3-5-9]	21
h1585	[1-2-4]	51	h1585	[1-2-4-10]	35													m1585	[1-2-3]	36	m1585	[1-2-7]	55
h1586	[1-2-4-6]	47	h1586	[1-2-3-4]	22													m1586	[1-2-3]	36	m1586	[1-2-4]	41
h1587	[1-2-3-7]	38	h1587	[1-2-4]	49													m1587	[1-3-4-5]	76	m1587	[1-3-4-5]	67
h1588	[1-2-3-4]	28	h1588	[1-2-3]	34													m1588	[1-2-4]	50	m1588	[1-5-12]	106
h1589	[1-2-3-4]	28	h1589	[1-2-4]	49													m1589	[1-2-3]	36	m1589	[1-3-4]	72
h1590	[1-2-3]	41	h1590	[1-2-3]	34													m1590	[1-2-3-4]	24	m1590	[1-2-3]	30
h1591	[1-5-7]	117	h1591	[1-3]	97													m1591	[1-4]	107	m1591	[1-4]	104
h1592	[1-2]	68	h1592	[3-16]	175													m1592	[1-2-3-4]	24	m1592	[1-2-3-5]	22
h1593	[1-2-3]	41	h1593	[1-3-6]	93													m1593	[1-2-3-7]	33	m1593	[1-2-4]	41
h1594	[1-2-4]	51	h1594	[1-2-3-4]	22													m1594	[2-4]	151	m1594	[1-2]	59
h1595	[1-2-3-5]	34	h1595	[1-2-4-5]	43													m1595	[1-2-4]	50	m1595	[1-2-4-6]	37
h1596	[1-2-3]	41	h1596	[1-3-6-8]	92													m1596	[1-2-6]	64	m1596	[1-2-3]	30
h1597	[1-5-10]	110	h1597	[1-2-3]	34													m1597	[1-2-3]	36	m1597	[1-4-6-8]	99
h1598	[1-2-5]	58	h1598	[1-2-3-4]	22													m1598	[1-2-4]	50	m1598	[1-2-3-5]	22
h1599	[1-7-10]	127	h1599	[1-2]	67													m1599	[1-2-3]	36	m1599	[1-2-4-7]	38
h1600	[1-2-4]	51	h1600	[1-4-5-7]	102													m1600	[1-2]	71	m1600	[3-5]	155
h1601	[1-2-3-4]	28	h1601	[1-2-4]	49													m1601	[1-2-3-4]	24	m1601	[1-2-3-4]	18
h1602	[1-3]	93	h1602	[1-5]	120													m1602	[1-2-4]	50	m1602	[1-2-3]	30
h1603	[1-2-4]	51	h1603	[1-2-3-4-5]	17													m1603	[1-2-4]	50	m1603	[1-3-4-5]	67
h1604	[1-2-3-4]	28	h1604	[1-2-3]	34													m1604	[1-2-3]	36	m1604	[1-2-4]	41
h1605	[2-3-4-5]	143	h1605	[1-2]	67													m1605	[1-2-3-4]	24	m1605	[1-2-3-4]	18
h1606	[1-2-4]	51	h1606	[1-2-5]	60													m1606	[1]	134	m1606	[1]	126
h1607	[1-2-3]	41	h1607	[1-2-3-4]	22													m1607	[1-2]	71	m1607	[1-5]	112
h1608	[1-2-4]	51	h1608	[1-2-5-6]	55													m1608	[1-4]	107	m1608	[1-4-14]	94
h1609	[1-2-4]	51	h1609	[1-2-4-5]	43													m1609	[1-2-3-7]	33	m1609	[1-2-3]	30
h1610	[1-2-4]	51	h1610	[1-2-5-8]	58													m1610	[3-4-9]	158	m1610	[1-2]	59
h1611	[1-2-4]	51	h1611	[1-2-6-8]	62													m1611	[1-3-4-6]	77	m1611	[1-2-3]	30
h1612	[1-2-3-4]	28	h1612	[1-2-3-8]	32													m1612	[1-2-3]	36	m1612	[1-2-3-4]	18
h1613	[1-2-3-9]	40	h1613	[1-2-6]	63													m1613	[2]	156	m1613	[2]	148
h1614	[1-3-4-6]	77	h1614	[1-2-6]	63													m1614	[1-2-3]	36	m1614	[1-2-3]	30
h1615	[1-2-3-5]	34	h1615	[1-2-3-5]	26													m1615	[1-2-4]	50	m1615	[1-3-4-7]	70
h1616	[1-2-14]	13	h1616	[1-5]	120													m1616	[1-2-3]	36	m1616	[1-2-3]	30
h1617	[1-2-3-5]	34	h1617	[1-2-3-4]	22													m1617	[1-13]	2	m1617	[1-2]	59
h1618	[1-2-4]	51	h1618	[1-2-4]	49													m1618	[1-2-3]	36	m1618	[1-2-5-6]	43
h1619	[1-2-3-6]	37	h1619	[1-2-3-6]	29													m1619	[1-2-5]	58	m1619	[1-2-4]	41
h1620	[1-2-3-6]	37	h1620	[1-2-3-4]	22													m1620	[1-2-3]	36	m1620	[1-2-3]	30
h1621	[1-2-3-5]	34	h1621	[1-2-3]	34													m1621	[1-2-3]	36	m1621	[1-5-6]	108
h1622	[1-2-4-5]	46	h1622	[1-2-4-9]	48													m1622	[1-2-3]	36	m1622	[1-2-3-4]	18
h1623	[1-2-5]	58	h1623	[1-2-3-4]	22													m1623	[1-2-3]	36	m1623	[1-2-3-4]	18
h1624	[1-2-3]	41	h1624	[1-2-3-5]	26													m1624	[1-2-3-5]	29	m1624	[1-3-5-6]	76
h1625	[1-2-3-6]	37	h1625	[1-2-3]	34													m1625	[1-2-6]	64	m1625	[1-4-6]	100
h1626	[1-2-3]	41	h1626	[1-2-4]	49													m1626	[1-3-11]	73	m1626	[1-4]	104
h1627	[1-2-3-4-12]	21	h1627	[1-2]	67													m1627	[1-2]	71	m1627	[13]	125
h1628	[1-2-3-5-7]	31	h1628	[1-2-3]	34													m1628	[1-2-3-5]	29	m1628	[1-2-3-4]	18
h1629	[1-2]	68	h1629	[2-3-4]	147													m1629	[1-2-3-4-5]	19	m1629	[1-2-4-5]	36
h1630	[1-2-3]	41	h1630	[1-2-3-5]	26													m1630	[1-2-3-4]	24	m1630	[1-2-3-7]	27
h1631	[1-3-5]	85	h1631	[1-2-4]	49													m1631	[1-3-4-5]	76	m1631	[1-2-4-5]	36
h1632	[1-3-5]	85	h1632	[1-2-10]	6													m1632	[1-2-3-4]	24	m1632	[1-2-3-4-5]	14
h1633	[1-2-4]	51	h1633	[1-2-3-5]	26													m1633	[1-9]	130	m1633	[1-3]	90
h1634	[1-2-3-6]	37	h1634	[1-2-5-6]	55													m1634	[1-5-8]	114	m1634	[1-2-4]	41
h1635	[1-2-3-4]	28	h1635	[1-2-3]	34													m1635	[1-2-3]	36	m1635	[1-2-4-7]	38
h1636	[1-3-14]	71	h1636	[1-4]	112													m1636	[1-2-4]	50	m1636	[1-2-3-4-5]	14
h1637	[1-2-3-5-6]	30	h1637	[1-2-3]	34													m1637	[1-2-3-4-5]	19	m1637	[1-2-3]	30
h1638	[1-2-3-4]	28	h1638	[1-2-3-5-6]	23													m1638	[1-2-3-5]	29	m1638	[1-2-3-4]	18
h1639	[1-2-3]	41	h1639	[1-2-3]	34													m1639	[1-2]	71	m1639	[1-2-3-4-5]	14
h1640	[1-2]	68	h1640	[3-4-14]	176													m1640	[1-2]	71	m1640	[1-2-4-5-6]	33
h1641	[1-2-3]	41	h1641	[1-2-3]	34													m1641	[1-2-3-9]	35	m1641	[1-2-3-4]	18
h1642	[1-2-3]	41	h1642	[1-2-3-4]	22													m1642	[1-2-3-4]	24	m1642	[1-3-5-7]	77
h1643	[1-2-3-8]	39	h1643	[1-2-5]	60													m1643	[1-2-5]	58	m1643	[1-2-3-4]	18
h1644	[1-2-10]	10	h1644	[1-2-7]	64													m1644	[1-2-4]	50	m1644	[1-2-5]	47
h1645	[1-3-4]	80	h1645	[1-2-4-6]	45													m1645	[1-2-4]	50	m1645	[1-2-14]	8
h1646	[1-2-3-4-6]	24	h1646	[1-2-3]	34													m1646	[1-3-4-5]	76	m1646	[1-2-9]	58
h1647	[1-2-4]	51	h1647	[1-2-3]	34													m1647	[1-3-4-5]	76	m1647	[1-2-3-5]	22
h1648	[1-2-3]	41	h1648	[1-2-4-6]	45													m1648	[1-2-6]	64	m1648	[1-2-4]	41
h1649	[1-2-3-4]	28	h1649	[1-2-3-4]	22													m1649	[1-2-3-4]	24	m1649	[1-2-3]	30
h1650	[1-2-5]	58	h1650	[1-2-3-4]	22													m1650	[1-2-3]	36	m1650	[1-2-3-4]	18
h1651	[1-2-3-4-8]	26	h1651	[1-2-3]	34													m1651	[1-2-3-4]	24	m1651	[1-2-3]	30
h1652	[1-2-3]	41	h1652	[1-3-4-6]	80													m1652	[1-2]	71	m1652	[2-3]	136
h1653	[1-3]	93	h1653	[1-5]	120													m1653	[1-2-6]	64	m1653	[1-2-3-5]	22
h1654	[1-2-4-9]	50	h1654	[1-2-3]	34													m1654	[1-2-4]	50	m1654	[1-2-3-8]	28
h1655	[1-2-3]	41	h1655	[1-2-3-4-6]	18													m1655	[1-2-5-6]	54	m1655	[1-2]	59
h1656	[1-2-3-6]	37	h1656	[1-2-3-4]	22													m1656	[1-2-3]	36	m1656	[1-3-7]	87
h1657	[1-2-3]	41	h1657	[1-2-5-7]	57													m1657	[1-2-3-4]	24	m1657	[1-2-3-7]	27
h1658	[1-2-3-4]	28	h1658	[1-2-3-5]	26													m1658	[1-2-3]	36	m1658	[1-2-5-6]	43
h1659	[1-2-3-4-6]	24	h1659	[1-2-6]	63													m1659	[1-2-3]	36	m1659	[1-6-17]	116
h1660	[1-3-5]	85	h1660	[1-3-4]	84													m1660	[1-9]	130	m1660	[1-2-7]	55
h1661	[1-2-3-4-5]	23	h1661	[1-2-3]	34													m1661	[1-2-6]	64	m1661	[1-2-4]	41
h1662	[1-2-4-5]	46	h1662	[1-2-3]	34													m1662	[1-2-3]	36	m1662	[1-2-3-4-5]	14
h1663	[1-2-4-5]	46	h1663	[1-2-4-6]	45													m1663	[1-2-3-4]	24	m1663	[1-2-3-4]	18
h1664	[1-3-4]	80	h1664	[1-2-4]	49													m1664	[1-2-6-9]	63	m1664	[1-2-3]	30
h1665	[1-2-3-5]	34	h1665	[1-2-4-6]	45													m1665	[1-2-3]	36	m1665	[1-2-3]	30
h1666	[1-2-3]	41	h1666	[1-2-7]	64													m1666	[1-2-3-4]	24	m1666	[1-5-7]	110
h1667	[1-2]	68	h1667	[5-7]	198													m1667	[1-2-3]	36	m1667	[1-2-3-4]	18
h1668	[1-2-3-4]	28	h1668	[1-2-3]	34													m1668	[1-2-4-6]	46	m1668	[1-2-3]	30
h1669	[1-2-7]	64	h1669	[1-2-3-6]	29													m1669	[1-2-3-5]	29	m1669	[1-2-3-4-5]	14
h1670	[1-2-3-4]	28	h1670	[1-2-3-5]	26													m1670	[1-4-6-9]	101	m1670	[1-2]	59
h1671	[1-3-5]	85	h1671	[1-3-4]	84													m1671	[1-2-3-11]	15	m1671	[1-2-4]	41
h1672	[1-2-3-7]	38	h1672	[1-2-3-5]	26													m1672	[2]	156	m1672	[2]	148
h1673	[1-2-3]	41	h1673	[1-2-3-6-7]	27													m1673	[1-5-10]	108	m1673	[1-2-3]	30
h1674	[1-2-3]	41	h1674	[1-2-4-5-8]	42													m1674	[1-2]	71	m1674	[3-6-10]	156
h1675	[1-3-5]	85	h1675	[1-3-4-6]	80													m1675	[1-3-4]	80	m1675	[1-2-3-4]	18
h1676	[1-2-3]	41	h1676	[1-2-3-5-7]	24													m1676	[1-2-3-6]	32	m1676	[1-2-4]	41
h1677	[1-2-3-5]	34	h1677	[1-2-3-4]	22													m1677	[1-2-4-5]	44	m1677	[1-2-3-4]	18
h1678	[1-3-4-6]	77	h1678	[1-2-3]	34													m1678	[1-2-3]	36	m1678	[1-2-4-7]	38
h1679	[1-2-3-6]	37	h1679	[1-2-3]	34													m1679	[1-2-3-4]	24	m1679	[1-2-3]	30
h1680	[1-3-4-5]	76	h1680	[1-2-3-5]	26													m1680	[1-2-3-4]	24	m1680	[1-2-3-4]	18
h1681	[1-2-3-7]	38	h1681	[1-2-3-5]	26													m1681	[1-2]	71	m1681	[1-2]	59
h1682	[1-2-3-4-6]	24	h1682	[1-2-3]	34													m1682	[1-3-5]	84	m1682	[1-2-3]	30
h1683	[1-2-4]	51	h1683	[1-2-3-6]	29													m1683	[1-2-3-4-5]	19	m1683	[1-2-3]	30
h1684	[1-2-5]	58	h1684	[1-2-3-4-5]	17													m1684	[1-2-3-4]	24	m1684	[1-2]	59
h1685	[1-2]	68	h1685	[1-3-4-6]	80													m1685	[1-2]	71	m1685	[2-4]	140
h1686	[1-2-3-4]	28	h1686	[1-2-4-5]	43													m1686	[1-2-3-4]	24	m1686	[1-2-3-4]	18
h1687	[1-2-3]	41	h1687	[1-2-3-5]	26													m1687	[1-4-6]	102	m1687	[1-2-5]	47
h1688	[1-2-4]	51	h1688	[1-2-3-4]	22													m1688	[1-2-3-4]	24	m1688	[1-2-3-4]	18
h1689	[1-2-4-5-6]	44	h1689	[1-2-3]	34													m1689	[1-2-4]	50	m1689	[1-2-4-6]	37
h1690	[1-2-3-6]	37	h1690	[1-2-3]	34													m1690	[1-2-3]	36	m1690	[1-2-8]	57
h1691	[1-2-3]	41	h1691	[1-2-3-4]	22													m1691	[1-2-3-5]	29	m1691	[1-2-3-4]	18
h1692	[1-2-3-4]	28	h1692	[1-2-3]	34													m1692	[1-2]	71	m1692	[1-2-3-5-6]	19
h1693	[1-2-3]	41	h1693	[1-2-4]	49													m1693	[1-2-3-7]	33	m1693	[1-2-4-5]	36
h1694	[1-2-3]	41	h1694	[1-2-6-8]	62													m1694	[1-2-3]	36	m1694	[1-2-3]	30
h1695	[1-5-6]	116	h1695	[1-3-5]	89													m1695	[1-2-4]	50	m1695	[1-3-6-7]	82
h1696	[1-2-3-5]	34	h1696	[1-2-3-4]	22													m1696	[1-2-6-8]	62	m1696	[1-2-4]	41
h1697	[1-2-3]	41	h1697	[1-2-3-5]	26													m1697	[1-2-3-4]	24	m1697	[1-4-5]	97
h1698	[1-2-3]	41	h1698	[1-4-5]	105													m1698	[1-2-3]	36	m1698	[1-2-3-5-9]	21
h1699	[1-10]	2	h1699	[1-2-7]	64													m1699	[1-2-3-6-8]	31	m1699	[1-2]	59
h1700	[1-2-3-4-5]	23	h1700	[1-2-4-5]	43													m1700	[1-2-4]	50	m1700	[1-7]	120
h1701	[1-3-7]	90	h1701	[1-2-3]	34													m1701	[1-2-3]	36	m1701	[1-2-3-5-6]	19
h1702	[1-2-3-4-5]	23	h1702	[1-2-3-5]	26													m1702	[1-8-9]	127	m1702	[1-2-3]	30
h1703	[1-2-4]	51	h1703	[1-2]	67													m1703	[2-4]	151	m1703	[1-2]	59
h1704	[1-2-3]	41	h1704	[1-2-3-4-5]	17													m1704	[1-2-3]	36	m1704	[1-2-3-4-5]	14
h1705	[1-2-3]	41	h1705	[1-2-3-5]	26													m1705	[1-3]	92	m1705	[1-3]	90
h1706	[1-2-3]	41	h1706	[1-2-3-6]	29													m1706	[1-2-3-4]	24	m1706	[1-2-3-4-5]	14
h1707	[1-2-3-4]	28	h1707	[1-2-3-4]	22													m1707	[1-2-3]	36	m1707	[1-2-3-4]	18
h1708	[1-2-3]	41	h1708	[1-2-4]	49													m1708	[1-2-3]	36	m1708	[1-3-5-6]	76
h1709	[1-2-8]	65	h1709	[1-2]	67													m1709	[1-2-4-12]	39	m1709	[1-2-3]	30
h1710	[1-4-7]	106	h1710	[1-3-5]	89													m1710	[1-2-3-4]	24	m1710	[1-2-3-4]	18
h1711	[1-2-5]	58	h1711	[1-2-3-4-6]	18													m1711	[1-2-3]	36	m1711	[1-2-3]	30
h1712	[1-2-3]	41	h1712	[1-2-4]	49													m1712	[1-2-3-4]	24	m1712	[1-2-3-4]	18
h1713	[1-2-3]	41	h1713	[1-2-4]	49													m1713	[1-2-4-6]	46	m1713	[1-2-4]	41
h1714	[1-2-4]	51	h1714	[1-4-11]	98													m1714	[1-2-3]	36	m1714	[1-2-3]	30
h1715	[1-2]	68	h1715	[2-3-4]	147													m1715	[1-2]	71	m1715	[5-7]	164
h1716	[1-2-3]	41	h1716	[1-2-4-5]	43													m1716	[1-2]	71	m1716	[3-7]	159
h1717	[1-2-3]	41	h1717	[1-2-3]	34													m1717	[1-2-3-4-5]	19	m1717	[1-2]	59
h1718	[1-2-3]	41	h1718	[1-2-3-4]	22													m1718	[1-9-10]	129	m1718	[1-2]	59
h1719	[1-2-3-4]	28	h1719	[1-2-3-5]	26													m1719	[1-2]	71	m1719	[2-3-6]	133
h1720	[1-2-3-6]	37	h1720	[1-4-5]	105													m1720	[1-5-7]	113	m1720	[1-2-3-7]	27
h1721	[1-3-6]	88	h1721	[1-2-3]	34													m1721	[1-2-3]	36	m1721	[1-5-6-7]	107
h1722	[1-2-3]	41	h1722	[1-5-6-7]	115													m1722	[2]	156	m1722	[2]	148
h1723	[1-2-4-9]	50	h1723	[1-2]	67													m1723	[1-2-6-7]	61	m1723	[1-2-3]	30
h1724	[1-2-4]	51	h1724	[1-4-5-7]	102													m1724	[1-2-3-4]	24	m1724	[1-2-3-4]	18
h1725	[1-3]	93	h1725	[1-4-5]	105													m1725	[1-2-3-4-5]	19	m1725	[1-2-3-5]	22
h1726	[1-2-4]	51	h1726	[1-2-3-4-7]	19													m1726	[1-2-3-6]	32	m1726	[1-2-3]	30
h1727	[1-2-3-6]	37	h1727	[1-2-3]	34													m1727	[2-4]	151	m1727	[1-2]	59
h1728	[1-2-3-4]	28	h1728	[1-2-3]	34													m1728	[1-2-5]	58	m1728	[1-2-3-7]	27
h1729	[1-2-4-6]	47	h1729	[1-2-3]	34													m1729	[1-2-3]	36	m1729	[1-2-5]	47
h1730	[1-5-9]	119	h1730	[1-2]	67													m1730	[1-2-3-12]	16	m1730	[1-2-3]	30
h1731	[1-2-3]	41	h1731	[1-2-3-4]	22													m1731	[1-6-10]	117	m1731	[1-3]	90
h1732	[1-2-3]	41	h1732	[1-2-3-7]	31													m1732	[1-4-14]	95	m1732	[1-3]	90
h1733	[1-2-3-5]	34	h1733	[1-2-3-5-6]	23													m1733	[1-2-3-4]	24	m1733	[1-2-3-6]	26
h1734	[1-2-3-6]	37	h1734	[1-2-3-6]	29													m1734	[1-2-3-4]	24	m1734	[1-2-3-4]	18
h1735	[1-2]	68	h1735	[1-2-4-7]	46													m1735	[1-2-3-6]	32	m1735	[1-3]	90
h1736	[1-2-3]	41	h1736	[1-2-3-4-5]	17													m1736	[1-2-4]	50	m1736	[1-2-4-9]	40
h1737	[1-3-7]	90	h1737	[1-2-4]	49													m1737	[1-2-4]	50	m1737	[1-2-3-5]	22
h1738	[1-3-5]	85	h1738	[1-2-4-5]	43													m1738	[1-2-5-8]	56	m1738	[1-2-3]	30
h1739	[1-2-3-6]	37	h1739	[1-2-4-5]	43													m1739	[1-3-8]	90	m1739	[1-2-3]	30
h1740	[1-2-3-6]	37	h1740	[1-2-3-4]	22													m1740	[1-2-5]	58	m1740	[1-2-3]	30
h1741	[1-2-4]	51	h1741	[1-2-3-4]	22													m1741	[1-2-3-4-7]	21	m1741	[1-2-4]	41
h1742	[1-5]	120	h1742	[1-2-3]	34													m1742	[1-2-4]	50	m1742	[1-3-4]	72
h1743	[1-2-3-7]	38	h1743	[1-3-5]	89													m1743	[1-2-4-6]	46	m1743	[1-2-3-5]	22
h1744	[1-2-5-11]	53	h1744	[1-2-3]	34													m1744	[1-2-3-7]	33	m1744	[1-2-3-4]	18
h1745	[1-2-3-4]	28	h1745	[1-2-10]	6													m1745	[1-2-7-10]	65	m1745	[1-2]	59
h1746	[1-3-4]	80	h1746	[1-3-4-6]	80													m1746	[1-2-3-4-5]	19	m1746	[1-2-3-7]	27
h1747	[1-2-4-5]	46	h1747	[1-2-3]	34													m1747	[1-2-3]	36	m1747	[1-2-3-5]	22
h1748	[1-2-3-4]	28	h1748	[1-2-4-6]	45													m1748	[1-2-4-9]	49	m1748	[1-2-4]	41
h1749	[1-2-3-6]	37	h1749	[1-2-3-6]	29													m1749	[1-2-3-4]	24	m1749	[1-2-3]	30
h1750	[1-2-4-6]	47	h1750	[1-3-4-5]	77													m1750	[1-2-3]	36	m1750	[1-2-3-4]	18
h1751	[1-3-4]	80	h1751	[1-4-5-7]	102													m1751	[1-2-4]	50	m1751	[1-3-4-8]	71
h1752	[1-2-3-7]	38	h1752	[1-2-3]	34													m1752	[1-2-3-6]	32	m1752	[1-2-3-4]	18
h1753	[1-2-3-4-7]	25	h1753	[1-2-3]	34													m1753	[1-2-3]	36	m1753	[1-2-5-7]	44
h1754	[1-2-5]	58	h1754	[1-3-5]	89													m1754	[1-2-4]	50	m1754	[1-3-8]	88
h1755	[1-2]	68	h1755	[1-3-4-6]	80													m1755	[1-4-7]	104	m1755	[1-2-3]	30
h1756	[1-2-3-4]	28	h1756	[1-2-4-5]	43													m1756	[1-2-3]	36	m1756	[1-2-3-4]	18
h1757	[1-2-3-6]	37	h1757	[1-3-4]	84													m1757	[1-2-3-4-5]	19	m1757	[1-2-3]	30
h1758	[1-2-4]	51	h1758	[1-2-6]	63													m1758	[1-2-4]	50	m1758	[1-2-3-8]	28
h1759	[1-3-4-5]	76	h1759	[1-2-3]	34													m1759	[1-2-3-4]	24	m1759	[1-2-5-9]	46
h1760	[1-2-3-5]	34	h1760	[1-2-3-4]	22													m1760	[1-2]	71	m1760	[2-5-8]	142
h1761	[1-2-8]	65	h1761	[1-3]	97													m1761	[1-2-6]	64	m1761	[1-2-3-4]	18
h1762	[1-2-3]	41	h1762	[1-2-3-4]	22													m1762	[1-3-5]	84	m1762	[1-2-5]	47
h1763	[1-2-6]	62	h1763	[1-2-3-4]	22													m1763	[1-4-7]	104	m1763	[1-4-7]	101
h1764	[1-2-5]	58	h1764	[1-3-4]	84													m1764	[1-2]	71	m1764	[2-4]	140
h1765	[1-2-5]	58	h1765	[1-2-4-9]	48													m1765	[1-2-3-4]	24	m1765	[1-2-3-4]	18
h1766	[1-2-3]	41	h1766	[1-4-7]	109													m1766	[1-3-7]	89	m1766	[1-2-3]	30
h1767	[1-2-3]	41	h1767	[1-2-4-7]	46													m1767	[1-2-3]	36	m1767	[1-2-3-4]	18
h1768	[1-2-4]	51	h1768	[1-3-4-5]	77													m1768	[1-2-3]	36	m1768	[1-2-3-4]	18
h1769	[1-2-3]	41	h1769	[1-2-8]	65													m1769	[1-2-3-4]	24	m1769	[1-2-3-4]	18
h1770	[1-2]	68	h1770	[1-7-9]	129													m1770	[1-2-3-6]	32	m1770	[1-2-3]	30
h1771	[1-2-3]	41	h1771	[1-7-11]	127													m1771	[1-2-3]	36	m1771	[1-2-3]	30
h1772	[1-2-3-5]	34	h1772	[1-2-4-6]	45													m1772	[1-2-3]	36	m1772	[1-2-4-5]	36
h1773	[1-2-3]	41	h1773	[1-2-8]	65													m1773	[1-2-7]	68	m1773	[1-2-3]	30
h1774	[1-3-4]	80	h1774	[1-4-5-7]	102													m1774	[1-2-3]	36	m1774	[1-2-3-5]	22
h1775	[1-2-4]	51	h1775	[1-2-5]	60													m1775	[1-2-3-5-8]	27	m1775	[1-2-3]	30
h1776	[1-2-3-4]	28	h1776	[1-2-5]	60													m1776	[1-2-3-4]	24	m1776	[1-2-3-5]	22
h1777	[1-2-4]	51	h1777	[1-2-3]	34													m1777	[1-2-3-4]	24	m1777	[1-2-3]	30
h1778	[1-2-3-4-7]	25	h1778	[1-2-3-4]	22													m1778	[1-2-3-5]	29	m1778	[1-2-4-6]	37
h1779	[1-3-9]	92	h1779	[1-3]	97													m1779	[1-2-3]	36	m1779	[1-3-4-5]	67
h1780	[1-2-3-6]	37	h1780	[1-2-3-6]	29													m1780	[1-2]	71	m1780	[2-5-8]	142
h1781	[1-2-3-4]	28	h1781	[1-2-3]	34													m1781	[1-2-3-4]	24	m1781	[1-2-4-6]	37
h1782	[1-2-3-4]	28	h1782	[1-2-3-4]	22													m1782	[1-3-5]	84	m1782	[1-3-5-10]	73
h1783	[1-2-3-5-11]	29	h1783	[1-2-3]	34													m1783	[1-2-4-5]	44	m1783	[1-2-3]	30
h1784	[1-2-3-4]	28	h1784	[1-2-3]	34													m1784	[2-6-8]	153	m1784	[1-2]	59
h1785	[1-2-3]	41	h1785	[1-2-3-6]	29													m1785	[1-2]	71	m1785	[1-2-3-5]	22
h1786	[1-2-4]	51	h1786	[1-2-3]	34													m1786	[1-2-4]	50	m1786	[1-2-4-5]	36
h1787	[1-2-3-4]	28	h1787	[1-2]	67													m1787	[1-2-3]	36	m1787	[1-2-3-7]	27
h1788	[1-2-4-5]	46	h1788	[1-2-3-4]	22													m1788	[1-2-3]	36	m1788	[1-2-3-9]	29
h1789	[1-3]	93	h1789	[1-4]	112													m1789	[1-2]	71	m1789	[2-3-5]	132
h1790	[1-2-3-5]	34	h1790	[1-2-3]	34													m1790	[1-2]	71	m1790	[1-2-4-10]	31
h1791	[1-2-3]	41	h1791	[1-2-6]	63													m1791	[1-2-3-4]	24	m1791	[1-2-3]	30
h1792	[1-2-10]	10	h1792	[1-2]	67													m1792	[1-2-7]	68	m1792	[1-2-4-6]	37
h1793	[1-2-3]	41	h1793	[1-2-3-5]	26													m1793	[1-2-3-6]	32	m1793	[1-2-3]	30
h1794	[1-2-3]	41	h1794	[1-4-5]	105													m1794	[1-2-3]	36	m1794	[1-2-5-6]	43
h1795	[1-2-3]	41	h1795	[1-2-4-7]	46													m1795	[1-2-3-5]	29	m1795	[1-2-3-5]	22
h1796	[1-2-3]	41	h1796	[1-2-3-4]	22													m1796	[1-2-3-4]	24	m1796	[1-2-3]	30
h1797	[1-2-3]	41	h1797	[1-2-4-10]	35													m1797	[1-2-3-6]	32	m1797	[1-2-3]	30
h1798	[1-2-3]	41	h1798	[1-2-6-7]	61													m1798	[1-5]	116	m1798	[1-2]	59
h1799	[1-2-4-7]	48	h1799	[1-2-8]	65													m1799	[1-2-3-4]	24	m1799	[1-2-4-9]	40
h1800	[1-2]	68	h1800	[2-3-11]	138													m1800	[1-2-3]	36	m1800	[1-2-3]	30
h1801	[1-2]	68	h1801	[1-2-11]	7													m1801	[1-2-3]	36	m1801	[1-2-3]	30
h1802	[1-3-5-8]	84	h1802	[1-2]	67													m1802	[1-4]	107	m1802	[1-5]	112
h1803	[1-5-7]	117	h1803	[1-2]	67													m1803	[1-4-5-6]	96	m1803	[1-2]	59
h1804	[1-2-3-4]	28	h1804	[1-2-3-5]	26													m1804	[1-2-3]	36	m1804	[1-3-6-8]	83
h1805	[1-2-3]	41	h1805	[1-2-3]	34													m1805	[1-2-3]	36	m1805	[1-3-7]	87
h1806	[1-2-6]	62	h1806	[1-2-3-4-7]	19													m1806	[1-2-3]	36	m1806	[1-2-3]	30
h1807	[1-2]	68	h1807	[2-3-4]	147													m1807	[1-2-3-4]	24	m1807	[1-2-5]	47
h1808	[1-2-3-4]	28	h1808	[1-2-3-5]	26													m1808	[1-2-3-4-5]	19	m1808	[1-2-4]	41
h1809	[1-2-5]	58	h1809	[1-3-4-7]	81													m1809	[1-2-3-5]	29	m1809	[1-2-4]	41
h1810	[1-4-6-8]	103	h1810	[1-2]	67													m1810	[1-2-3]	36	m1810	[1-2-3-4-8]	17
h1811	[1-2-3-4]	28	h1811	[1-2-4]	49													m1811	[1-2-3-5]	29	m1811	[1-2-6]	53
h1812	[1-2-3]	41	h1812	[1-4-9]	111													m1812	[1-2-3-4]	24	m1812	[1-2-4-6]	37
h1813	[1-2]	68	h1813	[1-3-5]	89													m1813	[1-2-3]	36	m1813	[1-2-3-4-5]	14
h1814	[1-2-3]	41	h1814	[1-5-6-7]	115													m1814	[1-2-3]	36	m1814	[1-2-3]	30
h1815	[1-2-6-7]	59	h1815	[1-2-4]	49													m1815	[1-2-3]	36	m1815	[1-2-3-4-5]	14
h1816	[1-2-3-4]	28	h1816	[1-2-3]	34													m1816	[1-2-3-4]	24	m1816	[1-2-3-4]	18
h1817	[1-2]	68	h1817	[2-3-15]	139													m1817	[1-2-3-4-5]	19	m1817	[1-2]	59
h1818	[1-2-3-8]	39	h1818	[1-2]	67													m1818	[1-3-4]	80	m1818	[1-2-6-9]	52
h1819	[1-2-4]	51	h1819	[1-2-11]	7													m1819	[1-2-3-12]	16	m1819	[1-2-3]	30
h1820	[1-2-5]	58	h1820	[1-2-3-4]	22													m1820	[1-2-3]	36	m1820	[1-2-3-5]	22
h1821	[1-2-4]	51	h1821	[1-4-5-10]	100													m1821	[1-2-3]	36	m1821	[1-2-3-4-7]	16
h1822	[1-2-3-4]	28	h1822	[1-2-3]	34													m1822	[1-2-3]	36	m1822	[1-2-3-4-5]	14
h1823	[1-3]	93	h1823	[1-7-10]	126													m1823	[1-2-3-5]	29	m1823	[1-2-4-5]	36
h1824	[1-2-3-4]	28	h1824	[1-2-3-4]	22													m1824	[1-2-4]	50	m1824	[1-2-3-5]	22
h1825	[1-2-3-4]	28	h1825	[1-2-3]	34													m1825	[1-2-3-5]	29	m1825	[1-2-3]	30
h1826	[1-2-7]	64	h1826	[1-2-10]	6													m1826	[1-2-3]	36	m1826	[1-2-3-6]	26
h1827	[1-2-3-5]	34	h1827	[1-2-3-4]	22													m1827	[1-2-3-6]	32	m1827	[1-2-3]	30
h1828	[1-2-3-6]	37	h1828	[1-2-6]	63													m1828	[1-2-3-4]	24	m1828	[1-2-3-4-6]	15
h1829	[1-2-5]	58	h1829	[1-2-3-4-5]	17													m1829	[1-2-3-4]	24	m1829	[1-2-4]	41
h1830	[1-2-6]	62	h1830	[1-2-3-7]	31													m1830	[1-2-3]	36	m1830	[1-2-6]	53
h1831	[1-3-4]	80	h1831	[1-2-3-4-8]	20													m1831	[1-2]	71	m1831	[2]	148
h1832	[1-2-5]	58	h1832	[1-2-4-6]	45													m1832	[1-2-4-5]	44	m1832	[1-2-3]	30
h1833	[1-2-3-6]	37	h1833	[1-2-3-6]	29													m1833	[1-2-5-9]	57	m1833	[1-2]	59
h1834	[1-2-3-4]	28	h1834	[1-2-3-5]	26													m1834	[1-2-5]	58	m1834	[1-2-3]	30
h1835	[1-2]	68	h1835	[0]	1													m1835	[1-2-3-10]	14	m1835	[1-2-3]	30
h1836	[1-2-3]	41	h1836	[1-2-3-4-5]	17													m1836	[1-7-11]	122	m1836	[1-3]	90
h1837	[1-2-5]	58	h1837	[1-2-4]	49													m1837	[1-2]	71	m1837	[1-2-4-6]	37
h1838	[1-2-3-6]	37	h1838	[1-3-6]	93													m1838	[1-2-3-5]	29	m1838	[1-2-4]	41
h1839	[1-2-6]	62	h1839	[1-3-4-5]	77													m1839	[1-2-3-4]	24	m1839	[1-2-3]	30
h1840	[1-2-3]	41	h1840	[1-2-4-14]	38													m1840	[1-2-3-4-5]	19	m1840	[1-2-3]	30
h1841	[1-6-8]	124	h1841	[1-2-7]	64													m1841	[1-2-4-10]	37	m1841	[1-2-3]	30
h1842	[1-2-3]	41	h1842	[1-2-3-4]	22													m1842	[1-2-4]	50	m1842	[1-2-3-4-5]	14
h1843	[1-2-3]	41	h1843	[1-2-3-4-5]	17													m1843	[1-2-4]	50	m1843	[1-2-4]	41
h1844	[1-2-3-6]	37	h1844	[1-2-3-4]	22													m1844	[1-2-3]	36	m1844	[1-2-3-6]	26
h1845	[1-2-3-6]	37	h1845	[1-3-4]	84													m1845	[1-2-3-4]	24	m1845	[1-2-3]	30
h1846	[1-2-4]	51	h1846	[1-2-3-4]	22													m1846	[1-2-3]	36	m1846	[1-2-3-5]	22
h1847	[1-2-3-5-9]	33	h1847	[1-2-4]	49													m1847	[1-3-4-7]	78	m1847	[1-2]	59
h1848	[1-3-4-9]	79	h1848	[1-2]	67													m1848	[1-2-4]	50	m1848	[1-3-4-8]	71
h1849	[1-2-3-4]	28	h1849	[1-4-6]	108													m1849	[1-2-5-6]	54	m1849	[1-2-3]	30
h1850	[1-2-3]	41	h1850	[1-2-3-6]	29													m1850	[1-2-3]	36	m1850	[1-2-4-5]	36
h1851	[1-2-5]	58	h1851	[1-2-3-11]	11													m1851	[1-2-4-5]	44	m1851	[1-2-3]	30
h1852	[1-2-3-5]	34	h1852	[1-2-3-4]	22													m1852	[1-2]	71	m1852	[2-3-6]	133
h1853	[1-2-4]	51	h1853	[1-2-3-7]	31													m1853	[1-2-4]	50	m1853	[1-2-3-4-5]	14
h1854	[1-2-3-11]	17	h1854	[1-2-3]	34													m1854	[1-2-3-4]	24	m1854	[1-2-4]	41
h1855	[1-2-3-4]	28	h1855	[1-2-3]	34													m1855	[1-2-3-4-5]	19	m1855	[1-2-3-4]	18
h1856	[1-3-4]	80	h1856	[1-3-4]	84													m1856	[1-2-4]	50	m1856	[1-2-3]	30
h1857	[1-2-3-5]	34	h1857	[1-2-4]	49													m1857	[4-5-7]	165	m1857	[1-2]	59
h1858	[1-2-4]	51	h1858	[1-3-6-8]	92													m1858	[1-2-6-7]	61	m1858	[1-2]	59
h1859	[1-2-3-5]	34	h1859	[1-2-3-4]	22													m1859	[1-5-6]	112	m1859	[1-2-3-5]	22
h1860	[1-2-3-4]	28	h1860	[1-2-3]	34													m1860	[1-2-4]	50	m1860	[1-9]	123
h1861	[1-2-4-5]	46	h1861	[1-2-3]	34													m1861	[1-2-3]	36	m1861	[1-2-3-4]	18
h1862	[1-2-5-8]	56	h1862	[1-2-3]	34													m1862	[1-2-5]	58	m1862	[1-2-7-8]	54
h1863	[1-2-3]	41	h1863	[1-2-4-9]	48													m1863	[1-2-3]	36	m1863	[1-2-3]	30
h1864	[1-2-3]	41	h1864	[1-2-3-4-5]	17													m1864	[1-2-5]	58	m1864	[1-2-3-4-6]	15
h1865	[1-2-4-6]	47	h1865	[1-2-4]	49													m1865	[1-3-4]	80	m1865	[1-4-6]	100
h1866	[1-2-3-4]	28	h1866	[1-2-6]	63													m1866	[1-2-6]	64	m1866	[1-2-3-4]	18
h1867	[2-3-11]	139	h1867	[1-2]	67													m1867	[1-2-3-5-6]	25	m1867	[1-2-4-5]	36
h1868	[1-2-3-4-6]	24	h1868	[1-2-3]	34													m1868	[1-2-4]	50	m1868	[1-2-6]	53
h1869	[1-2-5-6]	54	h1869	[1-2-3]	34													m1869	[1-2-3-4]	24	m1869	[1-2-3]	30
h1870	[1-2-3-5]	34	h1870	[1-2-3]	34													m1870	[1-3-6]	87	m1870	[1-2-3-4]	18
h1871	[1-3-5-7]	83	h1871	[1-2]	67													m1871	[1]	134	m1871	[1]	126
h1872	[1-2-3-6]	37	h1872	[1-2-3]	34													m1872	[2]	156	m1872	[2]	148
h1873	[1-2-3-5]	34	h1873	[1-5-6-7]	115													m1873	[1-2-3]	36	m1873	[1-2-3-4]	18
h1874	[1-2-3]	41	h1874	[1-2-3-4]	22													m1874	[2-4]	151	m1874	[1-2]	59
h1875	[1-3]	93	h1875	[1-11]	3													m1875	[1-2-3]	36	m1875	[1-2-3-4-5]	14
h1876	[1-3-4]	80	h1876	[1-4-6]	108													m1876	[1-2-6]	64	m1876	[1-2-3]	30
h1877	[1-2-4]	51	h1877	[1-3-4-5]	77													m1877	[1-2-3-4]	24	m1877	[1-2-3-4]	18
h1878	[1-17]	8	h1878	[1-2]	67													m1878	[1-2-3-5]	29	m1878	[1-2-3]	30
h1879	[1-2-3]	41	h1879	[1-2]	67													m1879	[1-3-5]	84	m1879	[1-4-9]	103
h1880	[1-2-4]	51	h1880	[1-2-3-5]	26													m1880	[1-2-6]	64	m1880	[1-2-3-4]	18
h1881	[1-2]	68	h1881	[2-5-8]	166													m1881	[2]	156	m1881	[2]	148
h1882	[1-2-3]	41	h1882	[1-2-3-6]	29													m1882	[1-2-3-4]	24	m1882	[1-2-4]	41
h1883	[1-2-4-5]	46	h1883	[1-2-3]	34													m1883	[1-2-3]	36	m1883	[1-6-13]	115
h1884	[1-2-3]	41	h1884	[1-2-3-5]	26													m1884	[1-2-3-4]	24	m1884	[1-2-3]	30
h1885	[1-7-8]	129	h1885	[1-2]	67													m1885	[1-2-6]	64	m1885	[1-2-3-6]	26
h1886	[1-2]	68	h1886	[3-4-8]	178													m1886	[1-2-3]	36	m1886	[1-2-3-5]	22
h1887	[1-2]	68	h1887	[1-2-3]	34													m1887	[1-2-3-4]	24	m1887	[1-2-3]	30
h1888	[1-4-7]	106	h1888	[1-3-8]	95													m1888	[1-2-4-6]	46	m1888	[1-2-3-4]	18
h1889	[1-2-3-7]	38	h1889	[1-2-3]	34													m1889	[1-2-4]	50	m1889	[1-2-3-5]	22
h1890	[1-2-3-4]	28	h1890	[1-2-3-4]	22													m1890	[1-3-4]	80	m1890	[1-3-5]	80
h1891	[1-2-3]	41	h1891	[1-2-3-5]	26													m1891	[1-2-3]	36	m1891	[1-2-3-4-5]	14
h1892	[2-3-4]	146	h1892	[1-2]	67													m1892	[1-2-3-4]	24	m1892	[1-2-3-5]	22
h1893	[1-2-3]	41	h1893	[1-2-3]	34													m1893	[1-2-3]	36	m1893	[1-3-4-5]	67
h1894	[1-2-4-7]	48	h1894	[1-2]	67													m1894	[1-2-3]	36	m1894	[1-2-3-6]	26
h1895	[1-2-3-4-5]	23	h1895	[1-2-3]	34													m1895	[1-2-4]	50	m1895	[1-2-4-6]	37
h1896	[1-2-3]	41	h1896	[1-2-3-4-6]	18													m1896	[1-4-5-7]	97	m1896	[1-2]	59
h1897	[1-2-3]	41	h1897	[1-3-5]	89													m1897	[1-3]	92	m1897	[1-8-11]	121
h1898	[1-2-3]	41	h1898	[1-2-5]	60													m1898	[1-2-5]	58	m1898	[1-3-4-5]	67
h1899	[1-2-3-5]	34	h1899	[1-2-8]	65													m1899	[1-2-3]	36	m1899	[1-2-11]	6
h1900	[1-2-3]	41	h1900	[1-2-3-6]	29													m1900	[1-2]	71	m1900	[2-4]	140
h1901	[1-2-4]	51	h1901	[1-2-3-4]	22													m1901	[1-2]	71	m1901	[4]	163
h1902	[1-2-3-6]	37	h1902	[1-2-3]	34													m1902	[1-2]	71	m1902	[1-3-4-10]	64
h1903	[1-2-3-4]	28	h1903	[1-2-3-4]	22													m1903	[1-2-4-5]	44	m1903	[1-2-3]	30
h1904	[1-2]	68	h1904	[2-3-6]	151													m1904	[6]	167	m1904	[1-2]	59
h1905	[1-2-3-4]	28	h1905	[1-2-3]	34													m1905	[1-2-3-4]	24	m1905	[1-2-3-5]	22
h1906	[1-2-3]	41	h1906	[1-2-3-5-6]	23													m1906	[1-3-4]	80	m1906	[1-2-3]	30
h1907	[1-2-3-5]	34	h1907	[1-2-3]	34													m1907	[1-2-4-11]	38	m1907	[1-2-3]	30
h1908	[1-2-3-4]	28	h1908	[1-2-3-4]	22													m1908	[1-2-4]	50	m1908	[1-2-3-5]	22
h1909	[3-7]	164	h1909	[1-2]	67													m1909	[1-2-3]	36	m1909	[1-2-3-4]	18
h1910	[1-2-3-6]	37	h1910	[1-2-3]	34													m1910	[1-2-3]	36	m1910	[1-2-3-4]	18
h1911	[1-2-3]	41	h1911	[1-2-3]	34													m1911	[1-2-3-4]	24	m1911	[1-2-3-4]	18
h1912	[1-2-3-4]	28	h1912	[1-2-3-4]	22													m1912	[1-2-4-5]	44	m1912	[1-2-3]	30
h1913	[1-2-3-4]	28	h1913	[1-2-3-4]	22													m1913	[1-2-3-4]	24	m1913	[1-2-3-4]	18
h1914	[1-2-3-4-5]	23	h1914	[1-2-4]	49													m1914	[1-3]	92	m1914	[1-4-10]	91
h1915	[4-5-6]	168	h1915	[1-2]	67													m1915	[1-2-3]	36	m1915	[1-2-3]	30
h1916	[1-4-5]	100	h1916	[1-2]	67
h1917	[1-2-3-4]	28	h1917	[1-2-5-6]	55
h1918	[1-3-5]	85	h1918	[1-2-3-8]	32
h1919	[1-2-3]	41	h1919	[1-2-5]	60
h1920	[1-2-3-4]	28	h1920	[1-2-4-6]	45
h1921	[1-2-6]	62	h1921	[1-2-3]	34
h1922	[1-2-3]	41	h1922	[1-2-3-5]	26
h1923	[1-2-3-4]	28	h1923	[1-2-3-4]	22
h1924	[1-2]	68	h1924	[2-3-5]	149
h1925	[1-2-5]	58	h1925	[1-2-3]	34
h1926	[1-2-3]	41	h1926	[1-2-3]	34
h1927	[1-2-3]	41	h1927	[1-2-3-4]	22
h1928	[1-2-3-4]	28	h1928	[1-2-3]	34
h1929	[1-2-3]	41	h1929	[1-2-4-5-6]	40
h1930	[1-2-3]	41	h1930	[1-2-3]	34
h1931	[1-3-5]	85	h1931	[1-2-3]	34
h1932	[1-2-3]	41	h1932	[1-2-3-4]	22
h1933	[1-2-3]	41	h1933	[1-5-6]	117
h1934	[1-3-5]	85	h1934	[1-2-3]	34
h1935	[1-2-4-6]	47	h1935	[1-2]	67
h1936	[1-4-5-8]	99	h1936	[1-2]	67
h1937	[1-2-4-5-6]	44	h1937	[1-2]	67
h1938	[1-2-3-6]	37	h1938	[1-2-3]	34
h1939	[1-2-3]	41	h1939	[1-2-3]	34
h1940	[1-2-3-4]	28	h1940	[1-2-3]	34
h1941	[1-2-3]	41	h1941	[1-2-3-8]	32
h1942	[1-2-3-4]	28	h1942	[1-2-4]	49
h1943	[1-6]	126	h1943	[1-4]	112
h1944	[1-2-4]	51	h1944	[1-2-4-5-6]	40
h1945	[1-2-5-7]	55	h1945	[1-2-3]	34
h1946	[1-2-3-5]	34	h1946	[1-2-3-4]	22
h1947	[1-2]	68	h1947	[1-2-10]	6
h1948	[1-2-4-5]	46	h1948	[1-2-5]	60
h1949	[1-2-3-4]	28	h1949	[1-2-3]	34
h1950	[1-2-3]	41	h1950	[1-5-7]	118
h1951	[1-2]	68	h1951	[2-5-6-8]	164
h1952	[1-3-16]	72	h1952	[1-2]	67
h1953	[1-2-3-4]	28	h1953	[1-2-4-5]	43
h1954	[1]	137	h1954	[1]	136
h1955	[2-4-8]	154	h1955	[1-2]	67
h1956	[1-2-3-5]	34	h1956	[1-2-3-4]	22
h1957	[1-3-5]	85	h1957	[1-8]	132
h1958	[1-3-4-5]	76	h1958	[1-2]	67
h1959	[1-2-3-4]	28	h1959	[1-2-3-5]	26
h1960	[1-2-4]	51	h1960	[1-3-7]	94
h1961	[1-2-3]	41	h1961	[1-2-4-8]	47
h1962	[1-2-3-6]	37	h1962	[1-2-3]	34
h1963	[1-2-6-9]	61	h1963	[1-2-5]	60
h1964	[2-3]	150	h1964	[1-2]	67
h1965	[1-2-4-8]	49	h1965	[1-2]	67
h1966	[1-2-3-6]	37	h1966	[1-3]	97
h1967	[1-3]	93	h1967	[1-2-3]	34
h1968	[1-2-3-5-9]	33	h1968	[1-2]	67
h1969	[1-4]	109	h1969	[1-2]	67
h1970	[1-2-5]	58	h1970	[1-3-4-5]	77
h1971	[1-2-4]	51	h1971	[1-2-4]	49
h1972	[1-2-3-4]	28	h1972	[1-2-3-4-5]	17
h1973	[1-2-3]	41	h1973	[1-3-4-5]	77
h1974	[1-2-6]	62	h1974	[1-2-4]	49
h1975	[1-2-3]	41	h1975	[1-2-3]	34
h1976	[1-2-9]	66	h1976	[1-2-3-5]	26
h1977	[1-2-3-6]	37	h1977	[1-2-3]	34
h1978	[1-2]	68	h1978	[3-12]	174
h1979	[1-2-3-6]	37	h1979	[1-3-4]	84
h1980	[1-2-3-4]	28	h1980	[1-2-3-5-6]	23
h1981	[1-2-5]	58	h1981	[1-2-3-5]	26
h1982	[1-2-3-6]	37	h1982	[1-2-3-6]	29
h1983	[1-2-6]	62	h1983	[1-2-4-6]	45
h1984	[1-2-3-6]	37	h1984	[1-2-3-6]	29
h1985	[1-2-3-4-12]	21	h1985	[1-2]	67
h1986	[1-2-6]	62	h1986	[1-3-12]	69
h1987	[1-2-3-4]	28	h1987	[1-2-5]	60
h1988	[1-2-3]	41	h1988	[1-2-4-5]	43
h1989	[1-2-3-5]	34	h1989	[1-2-4]	49
h1990	[1-2-3]	41	h1990	[1-2-3-8]	32
h1991	[1-2-3-4]	28	h1991	[1-2-3-6]	29
h1992	[1-3-4]	80	h1992	[1-2-3-7]	31
h1993	[1-2-3-4]	28	h1993	[1-2-3]	34
h1994	[1-2-4-5]	46	h1994	[1-2-3-4]	22
h1995	[1-2]	68	h1995	[1-2-4-7]	46
h1996	[1-2-3]	41	h1996	[1-2-3]	34
h1997	[1-3-4]	80	h1997	[1-2-3-7]	31
h1998	[1-2-3-5]	34	h1998	[1-2-4]	49
[truncated: 590 more rows]
