# Supplementary material for: Analysis of Purines and Pyrimidines distribution over miRNAs of Human, Gorilla, Chimpanzee, Mouse and Rat
Source: Sci Rep. 2018 Jul 2;8:9974. doi: 10.1038/s41598-018-28289-x (PMC6028587; doi:10.1038/s41598-018-28289-x)
Supplement: Supplementary file 11 — Dataset 11 [file 41598_2018_28289_MOESM11_ESM.xlsx]

## Sheet: Sheet1
Density of miRNAs of Human			Density of miRNAs of Gorilla			Density of miRNAs of Chimpanzee			Density of miRNAs of Mouse			Density of miRNAs of Rat				Cardinality and Cluster Center (Purine Base)
Seq. Nos.	Purine	Pyrimidine	Seq. Nos	Purine	Pyrimidine	Seq. Nos	Purine	Pyrimidine	Seq. Nos	Purine	Pyrimidine	Seq. Nos	Purine	Pyrimidine
h1	0.727273	0.272727	g1	0.619048	0.380952	p1	0.434783	0.565217	m1	0.681818	0.318182	r1	0.590909	0.409091		Human
h2	0.454545	0.545455	g2	0.428571	0.571429	p2	0.714286	0.285714	m2	0.5	0.5	r2	0.409091	0.590909		Cluster	1	2	3	4	5	6	7	8	9	10
h3	0.5	0.5	g3	0.454545	0.545455	p3	0.5	0.5	m3	0.590909	0.409091	r3	0.391304	0.608696		Cardinality	27	114	253	381	575	628	340	208	57	5
h4	0.409091	0.590909	g4	0.347826	0.652174	p4	0.409091	0.590909	m4	0.347826	0.652174	r4	0.142857	0.857143		Cluster Center	0.0952381	0.190476	0.285714	0.380952	0.47619	0.571429	0.666667	0.761905	0.857143	0.952381
h5	0.318182	0.681818	g5	0.590909	0.409091	p5	0.611111	0.388889	m5	0.681818	0.318182	r5	0.363636	0.636364
h6	0.238095	0.761905	g6	0.590909	0.409091	p6	0.47619	0.52381	m6	0.590909	0.409091	r6	0.208333	0.791667		Gorilla
h7	0.434783	0.565217	g7	0.65	0.35	p7	0.666667	0.333333	m7	0.714286	0.285714	r7	0.409091	0.590909		Cluster	1	2	3	4	5	6	7	8	9	10
h8	0.5	0.5	g8	0.652174	0.347826	p8	0.363636	0.636364	m8	0.73913	0.26087	r8	0.411765	0.588235		Cardinality	5	5	31	81	110	70	28	20	6	1
h9	0.708333	0.291667	g9	0.590909	0.409091	p9	0.181818	0.818182	m9	0.227273	0.772727	r9	0.5	0.5		Cluster Center	0.177273	0.259091	0.340909	0.422727	0.504545	0.586364	0.668182	0.75	0.831818	0.913636
h10	0.666667	0.333333	g10	0.608696	0.391304	p10	0.272727	0.727273	m10	0.590909	0.409091	r10	0.363636	0.636364
h11	0.55	0.45	g11	0.5	0.5	p11	0.45	0.55	m11	0.72	0.28	r11	0.409091	0.590909		Chimpanzee
h12	0.333333	0.666667	g12	0.954545	0.0454545	p12	0.5	0.5	m12	0.458333	0.541667	r12	0.722222	0.277778		Cluster	1	2	3	4	5	6	7	8	9	10
h13	0.380952	0.619048	g13	0.5	0.5	p13	0.772727	0.227273	m13	0.434783	0.565217	r13	0.318182	0.681818		Cardinality	4	8	14	59	126	138	129	67	32	10
h14	0.47619	0.52381	g14	0.590909	0.409091	p14	0.565217	0.434783	m14	0.5	0.5	r14	0.727273	0.272727		Cluster Center	0.0987395	0.178571	0.258403	0.338235	0.418067	0.497899	0.577731	0.657563	0.737395	0.817227
h15	0.681818	0.318182	g15	0.565217	0.434783	p15	0.590909	0.409091	m15	0.521739	0.478261	r15	0.565217	0.434783
h16	0.5	0.5	g16	0.428571	0.571429	p16	0.318182	0.681818	m16	0.15	0.85	r16	0.666667	0.333333		Mouse
h17	0.608696	0.391304	g17	0.545455	0.454545	p17	0.347826	0.652174	m17	0.227273	0.772727	r17	0.454545	0.545455		Cluster	1	2	3	4	5	6	7	8	9	10
h18	0.666667	0.333333	g18	0.473684	0.526316	p18	0.47619	0.52381	m18	0.583333	0.416667	r18	0.318182	0.681818		Cardinality	29	96	209	308	408	410	258	139	50	8
h19	0.826087	0.173913	g19	0.5	0.5	p19	0.409091	0.590909	m19	0.45	0.55	r19	0.545455	0.454545		Cluster Center	0.130336	0.217095	0.303854	0.390613	0.477372	0.56413	0.650889	0.737648	0.824407	0.911166
h20	0.409091	0.590909	g20	0.454545	0.545455	p20	0.608696	0.391304	m20	0.5	0.5	r20	0.52381	0.47619
h21	0.347826	0.652174	g21	0.380952	0.619048	p21	0.454545	0.545455	m21	0.238095	0.761905	r21	0.590909	0.409091		Rat
h22	0.454545	0.545455	g22	0.818182	0.181818	p22	0.478261	0.521739	m22	0.318182	0.681818	r22	0.681818	0.318182		Cluster	1	2	3	4	5	6	7	8	9	10
h23	0.478261	0.521739	g23	0.428571	0.571429	p23	0.428571	0.571429	m23	0.772727	0.227273	r23	0.619048	0.380952		Cardinality	3	13	54	139	202	187	102	47	16	2
h24	0.458333	0.541667	g24	0.434783	0.565217	p24	0.565217	0.434783	m24	0.590909	0.409091	r24	0.454545	0.545455		Cluster Center	0.0954545	0.1811	0.266746	0.352392	0.438038	0.523684	0.60933	0.694976	0.780622	0.866268
h25	0.894737	0.105263	g25	0.5	0.5	p25	0.529412	0.470588	m25	0.454545	0.545455	r25	0.409091	0.590909
h26	0.6	0.4	g26	0.772727	0.227273	p26	0.363636	0.636364	m26	0.285714	0.714286	r26	0.227273	0.772727
h27	0.409091	0.590909	g27	0.666667	0.333333	p27	0.5	0.5	m27	0.791667	0.208333	r27	0.714286	0.285714
h28	0.782609	0.217391	g28	0.5	0.5	p28	0.666667	0.333333	m28	0.576923	0.423077	r28	0.416667	0.583333
h29	0.347826	0.652174	g29	0.590909	0.409091	p29	0.619048	0.380952	m29	0.521739	0.478261	r29	0.380952	0.619048
h30	0.727273	0.272727	g30	0.65	0.35	p30	0.608696	0.391304	m30	0.714286	0.285714	r30	0.454545	0.545455
h31	0.52381	0.47619	g31	0.625	0.375	p31	0.590909	0.409091	m31	0.52381	0.47619	r31	0.545455	0.454545
h32	0.272727	0.727273	g32	0.363636	0.636364	p32	0.428571	0.571429	m32	0.695652	0.304348	r32	0.772727	0.227273
h33	0.52381	0.47619	g33	0.318182	0.681818	p33	0.409091	0.590909	m33	0.45	0.55	r33	0.391304	0.608696
h34	0.52381	0.47619	g34	0.428571	0.571429	p34	0.565217	0.434783	m34	0.5	0.5	r34	0.428571	0.571429
h35	0.631579	0.368421	g35	0.47619	0.52381	p35	0.565217	0.434783	m35	0.590909	0.409091	r35	0.47619	0.52381
h36	0.409091	0.590909	g36	0.428571	0.571429	p36	0.545455	0.454545	m36	0.619048	0.380952	r36	0.136364	0.863636
h37	0.818182	0.181818	g37	0.52381	0.47619	p37	0.391304	0.608696	m37	0.545455	0.454545	r37	0.5	0.5
h38	0.454545	0.545455	g38	0.478261	0.521739	p38	0.590909	0.409091	m38	0.5	0.5	r38	0.478261	0.521739
h39	0.3	0.7	g39	0.363636	0.636364	p39	0.26087	0.73913	m39	0.272727	0.727273	r39	0.545455	0.454545
h40	0.272727	0.727273	g40	0.791667	0.208333	p40	0.684211	0.315789	m40	0.416667	0.583333	r40	0.545455	0.454545
h41	0.44	0.56	g41	0.571429	0.428571	p41	0.772727	0.227273	m41	0.5	0.5	r41	0.368421	0.631579
h42	0.2	0.8	g42	0.521739	0.478261	p42	0.526316	0.473684	m42	0.545455	0.454545	r42	0.52381	0.47619
h43	0.65	0.35	g43	0.347826	0.652174	p43	0.363636	0.636364	m43	0.315789	0.684211	r43	0.454545	0.545455
h44	0.409091	0.590909	g44	0.5	0.5	p44	0.52381	0.47619	m44	0.636364	0.363636	r44	0.315789	0.684211
h45	0.636364	0.363636	g45	0.434783	0.565217	p45	0.590909	0.409091	m45	0.411765	0.588235	r45	0.619048	0.380952
h46	0.666667	0.333333	g46	0.47619	0.52381	p46	0.434783	0.565217	m46	0.666667	0.333333	r46	0.478261	0.521739
h47	0.782609	0.217391	g47	0.52381	0.47619	p47	0.318182	0.681818	m47	0.285714	0.714286	r47	0.736842	0.263158
h48	0.833333	0.166667	g48	0.391304	0.608696	p48	0.458333	0.541667	m48	0.636364	0.363636	r48	0.454545	0.545455
h49	0.318182	0.681818	g49	0.545455	0.454545	p49	0.409091	0.590909	m49	0.454545	0.545455	r49	0.25	0.75
h50	0.5	0.5	g50	0.428571	0.571429	p50	0.318182	0.681818	m50	0.571429	0.428571	r50	0.363636	0.636364
h51	0.545455	0.454545	g51	0.8	0.2	p51	0.5	0.5	m51	0.428571	0.571429	r51	0.347826	0.652174
h52	0.428571	0.571429	g52	0.391304	0.608696	p52	0.8	0.2	m52	0.68	0.32	r52	0.571429	0.428571
h53	0.608696	0.391304	g53	0.47619	0.52381	p53	0.428571	0.571429	m53	0.772727	0.227273	r53	0.388889	0.611111
h54	0.3	0.7	g54	0.454545	0.545455	p54	0.631579	0.368421	m54	0.478261	0.521739	r54	0.434783	0.565217
h55	0.636364	0.363636	g55	0.3	0.7	p55	0.478261	0.521739	m55	0.590909	0.409091	r55	0.391304	0.608696
h56	0.5	0.5	g56	0.571429	0.428571	p56	0.5	0.5	m56	0.454545	0.545455	r56	0.545455	0.454545
h57	0.0952381	0.904762	g57	0.47619	0.52381	p57	0.545455	0.454545	m57	0.5	0.5	r57	0.5	0.5
h58	0.409091	0.590909	g58	0.652174	0.347826	p58	0.238095	0.761905	m58	0.636364	0.363636	r58	0.363636	0.636364
h59	0.545455	0.454545	g59	0.5	0.5	p59	0.625	0.375	m59	0.521739	0.478261	r59	0.545455	0.454545
h60	0.478261	0.521739	g60	0.619048	0.380952	p60	0.652174	0.347826	m60	0.454545	0.545455	r60	0.545455	0.454545
h61	0.47619	0.52381	g61	0.727273	0.272727	p61	0.454545	0.545455	m61	0.454545	0.545455	r61	0.590909	0.409091
h62	0.421053	0.578947	g62	0.5	0.5	p62	0.619048	0.380952	m62	0.454545	0.545455	r62	0.363636	0.636364
h63	0.454545	0.545455	g63	0.47619	0.52381	p63	0.545455	0.454545	m63	0.347826	0.652174	r63	0.25	0.75
h64	0.545455	0.454545	g64	0.727273	0.272727	p64	0.789474	0.210526	m64	0.5	0.5	r64	0.55	0.45
h65	0.458333	0.541667	g65	0.363636	0.636364	p65	0.666667	0.333333	m65	0.590909	0.409091	r65	0.409091	0.590909
h66	0.521739	0.478261	g66	0.608696	0.391304	p66	0.636364	0.363636	m66	0.52381	0.47619	r66	0.363636	0.636364
h67	0.285714	0.714286	g67	0.136364	0.863636	p67	0.545455	0.454545	m67	0.714286	0.285714	r67	0.428571	0.571429
h68	0.666667	0.333333	g68	0.35	0.65	p68	0.681818	0.318182	m68	0.272727	0.727273	r68	0.454545	0.545455
h69	0.652174	0.347826	g69	0.380952	0.619048	p69	0.454545	0.545455	m69	0.458333	0.541667	r69	0.454545	0.545455
h70	0.47619	0.52381	g70	0.454545	0.545455	p70	0.681818	0.318182	m70	0.565217	0.434783	r70	0.428571	0.571429
h71	0.363636	0.636364	g71	0.65	0.35	p71	0.590909	0.409091	m71	0.391304	0.608696	r71	0.181818	0.818182
h72	0.681818	0.318182	g72	0.590909	0.409091	p72	0.5	0.5	m72	0.52381	0.47619	r72	0.545455	0.454545
h73	0.285714	0.714286	g73	0.52381	0.47619	p73	0.5	0.5	m73	0.227273	0.772727	r73	0.333333	0.666667
h74	0.666667	0.333333	g74	0.55	0.45	p74	0.772727	0.227273	m74	0.434783	0.565217	r74	0.454545	0.545455
h75	0.666667	0.333333	g75	0.565217	0.434783	p75	0.545455	0.454545	m75	0.318182	0.681818	r75	0.5	0.5
h76	0.772727	0.227273	g76	0.434783	0.565217	p76	0.681818	0.318182	m76	0.590909	0.409091	r76	0.454545	0.545455
h77	0.416667	0.583333	g77	0.333333	0.666667	p77	0.695652	0.304348	m77	0.454545	0.545455	r77	0.428571	0.571429
h78	0.428571	0.571429	g78	0.636364	0.363636	p78	0.47619	0.52381	m78	0.3	0.7	r78	0.636364	0.363636
h79	0.363636	0.636364	g79	0.52381	0.47619	p79	0.590909	0.409091	m79	0.565217	0.434783	r79	0.666667	0.333333
h80	0.571429	0.428571	g80	0.6	0.4	p80	0.318182	0.681818	m80	0.347826	0.652174	r80	0.722222	0.277778
h81	0.5	0.5	g81	0.5	0.5	p81	0.5	0.5	m81	0.409091	0.590909	r81	0.565217	0.434783
h82	0.285714	0.714286	g82	0.571429	0.428571	p82	0.545455	0.454545	m82	0.318182	0.681818	r82	0.333333	0.666667
h83	0.454545	0.545455	g83	0.434783	0.565217	p83	0.590909	0.409091	m83	0.761905	0.238095	r83	0.409091	0.590909
h84	0.666667	0.333333	g84	0.4	0.6	p84	0.409091	0.590909	m84	0.363636	0.636364	r84	0.45	0.55
h85	0.380952	0.619048	g85	0.714286	0.285714	p85	0.47619	0.52381	m85	0.190476	0.809524	r85	0.416667	0.583333
h86	0.238095	0.761905	g86	0.409091	0.590909	p86	0.294118	0.705882	m86	0.458333	0.541667	r86	0.789474	0.210526
h87	0.444444	0.555556	g87	0.5	0.5	p87	0.619048	0.380952	m87	0.619048	0.380952	r87	0.304348	0.695652
h88	0.705882	0.294118	g88	0.565217	0.434783	p88	0.409091	0.590909	m88	0.681818	0.318182	r88	0.47619	0.52381
h89	0.75	0.25	g89	0.5	0.5	p89	0.619048	0.380952	m89	0.478261	0.521739	r89	0.619048	0.380952
h90	0.238095	0.761905	g90	0.5	0.5	p90	0.571429	0.428571	m90	0.454545	0.545455	r90	0.454545	0.545455
h91	0.684211	0.315789	g91	0.545455	0.454545	p91	0.5	0.5	m91	0.363636	0.636364	r91	0.545455	0.454545
h92	0.5	0.5	g92	0.571429	0.428571	p92	0.681818	0.318182	m92	0.545455	0.454545	r92	0.363636	0.636364
h93	0.5	0.5	g93	0.545455	0.454545	p93	0.590909	0.409091	m93	0.409091	0.590909	r93	0.363636	0.636364
h94	0.65	0.35	g94	0.454545	0.545455	p94	0.571429	0.428571	m94	0.652174	0.347826	r94	0.380952	0.619048
h95	0.434783	0.565217	g95	0.52381	0.47619	p95	0.363636	0.636364	m95	0.727273	0.272727	r95	0.285714	0.714286
h96	0.684211	0.315789	g96	0.619048	0.380952	p96	0.434783	0.565217	m96	0.5	0.5	r96	0.545455	0.454545
h97	0.454545	0.545455	g97	0.619048	0.380952	p97	0.454545	0.545455	m97	0.521739	0.478261	r97	0.454545	0.545455
h98	0.75	0.25	g98	0.541667	0.458333	p98	0.772727	0.227273	m98	0.217391	0.782609	r98	0.47619	0.52381
h99	0.272727	0.727273	g99	0.5	0.5	p99	0.52381	0.47619	m99	0.571429	0.428571	r99	0.727273	0.272727
h100	0.142857	0.857143	g100	0.52381	0.47619	p100	0.714286	0.285714	m100	0.619048	0.380952	r100	0.521739	0.478261
h101	0.375	0.625	g101	0.409091	0.590909	p101	0.409091	0.590909	m101	0.454545	0.545455	r101	0.409091	0.590909
h102	0.88	0.12	g102	0.681818	0.318182	p102	0.636364	0.363636	m102	0.5	0.5	r102	0.5	0.5
h103	0.434783	0.565217	g103	0.571429	0.428571	p103	0.428571	0.571429	m103	0.318182	0.681818	r103	0.541667	0.458333
h104	0.272727	0.727273	g104	0.47619	0.52381	p104	0.705882	0.294118	m104	0.541667	0.458333	r104	0.5	0.5
h105	0.652174	0.347826	g105	0.826087	0.173913	p105	0.478261	0.521739	m105	0.681818	0.318182	r105	0.545455	0.454545
h106	0.454545	0.545455	g106	0.590909	0.409091	p106	0.5	0.5	m106	0.318182	0.681818	r106	0.5	0.5
h107	0.363636	0.636364	g107	0.428571	0.571429	p107	0.363636	0.636364	m107	0.181818	0.818182	r107	0.363636	0.636364
h108	0.571429	0.428571	g108	0.318182	0.681818	p108	0.434783	0.565217	m108	0.363636	0.636364	r108	0.416667	0.583333
h109	0.5	0.5	g109	0.391304	0.608696	p109	0.45	0.55	m109	0.210526	0.789474	r109	0.545455	0.454545
h110	0.541667	0.458333	g110	0.409091	0.590909	p110	0.5	0.5	m110	0.857143	0.142857	r110	0.166667	0.833333
h111	0.608696	0.391304	g111	0.272727	0.727273	p111	0.52381	0.47619	m111	0.590909	0.409091	r111	0.47619	0.52381
h112	0.5	0.5	g112	0.619048	0.380952	p112	0.217391	0.782609	m112	0.636364	0.363636	r112	0.7	0.3
h113	0.47619	0.52381	g113	0.5	0.5	p113	0.545455	0.454545	m113	0.521739	0.478261	r113	0.695652	0.304348
h114	0.47619	0.52381	g114	0.681818	0.318182	p114	0.545455	0.454545	m114	0.347826	0.652174	r114	0.454545	0.545455
h115	0.521739	0.478261	g115	0.772727	0.227273	p115	0.708333	0.291667	m115	0.555556	0.444444	r115	0.368421	0.631579
h116	0.761905	0.238095	g116	0.636364	0.363636	p116	0.666667	0.333333	m116	0.5	0.5	r116	0.590909	0.409091
h117	0.578947	0.421053	g117	0.363636	0.636364	p117	0.590909	0.409091	m117	0.5	0.5	r117	0.333333	0.666667
h118	0.708333	0.291667	g118	0.47619	0.52381	p118	0.842105	0.157895	m118	0.181818	0.818182	r118	0.478261	0.521739
h119	0.619048	0.380952	g119	0.428571	0.571429	p119	0.478261	0.521739	m119	0.285714	0.714286	r119	0.458333	0.541667
h120	0.619048	0.380952	g120	0.652174	0.347826	p120	0.55	0.45	m120	0.409091	0.590909	r120	0.454545	0.545455
h121	0.5	0.5	g121	0.454545	0.545455	p121	0.619048	0.380952	m121	0.6	0.4	r121	0.272727	0.727273
h122	0.5	0.5	g122	0.5	0.5	p122	0.521739	0.478261	m122	0.521739	0.478261	r122	0.444444	0.555556
h123	0.625	0.375	g123	0.545455	0.454545	p123	0.5	0.5	m123	0.454545	0.545455	r123	0.48	0.52
h124	0.5	0.5	g124	0.590909	0.409091	p124	0.636364	0.363636	m124	0.636364	0.363636	r124	0.478261	0.521739
h125	0.590909	0.409091	g125	0.428571	0.571429	p125	0.380952	0.619048	m125	0.272727	0.727273	r125	0.590909	0.409091
h126	0.666667	0.333333	g126	0.5	0.5	p126	0.363636	0.636364	m126	0.52381	0.47619	r126	0.5	0.5
h127	0.363636	0.636364	g127	0.826087	0.173913	p127	0.318182	0.681818	m127	0.428571	0.571429	r127	0.318182	0.681818
h128	0.454545	0.545455	g128	0.333333	0.666667	p128	0.434783	0.565217	m128	0.590909	0.409091	r128	0.652174	0.347826
h129	0.652174	0.347826	g129	0.47619	0.52381	p129	0.428571	0.571429	m129	0.714286	0.285714	r129	0.458333	0.541667
h130	0.722222	0.277778	g130	0.5	0.5	p130	0.695652	0.304348	m130	0.7	0.3	r130	0.434783	0.565217
h131	0.411765	0.588235	g131	0.714286	0.285714	p131	0.55	0.45	m131	0.478261	0.521739	r131	0.272727	0.727273
h132	0.454545	0.545455	g132	0.571429	0.428571	p132	0.409091	0.590909	m132	0.478261	0.521739	r132	0.590909	0.409091
h133	0.727273	0.272727	g133	0.409091	0.590909	p133	0.73913	0.26087	m133	0.333333	0.666667	r133	0.5	0.5
h134	0.3	0.7	g134	0.181818	0.818182	p134	0.428571	0.571429	m134	0.409091	0.590909	r134	0.238095	0.761905
h135	0.227273	0.772727	g135	0.47619	0.52381	p135	0.391304	0.608696	m135	0.772727	0.227273	r135	0.434783	0.565217
h136	0.818182	0.181818	g136	0.5	0.5	p136	0.590909	0.409091	m136	0.714286	0.285714	r136	0.363636	0.636364
h137	0.722222	0.277778	g137	0.5	0.5	p137	0.52381	0.47619	m137	0.565217	0.434783	r137	0.272727	0.727273
h138	0.75	0.25	g138	0.583333	0.416667	p138	0.565217	0.434783	m138	0.478261	0.521739	r138	0.608696	0.391304
h139	0.227273	0.772727	g139	0.571429	0.428571	p139	0.333333	0.666667	m139	0.47619	0.52381	r139	0.363636	0.636364
h140	0.352941	0.647059	g140	0.409091	0.590909	p140	0.5	0.5	m140	0.6	0.4	r140	0.315789	0.684211
h141	0.434783	0.565217	g141	0.409091	0.590909	p141	0.478261	0.521739	m141	0.695652	0.304348	r141	0.5	0.5
h142	0.15	0.85	g142	0.55	0.45	p142	0.52381	0.47619	m142	0.608696	0.391304	r142	0.772727	0.227273
h143	0.619048	0.380952	g143	0.52381	0.47619	p143	0.590909	0.409091	m143	0.545455	0.454545	r143	0.619048	0.380952
h144	0.636364	0.363636	g144	0.521739	0.478261	p144	0.318182	0.681818	m144	0.6	0.4	r144	0.727273	0.272727
h145	0.318182	0.681818	g145	0.4	0.6	p145	0.545455	0.454545	m145	0.684211	0.315789	r145	0.681818	0.318182
h146	0.333333	0.666667	g146	0.5	0.5	p146	0.590909	0.409091	m146	0.727273	0.272727	r146	0.590909	0.409091
h147	0.473684	0.526316	g147	0.190476	0.809524	p147	0.391304	0.608696	m147	0.47619	0.52381	r147	0.571429	0.428571
h148	0.590909	0.409091	g148	0.52381	0.47619	p148	0.571429	0.428571	m148	0.545455	0.454545	r148	0.4	0.6
h149	0.75	0.25	g149	0.333333	0.666667	p149	0.545455	0.454545	m149	0.25	0.75	r149	0.363636	0.636364
h150	0.545455	0.454545	g150	0.545455	0.454545	p150	0.684211	0.315789	m150	0.869565	0.130435	r150	0.304348	0.695652
h151	0.272727	0.727273	g151	0.454545	0.545455	p151	0.5	0.5	m151	0.521739	0.478261	r151	0.5	0.5
h152	0.6	0.4	g152	0.454545	0.545455	p152	0.304348	0.695652	m152	0.318182	0.681818	r152	0.35	0.65
h153	0.363636	0.636364	g153	0.347826	0.652174	p153	0.409091	0.590909	m153	0.565217	0.434783	r153	0.181818	0.818182
h154	0.454545	0.545455	g154	0.6	0.4	p154	0.409091	0.590909	m154	0.636364	0.363636	r154	0.636364	0.363636
h155	0.5	0.5	g155	0.454545	0.545455	p155	0.545455	0.454545	m155	0.590909	0.409091	r155	0.521739	0.478261
h156	0.818182	0.181818	g156	0.428571	0.571429	p156	0.545455	0.454545	m156	0.434783	0.565217	r156	0.5	0.5
h157	0.458333	0.541667	g157	0.5	0.5	p157	0.428571	0.571429	m157	0.52381	0.47619	r157	0.571429	0.428571
h158	0.736842	0.263158	g158	0.428571	0.571429	p158	0.5	0.5	m158	0.2	0.8	r158	0.521739	0.478261
h159	0.590909	0.409091	g159	0.409091	0.590909	p159	0.45	0.55	m159	0.666667	0.333333	r159	0.473684	0.526316
h160	0.454545	0.545455	g160	0.454545	0.545455	p160	0.263158	0.736842	m160	0.5	0.5	r160	0.227273	0.772727
h161	0.478261	0.521739	g161	0.590909	0.409091	p161	0.47619	0.52381	m161	0.363636	0.636364	r161	0.565217	0.434783
h162	0.391304	0.608696	g162	0.409091	0.590909	p162	0.333333	0.666667	m162	0.304348	0.695652	r162	0.272727	0.727273
h163	0.545455	0.454545	g163	0.714286	0.285714	p163	0.571429	0.428571	m163	0.363636	0.636364	r163	0.590909	0.409091
h164	0.409091	0.590909	g164	0.47619	0.52381	p164	0.409091	0.590909	m164	0.52381	0.47619	r164	0.571429	0.428571
h165	0.666667	0.333333	g165	0.454545	0.545455	p165	0.789474	0.210526	m165	0.272727	0.727273	r165	0.347826	0.652174
h166	0.7	0.3	g166	0.428571	0.571429	p166	0.35	0.65	m166	0.26087	0.73913	r166	0.363636	0.636364
h167	0.590909	0.409091	g167	0.565217	0.434783	p167	0.590909	0.409091	m167	0.363636	0.636364	r167	0.428571	0.571429
h168	0.347826	0.652174	g168	0.571429	0.428571	p168	0.47619	0.52381	m168	0.565217	0.434783	r168	0.666667	0.333333
h169	0.565217	0.434783	g169	0.545455	0.454545	p169	0.5	0.5	m169	0.478261	0.521739	r169	0.318182	0.681818
h170	0.545455	0.454545	g170	0.619048	0.380952	p170	0.318182	0.681818	m170	0.409091	0.590909	r170	0.565217	0.434783
h171	0.545455	0.454545	g171	0.619048	0.380952	p171	0.434783	0.565217	m171	0.136364	0.863636	r171	0.333333	0.666667
h172	0.25	0.75	g172	0.4	0.6	p172	0.652174	0.347826	m172	0.619048	0.380952	r172	0.478261	0.521739
h173	0.590909	0.409091	g173	0.363636	0.636364	p173	0.318182	0.681818	m173	0.608696	0.391304	r173	0.454545	0.545455
h174	0.608696	0.391304	g174	0.6	0.4	p174	0.590909	0.409091	m174	0.727273	0.272727	r174	0.526316	0.473684
h175	0.238095	0.761905	g175	0.75	0.25	p175	0.545455	0.454545	m175	0.454545	0.545455	r175	0.368421	0.631579
h176	0.363636	0.636364	g176	0.428571	0.571429	p176	0.25	0.75	m176	0.25	0.75	r176	0.647059	0.352941
h177	0.772727	0.227273	g177	0.666667	0.333333	p177	0.5	0.5	m177	0.571429	0.428571	r177	0.272727	0.727273
h178	0.72	0.28	g178	0.5	0.5	p178	0.315789	0.684211	m178	0.619048	0.380952	r178	0.652174	0.347826
h179	0.590909	0.409091	g179	0.5	0.5	p179	0.590909	0.409091	m179	0.681818	0.318182	r179	0.454545	0.545455
h180	0.545455	0.454545	g180	0.571429	0.428571	p180	0.428571	0.571429	m180	0.681818	0.318182	r180	0.529412	0.470588
h181	0.809524	0.190476	g181	0.714286	0.285714	p181	0.428571	0.571429	m181	0.434783	0.565217	r181	0.409091	0.590909
h182	0.285714	0.714286	g182	0.608696	0.391304	p182	0.727273	0.272727	m182	0.5	0.5	r182	0.55	0.45
h183	0.666667	0.333333	g183	0.590909	0.409091	p183	0.727273	0.272727	m183	0.454545	0.545455	r183	0.47619	0.52381
h184	0.52381	0.47619	g184	0.541667	0.458333	p184	0.636364	0.363636	m184	0.5	0.5	r184	0.318182	0.681818
h185	0.727273	0.272727	g185	0.714286	0.285714	p185	0.478261	0.521739	m185	0.545455	0.454545	r185	0.571429	0.428571
h186	0.217391	0.782609	g186	0.521739	0.478261	p186	0.681818	0.318182	m186	0.458333	0.541667	r186	0.5	0.5
h187	0.454545	0.545455	g187	0.52381	0.47619	p187	0.684211	0.315789	m187	0.5	0.5	r187	0.45	0.55
h188	0.478261	0.521739	g188	0.47619	0.52381	p188	0.428571	0.571429	m188	0.318182	0.681818	r188	0.347826	0.652174
h189	0.571429	0.428571	g189	0.454545	0.545455	p189	0.619048	0.380952	m189	0.47619	0.52381	r189	0.304348	0.695652
h190	0.428571	0.571429	g190	0.590909	0.409091	p190	0.454545	0.545455	m190	0.565217	0.434783	r190	0.434783	0.565217
h191	0.391304	0.608696	g191	0.52381	0.47619	p191	0.727273	0.272727	m191	0.5	0.5	r191	0.590909	0.409091
h192	0.681818	0.318182	g192	0.521739	0.478261	p192	0.5	0.5	m192	0.565217	0.434783	r192	0.478261	0.521739
h193	0.409091	0.590909	g193	0.608696	0.391304	p193	0.454545	0.545455	m193	0.5	0.5	r193	0.363636	0.636364
h194	0.5	0.5	g194	0.681818	0.318182	p194	0.5	0.5	m194	0.565217	0.434783	r194	0.590909	0.409091
h195	0.428571	0.571429	g195	0.545455	0.454545	p195	0.521739	0.478261	m195	0.5	0.5	r195	0.318182	0.681818
h196	0.227273	0.772727	g196	0.45	0.55	p196	0.590909	0.409091	m196	0.409091	0.590909	r196	0.571429	0.428571
h197	0.434783	0.565217	g197	0.47619	0.52381	p197	0.391304	0.608696	m197	0.26087	0.73913	r197	0.409091	0.590909
h198	0.304348	0.695652	g198	0.727273	0.272727	p198	0.565217	0.434783	m198	0.5	0.5	r198	0.652174	0.347826
h199	0.363636	0.636364	g199	0.565217	0.434783	p199	0.47619	0.52381	m199	0.272727	0.727273	r199	0.304348	0.695652
h200	0.47619	0.52381	g200	0.571429	0.428571	p200	0.576923	0.423077	m200	0.619048	0.380952	r200	0.368421	0.631579
h201	0.333333	0.666667	g201	0.47619	0.52381	p201	0.5	0.5	m201	0.454545	0.545455	r201	0.681818	0.318182
h202	0.454545	0.545455	g202	0.227273	0.772727	p202	0.454545	0.545455	m202	0.636364	0.363636	r202	0.454545	0.545455
h203	0.818182	0.181818	g203	0.333333	0.666667	p203	0.5	0.5	m203	0.227273	0.772727	r203	0.181818	0.818182
h204	0.363636	0.636364	g204	0.818182	0.181818	p204	0.55	0.45	m204	0.8	0.2	r204	0.5	0.5
h205	0.5	0.5	g205	0.5	0.5	p205	0.136364	0.863636	m205	0.636364	0.363636	r205	0.318182	0.681818
h206	0.545455	0.454545	g206	0.380952	0.619048	p206	0.142857	0.857143	m206	0.409091	0.590909	r206	0.565217	0.434783
h207	0.565217	0.434783	g207	0.47619	0.52381	p207	0.272727	0.727273	m207	0.5	0.5	r207	0.363636	0.636364
h208	0.409091	0.590909	g208	0.619048	0.380952	p208	0.5	0.5	m208	0.454545	0.545455	r208	0.565217	0.434783
h209	0.5	0.5	g209	0.458333	0.541667	p209	0.590909	0.409091	m209	0.545455	0.454545	r209	0.565217	0.434783
h210	0.761905	0.238095	g210	0.478261	0.521739	p210	0.571429	0.428571	m210	0.565217	0.434783	r210	0.545455	0.454545
h211	0.777778	0.222222	g211	0.714286	0.285714	p211	0.5	0.5	m211	0.772727	0.227273	r211	0.380952	0.619048
h212	0.666667	0.333333	g212	0.5	0.5	p212	0.545455	0.454545	m212	0.238095	0.761905	r212	0.619048	0.380952
h213	0.347826	0.652174	g213	0.454545	0.545455	p213	0.75	0.25	m213	0.590909	0.409091	r213	0.347826	0.652174
h214	0.428571	0.571429	g214	0.521739	0.478261	p214	0.333333	0.666667	m214	0.25	0.75	r214	0.318182	0.681818
h215	0.590909	0.409091	g215	0.5	0.5	p215	0.35	0.65	m215	0.545455	0.454545	r215	0.409091	0.590909
h216	0.52	0.48	g216	0.47619	0.52381	p216	0.434783	0.565217	m216	0.782609	0.217391	r216	0.454545	0.545455
h217	0.5	0.5	g217	0.5	0.5	p217	0.5	0.5	m217	0.545455	0.454545	r217	0.380952	0.619048
h218	0.347826	0.652174	g218	0.727273	0.272727	p218	0.272727	0.727273	m218	0.681818	0.318182	r218	0.545455	0.454545
h219	0.4	0.6	g219	0.5	0.5	p219	0.52	0.48	m219	0.333333	0.666667	r219	0.4	0.6
h220	0.555556	0.444444	g220	0.590909	0.409091	p220	0.333333	0.666667	m220	0.5	0.5	r220	0.368421	0.631579
h221	0.2	0.8	g221	0.47619	0.52381	p221	0.428571	0.571429	m221	0.5	0.5	r221	0.304348	0.695652
h222	0.409091	0.590909	g222	0.409091	0.590909	p222	0.5	0.5	m222	0.5	0.5	r222	0.333333	0.666667
h223	0.590909	0.409091	g223	0.5	0.5	p223	0.636364	0.363636	m223	0.590909	0.409091	r223	0.391304	0.608696
h224	0.227273	0.772727	g224	0.65	0.35	p224	0.8	0.2	m224	0.545455	0.454545	r224	0.666667	0.333333
h225	0.5	0.5	g225	0.590909	0.409091	p225	0.590909	0.409091	m225	0.347826	0.652174	r225	0.388889	0.611111
h226	0.380952	0.619048	g226	0.5	0.5	p226	0.571429	0.428571	m226	0.409091	0.590909	r226	0.608696	0.391304
h227	0.75	0.25	g227	0.52381	0.47619	p227	0.47619	0.52381	m227	0.545455	0.454545	r227	0.318182	0.681818
h228	0.294118	0.705882	g228	0.590909	0.409091	p228	0.478261	0.521739	m228	0.727273	0.272727	r228	0.636364	0.363636
h229	0.25	0.75	g229	0.454545	0.545455	p229	0.5	0.5	m229	0.608696	0.391304	r229	0.454545	0.545455
h230	0.473684	0.526316	g230	0.565217	0.434783	p230	0.708333	0.291667	m230	0.714286	0.285714	r230	0.25	0.75
h231	0.454545	0.545455	g231	0.590909	0.409091	p231	0.5	0.5	m231	0.826087	0.173913	r231	0.590909	0.409091
h232	0.142857	0.857143	g232	0.454545	0.545455	p232	0.47619	0.52381	m232	0.619048	0.380952	r232	0.409091	0.590909
h233	0.545455	0.454545	g233	0.428571	0.571429	p233	0.347826	0.652174	m233	0.47619	0.52381	r233	0.545455	0.454545
h234	0.625	0.375	g234	0.666667	0.333333	p234	0.772727	0.227273	m234	0.5	0.5	r234	0.380952	0.619048
h235	0.590909	0.409091	g235	0.5	0.5	p235	0.318182	0.681818	m235	0.619048	0.380952	r235	0.454545	0.545455
h236	0.652174	0.347826	g236	0.545455	0.454545	p236	0.52381	0.47619	m236	0.545455	0.454545	r236	0.5	0.5
h237	0.73913	0.26087	g237	0.391304	0.608696	p237	0.545455	0.454545	m237	0.619048	0.380952	r237	0.52381	0.47619
h238	0.409091	0.590909	g238	0.52381	0.47619	p238	0.473684	0.526316	m238	0.5	0.5	r238	0.454545	0.545455
h239	0.263158	0.736842	g239	0.521739	0.478261	p239	0.652174	0.347826	m239	0.636364	0.363636	r239	0.409091	0.590909
h240	0.714286	0.285714	g240	0.636364	0.363636	p240	0.521739	0.478261	m240	0.478261	0.521739	r240	0.428571	0.571429
h241	0.428571	0.571429	g241	0.5	0.5	p241	0.454545	0.545455	m241	0.5	0.5	r241	0.428571	0.571429
h242	0.4	0.6	g242	0.4	0.6	p242	0.473684	0.526316	m242	0.285714	0.714286	r242	0.47619	0.52381
h243	0.48	0.52	g243	0.428571	0.571429	p243	0.636364	0.363636	m243	0.5	0.5	r243	0.571429	0.428571
h244	0.333333	0.666667	g244	0.636364	0.363636	p244	0.666667	0.333333	m244	0.636364	0.363636	r244	0.333333	0.666667
h245	0.608696	0.391304	g245	0.4	0.6	p245	0.545455	0.454545	m245	0.391304	0.608696	r245	0.454545	0.545455
h246	0.681818	0.318182	g246	0.666667	0.333333	p246	0.47619	0.52381	m246	0.590909	0.409091	r246	0.608696	0.391304
h247	0.277778	0.722222	g247	0.619048	0.380952	p247	0.52381	0.47619	m247	0.478261	0.521739	r247	0.727273	0.272727
h248	0.590909	0.409091	g248	0.65	0.35	p248	0.272727	0.727273	m248	0.409091	0.590909	r248	0.227273	0.772727
h249	0.652174	0.347826	g249	0.619048	0.380952	p249	0.454545	0.545455	m249	0.541667	0.458333	r249	0.761905	0.238095
h250	0.521739	0.478261	g250	0.409091	0.590909	p250	0.45	0.55	m250	0.363636	0.636364	r250	0.52381	0.47619
h251	0.238095	0.761905	g251	0.318182	0.681818	p251	0.5	0.5	m251	0.590909	0.409091	r251	0.47619	0.52381
h252	0.565217	0.434783	g252	0.5	0.5	p252	0.5	0.5	m252	0.545455	0.454545	r252	0.5	0.5
h253	0.478261	0.521739	g253	0.5	0.5	p253	0.681818	0.318182	m253	0.571429	0.428571	r253	0.5	0.5
h254	0.25	0.75	g254	0.52381	0.47619	p254	0.636364	0.363636	m254	0.142857	0.857143	r254	0.285714	0.714286
h255	0.545455	0.454545	g255	0.55	0.45	p255	0.777778	0.222222	m255	0.521739	0.478261	r255	0.181818	0.818182
h256	0.521739	0.478261	g256	0.47619	0.52381	p256	0.578947	0.421053	m256	0.368421	0.631579	r256	0.380952	0.619048
h257	0.8	0.2	g257	0.409091	0.590909	p257	0.210526	0.789474	m257	0.5	0.5	r257	0.521739	0.478261
h258	0.48	0.52	g258	0.380952	0.619048	p258	0.545455	0.454545	m258	0.772727	0.227273	r258	0.318182	0.681818
h259	0.7	0.3	g259	0.52381	0.47619	p259	0.5	0.5	m259	0.695652	0.304348	r259	0.47619	0.52381
h260	0.227273	0.772727	g260	0.714286	0.285714	p260	0.5	0.5	m260	0.285714	0.714286	r260	0.545455	0.454545
h261	0.590909	0.409091	g261	0.521739	0.478261	p261	0.619048	0.380952	m261	0.347826	0.652174	r261	0.636364	0.363636
h262	0.590909	0.409091	g262	0.5	0.5	p262	0.727273	0.272727	m262	0.409091	0.590909	r262	0.545455	0.454545
h263	0.380952	0.619048	g263	0.434783	0.565217	p263	0.478261	0.521739	m263	0.590909	0.409091	r263	0.666667	0.333333
h264	0.545455	0.454545	g264	0.65	0.35	p264	0.75	0.25	m264	0.590909	0.409091	r264	0.6	0.4
h265	0.636364	0.363636	g265	0.5	0.5	p265	0.47619	0.52381	m265	0.434783	0.565217	r265	0.5	0.5
h266	0.555556	0.444444	g266	0.45	0.55	p266	0.454545	0.545455	m266	0.363636	0.636364	r266	0.619048	0.380952
h267	0.545455	0.454545	g267	0.727273	0.272727	p267	0.454545	0.545455	m267	0.636364	0.363636	r267	0.388889	0.611111
h268	0.65	0.35	g268	0.458333	0.541667	p268	0.363636	0.636364	m268	0.681818	0.318182	r268	0.52381	0.47619
h269	0.636364	0.363636	g269	0.52381	0.47619	p269	0.6	0.4	m269	0.684211	0.315789	r269	0.590909	0.409091
h270	0.4	0.6	g270	0.388889	0.611111	p270	0.65	0.35	m270	0.705882	0.294118	r270	0.478261	0.521739
h271	0.227273	0.772727	g271	0.217391	0.782609	p271	0.428571	0.571429	m271	0.454545	0.545455	r271	0.272727	0.727273
h272	0.380952	0.619048	g272	0.333333	0.666667	p272	0.5	0.5	m272	0.521739	0.478261	r272	0.5	0.5
h273	0.619048	0.380952	g273	0.545455	0.454545	p273	0.545455	0.454545	m273	0.285714	0.714286	r273	0.571429	0.428571
h274	0.318182	0.681818	g274	0.318182	0.681818	p274	0.5	0.5	m274	0.380952	0.619048	r274	0.5	0.5
h275	0.5	0.5	g275	0.391304	0.608696	p275	0.565217	0.434783	m275	0.55	0.45	r275	0.545455	0.454545
h276	0.666667	0.333333	g276	0.380952	0.619048	p276	0.5	0.5	m276	0.636364	0.363636	r276	0.304348	0.695652
h277	0.545455	0.454545	g277	0.333333	0.666667	p277	0.473684	0.526316	m277	0.272727	0.727273	r277	0.590909	0.409091
h278	0.727273	0.272727	g278	0.583333	0.416667	p278	0.347826	0.652174	m278	0.47619	0.52381	r278	0.347826	0.652174
h279	0.428571	0.571429	g279	0.47619	0.52381	p279	0.478261	0.521739	m279	0.565217	0.434783	r279	0.363636	0.636364
h280	0.727273	0.272727	g280	0.454545	0.545455	p280	0.434783	0.565217	m280	0.681818	0.318182	r280	0.5	0.5
h281	0.47619	0.52381	g281	0.545455	0.454545	p281	0.5	0.5	m281	0.590909	0.409091	r281	0.652174	0.347826
h282	0.411765	0.588235	g282	0.521739	0.478261	p282	0.5	0.5	m282	0.363636	0.636364	r282	0.545455	0.454545
h283	0.238095	0.761905	g283	0.272727	0.727273	p283	0.454545	0.545455	m283	0.318182	0.681818	r283	0.590909	0.409091
h284	0.52381	0.47619	g284	0.47619	0.52381	p284	0.304348	0.695652	m284	0.727273	0.272727	r284	0.238095	0.761905
h285	0.545455	0.454545	g285	0.545455	0.454545	p285	0.434783	0.565217	m285	0.409091	0.590909	r285	0.304348	0.695652
h286	0.5	0.5	g286	0.454545	0.545455	p286	0.304348	0.695652	m286	0.590909	0.409091	r286	0.454545	0.545455
h287	0.454545	0.545455	g287	0.47619	0.52381	p287	0.363636	0.636364	m287	0.47619	0.52381	r287	0.428571	0.571429
h288	0.631579	0.368421	g288	0.428571	0.571429	p288	0.47619	0.52381	m288	0.454545	0.545455	r288	0.375	0.625
h289	0.529412	0.470588	g289	0.428571	0.571429	p289	0.545455	0.454545	m289	0.428571	0.571429	r289	0.333333	0.666667
h290	0.454545	0.545455	g290	0.55	0.45	p290	0.695652	0.304348	m290	0.26087	0.73913	r290	0.590909	0.409091
h291	0.636364	0.363636	g291	0.478261	0.521739	p291	0.434783	0.565217	m291	0.454545	0.545455	r291	0.363636	0.636364
h292	0.826087	0.173913	g292	0.454545	0.545455	p292	0.388889	0.611111	m292	0.894737	0.105263	r292	0.666667	0.333333
h293	0.363636	0.636364	g293	0.619048	0.380952	p293	0.5	0.5	m293	0.75	0.25	r293	0.636364	0.363636
h294	0.727273	0.272727	g294	0.65	0.35	p294	0.363636	0.636364	m294	0.157895	0.842105	r294	0.52381	0.47619
h295	0.5	0.5	g295	0.217391	0.782609	p295	0.333333	0.666667	m295	0.454545	0.545455	r295	0.473684	0.526316
h296	0.454545	0.545455	g296	0.772727	0.227273	p296	0.619048	0.380952	m296	0.590909	0.409091	r296	0.428571	0.571429
h297	0.454545	0.545455	g297	0.652174	0.347826	p297	0.684211	0.315789	m297	0.565217	0.434783	r297	0.5	0.5
h298	0.304348	0.695652	g298	0.545455	0.454545	p298	0.5	0.5	m298	0.583333	0.416667	r298	0.45	0.55
h299	0.652174	0.347826	g299	0.636364	0.363636	p299	0.391304	0.608696	m299	0.681818	0.318182	r299	0.411765	0.588235
h300	0.409091	0.590909	g300	0.35	0.65	p300	0.590909	0.409091	m300	0.428571	0.571429	r300	0.545455	0.454545
h301	0.45	0.55	g301	0.55	0.45	p301	0.636364	0.363636	m301	0.681818	0.318182	r301	0.409091	0.590909
h302	0.590909	0.409091	g302	0.363636	0.636364	p302	0.653846	0.346154	m302	0.5	0.5	r302	0.65	0.35
h303	0.458333	0.541667	g303	0.409091	0.590909	p303	0.590909	0.409091	m303	0.590909	0.409091	r303	0.409091	0.590909
h304	0.391304	0.608696	g304	0.571429	0.428571	p304	0.136364	0.863636	m304	0.708333	0.291667	r304	0.73913	0.26087
h305	0.541667	0.458333	g305	0.368421	0.631579	p305	0.545455	0.454545	m305	0.5	0.5	r305	0.571429	0.428571
h306	0.611111	0.388889	g306	0.5	0.5	p306	0.333333	0.666667	m306	0.590909	0.409091	r306	0.565217	0.434783
h307	0.73913	0.26087	g307	0.65	0.35	p307	0.47619	0.52381	m307	0.571429	0.428571	r307	0.52381	0.47619
h308	0.409091	0.590909	g308	0.727273	0.272727	p308	0.565217	0.434783	m308	0.636364	0.363636	r308	0.363636	0.636364
h309	0.545455	0.454545	g309	0.545455	0.454545	p309	0.541667	0.458333	m309	0.619048	0.380952	r309	0.590909	0.409091
h310	0.666667	0.333333	g310	0.4	0.6	p310	0.454545	0.545455	m310	0.272727	0.727273	r310	0.47619	0.52381
h311	0.434783	0.565217	g311	0.454545	0.545455	p311	0.363636	0.636364	m311	0.136364	0.863636	r311	0.428571	0.571429
h312	0.318182	0.681818	g312	0.428571	0.571429	p312	0.44	0.56	m312	0.666667	0.333333	r312	0.428571	0.571429
h313	0.545455	0.454545	g313	0.789474	0.210526	p313	0.45	0.55	m313	0.2	0.8	r313	0.454545	0.545455
h314	0.47619	0.52381	g314	0.565217	0.434783	p314	0.727273	0.272727	m314	0.272727	0.727273	r314	0.772727	0.227273
h315	0.318182	0.681818	g315	0.363636	0.636364	p315	0.454545	0.545455	m315	0.521739	0.478261	r315	0.521739	0.478261
h316	0.521739	0.478261	g316	0.380952	0.619048	p316	0.458333	0.541667	m316	0.545455	0.454545	r316	0.521739	0.478261
h317	0.809524	0.190476	g317	0.5	0.5	p317	0.454545	0.545455	m317	0.454545	0.545455	r317	0.222222	0.777778
h318	0.181818	0.818182	g318	0.631579	0.368421	p318	0.409091	0.590909	m318	0.181818	0.818182	r318	0.409091	0.590909
h319	0.434783	0.565217	g319	0.5	0.5	p319	0.571429	0.428571	m319	0.380952	0.619048	r319	0.590909	0.409091
h320	0.541667	0.458333	g320	0.428571	0.571429	p320	0.318182	0.681818	m320	0.333333	0.666667	r320	0.545455	0.454545
h321	0.571429	0.428571	g321	0.608696	0.391304	p321	0.545455	0.454545	m321	0.652174	0.347826	r321	0.478261	0.521739
h322	0.47619	0.52381	g322	0.428571	0.571429	p322	0.608696	0.391304	m322	0.272727	0.727273	r322	0.454545	0.545455
h323	0.636364	0.363636	g323	0.619048	0.380952	p323	0.454545	0.545455	m323	0.52381	0.47619	r323	0.294118	0.705882
h324	0.727273	0.272727	g324	0.45	0.55	p324	0.190476	0.809524	m324	0.391304	0.608696	r324	0.772727	0.227273
h325	0.571429	0.428571	g325	0.409091	0.590909	p325	0.52381	0.47619	m325	0.478261	0.521739	r325	0.434783	0.565217
h326	0.409091	0.590909	g326	0.454545	0.545455	p326	0.590909	0.409091	m326	0.333333	0.666667	r326	0.545455	0.454545
h327	0.619048	0.380952	g327	0.333333	0.666667	p327	0.409091	0.590909	m327	0.625	0.375	r327	0.238095	0.761905
h328	0.454545	0.545455	g328	0.458333	0.541667	p328	0.347826	0.652174	m328	0.190476	0.809524	r328	0.52381	0.47619
h329	0.75	0.25	g329	0.590909	0.409091	p329	0.736842	0.263158	m329	0.5	0.5	r329	0.454545	0.545455
h330	0.5	0.5	g330	0.545455	0.454545	p330	0.5	0.5	m330	0.75	0.25	r330	0.590909	0.409091
h331	0.272727	0.727273	g331	0.65	0.35	p331	0.318182	0.681818	m331	0.434783	0.565217	r331	0.521739	0.478261
h332	0.545455	0.454545	g332	0.52381	0.47619	p332	0.565217	0.434783	m332	0.227273	0.772727	r332	0.363636	0.636364
h333	0.409091	0.590909	g333	0.571429	0.428571	p333	0.352941	0.647059	m333	0.52381	0.47619	r333	0.5	0.5
h334	0.409091	0.590909	g334	0.5	0.5	p334	0.391304	0.608696	m334	0.565217	0.434783	r334	0.636364	0.363636
h335	0.619048	0.380952	g335	0.521739	0.478261	p335	0.684211	0.315789	m335	0.380952	0.619048	r335	0.545455	0.454545
h336	0.380952	0.619048	g336	0.25	0.75	p336	0.347826	0.652174	m336	0.73913	0.26087	r336	0.590909	0.409091
h337	0.826087	0.173913	g337	0.409091	0.590909	p337	0.318182	0.681818	m337	0.666667	0.333333	r337	0.5	0.5
h338	0.428571	0.571429	g338	0.761905	0.238095	p338	0.409091	0.590909	m338	0.454545	0.545455	r338	0.318182	0.681818
h339	0.85	0.15	g339	0.608696	0.391304	p339	0.545455	0.454545	m339	0.44	0.56	r339	0.571429	0.428571
h340	0.714286	0.285714	g340	0.727273	0.272727	p340	0.590909	0.409091	m340	0.521739	0.478261	r340	0.47619	0.52381
h341	0.47619	0.52381	g341	0.590909	0.409091	p341	0.65	0.35	m341	0.52381	0.47619	r341	0.727273	0.272727
h342	0.333333	0.666667	g342	0.619048	0.380952	p342	0.565217	0.434783	m342	0.333333	0.666667	r342	0.363636	0.636364
h343	0.714286	0.285714	g343	0.434783	0.565217	p343	0.409091	0.590909	m343	0.761905	0.238095	r343	0.363636	0.636364
h344	0.590909	0.409091	g344	0.409091	0.590909	p344	0.454545	0.545455	m344	0.521739	0.478261	r344	0.318182	0.681818
h345	0.521739	0.478261	g345	0.619048	0.380952	p345	0.631579	0.368421	m345	0.333333	0.666667	r345	0.347826	0.652174
h346	0.5	0.5	g346	0.631579	0.368421	p346	0.545455	0.454545	m346	0.761905	0.238095	r346	0.454545	0.545455
h347	0.6	0.4	g347	0.541667	0.458333	p347	0.684211	0.315789	m347	0.142857	0.857143	r347	0.52381	0.47619
h348	0.521739	0.478261	g348	0.666667	0.333333	p348	0.5	0.5	m348	0.117647	0.882353	r348	0.7	0.3
h349	0.238095	0.761905	g349	0.5	0.5	p349	0.5	0.5	m349	0.714286	0.285714	r349	0.304348	0.695652
h350	0.478261	0.521739	g350	0.5	0.5	p350	0.454545	0.545455	m350	0.619048	0.380952	r350	0.272727	0.727273
h351	0.6	0.4	g351	0.318182	0.681818	p351	0.380952	0.619048	m351	0.521739	0.478261	r351	0.409091	0.590909
h352	0.647059	0.352941	g352	0.619048	0.380952	p352	0.619048	0.380952	m352	0.409091	0.590909	r352	0.571429	0.428571
h353	0.318182	0.681818	g353	0.5	0.5	p353	0.8	0.2	m353	0.26087	0.73913	r353	0.318182	0.681818
h354	0.652174	0.347826	g354	0.590909	0.409091	p354	0.772727	0.227273	m354	0.454545	0.545455	r354	0.545455	0.454545
h355	0.545455	0.454545	g355	0.409091	0.590909	p355	0.47619	0.52381	m355	0.5	0.5	r355	0.391304	0.608696
h356	0.47619	0.52381	g356	0.409091	0.590909	p356	0.45	0.55	m356	0.333333	0.666667	r356	0.521739	0.478261
h357	0.5	0.5	g357	0.590909	0.409091	p357	0.571429	0.428571	m357	0.2	0.8	r357	0.363636	0.636364
h358	0.210526	0.789474				p358	0.5	0.5	m358	0.454545	0.545455	r358	0.5	0.5
h359	0.363636	0.636364				p359	0.181818	0.818182	m359	0.52381	0.47619	r359	0.5	0.5
h360	0.380952	0.619048				p360	0.545455	0.454545	m360	0.190476	0.809524	r360	0.416667	0.583333
h361	0.363636	0.636364				p361	0.65	0.35	m361	0.409091	0.590909	r361	0.52381	0.47619
h362	0.26087	0.73913				p362	0.571429	0.428571	m362	0.409091	0.590909	r362	0.363636	0.636364
h363	0.666667	0.333333				p363	0.545455	0.454545	m363	0.521739	0.478261	r363	0.545455	0.454545
h364	0.590909	0.409091				p364	0.736842	0.263158	m364	0.454545	0.545455	r364	0.789474	0.210526
h365	0.315789	0.684211				p365	0.318182	0.681818	m365	0.636364	0.363636	r365	0.631579	0.368421
h366	0.318182	0.681818				p366	0.545455	0.454545	m366	0.545455	0.454545	r366	0.5	0.5
h367	0.409091	0.590909				p367	0.454545	0.545455	m367	0.565217	0.434783	r367	0.3	0.7
h368	0.363636	0.636364				p368	0.545455	0.454545	m368	0.772727	0.227273	r368	0.47619	0.52381
h369	0.409091	0.590909				p369	0.478261	0.521739	m369	0.727273	0.272727	r369	0.363636	0.636364
h370	0.47619	0.52381				p370	0.6	0.4	m370	0.318182	0.681818	r370	0.772727	0.227273
h371	0.181818	0.818182				p371	0.636364	0.363636	m371	0.272727	0.727273	r371	0.380952	0.619048
h372	0.428571	0.571429				p372	0.619048	0.380952	m372	0.238095	0.761905	r372	0.478261	0.521739
h373	0.434783	0.565217				p373	0.608696	0.391304	m373	0.545455	0.454545	r373	0.571429	0.428571
h374	0.238095	0.761905				p374	0.727273	0.272727	m374	0.666667	0.333333	r374	0.722222	0.277778
h375	0.333333	0.666667				p375	0.714286	0.285714	m375	0.0869565	0.913043	r375	0.428571	0.571429
h376	0.571429	0.428571				p376	0.5	0.5	m376	0.5	0.5	r376	0.217391	0.782609
h377	0.272727	0.727273				p377	0.5	0.5	m377	0.391304	0.608696	r377	0.375	0.625
h378	0.521739	0.478261				p378	0.272727	0.727273	m378	0.318182	0.681818	r378	0.521739	0.478261
h379	0.190476	0.809524				p379	0.521739	0.478261	m379	0.32	0.68	r379	0.428571	0.571429
h380	0.590909	0.409091				p380	0.375	0.625	m380	0.5	0.5	r380	0.571429	0.428571
h381	0.454545	0.545455				p381	0.55	0.45	m381	0.454545	0.545455	r381	0.590909	0.409091
h382	0.3	0.7				p382	0.454545	0.545455	m382	0.636364	0.363636	r382	0.428571	0.571429
h383	0.52381	0.47619				p383	0.391304	0.608696	m383	0.428571	0.571429	r383	0.409091	0.590909
h384	0.444444	0.555556				p384	0.318182	0.681818	m384	0.8	0.2	r384	0.363636	0.636364
h385	0.272727	0.727273				p385	0.363636	0.636364	m385	0.681818	0.318182	r385	0.772727	0.227273
h386	0.652174	0.347826				p386	0.434783	0.565217	m386	0.380952	0.619048	r386	0.636364	0.363636
h387	0.434783	0.565217				p387	0.454545	0.545455	m387	0.619048	0.380952	r387	0.47619	0.52381
h388	0.333333	0.666667				p388	0.454545	0.545455	m388	0.454545	0.545455	r388	0.454545	0.545455
h389	0.454545	0.545455				p389	0.619048	0.380952	m389	0.333333	0.666667	r389	0.5	0.5
h390	0.590909	0.409091				p390	0.409091	0.590909	m390	0.590909	0.409091	r390	0.47619	0.52381
h391	0.666667	0.333333				p391	0.5	0.5	m391	0.636364	0.363636	r391	0.391304	0.608696
h392	0.409091	0.590909				p392	0.5	0.5	m392	0.272727	0.727273	r392	0.545455	0.454545
h393	0.478261	0.521739				p393	0.545455	0.454545	m393	0.478261	0.521739	r393	0.409091	0.590909
h394	0.636364	0.363636				p394	0.428571	0.571429	m394	0.333333	0.666667	r394	0.35	0.65
h395	0.8	0.2				p395	0.608696	0.391304	m395	0.545455	0.454545	r395	0.294118	0.705882
h396	0.588235	0.411765				p396	0.428571	0.571429	m396	0.545455	0.454545	r396	0.590909	0.409091
h397	0.791667	0.208333				p397	0.454545	0.545455	m397	0.318182	0.681818	r397	0.75	0.25
h398	0.619048	0.380952				p398	0.391304	0.608696	m398	0.333333	0.666667	r398	0.238095	0.761905
h399	0.590909	0.409091				p399	0.5	0.5	m399	0.5	0.5	r399	0.666667	0.333333
h400	0.52381	0.47619				p400	0.318182	0.681818	m400	0.409091	0.590909	r400	0.545455	0.454545
h401	0.318182	0.681818				p401	0.681818	0.318182	m401	0.2	0.8	r401	0.47619	0.52381
h402	0.380952	0.619048				p402	0.727273	0.272727	m402	0.590909	0.409091	r402	0.428571	0.571429
h403	0.428571	0.571429				p403	0.761905	0.238095	m403	0.5	0.5	r403	0.380952	0.619048
h404	0.5	0.5				p404	0.434783	0.565217	m404	0.25	0.75	r404	0.545455	0.454545
h405	0.666667	0.333333				p405	0.5	0.5	m405	0.65	0.35	r405	0.25	0.75
h406	0.47619	0.52381				p406	0.545455	0.454545	m406	0.5	0.5	r406	0.454545	0.545455
h407	0.75	0.25				p407	0.526316	0.473684	m407	0.285714	0.714286	r407	0.478261	0.521739
h408	0.681818	0.318182				p408	0.391304	0.608696	m408	0.5	0.5	r408	0.428571	0.571429
h409	0.136364	0.863636				p409	0.590909	0.409091	m409	0.652174	0.347826	r409	0.545455	0.454545
h410	0.454545	0.545455				p410	0.590909	0.409091	m410	0.478261	0.521739	r410	0.571429	0.428571
h411	0.333333	0.666667				p411	0.631579	0.368421	m411	0.458333	0.541667	r411	0.454545	0.545455
h412	0.625	0.375				p412	0.454545	0.545455	m412	0.454545	0.545455	r412	0.631579	0.368421
h413	0.652174	0.347826				p413	0.47619	0.52381	m413	0.619048	0.380952	r413	0.47619	0.52381
h414	0.26087	0.73913				p414	0.625	0.375	m414	0.5	0.5	r414	0.565217	0.434783
h415	0.75	0.25				p415	0.52381	0.47619	m415	0.541667	0.458333	r415	0.380952	0.619048
h416	0.565217	0.434783				p416	0.636364	0.363636	m416	0.590909	0.409091	r416	0.681818	0.318182
h417	0.428571	0.571429				p417	0.47619	0.52381	m417	0.772727	0.227273	r417	0.52381	0.47619
h418	0.318182	0.681818				p418	0.545455	0.454545	m418	0.5	0.5	r418	0.409091	0.590909
h419	0.318182	0.681818				p419	0.47619	0.52381	m419	0.590909	0.409091	r419	0.681818	0.318182
h420	0.590909	0.409091				p420	0.52381	0.47619	m420	0.363636	0.636364	r420	0.272727	0.727273
h421	0.25	0.75				p421	0.454545	0.545455	m421	0.454545	0.545455	r421	0.6	0.4
h422	0.75	0.25				p422	0.333333	0.666667	m422	0.5	0.5	r422	0.5	0.5
h423	0.681818	0.318182				p423	0.5	0.5	m423	0.409091	0.590909	r423	0.73913	0.26087
h424	0.619048	0.380952				p424	0.347826	0.652174	m424	0.5	0.5	r424	0.590909	0.409091
h425	0.136364	0.863636				p425	0.636364	0.363636	m425	0.608696	0.391304	r425	0.409091	0.590909
h426	0.190476	0.809524				p426	0.380952	0.619048	m426	0.565217	0.434783	r426	0.590909	0.409091
h427	0.409091	0.590909				p427	0.5	0.5	m427	0.47619	0.52381	r427	0.52381	0.47619
h428	0.545455	0.454545				p428	0.5	0.5	m428	0.363636	0.636364	r428	0.545455	0.454545
h429	0.681818	0.318182				p429	0.714286	0.285714	m429	0.454545	0.545455	r429	0.478261	0.521739
h430	0.272727	0.727273				p430	0.5	0.5	m430	0.473684	0.526316	r430	0.375	0.625
h431	0.636364	0.363636				p431	0.333333	0.666667	m431	0.541667	0.458333	r431	0.636364	0.363636
h432	0.590909	0.409091				p432	0.227273	0.772727	m432	0.454545	0.545455	r432	0.545455	0.454545
h433	0.380952	0.619048				p433	0.7	0.3	m433	0.565217	0.434783	r433	0.454545	0.545455
h434	0.454545	0.545455				p434	0.565217	0.434783	m434	0.454545	0.545455	r434	0.428571	0.571429
h435	0.454545	0.545455				p435	0.619048	0.380952	m435	0.809524	0.190476	r435	0.318182	0.681818
h436	0.521739	0.478261				p436	0.4	0.6	m436	0.75	0.25	r436	0.652174	0.347826
h437	0.652174	0.347826				p437	0.434783	0.565217	m437	0.454545	0.545455	r437	0.5	0.5
h438	0.47619	0.52381				p438	0.454545	0.545455	m438	0.727273	0.272727	r438	0.454545	0.545455
h439	0.619048	0.380952				p439	0.5	0.5	m439	0.619048	0.380952	r439	0.590909	0.409091
h440	0.227273	0.772727				p440	0.541667	0.458333	m440	0.571429	0.428571	r440	0.545455	0.454545
h441	0.5	0.5				p441	0.5	0.5	m441	0.428571	0.571429	r441	0.5	0.5
h442	0.272727	0.727273				p442	0.227273	0.772727	m442	0.454545	0.545455	r442	0.380952	0.619048
h443	0.363636	0.636364				p443	0.166667	0.833333	m443	0.608696	0.391304	r443	0.409091	0.590909
h444	0.73913	0.26087				p444	0.347826	0.652174	m444	0.5	0.5	r444	0.863636	0.136364
h445	0.391304	0.608696				p445	0.416667	0.583333	m445	0.5	0.5	r445	0.428571	0.571429
h446	0.619048	0.380952				p446	0.428571	0.571429	m446	0.478261	0.521739	r446	0.6	0.4
h447	0.434783	0.565217				p447	0.5	0.5	m447	0.26087	0.73913	r447	0.5	0.5
h448	0.666667	0.333333				p448	0.454545	0.545455	m448	0.545455	0.454545	r448	0.318182	0.681818
h449	0.571429	0.428571				p449	0.15	0.85	m449	0.347826	0.652174	r449	0.47619	0.52381
h450	0.318182	0.681818				p450	0.52381	0.47619	m450	0.47619	0.52381	r450	0.608696	0.391304
h451	0.52381	0.47619				p451	0.473684	0.526316	m451	0.318182	0.681818	r451	0.545455	0.454545
h452	0.473684	0.526316				p452	0.608696	0.391304	m452	0.428571	0.571429	r452	0.5	0.5
h453	0.571429	0.428571				p453	0.5	0.5	m453	0.666667	0.333333	r453	0.285714	0.714286
h454	0.565217	0.434783				p454	0.454545	0.545455	m454	0.541667	0.458333	r454	0.5	0.5
h455	0.454545	0.545455				p455	0.521739	0.478261	m455	0.409091	0.590909	r455	0.909091	0.0909091
h456	0.318182	0.681818				p456	0.545455	0.454545	m456	0.434783	0.565217	r456	0.333333	0.666667
h457	0.681818	0.318182				p457	0.772727	0.227273	m457	0.190476	0.809524	r457	0.545455	0.454545
h458	0.652174	0.347826				p458	0.590909	0.409091	m458	0.238095	0.761905	r458	0.363636	0.636364
h459	0.227273	0.772727				p459	0.421053	0.578947	m459	0.44	0.56	r459	0.454545	0.545455
h460	0.545455	0.454545				p460	0.0952381	0.904762	m460	0.666667	0.333333	r460	0.5	0.5
h461	0.454545	0.545455				p461	0.521739	0.478261	m461	0.809524	0.190476	r461	0.5	0.5
h462	0.52381	0.47619				p462	0.521739	0.478261	m462	0.666667	0.333333	r462	0.5	0.5
h463	0.409091	0.590909				p463	0.5	0.5	m463	0.47619	0.52381	r463	0.52381	0.47619
h464	0.458333	0.541667				p464	0.52381	0.47619	m464	0.55	0.45	r464	0.545455	0.454545
h465	0.347826	0.652174				p465	0.5	0.5	m465	0.47619	0.52381	r465	0.52381	0.47619
h466	0.454545	0.545455				p466	0.277778	0.722222	m466	0.190476	0.809524	r466	0.5	0.5
h467	0.541667	0.458333				p467	0.695652	0.304348	m467	0.608696	0.391304	r467	0.35	0.65
h468	0.5	0.5				p468	0.565217	0.434783	m468	0.695652	0.304348	r468	0.571429	0.428571
h469	0.65	0.35				p469	0.545455	0.454545	m469	0.52381	0.47619	r469	0.545455	0.454545
h470	0.727273	0.272727				p470	0.571429	0.428571	m470	0.227273	0.772727	r470	0.47619	0.52381
h471	0.8	0.2				p471	0.545455	0.454545	m471	0.375	0.625	r471	0.590909	0.409091
h472	0.636364	0.363636				p472	0.454545	0.545455	m472	0.545455	0.454545	r472	0.454545	0.545455
h473	0.608696	0.391304				p473	0.590909	0.409091	m473	0.5	0.5	r473	0.428571	0.571429
h474	0.555556	0.444444				p474	0.428571	0.571429	m474	0.608696	0.391304	r474	0.608696	0.391304
h475	0.363636	0.636364				p475	0.454545	0.545455	m475	0.454545	0.545455	r475	0.363636	0.636364
h476	0.5	0.5				p476	0.857143	0.142857	m476	0.304348	0.695652	r476	0.173913	0.826087
h477	0.347826	0.652174				p477	0.5	0.5	m477	0.478261	0.521739	r477	0.26087	0.73913
h478	0.526316	0.473684				p478	0.333333	0.666667	m478	0.571429	0.428571	r478	0.5	0.5
h479	0.5	0.5				p479	0.454545	0.545455	m479	0.45	0.55	r479	0.52381	0.47619
h480	0.52381	0.47619				p480	0.47619	0.52381	m480	0.454545	0.545455	r480	0.571429	0.428571
h481	0.47619	0.52381				p481	0.571429	0.428571	m481	0.473684	0.526316	r481	0.181818	0.818182
h482	0.52381	0.47619				p482	0.333333	0.666667	m482	0.52381	0.47619	r482	0.652174	0.347826
h483	0.652174	0.347826				p483	0.5	0.5	m483	0.55	0.45	r483	0.608696	0.391304
h484	0.285714	0.714286				p484	0.590909	0.409091	m484	0.238095	0.761905	r484	0.363636	0.636364
h485	0.363636	0.636364				p485	0.52381	0.47619	m485	0.583333	0.416667	r485	0.708333	0.291667
h486	0.4	0.6				p486	0.409091	0.590909	m486	0.5	0.5	r486	0.375	0.625
h487	0.5	0.5				p487	0.590909	0.409091	m487	0.409091	0.590909	r487	0.545455	0.454545
h488	0.5	0.5				p488	0.714286	0.285714	m488	0.619048	0.380952	r488	0.227273	0.772727
h489	0.882353	0.117647				p489	0.590909	0.409091	m489	0.5	0.5	r489	0.5	0.5
h490	0.571429	0.428571				p490	0.363636	0.636364	m490	0.545455	0.454545	r490	0.52381	0.47619
h491	0.722222	0.277778				p491	0.409091	0.590909	m491	0.73913	0.26087	r491	0.578947	0.421053
h492	0.473684	0.526316				p492	0.571429	0.428571	m492	0.545455	0.454545	r492	0.695652	0.304348
h493	0.333333	0.666667				p493	0.545455	0.454545	m493	0.545455	0.454545	r493	0.238095	0.761905
h494	0.363636	0.636364				p494	0.4	0.6	m494	0.428571	0.571429	r494	0.565217	0.434783
h495	0.363636	0.636364				p495	0.444444	0.555556	m495	0.809524	0.190476	r495	0.454545	0.545455
h496	0.318182	0.681818				p496	0.681818	0.318182	m496	0.608696	0.391304	r496	0.380952	0.619048
h497	0.428571	0.571429				p497	0.4	0.6	m497	0.409091	0.590909	r497	0.545455	0.454545
h498	0.545455	0.454545				p498	0.3	0.7	m498	0.285714	0.714286	r498	0.428571	0.571429
h499	0.318182	0.681818				p499	0.318182	0.681818	m499	0.47619	0.52381	r499	0.565217	0.434783
h500	0.541667	0.458333				p500	0.315789	0.684211	m500	0.47619	0.52381	r500	0.272727	0.727273
h501	0.666667	0.333333				p501	0.454545	0.545455	m501	0.47619	0.52381	r501	0.571429	0.428571
h502	0.545455	0.454545				p502	0.363636	0.636364	m502	0.608696	0.391304	r502	0.428571	0.571429
h503	0.55	0.45				p503	0.555556	0.444444	m503	0.545455	0.454545	r503	0.5	0.5
h504	0.636364	0.363636				p504	0.454545	0.545455	m504	0.578947	0.421053	r504	0.5	0.5
h505	0.823529	0.176471				p505	0.611111	0.388889	m505	0.565217	0.434783	r505	0.555556	0.444444
h506	0.73913	0.26087				p506	0.5	0.5	m506	0.347826	0.652174	r506	0.363636	0.636364
h507	0.272727	0.727273				p507	0.428571	0.571429	m507	0.5	0.5	r507	0.454545	0.545455
h508	0.454545	0.545455				p508	0.545455	0.454545	m508	0.36	0.64	r508	0.727273	0.272727
h509	0.565217	0.434783				p509	0.409091	0.590909	m509	0.5	0.5	r509	0.409091	0.590909
h510	0.47619	0.52381				p510	0.47619	0.52381	m510	0.611111	0.388889	r510	0.565217	0.434783
h511	0.529412	0.470588				p511	0.666667	0.333333	m511	0.478261	0.521739	r511	0.272727	0.727273
h512	0.777778	0.222222				p512	0.473684	0.526316	m512	0.545455	0.454545	r512	0.136364	0.863636
h513	0.777778	0.222222				p513	0.526316	0.473684	m513	0.636364	0.363636	r513	0.47619	0.52381
h514	0.409091	0.590909				p514	0.789474	0.210526	m514	0.227273	0.772727	r514	0.545455	0.454545
h515	0.590909	0.409091				p515	0.428571	0.571429	m515	0.363636	0.636364	r515	0.590909	0.409091
h516	0.75	0.25				p516	0.428571	0.571429	m516	0.545455	0.454545	r516	0.333333	0.666667
h517	0.409091	0.590909				p517	0.565217	0.434783	m517	0.590909	0.409091	r517	0.363636	0.636364
h518	0.347826	0.652174				p518	0.409091	0.590909	m518	0.434783	0.565217	r518	0.333333	0.666667
h519	0.409091	0.590909				p519	0.571429	0.428571	m519	0.227273	0.772727	r519	0.315789	0.684211
h520	0.333333	0.666667				p520	0.458333	0.541667	m520	0.72	0.28	r520	0.55	0.45
h521	0.833333	0.166667				p521	0.428571	0.571429	m521	0.47619	0.52381	r521	0.5	0.5
h522	0.545455	0.454545				p522	0.636364	0.363636	m522	0.636364	0.363636	r522	0.478261	0.521739
h523	0.52381	0.47619				p523	0.521739	0.478261	m523	0.347826	0.652174	r523	0.590909	0.409091
h524	0.681818	0.318182				p524	0.409091	0.590909	m524	0.5	0.5	r524	0.545455	0.454545
h525	0.388889	0.611111				p525	0.55	0.45	m525	0.5	0.5	r525	0.5	0.5
h526	0.409091	0.590909				p526	0.590909	0.409091	m526	0.615385	0.384615	r526	0.409091	0.590909
h527	0.619048	0.380952				p527	0.0588235	0.941176	m527	0.272727	0.727273	r527	0.428571	0.571429
h528	0.238095	0.761905				p528	0.347826	0.652174	m528	0.545455	0.454545	r528	0.52	0.48
h529	0.55	0.45				p529	0.409091	0.590909	m529	0.636364	0.363636	r529	0.347826	0.652174
h530	0.380952	0.619048				p530	0.565217	0.434783	m530	0.65	0.35	r530	0.5	0.5
h531	0.545455	0.454545				p531	0.545455	0.454545	m531	0.190476	0.809524	r531	0.478261	0.521739
h532	0.176471	0.823529				p532	0.608696	0.391304	m532	0.45	0.55	r532	0.5	0.5
h533	0.652174	0.347826				p533	0.590909	0.409091	m533	0.666667	0.333333	r533	0.222222	0.777778
h534	0.347826	0.652174				p534	0.380952	0.619048	m534	0.181818	0.818182	r534	0.478261	0.521739
h535	0.565217	0.434783				p535	0.636364	0.363636	m535	0.142857	0.857143	r535	0.318182	0.681818
h536	0.409091	0.590909				p536	0.818182	0.181818	m536	0.636364	0.363636	r536	0.45	0.55
h537	0.727273	0.272727				p537	0.5	0.5	m537	0.545455	0.454545	r537	0.5	0.5
h538	0.590909	0.409091				p538	0.478261	0.521739	m538	0.416667	0.583333	r538	0.45	0.55
h539	0.391304	0.608696				p539	0.55	0.45	m539	0.545455	0.454545	r539	0.545455	0.454545
h540	0.6	0.4				p540	0.380952	0.619048	m540	0.428571	0.571429	r540	0.227273	0.772727
h541	0.565217	0.434783				p541	0.380952	0.619048	m541	0.681818	0.318182	r541	0.318182	0.681818
h542	0.380952	0.619048				p542	0.434783	0.565217	m542	0.428571	0.571429	r542	0.391304	0.608696
h543	0.571429	0.428571				p543	0.380952	0.619048	m543	0.545455	0.454545	r543	0.4	0.6
h544	0.434783	0.565217				p544	0.590909	0.409091	m544	0.272727	0.727273	r544	0.409091	0.590909
h545	0.5	0.5				p545	0.5	0.5	m545	0.590909	0.409091	r545	0.521739	0.478261
h546	0.571429	0.428571				p546	0.608696	0.391304	m546	0.714286	0.285714	r546	0.521739	0.478261
h547	0.818182	0.181818				p547	0.363636	0.636364	m547	0.636364	0.363636	r547	0.7	0.3
h548	0.318182	0.681818				p548	0.409091	0.590909	m548	0.380952	0.619048	r548	0.409091	0.590909
h549	0.409091	0.590909				p549	0.590909	0.409091	m549	0.318182	0.681818	r549	0.428571	0.571429
h550	0.636364	0.363636				p550	0.272727	0.727273	m550	0.454545	0.545455	r550	0.347826	0.652174
h551	0.272727	0.727273				p551	0.521739	0.478261	m551	0.5	0.5	r551	0.545455	0.454545
h552	0.454545	0.545455				p552	0.681818	0.318182	m552	0.7	0.3	r552	0.478261	0.521739
h553	0.421053	0.578947				p553	0.727273	0.272727	m553	0.590909	0.409091	r553	0.545455	0.454545
h554	0.217391	0.782609				p554	0.458333	0.541667	m554	0.238095	0.761905	r554	0.272727	0.727273
h555	0.625	0.375				p555	0.736842	0.263158	m555	0.583333	0.416667	r555	0.5	0.5
h556	0.52381	0.47619				p556	0.565217	0.434783	m556	0.454545	0.545455	r556	0.318182	0.681818
h557	0.5	0.5				p557	0.583333	0.416667	m557	0.521739	0.478261	r557	0.545455	0.454545
h558	0.619048	0.380952				p558	0.631579	0.368421	m558	0.52381	0.47619	r558	0.5	0.5
h559	0.428571	0.571429				p559	0.75	0.25	m559	0.277778	0.722222	r559	0.47619	0.52381
h560	0.272727	0.727273				p560	0.434783	0.565217	m560	0.272727	0.727273	r560	0.5	0.5
h561	0.772727	0.227273				p561	0.636364	0.363636	m561	0.5	0.5	r561	0.428571	0.571429
h562	0.409091	0.590909				p562	0.545455	0.454545	m562	0.5	0.5	r562	0.409091	0.590909
h563	0.478261	0.521739				p563	0.428571	0.571429	m563	0.545455	0.454545	r563	0.434783	0.565217
h564	0.545455	0.454545				p564	0.666667	0.333333	m564	0.565217	0.434783	r564	0.375	0.625
h565	0.434783	0.565217				p565	0.434783	0.565217	m565	0.454545	0.545455	r565	0.434783	0.565217
h566	0.315789	0.684211				p566	0.47619	0.52381	m566	0.409091	0.590909	r566	0.333333	0.666667
h567	0.181818	0.818182				p567	0.5	0.5	m567	0.409091	0.590909	r567	0.454545	0.545455
h568	0.130435	0.869565				p568	0.409091	0.590909	m568	0.409091	0.590909	r568	0.434783	0.565217
h569	0.333333	0.666667				p569	0.478261	0.521739	m569	0.782609	0.217391	r569	0.666667	0.333333
h570	0.454545	0.545455				p570	0.333333	0.666667	m570	0.454545	0.545455	r570	0.272727	0.727273
h571	0.318182	0.681818				p571	0.571429	0.428571	m571	0.318182	0.681818	r571	0.5	0.5
h572	0.666667	0.333333				p572	0.565217	0.434783	m572	0.0952381	0.904762	r572	0.352941	0.647059
h573	0.521739	0.478261				p573	0.5	0.5	m573	0.65	0.35	r573	0.380952	0.619048
h574	0.47619	0.52381				p574	0.52381	0.47619	m574	0.571429	0.428571	r574	0.47619	0.52381
h575	0.454545	0.545455				p575	0.45	0.55	m575	0.47619	0.52381	r575	0.521739	0.478261
h576	0.5	0.5				p576	0.5	0.5	m576	0.772727	0.227273	r576	0.333333	0.666667
h577	0.227273	0.772727				p577	0.666667	0.333333	m577	0.75	0.25	r577	0.5	0.5
h578	0.772727	0.227273				p578	0.409091	0.590909	m578	0.565217	0.434783	r578	0.478261	0.521739
h579	0.8	0.2				p579	0.52381	0.47619	m579	0.2	0.8	r579	0.25	0.75
h580	0.391304	0.608696				p580	0.52381	0.47619	m580	0.681818	0.318182	r580	0.5	0.5
h581	0.636364	0.363636				p581	0.571429	0.428571	m581	0.454545	0.545455	r581	0.545455	0.454545
h582	0.304348	0.695652				p582	0.565217	0.434783	m582	0.454545	0.545455	r582	0.333333	0.666667
h583	0.56	0.44				p583	0.545455	0.454545	m583	0.3	0.7	r583	0.181818	0.818182
h584	0.444444	0.555556				p584	0.583333	0.416667	m584	0.5	0.5	r584	0.636364	0.363636
h585	0.318182	0.681818				p585	0.5	0.5	m585	0.727273	0.272727	r585	0.409091	0.590909
h586	0.409091	0.590909				p586	0.666667	0.333333	m586	0.5	0.5	r586	0.409091	0.590909
h587	0.695652	0.304348				p587	0.590909	0.409091	m587	0.409091	0.590909	r587	0.52381	0.47619
h588	0.47619	0.52381							m588	0.590909	0.409091	r588	0.5	0.5
h589	0.576923	0.423077							m589	0.454545	0.545455	r589	0.5	0.5
h590	0.8	0.2							m590	0.727273	0.272727	r590	0.434783	0.565217
h591	0.318182	0.681818							m591	0.454545	0.545455	r591	0.526316	0.473684
h592	0.5	0.5							m592	0.409091	0.590909	r592	0.434783	0.565217
h593	0.631579	0.368421							m593	0.695652	0.304348	r593	0.5	0.5
h594	0.5	0.5							m594	0.583333	0.416667	r594	0.619048	0.380952
h595	0.545455	0.454545							m595	0.291667	0.708333	r595	0.5	0.5
h596	0.636364	0.363636							m596	0.5	0.5	r596	0.318182	0.681818
h597	0.631579	0.368421							m597	0.636364	0.363636	r597	0.409091	0.590909
h598	0.384615	0.615385							m598	0.409091	0.590909	r598	0.809524	0.190476
h599	0.619048	0.380952							m599	0.863636	0.136364	r599	0.409091	0.590909
h600	0.454545	0.545455							m600	0.5	0.5	r600	0.304348	0.695652
h601	0.772727	0.227273							m601	0.458333	0.541667	r601	0.409091	0.590909
h602	0.681818	0.318182							m602	0.434783	0.565217	r602	0.428571	0.571429
h603	0.545455	0.454545							m603	0.380952	0.619048	r603	0.521739	0.478261
h604	0.227273	0.772727							m604	0.545455	0.454545	r604	0.636364	0.363636
h605	0.272727	0.727273							m605	0.666667	0.333333	r605	0.478261	0.521739
h606	0.695652	0.304348							m606	0.181818	0.818182	r606	0.285714	0.714286
h607	0.653846	0.346154							m607	0.608696	0.391304	r607	0.35	0.65
h608	0.888889	0.111111							m608	0.5	0.5	r608	0.555556	0.444444
h609	0.5	0.5							m609	0.636364	0.363636	r609	0.565217	0.434783
h610	0.789474	0.210526							m610	0.47619	0.52381	r610	0.434783	0.565217
h611	0.571429	0.428571							m611	0.52381	0.47619	r611	0.409091	0.590909
h612	0.35	0.65							m612	0.809524	0.190476	r612	0.545455	0.454545
h613	0.590909	0.409091							m613	0.428571	0.571429	r613	0.272727	0.727273
h614	0.304348	0.695652							m614	0.272727	0.727273	r614	0.571429	0.428571
h615	0.545455	0.454545							m615	0.363636	0.636364	r615	0.434783	0.565217
h616	0.5	0.5							m616	0.363636	0.636364	r616	0.636364	0.363636
h617	0.545455	0.454545							m617	0.565217	0.434783	r617	0.26087	0.73913
h618	0.5	0.5							m618	0.652174	0.347826	r618	0.47619	0.52381
h619	0.318182	0.681818							m619	0.238095	0.761905	r619	0.454545	0.545455
h620	0.409091	0.590909							m620	0.75	0.25	r620	0.454545	0.545455
h621	0.52381	0.47619							m621	0.666667	0.333333	r621	0.380952	0.619048
h622	0.478261	0.521739							m622	0.272727	0.727273	r622	0.52381	0.47619
h623	0.454545	0.545455							m623	0.434783	0.565217	r623	0.681818	0.318182
h624	0.571429	0.428571							m624	0.52381	0.47619	r624	0.5	0.5
h625	0.529412	0.470588							m625	0.619048	0.380952	r625	0.571429	0.428571
h626	0.636364	0.363636							m626	0.478261	0.521739	r626	0.347826	0.652174
h627	0.409091	0.590909							m627	0.478261	0.521739	r627	0.571429	0.428571
h628	0.5	0.5							m628	0.47619	0.52381	r628	0.380952	0.619048
h629	0.565217	0.434783							m629	0.478261	0.521739	r629	0.388889	0.611111
h630	0.35	0.65							m630	0.5	0.5	r630	0.380952	0.619048
h631	0.75	0.25							m631	0.727273	0.272727	r631	0.315789	0.684211
h632	0.545455	0.454545							m632	0.347826	0.652174	r632	0.636364	0.363636
h633	0.826087	0.173913							m633	0.652174	0.347826	r633	0.478261	0.521739
h634	0.565217	0.434783							m634	0.809524	0.190476	r634	0.666667	0.333333
h635	0.666667	0.333333							m635	0.409091	0.590909	r635	0.652174	0.347826
h636	0.45	0.55							m636	0.772727	0.227273	r636	0.347826	0.652174
h637	0.619048	0.380952							m637	0.304348	0.695652	r637	0.428571	0.571429
h638	0.772727	0.227273							m638	0.590909	0.409091	r638	0.684211	0.315789
h639	0.272727	0.727273							m639	0.590909	0.409091	r639	0.608696	0.391304
h640	0.434783	0.565217							m640	0.304348	0.695652	r640	0.761905	0.238095
h641	0.714286	0.285714							m641	0.36	0.64	r641	0.421053	0.578947
h642	0.722222	0.277778							m642	0.47619	0.52381	r642	0.318182	0.681818
h643	0.705882	0.294118							m643	0.75	0.25	r643	0.44	0.56
h644	0.545455	0.454545							m644	0.411765	0.588235	r644	0.454545	0.545455
h645	0.666667	0.333333							m645	0.434783	0.565217	r645	0.545455	0.454545
h646	0.590909	0.409091							m646	0.333333	0.666667	r646	0.5	0.5
h647	0.545455	0.454545							m647	0.666667	0.333333	r647	0.434783	0.565217
h648	0.454545	0.545455							m648	0.318182	0.681818	r648	0.636364	0.363636
h649	0.571429	0.428571							m649	0.409091	0.590909	r649	0.454545	0.545455
h650	0.521739	0.478261							m650	0.619048	0.380952	r650	0.619048	0.380952
h651	0.130435	0.869565							m651	0.428571	0.571429	r651	0.428571	0.571429
h652	0.454545	0.545455							m652	0.26087	0.73913	r652	0.380952	0.619048
h653	0.47619	0.52381							m653	0.73913	0.26087	r653	0.434783	0.565217
h654	0.75	0.25							m654	0.454545	0.545455	r654	0.681818	0.318182
h655	0.583333	0.416667							m655	0.28	0.72	r655	0.409091	0.590909
h656	0.590909	0.409091							m656	0.565217	0.434783	r656	0.5	0.5
h657	0.652174	0.347826							m657	0.869565	0.130435	r657	0.458333	0.541667
h658	0.363636	0.636364							m658	0.588235	0.411765	r658	0.380952	0.619048
h659	0.652174	0.347826							m659	0.333333	0.666667	r659	0.409091	0.590909
h660	0.409091	0.590909							m660	0.571429	0.428571	r660	0.5	0.5
h661	0.75	0.25							m661	0.434783	0.565217	r661	0.363636	0.636364
h662	0.727273	0.272727							m662	0.285714	0.714286	r662	0.454545	0.545455
h663	0.666667	0.333333							m663	0.47619	0.52381	r663	0.363636	0.636364
h664	0.409091	0.590909							m664	0.454545	0.545455	r664	0.722222	0.277778
h665	0.318182	0.681818							m665	0.5	0.5	r665	0.5	0.5
h666	0.454545	0.545455							m666	0.8	0.2	r666	0.6	0.4
h667	0.695652	0.304348							m667	0.571429	0.428571	r667	0.227273	0.772727
h668	0.545455	0.454545							m668	0.238095	0.761905	r668	0.590909	0.409091
h669	0.391304	0.608696							m669	0.769231	0.230769	r669	0.636364	0.363636
h670	0.590909	0.409091							m670	0.227273	0.772727	r670	0.478261	0.521739
h671	0.695652	0.304348							m671	0.380952	0.619048	r671	0.590909	0.409091
h672	0.47619	0.52381							m672	0.636364	0.363636	r672	0.333333	0.666667
h673	0.545455	0.454545							m673	0.809524	0.190476	r673	0.583333	0.416667
h674	0.5	0.5							m674	0.590909	0.409091	r674	0.521739	0.478261
h675	0.666667	0.333333							m675	0.478261	0.521739	r675	0.333333	0.666667
h676	0.666667	0.333333							m676	0.75	0.25	r676	0.5	0.5
h677	0.272727	0.727273							m677	0.761905	0.238095	r677	0.5	0.5
h678	0.454545	0.545455							m678	0.47619	0.52381	r678	0.809524	0.190476
h679	0.388889	0.611111							m679	0.52381	0.47619	r679	0.619048	0.380952
h680	0.454545	0.545455							m680	0.545455	0.454545	r680	0.478261	0.521739
h681	0.529412	0.470588							m681	0.333333	0.666667	r681	0.52381	0.47619
h682	0.409091	0.590909							m682	0.478261	0.521739	r682	0.521739	0.478261
h683	0.47619	0.52381							m683	0.409091	0.590909	r683	0.380952	0.619048
h684	0.727273	0.272727							m684	0.590909	0.409091	r684	0.409091	0.590909
h685	0.409091	0.590909							m685	0.263158	0.736842	r685	0.47619	0.52381
h686	0.363636	0.636364							m686	0.318182	0.681818	r686	0.363636	0.636364
h687	0.454545	0.545455							m687	0.791667	0.208333	r687	0.608696	0.391304
h688	0.636364	0.363636							m688	0.458333	0.541667	r688	0.5	0.5
h689	0.363636	0.636364							m689	0.727273	0.272727	r689	0.571429	0.428571
h690	0.5	0.5							m690	0.458333	0.541667	r690	0.619048	0.380952
h691	0.454545	0.545455							m691	0.6	0.4	r691	0.545455	0.454545
h692	0.545455	0.454545							m692	0.619048	0.380952	r692	0.434783	0.565217
h693	0.409091	0.590909							m693	0.545455	0.454545	r693	0.608696	0.391304
h694	0.409091	0.590909							m694	0.347826	0.652174	r694	0.347826	0.652174
h695	0.47619	0.52381							m695	0.541667	0.458333	r695	0.48	0.52
h696	0.625	0.375							m696	0.636364	0.363636	r696	0.35	0.65
h697	0.454545	0.545455							m697	0.545455	0.454545	r697	0.333333	0.666667
h698	0.409091	0.590909							m698	0.454545	0.545455	r698	0.363636	0.636364
h699	0.545455	0.454545							m699	0.434783	0.565217	r699	0.521739	0.478261
h700	0.285714	0.714286							m700	0.380952	0.619048	r700	0.391304	0.608696
h701	0.227273	0.772727							m701	0.380952	0.619048	r701	0.545455	0.454545
h702	0.681818	0.318182							m702	0.272727	0.727273	r702	0.227273	0.772727
h703	0.545455	0.454545							m703	0.590909	0.409091	r703	0.416667	0.583333
h704	0.409091	0.590909							m704	0.227273	0.772727	r704	0.227273	0.772727
h705	0.681818	0.318182							m705	0.380952	0.619048	r705	0.454545	0.545455
h706	0.571429	0.428571							m706	0.478261	0.521739	r706	0.347826	0.652174
h707	0.380952	0.619048							m707	0.181818	0.818182	r707	0.347826	0.652174
h708	0.619048	0.380952							m708	0.272727	0.727273	r708	0.545455	0.454545
h709	0.571429	0.428571							m709	0.47619	0.52381	r709	0.541667	0.458333
h710	0.727273	0.272727							m710	0.608696	0.391304	r710	0.363636	0.636364
h711	0.391304	0.608696							m711	0.5	0.5	r711	0.0526316	0.947368
h712	0.555556	0.444444							m712	0.416667	0.583333	r712	0.619048	0.380952
h713	0.454545	0.545455							m713	0.454545	0.545455	r713	0.764706	0.235294
h714	0.571429	0.428571							m714	0.304348	0.695652	r714	0.590909	0.409091
h715	0.52381	0.47619							m715	0.26087	0.73913	r715	0.363636	0.636364
h716	0.647059	0.352941							m716	0.318182	0.681818	r716	0.52381	0.47619
h717	0.190476	0.809524							m717	0.363636	0.636364	r717	0.368421	0.631579
h718	0.571429	0.428571							m718	0.652174	0.347826	r718	0.363636	0.636364
h719	0.565217	0.434783							m719	0.681818	0.318182	r719	0.454545	0.545455
h720	0.608696	0.391304							m720	0.55	0.45	r720	0.47619	0.52381
h721	0.772727	0.227273							m721	0.26087	0.73913	r721	0.428571	0.571429
h722	0.391304	0.608696							m722	0.478261	0.521739	r722	0.52381	0.47619
h723	0.318182	0.681818							m723	0.545455	0.454545	r723	0.227273	0.772727
h724	0.227273	0.772727							m724	0.47619	0.52381	r724	0.409091	0.590909
h725	0.5	0.5							m725	0.136364	0.863636	r725	0.571429	0.428571
h726	0.631579	0.368421							m726	0.272727	0.727273	r726	0.409091	0.590909
h727	0.590909	0.409091							m727	0.380952	0.619048	r727	0.238095	0.761905
h728	0.227273	0.772727							m728	0.578947	0.421053	r728	0.727273	0.272727
h729	0.571429	0.428571							m729	0.347826	0.652174	r729	0.318182	0.681818
h730	0.263158	0.736842							m730	0.583333	0.416667	r730	0.47619	0.52381
h731	0.545455	0.454545							m731	0.454545	0.545455	r731	0.666667	0.333333
h732	0.380952	0.619048							m732	0.409091	0.590909	r732	0.478261	0.521739
h733	0.5	0.5							m733	0.521739	0.478261	r733	0.545455	0.454545
h734	0.5	0.5							m734	0.772727	0.227273	r734	0.473684	0.526316
h735	0.695652	0.304348							m735	0.454545	0.545455	r735	0.272727	0.727273
h736	0.619048	0.380952							m736	0.2	0.8	r736	0.545455	0.454545
h737	0.5	0.5							m737	0.545455	0.454545	r737	0.454545	0.545455
h738	0.434783	0.565217							m738	0.590909	0.409091	r738	0.666667	0.333333
h739	0.454545	0.545455							m739	0.636364	0.363636	r739	0.409091	0.590909
h740	0.636364	0.363636							m740	0.608696	0.391304	r740	0.521739	0.478261
h741	0.545455	0.454545							m741	0.428571	0.571429	r741	0.65	0.35
h742	0.590909	0.409091							m742	0.434783	0.565217	r742	0.5	0.5
h743	0.64	0.36							m743	0.333333	0.666667	r743	0.5	0.5
h744	0.590909	0.409091							m744	0.772727	0.227273	r744	0.571429	0.428571
h745	0.45	0.55							m745	0.454545	0.545455	r745	0.608696	0.391304
h746	0.727273	0.272727							m746	0.409091	0.590909	r746	0.47619	0.52381
h747	0.409091	0.590909							m747	0.5	0.5	r747	0.363636	0.636364
h748	0.636364	0.363636							m748	0.6	0.4	r748	0.52381	0.47619
h749	0.4375	0.5625							m749	0.47619	0.52381	r749	0.5	0.5
h750	0.388889	0.611111							m750	0.363636	0.636364	r750	0.521739	0.478261
h751	0.590909	0.409091							m751	0.7	0.3	r751	0.636364	0.363636
h752	0.47619	0.52381							m752	0.541667	0.458333	r752	0.227273	0.772727
h753	0.73913	0.26087							m753	0.363636	0.636364	r753	0.619048	0.380952
h754	0.5	0.5							m754	0.238095	0.761905	r754	0.227273	0.772727
h755	0.285714	0.714286							m755	0.26087	0.73913	r755	0.4	0.6
h756	0.363636	0.636364							m756	0.65	0.35	r756	0.5	0.5
h757	0.666667	0.333333							m757	0.409091	0.590909	r757	0.478261	0.521739
h758	0.571429	0.428571							m758	0.666667	0.333333	r758	0.7	0.3
h759	0.913043	0.0869565							m759	0.333333	0.666667	r759	0.409091	0.590909
h760	0.75	0.25							m760	0.5	0.5	r760	0.409091	0.590909
h761	0.454545	0.545455							m761	0.26087	0.73913	r761	0.52381	0.47619
h762	0.608696	0.391304							m762	0.380952	0.619048	r762	0.521739	0.478261
h763	0.545455	0.454545							m763	0.722222	0.277778	r763	0.590909	0.409091
h764	0.541667	0.458333							m764	0.541667	0.458333	r764	0.409091	0.590909
h765	0.409091	0.590909							m765	0.25	0.75	r765	0.652174	0.347826
h766	0.541667	0.458333							m766	0.608696	0.391304
h767	0.277778	0.722222							m767	0.454545	0.545455
h768	0.764706	0.235294							m768	0.0909091	0.909091
h769	0.5	0.5							m769	0.857143	0.142857
h770	0.428571	0.571429							m770	0.181818	0.818182
h771	0.727273	0.272727							m771	0.619048	0.380952
h772	0.409091	0.590909							m772	0.136364	0.863636
h773	0.652174	0.347826							m773	0.409091	0.590909
h774	0.333333	0.666667							m774	0.666667	0.333333
h775	0.391304	0.608696							m775	0.380952	0.619048
h776	0.521739	0.478261							m776	0.454545	0.545455
h777	0.333333	0.666667							m777	0.545455	0.454545
h778	0.590909	0.409091							m778	0.428571	0.571429
h779	0.541667	0.458333							m779	0.55	0.45
h780	0.545455	0.454545							m780	0.5	0.5
h781	0.619048	0.380952							m781	0.5	0.5
h782	0.590909	0.409091							m782	0.681818	0.318182
h783	0.681818	0.318182							m783	0.409091	0.590909
h784	0.681818	0.318182							m784	0.545455	0.454545
h785	0.47619	0.52381							m785	0.541667	0.458333
h786	0.15	0.85							m786	0.391304	0.608696
h787	0.363636	0.636364							m787	0.545455	0.454545
h788	0.652174	0.347826							m788	0.652174	0.347826
h789	0.55	0.45							m789	0.375	0.625
h790	0.636364	0.363636							m790	0.666667	0.333333
h791	0.545455	0.454545							m791	0.636364	0.363636
h792	0.409091	0.590909							m792	0.652174	0.347826
h793	0.681818	0.318182							m793	0.454545	0.545455
h794	0.636364	0.363636							m794	0.35	0.65
h795	0.428571	0.571429							m795	0.55	0.45
h796	0.363636	0.636364							m796	0.333333	0.666667
h797	0.409091	0.590909							m797	0.636364	0.363636
h798	0.565217	0.434783							m798	0.318182	0.681818
h799	0.5	0.5							m799	0.363636	0.636364
h800	0.777778	0.222222							m800	0.363636	0.636364
h801	0.571429	0.428571							m801	0.190476	0.809524
h802	0.565217	0.434783							m802	0.478261	0.521739
h803	0.235294	0.764706							m803	0.619048	0.380952
h804	0.590909	0.409091							m804	0.181818	0.818182
h805	0.652174	0.347826							m805	0.409091	0.590909
h806	0.5	0.5							m806	0.238095	0.761905
h807	0.409091	0.590909							m807	0.208333	0.791667
h808	0.454545	0.545455							m808	0.47619	0.52381
h809	0.736842	0.263158							m809	0.571429	0.428571
h810	0.545455	0.454545							m810	0.5	0.5
h811	0.565217	0.434783							m811	0.526316	0.473684
h812	0.409091	0.590909							m812	0.55	0.45
h813	0.636364	0.363636							m813	0.583333	0.416667
h814	0.545455	0.454545							m814	0.727273	0.272727
h815	0.47619	0.52381							m815	0.227273	0.772727
h816	0.272727	0.727273							m816	0.55	0.45
h817	0.545455	0.454545							m817	0.47619	0.52381
h818	0.227273	0.772727							m818	0.47619	0.52381
h819	0.0952381	0.904762							m819	0.409091	0.590909
h820	0.590909	0.409091							m820	0.681818	0.318182
h821	0.391304	0.608696							m821	0.5	0.5
h822	0.590909	0.409091							m822	0.473684	0.526316
h823	0.285714	0.714286							m823	0.285714	0.714286
h824	0.52381	0.47619							m824	0.3	0.7
h825	0.826087	0.173913							m825	0.454545	0.545455
h826	0.782609	0.217391							m826	0.238095	0.761905
h827	0.590909	0.409091							m827	0.590909	0.409091
h828	0.5	0.5							m828	0.454545	0.545455
h829	0.565217	0.434783							m829	0.238095	0.761905
h830	0.631579	0.368421							m830	0.363636	0.636364
h831	0.363636	0.636364							m831	0.428571	0.571429
h832	0.272727	0.727273							m832	0.5	0.5
h833	0.333333	0.666667							m833	0.347826	0.652174
h834	0.454545	0.545455							m834	0.52381	0.47619
h835	0.842105	0.157895							m835	0.5	0.5
h836	0.478261	0.521739							m836	0.727273	0.272727
h837	0.454545	0.545455							m837	0.409091	0.590909
h838	0.545455	0.454545							m838	0.545455	0.454545
h839	0.454545	0.545455							m839	0.272727	0.727273
h840	0.52381	0.47619							m840	0.285714	0.714286
h841	0.565217	0.434783							m841	0.521739	0.478261
h842	0.590909	0.409091							m842	0.454545	0.545455
h843	0.478261	0.521739							m843	0.590909	0.409091
h844	0.478261	0.521739							m844	0.782609	0.217391
h845	0.363636	0.636364							m845	0.5	0.5
h846	0.681818	0.318182							m846	0.5	0.5
h847	0.636364	0.363636							m847	0.695652	0.304348
h848	0.590909	0.409091							m848	0.52381	0.47619
h849	0.47619	0.52381							m849	0.772727	0.227273
h850	0.611111	0.388889							m850	0.571429	0.428571
h851	0.409091	0.590909							m851	0.571429	0.428571
h852	0.318182	0.681818							m852	0.272727	0.727273
h853	0.619048	0.380952							m853	0.52381	0.47619
h854	0.409091	0.590909							m854	0.583333	0.416667
h855	0.526316	0.473684							m855	0.681818	0.318182
h856	0.3	0.7							m856	0.409091	0.590909
h857	0.590909	0.409091							m857	0.714286	0.285714
h858	0.681818	0.318182							m858	0.333333	0.666667
h859	0.65	0.35							m859	0.333333	0.666667
h860	0.473684	0.526316							m860	0.636364	0.363636
h861	0.608696	0.391304							m861	0.590909	0.409091
h862	0.652174	0.347826							m862	0.636364	0.363636
h863	0.818182	0.181818							m863	0.3	0.7
h864	0.73913	0.26087							m864	0.727273	0.272727
h865	0.7	0.3							m865	0.7	0.3
h866	0.684211	0.315789							m866	0.285714	0.714286
h867	0.590909	0.409091							m867	0.545455	0.454545
h868	0.347826	0.652174							m868	0.5	0.5
h869	0.5	0.5							m869	0.217391	0.782609
h870	0.666667	0.333333							m870	0.277778	0.722222
h871	0.409091	0.590909							m871	0.6	0.4
h872	0.25	0.75							m872	0.52381	0.47619
h873	0.521739	0.478261							m873	0.285714	0.714286
h874	0.666667	0.333333							m874	0.47619	0.52381
h875	0.478261	0.521739							m875	0.636364	0.363636
h876	0.727273	0.272727							m876	0.181818	0.818182
h877	0.272727	0.727273							m877	0.454545	0.545455
h878	0.238095	0.761905							m878	0.545455	0.454545
h879	0.363636	0.636364							m879	0.681818	0.318182
h880	0.681818	0.318182							m880	0.857143	0.142857
h881	0.434783	0.565217							m881	0.318182	0.681818
h882	0.6	0.4							m882	0.681818	0.318182
h883	0.428571	0.571429							m883	0.380952	0.619048
h884	0.428571	0.571429							m884	0.68	0.32
h885	0.416667	0.583333							m885	0.565217	0.434783
h886	0.652174	0.347826							m886	0.590909	0.409091
h887	0.545455	0.454545							m887	0.521739	0.478261
h888	0.545455	0.454545							m888	0.578947	0.421053
h889	0.52381	0.47619							m889	0.521739	0.478261
h890	0.823529	0.176471							m890	0.454545	0.545455
h891	0.791667	0.208333							m891	0.565217	0.434783
h892	0.590909	0.409091							m892	0.391304	0.608696
h893	0.545455	0.454545							m893	0.625	0.375
h894	0.272727	0.727273							m894	0.727273	0.272727
h895	0.333333	0.666667							m895	0.619048	0.380952
h896	0.227273	0.772727							m896	0.521739	0.478261
h897	0.333333	0.666667							m897	0.590909	0.409091
h898	0.619048	0.380952							m898	0.368421	0.631579
h899	0.3	0.7							m899	0.363636	0.636364
h900	0.666667	0.333333							m900	0.5	0.5
h901	0.631579	0.368421							m901	0.411765	0.588235
h902	0.565217	0.434783							m902	0.565217	0.434783
h903	0.409091	0.590909							m903	0.3	0.7
h904	0.52381	0.47619							m904	0.4	0.6
h905	0.65	0.35							m905	0.45	0.55
h906	0.363636	0.636364							m906	0.409091	0.590909
h907	0.047619	0.952381							m907	0.521739	0.478261
h908	0.190476	0.809524							m908	0.5	0.5
h909	0.409091	0.590909							m909	0.809524	0.190476
h910	0.478261	0.521739							m910	0.318182	0.681818
h911	0.526316	0.473684							m911	0.666667	0.333333
h912	0.636364	0.363636							m912	0.625	0.375
h913	0.590909	0.409091							m913	0.181818	0.818182
h914	0.529412	0.470588							m914	0.772727	0.227273
h915	0.0588235	0.941176							m915	0.75	0.25
h916	0.681818	0.318182							m916	0.238095	0.761905
h917	0.380952	0.619048							m917	0.545455	0.454545
h918	0.454545	0.545455							m918	0.45	0.55
h919	0.478261	0.521739							m919	0.578947	0.421053
h920	0.714286	0.285714							m920	0.521739	0.478261
h921	0.714286	0.285714							m921	0.5	0.5
h922	0.318182	0.681818							m922	0.55	0.45
h923	0.608696	0.391304							m923	0.636364	0.363636
h924	0.285714	0.714286							m924	0.190476	0.809524
h925	0.545455	0.454545							m925	0.291667	0.708333
h926	0.333333	0.666667							m926	0.761905	0.238095
h927	0.5	0.5							m927	0.5	0.5
h928	0.285714	0.714286							m928	0.47619	0.52381
h929	0.478261	0.521739							m929	0.608696	0.391304
h930	0.545455	0.454545							m930	0.35	0.65
h931	0.45	0.55							m931	0.5	0.5
h932	0.571429	0.428571							m932	0.347826	0.652174
h933	0.421053	0.578947							m933	0.636364	0.363636
h934	0.333333	0.666667							m934	0.52381	0.47619
h935	0.521739	0.478261							m935	0.434783	0.565217
h936	0.458333	0.541667							m936	0.454545	0.545455
h937	0.277778	0.722222							m937	0.347826	0.652174
h938	0.52381	0.47619							m938	0.434783	0.565217
h939	0.5	0.5							m939	0.666667	0.333333
h940	0.76	0.24							m940	0.428571	0.571429
h941	0.681818	0.318182							m941	0.363636	0.636364
h942	0.409091	0.590909							m942	0.428571	0.571429
h943	0.409091	0.590909							m943	0.391304	0.608696
h944	0.380952	0.619048							m944	0.333333	0.666667
h945	0.590909	0.409091							m945	0.35	0.65
h946	0.272727	0.727273							m946	0.652174	0.347826
h947	0.454545	0.545455							m947	0.434783	0.565217
h948	0.590909	0.409091							m948	0.590909	0.409091
h949	0.608696	0.391304							m949	0.666667	0.333333
h950	0.55	0.45							m950	0.8	0.2
h951	0.434783	0.565217							m951	0.380952	0.619048
h952	0.318182	0.681818							m952	0.782609	0.217391
h953	0.782609	0.217391							m953	0.5	0.5
h954	0.318182	0.681818							m954	0.666667	0.333333
h955	0.625	0.375							m955	0.541667	0.458333
h956	0.47619	0.52381							m956	0.318182	0.681818
h957	0.5	0.5							m957	0.166667	0.833333
h958	0.272727	0.727273							m958	0.8	0.2
h959	0.652174	0.347826							m959	0.714286	0.285714
h960	0.608696	0.391304							m960	0.545455	0.454545
h961	0.6	0.4							m961	0.5	0.5
h962	0.636364	0.363636							m962	0.666667	0.333333
h963	0.666667	0.333333							m963	0.47619	0.52381
h964	0.545455	0.454545							m964	0.285714	0.714286
h965	0.764706	0.235294							m965	0.454545	0.545455
h966	0.588235	0.411765							m966	0.578947	0.421053
h967	0.380952	0.619048							m967	0.347826	0.652174
h968	0.714286	0.285714							m968	0.318182	0.681818
h969	0.416667	0.583333							m969	0.47619	0.52381
h970	0.789474	0.210526							m970	0.5	0.5
h971	0.434783	0.565217							m971	0.391304	0.608696
h972	0.590909	0.409091							m972	0.52	0.48
h973	0.761905	0.238095							m973	0.318182	0.681818
h974	0.5	0.5							m974	0.545455	0.454545
h975	0.727273	0.272727							m975	0.272727	0.727273
h976	0.47619	0.52381							m976	0.727273	0.272727
h977	0.5	0.5							m977	0.454545	0.545455
h978	0.190476	0.809524							m978	0.391304	0.608696
h979	0.5	0.5							m979	0.421053	0.578947
h980	0.238095	0.761905							m980	0.565217	0.434783
h981	0.272727	0.727273							m981	0.8	0.2
h982	0.529412	0.470588							m982	0.272727	0.727273
h983	0.545455	0.454545							m983	0.272727	0.727273
h984	0.55	0.45							m984	0.565217	0.434783
h985	0.428571	0.571429							m985	0.5	0.5
h986	0.545455	0.454545							m986	0.5	0.5
h987	0.272727	0.727273							m987	0.714286	0.285714
h988	0.26087	0.73913							m988	0.578947	0.421053
h989	0.636364	0.363636							m989	0.318182	0.681818
h990	0.227273	0.772727							m990	0.318182	0.681818
h991	0.714286	0.285714							m991	0.590909	0.409091
h992	0.619048	0.380952							m992	0.363636	0.636364
h993	0.333333	0.666667							m993	0.391304	0.608696
h994	0.434783	0.565217							m994	0.590909	0.409091
h995	0.772727	0.227273							m995	0.73913	0.26087
h996	0.64	0.36							m996	0.217391	0.782609
h997	0.5	0.5							m997	0.454545	0.545455
h998	0.47619	0.52381							m998	0.272727	0.727273
h999	0.73913	0.26087							m999	0.272727	0.727273
h1000	0.5	0.5							m1000	0.545455	0.454545
h1001	0.428571	0.571429							m1001	0.5	0.5
h1002	0.142857	0.857143							m1002	0.636364	0.363636
h1003	0.454545	0.545455							m1003	0.5	0.5
h1004	0.304348	0.695652							m1004	0.666667	0.333333
h1005	0.347826	0.652174							m1005	0.4	0.6
h1006	0.590909	0.409091							m1006	0.304348	0.695652
h1007	0.681818	0.318182							m1007	0.681818	0.318182
h1008	0.5	0.5							m1008	0.434783	0.565217
h1009	0.409091	0.590909							m1009	0.454545	0.545455
h1010	0.217391	0.782609							m1010	0.52381	0.47619
h1011	0.818182	0.181818							m1011	0.421053	0.578947
h1012	0.727273	0.272727							m1012	0.772727	0.227273
h1013	0.391304	0.608696							m1013	0.434783	0.565217
h1014	0.521739	0.478261							m1014	0.428571	0.571429
h1015	0.454545	0.545455							m1015	0.64	0.36
h1016	0.52381	0.47619							m1016	0.571429	0.428571
h1017	0.5	0.5							m1017	0.714286	0.285714
h1018	0.565217	0.434783							m1018	0.380952	0.619048
h1019	0.571429	0.428571							m1019	0.571429	0.428571
h1020	0.65	0.35							m1020	0.652174	0.347826
h1021	0.764706	0.235294							m1021	0.478261	0.521739
h1022	0.434783	0.565217							m1022	0.727273	0.272727
h1023	0.590909	0.409091							m1023	0.666667	0.333333
h1024	0.5	0.5							m1024	0.3	0.7
h1025	0.590909	0.409091							m1025	0.619048	0.380952
h1026	0.526316	0.473684							m1026	0.35	0.65
h1027	0.454545	0.545455							m1027	0.409091	0.590909
h1028	0.363636	0.636364							m1028	0.666667	0.333333
h1029	0.363636	0.636364							m1029	0.578947	0.421053
h1030	0.521739	0.478261							m1030	0.318182	0.681818
h1031	0.45	0.55							m1031	0.809524	0.190476
h1032	0.636364	0.363636							m1032	0.416667	0.583333
h1033	0.428571	0.571429							m1033	0.190476	0.809524
h1034	0.545455	0.454545							m1034	0.809524	0.190476
h1035	0.736842	0.263158							m1035	0.217391	0.782609
h1036	0.590909	0.409091							m1036	0.636364	0.363636
h1037	0.285714	0.714286							m1037	0.565217	0.434783
h1038	0.454545	0.545455							m1038	0.695652	0.304348
h1039	0.619048	0.380952							m1039	0.454545	0.545455
h1040	0.409091	0.590909							m1040	0.238095	0.761905
h1041	0.52381	0.47619							m1041	0.5	0.5
h1042	0.272727	0.727273							m1042	0.727273	0.272727
h1043	0.55	0.45							m1043	0.75	0.25
h1044	0.5	0.5							m1044	0.608696	0.391304
h1045	0.5	0.5							m1045	0.636364	0.363636
h1046	0.636364	0.363636							m1046	0.380952	0.619048
h1047	0.44	0.56							m1047	0.5	0.5
h1048	0.545455	0.454545							m1048	0.76	0.24
h1049	0.681818	0.318182							m1049	0.727273	0.272727
h1050	0.428571	0.571429							m1050	0.636364	0.363636
h1051	0.454545	0.545455							m1051	0.454545	0.545455
h1052	0.347826	0.652174							m1052	0.565217	0.434783
h1053	0.571429	0.428571							m1053	0.681818	0.318182
h1054	0.47619	0.52381							m1054	0.590909	0.409091
h1055	0.565217	0.434783							m1055	0.478261	0.521739
h1056	0.833333	0.166667							m1056	0.47619	0.52381
h1057	0.363636	0.636364							m1057	0.727273	0.272727
h1058	0.52	0.48							m1058	0.428571	0.571429
h1059	0.478261	0.521739							m1059	0.409091	0.590909
h1060	0.238095	0.761905							m1060	0.736842	0.263158
h1061	0.590909	0.409091							m1061	0.238095	0.761905
h1062	0.318182	0.681818							m1062	0.619048	0.380952
h1063	0.25	0.75							m1063	0.285714	0.714286
h1064	0.363636	0.636364							m1064	0.5	0.5
h1065	0.45	0.55							m1065	0.347826	0.652174
h1066	0.315789	0.684211							m1066	0.545455	0.454545
h1067	0.409091	0.590909							m1067	0.684211	0.315789
h1068	0.809524	0.190476							m1068	0.272727	0.727273
h1069	0.529412	0.470588							m1069	0.4	0.6
h1070	0.608696	0.391304							m1070	0.583333	0.416667
h1071	0.631579	0.368421							m1071	0.857143	0.142857
h1072	0.380952	0.619048							m1072	0.272727	0.727273
h1073	0.772727	0.227273							m1073	0.684211	0.315789
h1074	0.409091	0.590909							m1074	0.428571	0.571429
h1075	0.636364	0.363636							m1075	0.619048	0.380952
h1076	0.318182	0.681818							m1076	0.375	0.625
h1077	0.333333	0.666667							m1077	0.545455	0.454545
h1078	0.318182	0.681818							m1078	0.545455	0.454545
h1079	0.772727	0.227273							m1079	0.318182	0.681818
h1080	0.545455	0.454545							m1080	0.454545	0.545455
h1081	0.636364	0.363636							m1081	0.5	0.5
h1082	0.681818	0.318182							m1082	0.333333	0.666667
h1083	0.47619	0.52381							m1083	0.136364	0.863636
h1084	0.47619	0.52381							m1084	0.363636	0.636364
h1085	0.636364	0.363636							m1085	0.318182	0.681818
h1086	0.5	0.5							m1086	0.347826	0.652174
h1087	0.571429	0.428571							m1087	0.5	0.5
h1088	0.636364	0.363636							m1088	0.461538	0.538462
h1089	0.909091	0.0909091							m1089	0.416667	0.583333
h1090	0.772727	0.227273							m1090	0.681818	0.318182
h1091	0.666667	0.333333							m1091	0.954545	0.0454545
h1092	0.647059	0.352941							m1092	0.782609	0.217391
h1093	0.409091	0.590909							m1093	0.636364	0.363636
h1094	0.7	0.3							m1094	0.590909	0.409091
h1095	0.454545	0.545455							m1095	0.695652	0.304348
h1096	0.5	0.5							m1096	0.636364	0.363636
h1097	0.545455	0.454545							m1097	0.526316	0.473684
h1098	0.636364	0.363636							m1098	0.681818	0.318182
h1099	0.681818	0.318182							m1099	0.454545	0.545455
h1100	0.0909091	0.909091							m1100	0.666667	0.333333
h1101	0.565217	0.434783							m1101	0.409091	0.590909
h1102	0.454545	0.545455							m1102	0.47619	0.52381
h1103	0.52381	0.47619							m1103	0.692308	0.307692
h1104	0.590909	0.409091							m1104	0.291667	0.708333
h1105	0.590909	0.409091							m1105	0.904762	0.0952381
h1106	0.409091	0.590909							m1106	0.363636	0.636364
h1107	0.5	0.5							m1107	0.428571	0.571429
h1108	0.571429	0.428571							m1108	0.55	0.45
h1109	0.142857	0.857143							m1109	0.285714	0.714286
h1110	0.368421	0.631579							m1110	0.136364	0.863636
h1111	0.47619	0.52381							m1111	0.590909	0.409091
h1112	0.409091	0.590909							m1112	0.409091	0.590909
h1113	0.636364	0.363636							m1113	0.318182	0.681818
h1114	0.7	0.3							m1114	0.666667	0.333333
h1115	0.272727	0.727273							m1115	0.72	0.28
h1116	0.333333	0.666667							m1116	0.636364	0.363636
h1117	0.636364	0.363636							m1117	0.590909	0.409091
h1118	0.636364	0.363636							m1118	0.428571	0.571429
h1119	0.590909	0.409091							m1119	0.45	0.55
h1120	0.428571	0.571429							m1120	0.454545	0.545455
h1121	0.545455	0.454545							m1121	0.409091	0.590909
h1122	0.571429	0.428571							m1122	0.428571	0.571429
h1123	0.6	0.4							m1123	0.590909	0.409091
h1124	0.454545	0.545455							m1124	0.285714	0.714286
h1125	0.304348	0.695652							m1125	0.47619	0.52381
h1126	0.454545	0.545455							m1126	0.545455	0.454545
h1127	0.409091	0.590909							m1127	0.52381	0.47619
h1128	0.25	0.75							m1128	0.565217	0.434783
h1129	0.55	0.45							m1129	0.333333	0.666667
h1130	0.318182	0.681818							m1130	0.590909	0.409091
h1131	0.347826	0.652174							m1131	0.434783	0.565217
h1132	0.789474	0.210526							m1132	0.208333	0.791667
h1133	0.636364	0.363636							m1133	0.428571	0.571429
h1134	0.777778	0.222222							m1134	0.64	0.36
h1135	0.545455	0.454545							m1135	0.166667	0.833333
h1136	0.5	0.5							m1136	0.5	0.5
h1137	0.545455	0.454545							m1137	0.428571	0.571429
h1138	0.818182	0.181818							m1138	0.409091	0.590909
h1139	0.25	0.75							m1139	0.571429	0.428571
h1140	0.590909	0.409091							m1140	0.47619	0.52381
h1141	0.5	0.5							m1141	0.565217	0.434783
h1142	0.409091	0.590909							m1142	0.521739	0.478261
h1143	0.8	0.2							m1143	0.5	0.5
h1144	0.590909	0.409091							m1144	0.545455	0.454545
h1145	0.590909	0.409091							m1145	0.478261	0.521739
h1146	0.565217	0.434783							m1146	0.826087	0.173913
h1147	0.5	0.5							m1147	0.5	0.5
h1148	0.681818	0.318182							m1148	0.368421	0.631579
h1149	0.25	0.75							m1149	0.15	0.85
h1150	0.5	0.5							m1150	0.409091	0.590909
h1151	0.545455	0.454545							m1151	0.6	0.4
h1152	0.521739	0.478261							m1152	0.608696	0.391304
h1153	0.409091	0.590909							m1153	0.35	0.65
h1154	0.434783	0.565217							m1154	0.590909	0.409091
h1155	0.681818	0.318182							m1155	0.318182	0.681818
h1156	0.428571	0.571429							m1156	0.35	0.65
h1157	0.5	0.5							m1157	0.727273	0.272727
h1158	0.142857	0.857143							m1158	0.478261	0.521739
h1159	0.363636	0.636364							m1159	0.545455	0.454545
h1160	0.428571	0.571429							m1160	0.55	0.45
h1161	0.454545	0.545455							m1161	0.363636	0.636364
h1162	0.470588	0.529412							m1162	0.7	0.3
h1163	0.5	0.5							m1163	0.545455	0.454545
h1164	0.5	0.5							m1164	0.772727	0.227273
h1165	0.608696	0.391304							m1165	0.695652	0.304348
h1166	0.428571	0.571429							m1166	0.47619	0.52381
h1167	0.722222	0.277778							m1167	0.5	0.5
h1168	0.772727	0.227273							m1168	0.65	0.35
h1169	0.5	0.5							m1169	0.47619	0.52381
h1170	0.434783	0.565217							m1170	0.826087	0.173913
h1171	0.454545	0.545455							m1171	0.526316	0.473684
h1172	0.818182	0.181818							m1172	0.608696	0.391304
h1173	0.454545	0.545455							m1173	0.285714	0.714286
h1174	0.695652	0.304348							m1174	0.545455	0.454545
h1175	0.772727	0.227273							m1175	0.363636	0.636364
h1176	0.473684	0.526316							m1176	0.409091	0.590909
h1177	0.368421	0.631579							m1177	0.6	0.4
h1178	0.666667	0.333333							m1178	0.36	0.64
h1179	0.652174	0.347826							m1179	0.666667	0.333333
h1180	0.545455	0.454545							m1180	0.36	0.64
h1181	0.454545	0.545455							m1181	0.666667	0.333333
h1182	0.541667	0.458333							m1182	0.227273	0.772727
h1183	0.727273	0.272727							m1183	0.272727	0.727273
h1184	0.238095	0.761905							m1184	0.636364	0.363636
h1185	0.5	0.5							m1185	0.636364	0.363636
h1186	0.619048	0.380952							m1186	0.5	0.5
h1187	0.190476	0.809524							m1187	0.8	0.2
h1188	0.695652	0.304348							m1188	0.818182	0.181818
h1189	0.545455	0.454545							m1189	0.5	0.5
h1190	0.590909	0.409091							m1190	0.454545	0.545455
h1191	0.409091	0.590909							m1191	0.714286	0.285714
h1192	0.222222	0.777778							m1192	0.681818	0.318182
h1193	0.727273	0.272727							m1193	0.833333	0.166667
h1194	0.619048	0.380952							m1194	0.590909	0.409091
h1195	0.619048	0.380952							m1195	0.363636	0.636364
h1196	0.590909	0.409091							m1196	0.363636	0.636364
h1197	0.52381	0.47619							m1197	0.409091	0.590909
h1198	0.391304	0.608696							m1198	0.809524	0.190476
h1199	0.590909	0.409091							m1199	0.590909	0.409091
h1200	0.652174	0.347826							m1200	0.55	0.45
h1201	0.590909	0.409091							m1201	0.619048	0.380952
h1202	0.421053	0.578947							m1202	0.181818	0.818182
h1203	0.521739	0.478261							m1203	0.26087	0.73913
h1204	0.565217	0.434783							m1204	0.772727	0.227273
h1205	0.5	0.5							m1205	0.409091	0.590909
h1206	0.409091	0.590909							m1206	0.318182	0.681818
h1207	0.52381	0.47619							m1207	0.590909	0.409091
h1208	0.428571	0.571429							m1208	0.333333	0.666667
h1209	0.608696	0.391304							m1209	0.333333	0.666667
h1210	0.727273	0.272727							m1210	0.409091	0.590909
h1211	0.304348	0.695652							m1211	0.409091	0.590909
h1212	0.318182	0.681818							m1212	0.35	0.65
h1213	0.521739	0.478261							m1213	0.434783	0.565217
h1214	0.5	0.5							m1214	0.695652	0.304348
h1215	0.428571	0.571429							m1215	0.571429	0.428571
h1216	0.409091	0.590909							m1216	0.727273	0.272727
h1217	0.590909	0.409091							m1217	0.52381	0.47619
h1218	0.761905	0.238095							m1218	0.521739	0.478261
h1219	0.45	0.55							m1219	0.478261	0.521739
h1220	0.521739	0.478261							m1220	0.434783	0.565217
h1221	0.571429	0.428571							m1221	0.190476	0.809524
h1222	0.434783	0.565217							m1222	0.434783	0.565217
h1223	0.545455	0.454545							m1223	0.285714	0.714286
h1224	0.555556	0.444444							m1224	0.636364	0.363636
h1225	0.52381	0.47619							m1225	0.636364	0.363636
h1226	0.5	0.5							m1226	0.5	0.5
h1227	0.238095	0.761905							m1227	0.142857	0.857143
h1228	0.5	0.5							m1228	0.5	0.5
h1229	0.565217	0.434783							m1229	0.619048	0.380952
h1230	0.227273	0.772727							m1230	0.5	0.5
h1231	0.409091	0.590909							m1231	0.318182	0.681818
h1232	0.52381	0.47619							m1232	0.545455	0.454545
h1233	0.428571	0.571429							m1233	0.590909	0.409091
h1234	0.6	0.4							m1234	0.363636	0.636364
h1235	0.5	0.5							m1235	0.565217	0.434783
h1236	0.647059	0.352941							m1236	0.227273	0.772727
h1237	0.823529	0.176471							m1237	0.521739	0.478261
h1238	0.545455	0.454545							m1238	0.571429	0.428571
h1239	0.8	0.2							m1239	0.363636	0.636364
h1240	0.590909	0.409091							m1240	0.454545	0.545455
h1241	0.434783	0.565217							m1241	0.181818	0.818182
h1242	0.454545	0.545455							m1242	0.333333	0.666667
h1243	0.181818	0.818182							m1243	0.681818	0.318182
h1244	0.136364	0.863636							m1244	0.5	0.5
h1245	0.375	0.625							m1245	0.238095	0.761905
h1246	0.421053	0.578947							m1246	0.666667	0.333333
h1247	0.363636	0.636364							m1247	0.545455	0.454545
h1248	0.863636	0.136364							m1248	0.583333	0.416667
h1249	0.47619	0.52381							m1249	0.8	0.2
h1250	0.190476	0.809524							m1250	0.590909	0.409091
h1251	0.5	0.5							m1251	0.454545	0.545455
h1252	0.363636	0.636364							m1252	0.391304	0.608696
h1253	0.681818	0.318182							m1253	0.47619	0.52381
h1254	0.5	0.5							m1254	0.5	0.5
h1255	0.454545	0.545455							m1255	0.5	0.5
h1256	0.545455	0.454545							m1256	0.565217	0.434783
h1257	0.772727	0.227273							m1257	0.541667	0.458333
h1258	0.428571	0.571429							m1258	0.565217	0.434783
h1259	0.590909	0.409091							m1259	0.52	0.48
h1260	0.391304	0.608696							m1260	0.636364	0.363636
h1261	0.545455	0.454545							m1261	0.6	0.4
h1262	0.722222	0.277778							m1262	0.285714	0.714286
h1263	0.47619	0.52381							m1263	0.608696	0.391304
h1264	0.681818	0.318182							m1264	0.363636	0.636364
h1265	0.428571	0.571429							m1265	0.304348	0.695652
h1266	0.777778	0.222222							m1266	0.315789	0.684211
h1267	0.894737	0.105263							m1267	0.347826	0.652174
h1268	0.190476	0.809524							m1268	0.285714	0.714286
h1269	0.26087	0.73913							m1269	0.4	0.6
h1270	0.5	0.5							m1270	0.363636	0.636364
h1271	0.227273	0.772727							m1271	0.545455	0.454545
h1272	0.545455	0.454545							m1272	0.608696	0.391304
h1273	0.590909	0.409091							m1273	0.363636	0.636364
h1274	0.4375	0.5625							m1274	0.285714	0.714286
h1275	0.571429	0.428571							m1275	0.428571	0.571429
h1276	0.454545	0.545455							m1276	0.571429	0.428571
h1277	0.47619	0.52381							m1277	0.5	0.5
h1278	0.347826	0.652174							m1278	0.454545	0.545455
h1279	0.545455	0.454545							m1279	0.666667	0.333333
h1280	0.636364	0.363636							m1280	0.3	0.7
h1281	0.363636	0.636364							m1281	0.47619	0.52381
h1282	0.545455	0.454545							m1282	0.454545	0.545455
h1283	0.565217	0.434783							m1283	0.3	0.7
h1284	0.571429	0.428571							m1284	0.409091	0.590909
h1285	0.541667	0.458333							m1285	0.52381	0.47619
h1286	0.526316	0.473684							m1286	0.285714	0.714286
h1287	0.7	0.3							m1287	0.285714	0.714286
h1288	0.333333	0.666667							m1288	0.318182	0.681818
h1289	0.526316	0.473684							m1289	0.409091	0.590909
h1290	0.545455	0.454545							m1290	0.571429	0.428571
h1291	1	0							m1291	0.541667	0.458333
h1292	0.5	0.5							m1292	0.227273	0.772727
h1293	0.590909	0.409091							m1293	0.590909	0.409091
h1294	0.454545	0.545455							m1294	0.458333	0.541667
h1295	0.590909	0.409091							m1295	0.4	0.6
h1296	0.545455	0.454545							m1296	0.318182	0.681818
h1297	0.35	0.65							m1297	0.727273	0.272727
h1298	0.681818	0.318182							m1298	0.227273	0.772727
h1299	0.25	0.75							m1299	0.545455	0.454545
h1300	0.363636	0.636364							m1300	0.55	0.45
h1301	0.590909	0.409091							m1301	0.333333	0.666667
h1302	0.45	0.55							m1302	0.478261	0.521739
h1303	0.434783	0.565217							m1303	0.409091	0.590909
h1304	0.545455	0.454545							m1304	0.0952381	0.904762
h1305	0.565217	0.434783							m1305	0.545455	0.454545
h1306	0.571429	0.428571							m1306	0.52381	0.47619
h1307	0.318182	0.681818							m1307	0.52381	0.47619
h1308	0.521739	0.478261							m1308	0.52381	0.47619
h1309	0.454545	0.545455							m1309	0.576923	0.423077
h1310	0.52381	0.47619							m1310	0.5	0.5
h1311	0.695652	0.304348							m1311	0.666667	0.333333
h1312	0.545455	0.454545							m1312	0.619048	0.380952
h1313	0.545455	0.454545							m1313	0.333333	0.666667
h1314	0.555556	0.444444							m1314	0.130435	0.869565
h1315	0.238095	0.761905							m1315	0.73913	0.26087
h1316	0.5	0.5							m1316	0.454545	0.545455
h1317	0.458333	0.541667							m1317	0.5	0.5
h1318	0.545455	0.454545							m1318	0.333333	0.666667
h1319	0.666667	0.333333							m1319	0.590909	0.409091
h1320	0.826087	0.173913							m1320	0.454545	0.545455
h1321	0.52381	0.47619							m1321	0.318182	0.681818
h1322	0.608696	0.391304							m1322	0.545455	0.454545
h1323	0.521739	0.478261							m1323	0.454545	0.545455
h1324	0.26087	0.73913							m1324	0.454545	0.545455
h1325	0.454545	0.545455							m1325	0.571429	0.428571
h1326	0.473684	0.526316							m1326	0.571429	0.428571
h1327	0.454545	0.545455							m1327	0.714286	0.285714
h1328	0.608696	0.391304							m1328	0.608696	0.391304
h1329	0.55	0.45							m1329	0.409091	0.590909
h1330	0.272727	0.727273							m1330	0.681818	0.318182
h1331	0.772727	0.227273							m1331	0.652174	0.347826
h1332	0.52381	0.47619							m1332	0.272727	0.727273
h1333	0.681818	0.318182							m1333	0.238095	0.761905
h1334	0.47619	0.52381							m1334	0.636364	0.363636
h1335	0.434783	0.565217							m1335	0.545455	0.454545
h1336	0.5	0.5							m1336	0.391304	0.608696
h1337	0.727273	0.272727							m1337	0.727273	0.272727
h1338	0.434783	0.565217							m1338	0.545455	0.454545
h1339	0.272727	0.727273							m1339	0.545455	0.454545
h1340	0.47619	0.52381							m1340	0.454545	0.545455
h1341	0.5	0.5							m1341	0.631579	0.368421
h1342	0.652174	0.347826							m1342	0.545455	0.454545
h1343	0.5	0.5							m1343	0.545455	0.454545
h1344	0.55	0.45							m1344	0.35	0.65
h1345	0.636364	0.363636							m1345	0.652174	0.347826
h1346	0.478261	0.521739							m1346	0.5	0.5
h1347	0.391304	0.608696							m1347	0.318182	0.681818
h1348	0.590909	0.409091							m1348	0.454545	0.545455
h1349	0.5	0.5							m1349	0.5	0.5
h1350	0.227273	0.772727							m1350	0.409091	0.590909
h1351	0.5	0.5							m1351	0.571429	0.428571
h1352	0.352941	0.647059							m1352	0.565217	0.434783
h1353	0.8	0.2							m1353	0.272727	0.727273
h1354	0.190476	0.809524							m1354	0.695652	0.304348
h1355	0.666667	0.333333							m1355	0.619048	0.380952
h1356	0.363636	0.636364							m1356	0.363636	0.636364
h1357	0.571429	0.428571							m1357	0.227273	0.772727
h1358	0.590909	0.409091							m1358	0.5	0.5
h1359	0.5	0.5							m1359	0.631579	0.368421
h1360	0.409091	0.590909							m1360	0.421053	0.578947
h1361	0.454545	0.545455							m1361	0.5	0.5
h1362	0.291667	0.708333							m1362	0.636364	0.363636
h1363	0.409091	0.590909							m1363	0.318182	0.681818
h1364	0.73913	0.26087							m1364	0.409091	0.590909
h1365	0.238095	0.761905							m1365	0.391304	0.608696
h1366	0.222222	0.777778							m1366	0.727273	0.272727
h1367	0.708333	0.291667							m1367	0.454545	0.545455
h1368	0.714286	0.285714							m1368	0.173913	0.826087
h1369	0.590909	0.409091							m1369	0.636364	0.363636
h1370	0.470588	0.529412							m1370	0.333333	0.666667
h1371	0.590909	0.409091							m1371	0.818182	0.181818
h1372	0.647059	0.352941							m1372	0.565217	0.434783
h1373	0.764706	0.235294							m1373	0.772727	0.227273
h1374	0.590909	0.409091							m1374	0.409091	0.590909
h1375	0.571429	0.428571							m1375	0.565217	0.434783
h1376	0.428571	0.571429							m1376	0.5	0.5
h1377	0.25	0.75							m1377	0.545455	0.454545
h1378	0.545455	0.454545							m1378	0.434783	0.565217
h1379	0.227273	0.772727							m1379	0.727273	0.272727
h1380	0.434783	0.565217							m1380	0.333333	0.666667
h1381	0.478261	0.521739							m1381	0.545455	0.454545
h1382	0.636364	0.363636							m1382	0.526316	0.473684
h1383	0.227273	0.772727							m1383	0.238095	0.761905
h1384	0.26087	0.73913							m1384	0.409091	0.590909
h1385	0.454545	0.545455							m1385	0.304348	0.695652
h1386	0.545455	0.454545							m1386	0.454545	0.545455
h1387	0.2	0.8							m1387	0.565217	0.434783
h1388	0.363636	0.636364							m1388	0.47619	0.52381
h1389	0.636364	0.363636							m1389	0.772727	0.227273
h1390	0.65	0.35							m1390	0.5	0.5
h1391	0.277778	0.722222							m1391	0.318182	0.681818
h1392	0.565217	0.434783							m1392	0.190476	0.809524
h1393	0.590909	0.409091							m1393	0.333333	0.666667
h1394	0.428571	0.571429							m1394	0.35	0.65
h1395	0.47619	0.52381							m1395	0.409091	0.590909
h1396	0.272727	0.727273							m1396	0.73913	0.26087
h1397	0.65	0.35							m1397	0.5	0.5
h1398	0.72	0.28							m1398	0.478261	0.521739
h1399	0.73913	0.26087							m1399	0.666667	0.333333
h1400	0.428571	0.571429							m1400	0.434783	0.565217
h1401	0.782609	0.217391							m1401	0.416667	0.583333
h1402	0.272727	0.727273							m1402	0.666667	0.333333
h1403	0.5	0.5							m1403	0.608696	0.391304
h1404	0.75	0.25							m1404	0.454545	0.545455
h1405	0.695652	0.304348							m1405	0.73913	0.26087
h1406	0.454545	0.545455							m1406	0.454545	0.545455
h1407	0.636364	0.363636							m1407	0.409091	0.590909
h1408	0.388889	0.611111							m1408	0.363636	0.636364
h1409	0.545455	0.454545							m1409	0.25	0.75
h1410	0.590909	0.409091							m1410	0.4	0.6
h1411	0.5	0.5							m1411	0.761905	0.238095
h1412	0.318182	0.681818							m1412	0.5	0.5
h1413	0.315789	0.684211							m1413	0.347826	0.652174
h1414	0.545455	0.454545							m1414	0.619048	0.380952
h1415	0.666667	0.333333							m1415	0.428571	0.571429
h1416	0.47619	0.52381							m1416	0.5	0.5
h1417	0.478261	0.521739							m1417	0.272727	0.727273
h1418	0.47619	0.52381							m1418	0.608696	0.391304
h1419	0.727273	0.272727							m1419	0.272727	0.727273
h1420	0.590909	0.409091							m1420	0.52381	0.47619
h1421	0.714286	0.285714							m1421	0.285714	0.714286
h1422	0.478261	0.521739							m1422	0.772727	0.227273
h1423	0.363636	0.636364							m1423	0.0952381	0.904762
h1424	0.863636	0.136364							m1424	0.363636	0.636364
h1425	0.473684	0.526316							m1425	0.565217	0.434783
h1426	0.5	0.5							m1426	0.590909	0.409091
h1427	0.136364	0.863636							m1427	0.727273	0.272727
h1428	0.619048	0.380952							m1428	0.333333	0.666667
h1429	0.555556	0.444444							m1429	0.565217	0.434783
h1430	0.619048	0.380952							m1430	0.5	0.5
h1431	0.409091	0.590909							m1431	0.304348	0.695652
h1432	0.619048	0.380952							m1432	0.52381	0.47619
h1433	0.181818	0.818182							m1433	0.809524	0.190476
h1434	0.181818	0.818182							m1434	0.47619	0.52381
h1435	0.428571	0.571429							m1435	0.518519	0.481481
h1436	0.454545	0.545455							m1436	0.454545	0.545455
h1437	0.541667	0.458333							m1437	0.238095	0.761905
h1438	0.590909	0.409091							m1438	0.681818	0.318182
h1439	0.52381	0.47619							m1439	0.5	0.5
h1440	0.541667	0.458333							m1440	0.565217	0.434783
h1441	0.545455	0.454545							m1441	0.608696	0.391304
h1442	0.545455	0.454545							m1442	0.434783	0.565217
h1443	0.238095	0.761905							m1443	0.428571	0.571429
h1444	0.347826	0.652174							m1444	0.380952	0.619048
h1445	0.590909	0.409091							m1445	0.52381	0.47619
h1446	0.333333	0.666667							m1446	0.666667	0.333333
h1447	0.85	0.15							m1447	0.210526	0.789474
h1448	0.681818	0.318182							m1448	0.428571	0.571429
h1449	0.5	0.5							m1449	0.428571	0.571429
h1450	0.727273	0.272727							m1450	0.5	0.5
h1451	0.863636	0.136364							m1451	0.409091	0.590909
h1452	0.333333	0.666667							m1452	0.590909	0.409091
h1453	0.727273	0.272727							m1453	0.772727	0.227273
h1454	0.35	0.65							m1454	0.409091	0.590909
h1455	0.272727	0.727273							m1455	0.3	0.7
h1456	0.478261	0.521739							m1456	0.761905	0.238095
h1457	0.826087	0.173913							m1457	0.695652	0.304348
h1458	0.409091	0.590909							m1458	0.52381	0.47619
h1459	0.590909	0.409091							m1459	0.5	0.5
h1460	0.380952	0.619048							m1460	0.52381	0.47619
h1461	0.380952	0.619048							m1461	0.692308	0.307692
h1462	0.681818	0.318182							m1462	0.454545	0.545455
h1463	0.478261	0.521739							m1463	0.52381	0.47619
h1464	0.454545	0.545455							m1464	0.434783	0.565217
h1465	0.571429	0.428571							m1465	0.857143	0.142857
h1466	0.565217	0.434783							m1466	0.782609	0.217391
h1467	0.454545	0.545455							m1467	0.666667	0.333333
h1468	0.227273	0.772727							m1468	0.782609	0.217391
h1469	0.421053	0.578947							m1469	0.380952	0.619048
h1470	0.736842	0.263158							m1470	0.454545	0.545455
h1471	0.454545	0.545455							m1471	0.636364	0.363636
h1472	0.722222	0.277778							m1472	0.6	0.4
h1473	0.590909	0.409091							m1473	0.409091	0.590909
h1474	0.636364	0.363636							m1474	0.652174	0.347826
h1475	0.363636	0.636364							m1475	0.285714	0.714286
h1476	0.545455	0.454545							m1476	0.772727	0.227273
h1477	0.304348	0.695652							m1477	0.545455	0.454545
h1478	0.636364	0.363636							m1478	0.545455	0.454545
h1479	0.347826	0.652174							m1479	0.333333	0.666667
h1480	0.5	0.5							m1480	0.5	0.5
h1481	0.545455	0.454545							m1481	0.318182	0.681818
h1482	0.227273	0.772727							m1482	0.47619	0.52381
h1483	0.434783	0.565217							m1483	0.5	0.5
h1484	0.5	0.5							m1484	0.5	0.5
h1485	0.444444	0.555556							m1485	0.454545	0.545455
h1486	0.625	0.375							m1486	0.5	0.5
h1487	0.608696	0.391304							m1487	0.545455	0.454545
h1488	0.727273	0.272727							m1488	0.4	0.6
h1489	0.565217	0.434783							m1489	0.285714	0.714286
h1490	0.565217	0.434783							m1490	0.35	0.65
h1491	0.55	0.45							m1491	0.136364	0.863636
h1492	0.647059	0.352941							m1492	0.478261	0.521739
h1493	0.652174	0.347826							m1493	0.681818	0.318182
h1494	0.347826	0.652174							m1494	0.565217	0.434783
h1495	0.5	0.5							m1495	0.409091	0.590909
h1496	0.470588	0.529412							m1496	0.5	0.5
h1497	0.714286	0.285714							m1497	0.5	0.5
h1498	0.736842	0.263158							m1498	0.363636	0.636364
h1499	0.727273	0.272727							m1499	0.47619	0.52381
h1500	0.619048	0.380952							m1500	0.318182	0.681818
h1501	0.285714	0.714286							m1501	0.5	0.5
h1502	0.55	0.45							m1502	0.380952	0.619048
h1503	0.565217	0.434783							m1503	0.652174	0.347826
h1504	0.590909	0.409091							m1504	0.454545	0.545455
h1505	0.8	0.2							m1505	0.909091	0.0909091
h1506	0.631579	0.368421							m1506	0.409091	0.590909
h1507	0.478261	0.521739							m1507	0.363636	0.636364
h1508	0.681818	0.318182							m1508	0.636364	0.363636
h1509	0.5	0.5							m1509	0.52381	0.47619
h1510	0.380952	0.619048							m1510	0.333333	0.666667
h1511	0.409091	0.590909							m1511	0.5	0.5
h1512	0.5	0.5							m1512	0.666667	0.333333
h1513	0.391304	0.608696							m1513	0.272727	0.727273
h1514	0.285714	0.714286							m1514	0.681818	0.318182
h1515	0.833333	0.166667							m1515	0.590909	0.409091
h1516	0.5625	0.4375							m1516	0.363636	0.636364
h1517	0.590909	0.409091							m1517	0.454545	0.545455
h1518	0.55	0.45							m1518	0.791667	0.208333
h1519	0.5	0.5							m1519	0.545455	0.454545
h1520	0.608696	0.391304							m1520	0.347826	0.652174
h1521	0.52381	0.47619							m1521	0.238095	0.761905
h1522	0.636364	0.363636							m1522	0.5	0.5
h1523	0.695652	0.304348							m1523	0.590909	0.409091
h1524	0.625	0.375							m1524	0.363636	0.636364
h1525	0.478261	0.521739							m1525	0.380952	0.619048
h1526	0.375	0.625							m1526	0.434783	0.565217
h1527	0.285714	0.714286							m1527	0.428571	0.571429
h1528	0.590909	0.409091							m1528	0.5	0.5
h1529	0.272727	0.727273							m1529	0.695652	0.304348
h1530	0.590909	0.409091							m1530	0.545455	0.454545
h1531	0.409091	0.590909							m1531	0.136364	0.863636
h1532	0.636364	0.363636							m1532	0.608696	0.391304
h1533	0.363636	0.636364							m1533	0.363636	0.636364
h1534	0.777778	0.222222							m1534	0.318182	0.681818
h1535	0.190476	0.809524							m1535	0.272727	0.727273
h1536	0.380952	0.619048							m1536	0.347826	0.652174
h1537	0.5	0.5							m1537	0.590909	0.409091
h1538	0.590909	0.409091							m1538	0.652174	0.347826
h1539	0.409091	0.590909							m1539	0.545455	0.454545
h1540	0.608696	0.391304							m1540	0.434783	0.565217
h1541	0.590909	0.409091							m1541	0.227273	0.772727
h1542	0.647059	0.352941							m1542	0.521739	0.478261
h1543	0.5	0.5							m1543	0.52381	0.47619
h1544	0.727273	0.272727							m1544	0.541667	0.458333
h1545	0.454545	0.545455							m1545	0.590909	0.409091
h1546	0.545455	0.454545							m1546	0.428571	0.571429
h1547	0.619048	0.380952							m1547	0.363636	0.636364
h1548	0.681818	0.318182							m1548	0.380952	0.619048
h1549	0.409091	0.590909							m1549	0.652174	0.347826
h1550	0.68	0.32							m1550	0.363636	0.636364
h1551	0.681818	0.318182							m1551	0.347826	0.652174
h1552	0.55	0.45							m1552	0.454545	0.545455
h1553	0.454545	0.545455							m1553	0.4	0.6
h1554	0.478261	0.521739							m1554	0.304348	0.695652
h1555	0.190476	0.809524							m1555	0.478261	0.521739
h1556	0.5	0.5							m1556	0.416667	0.583333
h1557	0.347826	0.652174							m1557	0.5	0.5
h1558	0.619048	0.380952							m1558	0.5	0.5
h1559	0.5	0.5							m1559	0.545455	0.454545
h1560	0.565217	0.434783							m1560	0.363636	0.636364
h1561	0.375	0.625							m1561	0.590909	0.409091
h1562	0.5	0.5							m1562	0.714286	0.285714
h1563	0.5	0.5							m1563	0.64	0.36
h1564	0.5	0.5							m1564	0.5	0.5
h1565	0.363636	0.636364							m1565	0.409091	0.590909
h1566	0.666667	0.333333							m1566	0.428571	0.571429
h1567	0.208333	0.791667							m1567	0.5	0.5
h1568	0.454545	0.545455							m1568	0.5	0.5
h1569	0.681818	0.318182							m1569	0.695652	0.304348
h1570	0.5	0.5							m1570	0.428571	0.571429
h1571	0.619048	0.380952							m1571	0.5	0.5
h1572	0.478261	0.521739							m1572	0.52381	0.47619
h1573	0.681818	0.318182							m1573	0.636364	0.363636
h1574	0.454545	0.545455							m1574	0.5	0.5
h1575	0.454545	0.545455							m1575	0.409091	0.590909
h1576	0.666667	0.333333							m1576	0.666667	0.333333
h1577	0.761905	0.238095							m1577	0.35	0.65
h1578	0.571429	0.428571							m1578	0.454545	0.545455
h1579	0.695652	0.304348							m1579	0.681818	0.318182
h1580	0.5	0.5							m1580	0.545455	0.454545
h1581	0.583333	0.416667							m1581	0.428571	0.571429
h1582	0.333333	0.666667							m1582	0.380952	0.619048
h1583	0.136364	0.863636							m1583	0.454545	0.545455
h1584	0.47619	0.52381							m1584	0.695652	0.304348
h1585	0.727273	0.272727							m1585	0.545455	0.454545
h1586	0.428571	0.571429							m1586	0.636364	0.363636
h1587	0.428571	0.571429							m1587	0.5	0.5
h1588	0.380952	0.619048							m1588	0.8	0.2
h1589	0.47619	0.52381							m1589	0.727273	0.272727
h1590	0.666667	0.333333							m1590	0.565217	0.434783
h1591	0.272727	0.727273							m1591	0.777778	0.222222
h1592	0.857143	0.142857							m1592	0.545455	0.454545
h1593	0.619048	0.380952							m1593	0.363636	0.636364
h1594	0.5	0.5							m1594	0.409091	0.590909
h1595	0.5	0.5							m1595	0.47619	0.52381
h1596	0.608696	0.391304							m1596	0.318182	0.681818
h1597	0.333333	0.666667							m1597	0.761905	0.238095
h1598	0.318182	0.681818							m1598	0.590909	0.409091
h1599	0.285714	0.714286							m1599	0.727273	0.272727
h1600	0.65	0.35							m1600	0.772727	0.227273
h1601	0.478261	0.521739							m1601	0.380952	0.619048
h1602	0.684211	0.315789							m1602	0.590909	0.409091
h1603	0.608696	0.391304							m1603	0.708333	0.291667
h1604	0.363636	0.636364							m1604	0.333333	0.666667
h1605	0.3	0.7							m1605	0.52381	0.47619
h1606	0.428571	0.571429							m1606	0.1	0.9
h1607	0.52381	0.47619							m1607	0.727273	0.272727
h1608	0.590909	0.409091							m1608	0.727273	0.272727
h1609	0.73913	0.26087							m1609	0.391304	0.608696
h1610	0.681818	0.318182							m1610	0.181818	0.818182
h1611	0.72	0.28							m1611	0.227273	0.772727
h1612	0.590909	0.409091							m1612	0.590909	0.409091
h1613	0.428571	0.571429							m1613	0.47619	0.52381
h1614	0.409091	0.590909							m1614	0.52381	0.47619
h1615	0.454545	0.545455							m1615	0.52381	0.47619
h1616	0.333333	0.666667							m1616	0.636364	0.363636
h1617	0.47619	0.52381							m1617	0.142857	0.857143
h1618	0.5	0.5							m1618	0.454545	0.545455
h1619	0.478261	0.521739							m1619	0.583333	0.416667
h1620	0.47619	0.52381							m1620	0.48	0.52
h1621	0.347826	0.652174							m1621	0.5	0.5
h1622	0.6	0.4							m1622	0.571429	0.428571
h1623	0.388889	0.611111							m1623	0.571429	0.428571
h1624	0.5	0.5							m1624	0.608696	0.391304
h1625	0.428571	0.571429							m1625	0.571429	0.428571
h1626	0.47619	0.52381							m1626	0.368421	0.631579
h1627	0.26087	0.73913							m1627	0.904762	0.0952381
h1628	0.333333	0.666667							m1628	0.545455	0.454545
h1629	0.73913	0.26087							m1629	0.47619	0.52381
h1630	0.565217	0.434783							m1630	0.592593	0.407407
h1631	0.318182	0.681818							m1631	0.478261	0.521739
h1632	0.652174	0.347826							m1632	0.6	0.4
h1633	0.571429	0.428571							m1633	0.130435	0.869565
h1634	0.5	0.5							m1634	0.217391	0.782609
h1635	0.428571	0.571429							m1635	0.636364	0.363636
h1636	0.285714	0.714286							m1636	0.608696	0.391304
h1637	0.363636	0.636364							m1637	0.333333	0.666667
h1638	0.590909	0.409091							m1638	0.409091	0.590909
h1639	0.428571	0.571429							m1639	0.6	0.4
h1640	0.826087	0.173913							m1640	0.666667	0.333333
h1641	0.409091	0.590909							m1641	0.409091	0.590909
h1642	0.52381	0.47619							m1642	0.681818	0.318182
h1643	0.409091	0.590909							m1643	0.318182	0.681818
h1644	0.5	0.5							m1644	0.545455	0.454545
h1645	0.583333	0.416667							m1645	0.714286	0.285714
h1646	0.363636	0.636364							m1646	0.5	0.5
h1647	0.375	0.625							m1647	0.380952	0.619048
h1648	0.619048	0.380952							m1648	0.608696	0.391304
h1649	0.545455	0.454545							m1649	0.285714	0.714286
h1650	0.52381	0.47619							m1650	0.409091	0.590909
h1651	0.363636	0.636364							m1651	0.391304	0.608696
h1652	0.681818	0.318182							m1652	0.571429	0.428571
h1653	0.818182	0.181818							m1653	0.363636	0.636364
h1654	0.318182	0.681818							m1654	0.571429	0.428571
h1655	0.590909	0.409091							m1655	0.409091	0.590909
h1656	0.5	0.5							m1656	0.681818	0.318182
h1657	0.5	0.5							m1657	0.565217	0.434783
h1658	0.5	0.5							m1658	0.708333	0.291667
h1659	0.45	0.55							m1659	0.846154	0.153846
h1660	0.388889	0.611111							m1660	0.318182	0.681818
h1661	0.428571	0.571429							m1661	0.590909	0.409091
h1662	0.272727	0.727273							m1662	0.619048	0.380952
h1663	0.55	0.45							m1663	0.545455	0.454545
h1664	0.636364	0.363636							m1664	0.318182	0.681818
h1665	0.5	0.5							m1665	0.578947	0.421053
h1666	0.636364	0.363636							m1666	0.714286	0.285714
h1667	0.842105	0.157895							m1667	0.478261	0.521739
h1668	0.318182	0.681818							m1668	0.409091	0.590909
h1669	0.409091	0.590909							m1669	0.541667	0.458333
h1670	0.5	0.5							m1670	0.217391	0.782609
h1671	0.454545	0.545455							m1671	0.363636	0.636364
h1672	0.521739	0.478261							m1672	0.5	0.5
h1673	0.681818	0.318182							m1673	0.333333	0.666667
h1674	0.727273	0.272727							m1674	0.809524	0.190476
h1675	0.47619	0.52381							m1675	0.318182	0.681818
h1676	0.666667	0.333333							m1676	0.409091	0.590909
h1677	0.5	0.5							m1677	0.458333	0.541667
h1678	0.3	0.7							m1678	0.47619	0.52381
h1679	0.5	0.5							m1679	0.5	0.5
h1680	0.409091	0.590909							m1680	0.428571	0.571429
h1681	0.434783	0.565217							m1681	0.190476	0.809524
h1682	0.318182	0.681818							m1682	0.318182	0.681818
h1683	0.55	0.45							m1683	0.416667	0.583333
h1684	0.619048	0.380952							m1684	0.409091	0.590909
h1685	0.727273	0.272727							m1685	0.545455	0.454545
h1686	0.56	0.44							m1686	0.565217	0.434783
h1687	0.454545	0.545455							m1687	0.423077	0.576923
h1688	0.409091	0.590909							m1688	0.409091	0.590909
h1689	0.375	0.625							m1689	0.590909	0.409091
h1690	0.48	0.52							m1690	0.65	0.35
h1691	0.454545	0.545455							m1691	0.428571	0.571429
h1692	0.454545	0.545455							m1692	0.636364	0.363636
h1693	0.5	0.5							m1693	0.565217	0.434783
h1694	0.652174	0.347826							m1694	0.571429	0.428571
h1695	0.434783	0.565217							m1695	0.727273	0.272727
h1696	0.529412	0.470588							m1696	0.333333	0.666667
h1697	0.571429	0.428571							m1697	0.608696	0.391304
h1698	0.652174	0.347826							m1698	0.727273	0.272727
h1699	0.388889	0.611111							m1699	0.285714	0.714286
h1700	0.478261	0.521739							m1700	0.695652	0.304348
h1701	0.272727	0.727273							m1701	0.608696	0.391304
h1702	0.521739	0.478261							m1702	0.238095	0.761905
h1703	0.272727	0.727273							m1703	0.454545	0.545455
h1704	0.590909	0.409091							m1704	0.625	0.375
h1705	0.545455	0.454545							m1705	0.47619	0.52381
h1706	0.545455	0.454545							m1706	0.545455	0.454545
h1707	0.55	0.45							m1707	0.590909	0.409091
h1708	0.65	0.35							m1708	0.636364	0.363636
h1709	0.181818	0.818182							m1709	0.272727	0.727273
h1710	0.434783	0.565217							m1710	0.409091	0.590909
h1711	0.5	0.5							m1711	0.521739	0.478261
h1712	0.380952	0.619048							m1712	0.454545	0.545455
h1713	0.619048	0.380952							m1713	0.380952	0.619048
h1714	0.681818	0.318182							m1714	0.454545	0.545455
h1715	0.571429	0.428571							m1715	0.863636	0.136364
h1716	0.590909	0.409091							m1716	0.809524	0.190476
h1717	0.454545	0.545455							m1717	0.380952	0.619048
h1718	0.6	0.4							m1718	0.181818	0.818182
h1719	0.590909	0.409091							m1719	0.727273	0.272727
h1720	0.44	0.56							m1720	0.409091	0.590909
h1721	0.304348	0.695652							m1721	0.6	0.4
h1722	0.708333	0.291667							m1722	0.5	0.5
h1723	0.285714	0.714286							m1723	0.347826	0.652174
h1724	0.636364	0.363636							m1724	0.545455	0.454545
h1725	0.681818	0.318182							m1725	0.454545	0.545455
h1726	0.636364	0.363636							m1726	0.347826	0.652174
h1727	0.454545	0.545455							m1727	0.454545	0.545455
h1728	0.45	0.55							m1728	0.571429	0.428571
h1729	0.380952	0.619048							m1729	0.380952	0.619048
h1730	0.181818	0.818182							m1730	0.285714	0.714286
h1731	0.545455	0.454545							m1731	0.238095	0.761905
h1732	0.590909	0.409091							m1732	0.25	0.75
h1733	0.590909	0.409091							m1733	0.590909	0.409091
h1734	0.454545	0.545455							m1734	0.409091	0.590909
h1735	0.590909	0.409091							m1735	0.454545	0.545455
h1736	0.565217	0.434783							m1736	0.652174	0.347826
h1737	0.388889	0.611111							m1737	0.65	0.35
h1738	0.428571	0.571429							m1738	0.285714	0.714286
h1739	0.454545	0.545455							m1739	0.333333	0.666667
h1740	0.473684	0.526316							m1740	0.47619	0.52381
h1741	0.590909	0.409091							m1741	0.4	0.6
h1742	0.181818	0.818182							m1742	0.636364	0.363636
h1743	0.590909	0.409091							m1743	0.545455	0.454545
h1744	0.272727	0.727273							m1744	0.458333	0.541667
h1745	0.590909	0.409091							m1745	0.227273	0.772727
h1746	0.636364	0.363636							m1746	0.478261	0.521739
h1747	0.473684	0.526316							m1747	0.5	0.5
h1748	0.55	0.45							m1748	0.363636	0.636364
h1749	0.5	0.5							m1749	0.454545	0.545455
h1750	0.454545	0.545455							m1750	0.6	0.4
h1751	0.636364	0.363636							m1751	0.590909	0.409091
h1752	0.409091	0.590909							m1752	0.521739	0.478261
h1753	0.380952	0.619048							m1753	0.590909	0.409091
h1754	0.52381	0.47619							m1754	0.666667	0.333333
h1755	0.631579	0.368421							m1755	0.272727	0.727273
h1756	0.5	0.5							m1756	0.545455	0.454545
h1757	0.636364	0.363636							m1757	0.363636	0.636364
h1758	0.5	0.5							m1758	0.590909	0.409091
h1759	0.26087	0.73913							m1759	0.636364	0.363636
h1760	0.5	0.5							m1760	0.681818	0.318182
h1761	0.409091	0.590909							m1761	0.521739	0.478261
h1762	0.55	0.45							m1762	0.421053	0.578947
h1763	0.5	0.5							m1763	0.416667	0.583333
h1764	0.571429	0.428571							m1764	0.545455	0.454545
h1765	0.636364	0.363636							m1765	0.545455	0.454545
h1766	0.75	0.25							m1766	0.285714	0.714286
h1767	0.652174	0.347826							m1767	0.608696	0.391304
h1768	0.636364	0.363636							m1768	0.545455	0.454545
h1769	0.789474	0.210526							m1769	0.5	0.5
h1770	0.818182	0.181818							m1770	0.428571	0.571429
h1771	0.772727	0.227273							m1771	0.52381	0.47619
h1772	0.545455	0.454545							m1772	0.571429	0.428571
h1773	0.782609	0.217391							m1773	0.409091	0.590909
h1774	0.636364	0.363636							m1774	0.772727	0.227273
h1775	0.526316	0.473684							m1775	0.318182	0.681818
h1776	0.590909	0.409091							m1776	0.541667	0.458333
h1777	0.5	0.5							m1777	0.272727	0.727273
h1778	0.347826	0.652174							m1778	0.521739	0.478261
h1779	0.318182	0.681818							m1779	0.666667	0.333333
h1780	0.454545	0.545455							m1780	0.761905	0.238095
h1781	0.47619	0.52381							m1781	0.52381	0.47619
h1782	0.52381	0.47619							m1782	0.652174	0.347826
h1783	0.28	0.72							m1783	0.391304	0.608696
h1784	0.5	0.5							m1784	0.304348	0.695652
h1785	0.681818	0.318182							m1785	0.590909	0.409091
h1786	0.45	0.55							m1786	0.545455	0.454545
h1787	0.578947	0.421053							m1787	0.652174	0.347826
h1788	0.318182	0.681818							m1788	0.636364	0.363636
h1789	0.764706	0.235294							m1789	0.631579	0.368421
h1790	0.5	0.5							m1790	0.590909	0.409091
h1791	0.666667	0.333333							m1791	0.454545	0.545455
h1792	0.210526	0.789474							m1792	0.5	0.5
h1793	0.625	0.375							m1793	0.47619	0.52381
h1794	0.7	0.3							m1794	0.666667	0.333333
h1795	0.571429	0.428571							m1795	0.44	0.56
h1796	0.380952	0.619048							m1796	0.590909	0.409091
h1797	0.7	0.3							m1797	0.47619	0.52381
h1798	0.571429	0.428571							m1798	0.636364	0.363636
h1799	0.434783	0.565217							m1799	0.681818	0.318182
h1800	0.727273	0.272727							m1800	0.5	0.5
h1801	0.52381	0.47619							m1801	0.363636	0.636364
h1802	0.272727	0.727273							m1802	0.72	0.28
h1803	0.190476	0.809524							m1803	0.318182	0.681818
h1804	0.64	0.36							m1804	0.681818	0.318182
h1805	0.409091	0.590909							m1805	0.608696	0.391304
h1806	0.521739	0.478261							m1806	0.478261	0.521739
h1807	0.722222	0.277778							m1807	0.590909	0.409091
h1808	0.545455	0.454545							m1808	0.481481	0.518519
h1809	0.55	0.45							m1809	0.409091	0.590909
h1810	0.25	0.75							m1810	0.64	0.36
h1811	0.5	0.5							m1811	0.521739	0.478261
h1812	0.666667	0.333333							m1812	0.578947	0.421053
h1813	0.590909	0.409091							m1813	0.571429	0.428571
h1814	0.772727	0.227273							m1814	0.681818	0.318182
h1815	0.454545	0.545455							m1815	0.590909	0.409091
h1816	0.571429	0.428571							m1816	0.478261	0.521739
h1817	0.782609	0.217391							m1817	0.285714	0.714286
h1818	0.26087	0.73913							m1818	0.652174	0.347826
h1819	0.681818	0.318182							m1819	0.318182	0.681818
h1820	0.318182	0.681818							m1820	0.565217	0.434783
h1821	0.75	0.25							m1821	0.636364	0.363636
h1822	0.695652	0.304348							m1822	0.565217	0.434783
h1823	0.75	0.25							m1823	0.409091	0.590909
h1824	0.590909	0.409091							m1824	0.5	0.5
h1825	0.409091	0.590909							m1825	0.434783	0.565217
h1826	0.5	0.5							m1826	0.636364	0.363636
h1827	0.5	0.5							m1827	0.428571	0.571429
h1828	0.454545	0.545455							m1828	0.636364	0.363636
h1829	0.590909	0.409091							m1829	0.409091	0.590909
h1830	0.52381	0.47619							m1830	0.428571	0.571429
h1831	0.565217	0.434783							m1831	0.590909	0.409091
h1832	0.625	0.375							m1832	0.285714	0.714286
h1833	0.52381	0.47619							m1833	0.238095	0.761905
h1834	0.5	0.5							m1834	0.636364	0.363636
h1835	0.954545	0.0454545							m1835	0.25	0.75
h1836	0.590909	0.409091							m1836	0.238095	0.761905
h1837	0.333333	0.666667							m1837	0.521739	0.478261
h1838	0.590909	0.409091							m1838	0.428571	0.571429
h1839	0.608696	0.391304							m1839	0.521739	0.478261
h1840	0.772727	0.227273							m1840	0.380952	0.619048
h1841	0.409091	0.590909							m1841	0.272727	0.727273
h1842	0.636364	0.363636							m1842	0.608696	0.391304
h1843	0.636364	0.363636							m1843	0.5	0.5
h1844	0.545455	0.454545							m1844	0.590909	0.409091
h1845	0.571429	0.428571							m1845	0.55	0.45
h1846	0.454545	0.545455							m1846	0.565217	0.434783
h1847	0.347826	0.652174							m1847	0.26087	0.73913
h1848	0.272727	0.727273							m1848	0.666667	0.333333
h1849	0.684211	0.315789							m1849	0.315789	0.684211
h1850	0.652174	0.347826							m1850	0.695652	0.304348
h1851	0.590909	0.409091							m1851	0.4	0.6
h1852	0.5	0.5							m1852	0.818182	0.181818
h1853	0.695652	0.304348							m1853	0.666667	0.333333
h1854	0.318182	0.681818							m1854	0.565217	0.434783
h1855	0.454545	0.545455							m1855	0.478261	0.521739
h1856	0.545455	0.454545							m1856	0.47619	0.52381
h1857	0.363636	0.636364							m1857	0.181818	0.818182
h1858	0.727273	0.272727							m1858	0.35	0.65
h1859	0.47619	0.52381							m1859	0.333333	0.666667
h1860	0.454545	0.545455							m1860	0.818182	0.181818
h1861	0.434783	0.565217							m1861	0.545455	0.454545
h1862	0.333333	0.666667							m1862	0.695652	0.304348
h1863	0.590909	0.409091							m1863	0.409091	0.590909
h1864	0.590909	0.409091							m1864	0.608696	0.391304
h1865	0.409091	0.590909							m1865	0.590909	0.409091
h1866	0.473684	0.526316							m1866	0.47619	0.52381
h1867	0.238095	0.761905							m1867	0.478261	0.521739
h1868	0.363636	0.636364							m1868	0.5	0.5
h1869	0.391304	0.608696							m1869	0.272727	0.727273
h1870	0.391304	0.608696							m1870	0.454545	0.545455
h1871	0.25	0.75							m1871	0.1	0.9
h1872	0.428571	0.571429							m1872	0.5	0.5
h1873	0.666667	0.333333							m1873	0.454545	0.545455
h1874	0.590909	0.409091							m1874	0.428571	0.571429
h1875	0.705882	0.294118							m1875	0.545455	0.454545
h1876	0.571429	0.428571							m1876	0.363636	0.636364
h1877	0.7	0.3							m1877	0.478261	0.521739
h1878	0.142857	0.857143							m1878	0.380952	0.619048
h1879	0.545455	0.454545							m1879	0.636364	0.363636
h1880	0.590909	0.409091							m1880	0.409091	0.590909
h1881	0.727273	0.272727							m1881	0.5	0.5
h1882	0.5	0.5							m1882	0.52381	0.47619
h1883	0.434783	0.565217							m1883	0.782609	0.217391
h1884	0.636364	0.363636							m1884	0.391304	0.608696
h1885	0.173913	0.826087							m1885	0.409091	0.590909
h1886	0.8	0.2							m1886	0.409091	0.590909
h1887	0.333333	0.666667							m1887	0.45	0.55
h1888	0.47619	0.52381							m1888	0.363636	0.636364
h1889	0.454545	0.545455							m1889	0.428571	0.571429
h1890	0.545455	0.454545							m1890	0.619048	0.380952
h1891	0.590909	0.409091							m1891	0.619048	0.380952
h1892	0.333333	0.666667							m1892	0.5	0.5
h1893	0.272727	0.727273							m1893	0.590909	0.409091
h1894	0.421053	0.578947							m1894	0.565217	0.434783
h1895	0.363636	0.636364							m1895	0.727273	0.272727
h1896	0.590909	0.409091							m1896	0.238095	0.761905
h1897	0.73913	0.26087							m1897	0.782609	0.217391
h1898	0.526316	0.473684							m1898	0.409091	0.590909
h1899	0.454545	0.545455							m1899	0.666667	0.333333
h1900	0.695652	0.304348							m1900	0.590909	0.409091
h1901	0.52381	0.47619							m1901	0.869565	0.130435
h1902	0.478261	0.521739							m1902	0.7	0.3
h1903	0.5	0.5							m1903	0.409091	0.590909
h1904	0.772727	0.227273							m1904	0.105263	0.894737
h1905	0.545455	0.454545							m1905	0.5	0.5
h1906	0.666667	0.333333							m1906	0.318182	0.681818
h1907	0.409091	0.590909							m1907	0.318182	0.681818
h1908	0.47619	0.52381							m1908	0.545455	0.454545
h1909	0.136364	0.863636							m1909	0.52381	0.47619
h1910	0.363636	0.636364							m1910	0.590909	0.409091
h1911	0.409091	0.590909							m1911	0.5	0.5
h1912	0.478261	0.521739							m1912	0.363636	0.636364
h1913	0.428571	0.571429							m1913	0.576923	0.423077
h1914	0.545455	0.454545							m1914	0.772727	0.227273
h1915	0.227273	0.772727							m1915	0.285714	0.714286
h1916	0.272727	0.727273
h1917	0.571429	0.428571
h1918	0.571429	0.428571
h1919	0.619048	0.380952
h1920	0.571429	0.428571
h1921	0.227273	0.772727
h1922	0.545455	0.454545
h1923	0.571429	0.428571
h1924	0.736842	0.263158
h1925	0.619048	0.380952
h1926	0.47619	0.52381
h1927	0.5	0.5
h1928	0.5	0.5
h1929	0.681818	0.318182
h1930	0.409091	0.590909
h1931	0.333333	0.666667
h1932	0.478261	0.521739
h1933	0.73913	0.26087
h1934	0.333333	0.666667
h1935	0.380952	0.619048
h1936	0.238095	0.761905
h1937	0.25	0.75
h1938	0.5	0.5
h1939	0.52381	0.47619
h1940	0.428571	0.571429
h1941	0.636364	0.363636
h1942	0.578947	0.421053
h1943	0.190476	0.809524
h1944	0.681818	0.318182
h1945	0.391304	0.608696
h1946	0.47619	0.52381
h1947	0.5	0.5
h1948	0.45	0.55
h1949	0.5	0.5
h1950	0.772727	0.227273
h1951	0.772727	0.227273
h1952	0.190476	0.809524
h1953	0.545455	0.454545
h1954	0.0952381	0.904762
h1955	0.318182	0.681818
h1956	0.428571	0.571429
h1957	0.73913	0.26087
h1958	0.380952	0.619048
h1959	0.5	0.5
h1960	0.714286	0.285714
h1961	0.772727	0.227273
h1962	0.545455	0.454545
h1963	0.318182	0.681818
h1964	0.4	0.6
h1965	0.3	0.7
h1966	0.692308	0.307692
h1967	0.235294	0.764706
h1968	0.347826	0.652174
h1969	0.15	0.85
h1970	0.590909	0.409091
h1971	0.631579	0.368421
h1972	0.608696	0.391304
h1973	0.681818	0.318182
h1974	0.5	0.5
h1975	0.565217	0.434783
h1976	0.5	0.5
h1977	0.5	0.5
h1978	0.823529	0.176471
h1979	0.5	0.5
h1980	0.583333	0.416667
h1981	0.521739	0.478261
h1982	0.590909	0.409091
h1983	0.565217	0.434783
h1984	0.47619	0.52381
h1985	0.291667	0.708333
h1986	0.681818	0.318182
h1987	0.695652	0.304348
h1988	0.571429	0.428571
h1989	0.32	0.68
h1990	0.681818	0.318182
h1991	0.545455	0.454545
h1992	0.52381	0.47619
h1993	0.6	0.4
h1994	0.454545	0.545455
h1995	0.636364	0.363636
h1996	0.571429	0.428571
h1997	0.529412	0.470588
h1998	0.434783	0.565217
[truncated: 590 more rows]

## Sheet: Sheet2
	Purine	22	16	6	3.42054	Purine	21	13	8	2.64591	Purine	23	10	13	2.79924	Purine	22	15	7	3.48019	Purine	22	13	9	2.79731
	0.727273	22	10	12		0.619048	21	9	12		0.434783	21	15	6		0.681818	22	11	11		0.590909	22	9	13
	0.454545	22	11	11		0.428571	22	10	12		0.714286	22	11	11		0.5	22	13	9		0.409091	23	9	14
	0.5	22	9	13		0.454545	23	8	15		0.5	22	9	13		0.590909	23	8	15		0.391304	21	3	18
	0.409091	22	7	15		0.347826	22	13	9		0.409091	18	11	7		0.347826	22	15	7		0.142857	22	8	14
	0.318182	21	5	16		0.590909	22	13	9		0.611111	21	10	11		0.681818	22	13	9		0.363636	24	5	19
	0.238095	23	10	13		0.590909	20	13	7		0.47619	27	18	9		0.590909	21	15	6		0.208333	22	9	13
	0.434783	22	11	11		0.65	23	15	8		0.666667	22	8	14		0.714286	23	17	6		0.409091	17	7	10
	0.5	24	17	7		0.652174	22	13	9		0.363636	22	4	18		0.73913	22	5	17		0.411765	22	11	11
	0.708333	24	16	8		0.590909	23	14	9		0.181818	22	6	16		0.227273	22	13	9		0.5	22	8	14
	0.666667	20	11	9		0.608696	22	11	11		0.272727	20	9	11		0.590909	25	18	7		0.363636	22	9	13
	0.55	21	7	14		0.5	22	21	1		0.45	22	11	11		0.72	24	11	13		0.409091	18	13	5
	0.333333	21	8	13		0.954545	22	11	11		0.5	22	17	5		0.458333	23	10	13		0.722222	22	7	15
	0.380952	21	10	11		0.5	22	13	9		0.772727	23	13	10		0.434783	22	11	11		0.318182	22	16	6
	0.47619	22	15	7		0.590909	23	13	10		0.565217	22	13	9		0.5	23	12	11		0.727273	23	13	10
	0.681818	22	11	11		0.565217	21	9	12		0.590909	22	7	15		0.521739	20	3	17		0.565217	21	14	7
	0.5	23	14	9		0.428571	22	12	10		0.318182	23	8	15		0.15	22	5	17		0.666667	22	10	12
	0.608696	21	14	7		0.545455	19	9	10		0.347826	21	10	11		0.227273	24	14	10		0.454545	22	7	15
	0.666667	23	19	4		0.473684	22	11	11		0.47619	22	9	13		0.583333	20	9	11		0.318182	22	12	10
	0.826087	22	9	13		0.5	22	10	12		0.409091	23	14	9		0.45	22	11	11		0.545455	21	11	10
	0.409091	23	8	15		0.454545	21	8	13		0.608696	22	10	12		0.5	21	5	16		0.52381	22	13	9
	0.347826	22	10	12		0.380952	22	18	4		0.454545	23	11	12		0.238095	22	7	15		0.590909	22	15	7
	0.454545	23	11	12		0.818182	21	9	12		0.478261	21	9	12		0.318182	22	17	5		0.681818	21	13	8
	0.478261	24	11	13		0.428571	23	10	13		0.428571	23	13	10		0.772727	22	13	9		0.619048	22	10	12
	0.458333	19	17	2		0.434783	22	11	11		0.565217	17	9	8		0.590909	22	10	12		0.454545	22	9	13
	0.894737	20	12	8		0.5	22	17	5		0.529412	22	8	14		0.454545	21	6	15		0.409091	22	5	17
	0.6	22	9	13		0.772727	21	14	7		0.363636	22	11	11		0.285714	24	19	5		0.227273	21	15	6
	0.409091	23	18	5		0.666667	24	12	12		0.5	24	16	8		0.791667	26	15	11		0.714286	24	10	14
	0.782609	23	8	15		0.5	22	13	9		0.666667	21	13	8		0.576923	23	12	11		0.416667	21	8	13
	0.347826	22	16	6		0.590909	20	13	7		0.619048	23	14	9		0.521739	21	15	6		0.380952	22	10	12
	0.727273	21	11	10		0.65	24	15	9		0.608696	22	13	9		0.714286	21	11	10		0.454545	22	12	10
	0.52381	22	6	16		0.625	22	8	14		0.590909	21	9	12		0.52381	23	16	7		0.545455	22	17	5
	0.272727	21	11	10		0.363636	22	7	15		0.428571	22	9	13		0.695652	20	9	11		0.772727	23	9	14
	0.52381	21	11	10		0.318182	21	9	12		0.409091	23	13	10		0.45	22	11	11		0.391304	21	9	12
	0.52381	19	12	7		0.428571	21	10	11		0.565217	23	13	10		0.5	22	13	9		0.428571	21	10	11
	0.631579	22	9	13		0.47619	21	9	12		0.565217	22	12	10		0.590909	21	13	8		0.47619	22	3	19
	0.409091	22	18	4		0.428571	21	11	10		0.545455	23	9	14		0.619048	22	12	10		0.136364	22	11	11
	0.818182	22	10	12		0.52381	23	11	12		0.391304	22	13	9		0.545455	22	11	11		0.5	23	11	12
	0.454545	20	6	14		0.478261	22	8	14		0.590909	23	6	17		0.5	22	6	16		0.478261	22	12	10
	0.3	22	6	16		0.363636	24	19	5		0.26087	19	13	6		0.272727	24	10	14		0.545455	22	12	10
	0.272727	25	11	14		0.791667	21	12	9		0.684211	22	17	5		0.416667	24	12	12		0.545455	19	7	12
	0.44	20	4	16		0.571429	23	12	11		0.772727	19	10	9		0.5	22	12	10		0.368421	21	11	10
	0.2	20	13	7		0.521739	23	8	15		0.526316	22	8	14		0.545455	19	6	13		0.52381	22	10	12
	0.65	22	9	13		0.347826	22	11	11		0.363636	21	11	10		0.315789	22	14	8		0.454545	19	6	13
	0.409091	22	14	8		0.5	23	10	13		0.52381	22	13	9		0.636364	17	7	10		0.315789	21	13	8
	0.636364	21	14	7		0.434783	21	10	11		0.590909	23	10	13		0.411765	24	16	8		0.619048	23	11	12
	0.666667	23	18	5		0.47619	21	11	10		0.434783	22	7	15		0.666667	21	6	15		0.478261	19	14	5
	0.782609	24	20	4		0.52381	23	9	14		0.318182	24	11	13		0.285714	22	14	8		0.736842	22	10	12
	0.833333	22	7	15		0.391304	22	12	10		0.458333	22	9	13		0.636364	22	10	12		0.454545	20	5	15
	0.318182	22	11	11		0.545455	21	9	12		0.409091	22	7	15		0.454545	21	12	9		0.25	22	8	14
	0.5	22	12	10		0.428571	20	16	4		0.318182	20	10	10		0.571429	21	9	12		0.363636	23	8	15
	0.545455	21	9	12		0.8	23	9	14		0.5	20	16	4		0.428571	25	17	8		0.347826	21	12	9
	0.428571	23	14	9		0.391304	21	10	11		0.8	21	9	12		0.68	22	17	5		0.571429	18	7	11
	0.608696	20	6	14		0.47619	22	10	12		0.428571	19	12	7		0.772727	23	11	12		0.388889	23	10	13
	0.3	22	14	8		0.454545	20	6	14		0.631579	23	11	12		0.478261	22	13	9		0.434783	23	9	14
	0.636364	22	11	11		0.3	21	12	9		0.478261	22	11	11		0.590909	22	10	12		0.391304	22	12	10
	0.5	21	2	19		0.571429	21	10	11		0.5	22	12	10		0.454545	24	12	12		0.545455	22	11	11
	0.0952381	22	9	13		0.47619	23	15	8		0.545455	21	5	16		0.5	22	14	8		0.5	22	8	14
	0.409091	22	12	10		0.652174	20	10	10		0.238095	24	15	9		0.636364	23	12	11		0.363636	22	12	10
	0.545455	23	11	12		0.5	21	13	8		0.625	23	15	8		0.521739	22	10	12		0.545455	22	12	10
	0.478261	21	10	11		0.619048	22	16	6		0.652174	22	10	12		0.454545	22	10	12		0.545455	22	13	9
	0.47619	19	8	11		0.727273	20	10	10		0.454545	21	13	8		0.454545	22	10	12		0.590909	22	8	14
	0.421053	22	10	12		0.5	21	10	11		0.619048	22	12	10		0.454545	23	8	15		0.363636	20	5	15
	0.454545	22	12	10		0.47619	22	16	6		0.545455	19	15	4		0.347826	22	11	11		0.25	20	11	9
	0.545455	24	11	13		0.727273	22	8	14		0.789474	21	14	7		0.5	22	13	9		0.55	22	9	13
	0.458333	23	12	11		0.363636	23	14	9		0.666667	22	14	8		0.590909	21	11	10		0.409091	22	8	14
	0.521739	21	6	15		0.608696	22	3	19		0.636364	22	12	10		0.52381	21	15	6		0.363636	21	9	12
	0.285714	18	12	6		0.136364	20	7	13		0.545455	22	15	7		0.714286	22	6	16		0.428571	22	10	12
	0.666667	23	15	8		0.35	21	8	13		0.681818	22	10	12		0.272727	24	11	13		0.454545	22	10	12
	0.652174	21	10	11		0.380952	22	10	12		0.454545	22	15	7		0.458333	23	13	10		0.454545	21	9	12
	0.47619	22	8	14		0.454545	20	13	7		0.681818	22	13	9		0.565217	23	9	14		0.428571	22	4	18
	0.363636	22	15	7		0.65	22	13	9		0.590909	22	11	11		0.391304	21	11	10		0.181818	22	12	10
	0.681818	21	6	15		0.590909	21	11	10		0.5	22	11	11		0.52381	22	5	17		0.545455	21	7	14
	0.285714	18	12	6		0.52381	20	11	9		0.5	22	17	5		0.227273	23	10	13		0.333333	22	10	12
	0.666667	21	14	7		0.55	23	13	10		0.772727	22	12	10		0.434783	22	7	15		0.454545	22	11	11
	0.666667	22	17	5		0.565217	23	10	13		0.545455	22	15	7		0.318182	22	13	9		0.5	22	10	12
	0.772727	24	10	14		0.434783	18	6	12		0.681818	23	16	7		0.590909	22	10	12		0.454545	21	9	12
	0.416667	21	9	12		0.333333	22	14	8		0.695652	21	10	11		0.454545	20	6	14		0.428571	22	14	8
	0.428571	22	8	14		0.636364	21	11	10		0.47619	22	13	9		0.3	23	13	10		0.636364	21	14	7
	0.363636	21	12	9		0.52381	20	12	8		0.590909	22	7	15		0.565217	23	8	15		0.666667	18	13	5
	0.571429	18	9	9		0.6	22	11	11		0.318182	20	10	10		0.347826	22	9	13		0.722222	23	13	10
	0.5	21	6	15		0.5	21	12	9		0.5	22	12	10		0.409091	22	7	15		0.565217	21	7	14
	0.285714	22	10	12		0.571429	23	10	13		0.545455	22	13	9		0.318182	21	16	5		0.333333	22	9	13
	0.454545	21	14	7		0.434783	20	8	12		0.590909	22	9	13		0.761905	22	8	14		0.409091	20	9	11
	0.666667	21	8	13		0.4	21	15	6		0.409091	21	10	11		0.363636	21	4	17		0.45	24	10	14
	0.380952	21	5	16		0.714286	22	9	13		0.47619	17	5	12		0.190476	24	11	13		0.416667	19	15	4
	0.238095	27	12	15		0.409091	22	11	11		0.294118	21	13	8		0.458333	21	13	8		0.789474	23	7	16
	0.444444	17	12	5		0.5	23	13	10		0.619048	22	9	13		0.619048	22	15	7		0.304348	21	10	11
	0.705882	20	15	5		0.565217	22	11	11		0.409091	21	13	8		0.681818	23	11	12		0.47619	21	13	8
	0.75	21	5	16		0.5	20	10	10		0.619048	21	12	9		0.478261	22	10	12		0.619048	22	10	12
	0.238095	19	13	6		0.5	22	12	10		0.571429	22	11	11		0.454545	22	8	14		0.454545	22	12	10
	0.684211	18	9	9		0.545455	21	12	9		0.5	22	15	7		0.363636	22	12	10		0.545455	22	8	14
	0.5	22	11	11		0.571429	22	12	10		0.681818	22	13	9		0.545455	22	9	13		0.363636	22	8	14
	0.5	20	13	7		0.545455	22	10	12		0.590909	21	12	9		0.409091	23	15	8		0.363636	21	8	13
	0.65	23	10	13		0.454545	21	11	10		0.571429	22	8	14		0.652174	22	16	6		0.380952	21	6	15
	0.434783	19	13	6		0.52381	21	13	8		0.363636	23	10	13		0.727273	24	12	12		0.285714	22	12	10
	0.684211	22	10	12		0.619048	21	13	8		0.434783	22	10	12		0.5	23	12	11		0.545455	22	10	12
	0.454545	20	15	5		0.619048	24	13	11		0.454545	22	17	5		0.521739	23	5	18		0.454545	21	10	11
	0.75	22	6	16		0.541667	20	10	10		0.772727	21	11	10		0.217391	21	12	9		0.47619	22	16	6
	0.272727	21	3	18		0.5	21	11	10		0.52381	21	15	6		0.571429	21	13	8		0.727273	23	12	11
	0.142857	24	9	15		0.52381	22	9	13		0.714286	22	9	13		0.619048	22	10	12		0.521739	22	9	13
	0.375	25	22	3		0.409091	22	15	7		0.409091	22	14	8		0.454545	22	11	11		0.409091	22	11	11
	0.88	23	10	13		0.681818	21	12	9		0.636364	21	9	12		0.5	22	7	15		0.5	24	13	11
	0.434783	22	6	16		0.571429	21	10	11		0.428571	17	12	5		0.318182	24	13	11		0.541667	20	10	10
	0.272727	23	15	8		0.47619	23	19	4		0.705882	23	11	12		0.541667	22	15	7		0.5	22	12	10
	0.652174	22	10	12		0.826087	22	13	9		0.478261	22	11	11		0.681818	22	7	15		0.545455	22	11	11
	0.454545	22	8	14		0.590909	21	9	12		0.5	22	8	14		0.318182	22	4	18		0.5	22	8	14
	0.363636	21	12	9		0.428571	22	7	15		0.363636	23	10	13		0.181818	22	8	14		0.363636	24	10	14
	0.571429	22	11	11		0.318182	23	9	14		0.434783	20	9	11		0.363636	19	4	15		0.416667	22	12	10
	0.5	24	13	11		0.391304	22	9	13		0.45	22	11	11		0.210526	21	18	3		0.545455	18	3	15
	0.541667	23	14	9		0.409091	22	6	16		0.5	21	11	10		0.857143	22	13	9		0.166667	21	10	11
	0.608696	22	11	11		0.272727	21	13	8		0.52381	23	5	18		0.590909	22	14	8		0.47619	20	14	6
	0.5	21	10	11		0.619048	22	11	11		0.217391	22	12	10		0.636364	23	12	11		0.7	23	16	7
	0.47619	21	10	11		0.5	22	15	7		0.545455	22	12	10		0.521739	23	8	15		0.695652	22	10	12
	0.47619	23	12	11		0.681818	22	17	5		0.545455	24	17	7		0.347826	18	10	8		0.454545	19	7	12
	0.521739	21	16	5		0.772727	22	14	8		0.708333	21	14	7		0.555556	22	11	11		0.368421	22	13	9
	0.761905	19	11	8		0.636364	22	8	14		0.666667	22	13	9		0.5	24	12	12		0.590909	24	8	16
	0.578947	24	17	7		0.363636	21	10	11		0.590909	19	16	3		0.5	22	4	18		0.333333	23	11	12
	0.708333	21	13	8		0.47619	21	9	12		0.842105	23	11	12		0.181818	21	6	15		0.478261	24	11	13
	0.619048	21	13	8		0.428571	23	15	8		0.478261	20	11	9		0.285714	22	9	13		0.458333	22	10	12
	0.619048	22	11	11		0.652174	22	10	12		0.55	21	13	8		0.409091	20	12	8		0.454545	22	6	16
	0.5	22	11	11		0.454545	22	11	11		0.619048	23	12	11		0.6	23	12	11		0.272727	18	8	10
	0.5	24	15	9		0.5	22	12	10		0.521739	22	11	11		0.521739	22	10	12		0.444444	25	12	13
	0.625	22	11	11		0.545455	22	13	9		0.5	22	14	8		0.454545	22	14	8		0.48	23	11	12
	0.5	22	13	9		0.590909	21	9	12		0.636364	21	8	13		0.636364	22	6	16		0.478261	22	13	9
	0.590909	21	14	7		0.428571	20	10	10		0.380952	22	8	14		0.272727	21	11	10		0.590909	22	11	11
	0.666667	22	8	14		0.5	23	19	4		0.363636	22	7	15		0.52381	21	9	12		0.5	22	7	15
	0.363636	22	10	12		0.826087	21	7	14		0.318182	23	10	13		0.428571	22	13	9		0.318182	23	15	8
	0.454545	23	15	8		0.333333	21	10	11		0.434783	21	9	12		0.590909	21	15	6		0.652174	24	11	13
	0.652174	18	13	5		0.47619	22	11	11		0.428571	23	16	7		0.714286	20	14	6		0.458333	23	10	13
	0.722222	17	7	10		0.5	21	15	6		0.695652	20	11	9		0.7	23	11	12		0.434783	22	6	16
	0.411765	22	10	12		0.714286	21	12	9		0.55	22	9	13		0.478261	23	11	12		0.272727	22	13	9
	0.454545	22	16	6		0.571429	22	9	13		0.409091	23	17	6		0.478261	21	7	14		0.590909	22	11	11
	0.727273	20	6	14		0.409091	22	4	18		0.73913	21	9	12		0.333333	22	9	13		0.5	21	5	16
	0.3	22	5	17		0.181818	21	10	11		0.428571	23	9	14		0.409091	22	17	5		0.238095	23	10	13
	0.227273	22	18	4		0.47619	22	11	11		0.391304	22	13	9		0.772727	21	15	6		0.434783	22	8	14
	0.818182	18	13	5		0.5	22	11	11		0.590909	21	11	10		0.714286	23	13	10		0.363636	22	6	16
	0.722222	20	15	5		0.5	24	14	10		0.52381	23	13	10		0.565217	23	11	12		0.272727	23	14	9
	0.75	22	5	17		0.583333	21	12	9		0.565217	24	8	16		0.478261	21	10	11		0.608696	22	8	14
	0.227273	17	6	11		0.571429	22	9	13		0.333333	20	10	10		0.47619	20	12	8		0.363636	19	6	13
	0.352941	23	10	13		0.409091	22	9	13		0.5	23	11	12		0.6	23	16	7		0.315789	22	11	11
	0.434783	20	3	17		0.409091	20	11	9		0.478261	21	11	10		0.695652	23	14	9		0.5	22	17	5
	0.15	21	13	8		0.55	21	11	10		0.52381	22	13	9		0.608696	22	12	10		0.772727	21	13	8
	0.619048	22	14	8		0.52381	23	12	11		0.590909	22	7	15		0.545455	25	15	10		0.619048	22	16	6
	0.636364	22	7	15		0.521739	20	8	12		0.318182	22	12	10		0.6	19	13	6		0.727273	22	15	7
	0.318182	21	7	14		0.4	22	11	11		0.545455	22	13	9		0.684211	22	16	6		0.681818	22	13	9
	0.333333	19	9	10		0.5	21	4	17		0.590909	23	9	14		0.727273	21	10	11		0.590909	21	12	9
	0.473684	22	13	9		0.190476	21	11	10		0.391304	21	12	9		0.47619	22	12	10		0.571429	25	10	15
	0.590909	20	15	5		0.52381	18	6	12		0.571429	22	12	10		0.545455	20	5	15		0.4	22	8	14
	0.75	22	12	10		0.333333	22	12	10		0.545455	19	13	6		0.25	23	20	3		0.363636	23	7	16
	0.545455	22	6	16		0.545455	22	10	12		0.684211	22	11	11		0.869565	23	12	11		0.304348	22	11	11
	0.272727	20	12	8		0.454545	22	10	12		0.5	23	7	16		0.521739	22	7	15		0.5	20	7	13
	0.6	22	8	14		0.454545	23	8	15		0.304348	22	9	13		0.318182	23	13	10		0.35	22	4	18
	0.363636	22	10	12		0.347826	20	12	8		0.409091	22	9	13		0.565217	22	14	8		0.181818	22	14	8
	0.454545	22	11	11		0.6	22	10	12		0.409091	22	12	10		0.636364	22	13	9		0.636364	23	12	11
	0.5	22	18	4		0.454545	21	9	12		0.545455	22	12	10		0.590909	23	10	13		0.521739	22	11	11
	0.818182	24	11	13		0.428571	22	11	11		0.545455	21	9	12		0.434783	21	11	10		0.5	21	12	9
	0.458333	19	14	5		0.5	21	9	12		0.428571	18	9	9		0.52381	15	3	12		0.571429	23	12	11
	0.736842	22	13	9		0.428571	22	9	13		0.5	20	9	11		0.2	18	12	6		0.521739	19	9	10
	0.590909	22	10	12		0.409091	22	10	12		0.45	19	5	14		0.666667	22	11	11		0.473684	22	5	17
	0.454545	23	11	12		0.454545	22	13	9		0.263158	21	10	11		0.5	22	8	14		0.227273	23	13	10
	0.478261	23	9	14		0.590909	22	9	13		0.47619	21	7	14		0.363636	23	7	16		0.565217	22	6	16
	0.391304	22	12	10		0.409091	21	15	6		0.333333	21	12	9		0.304348	22	8	14		0.272727	22	13	9
	0.545455	22	9	13		0.714286	21	10	11		0.571429	22	9	13		0.363636	21	11	10		0.590909	21	12	9
	0.409091	24	16	8		0.47619	22	10	12		0.409091	19	15	4		0.52381	22	6	16		0.571429	23	8	15
	0.666667	20	14	6		0.454545	21	9	12		0.789474	20	7	13		0.272727	23	6	17		0.347826	22	8	14
	0.7	22	13	9		0.428571	23	13	10		0.35	22	13	9		0.26087	22	8	14		0.363636	21	9	12
	0.590909	23	8	15		0.565217	21	12	9		0.590909	21	10	11		0.363636	23	13	10		0.428571	21	14	7
	0.347826	23	13	10		0.571429	22	12	10		0.47619	22	11	11		0.565217	23	11	12		0.666667	22	7	15
	0.565217	22	12	10		0.545455	21	13	8		0.5	22	7	15		0.478261	22	9	13		0.318182	23	13	10
	0.545455	22	12	10		0.619048	21	13	8		0.318182	23	10	13		0.409091	22	3	19		0.565217	24	8	16
	0.545455	20	5	15		0.619048	20	8	12		0.434783	23	15	8		0.136364	21	13	8		0.333333	23	11	12
	0.25	22	13	9		0.4	22	8	14		0.652174	22	7	15		0.619048	23	14	9		0.478261	22	10	12
	0.590909	23	14	9		0.363636	20	12	8		0.318182	22	13	9		0.608696	22	16	6		0.454545	19	10	9
	0.608696	21	5	16		0.6	20	15	5		0.590909	22	12	10		0.727273	22	10	12		0.526316	19	7	12
	0.238095	22	8	14		0.75	21	9	12		0.545455	20	5	15		0.454545	24	6	18		0.368421	17	11	6
	0.363636	22	17	5		0.428571	21	14	7		0.25	22	11	11		0.25	21	12	9		0.647059	22	6	16
	0.772727	25	18	7		0.666667	22	11	11		0.5	19	6	13		0.571429	21	13	8		0.272727	23	15	8
	0.72	22	13	9		0.5	20	10	10		0.315789	22	13	9		0.619048	22	15	7		0.652174	22	10	12
	0.590909	22	12	10		0.5	21	12	9		0.590909	21	9	12		0.681818	22	15	7		0.454545	17	9	8
	0.545455	21	17	4		0.571429	21	15	6		0.428571	21	9	12		0.681818	23	10	13		0.529412	22	9	13
	0.809524	21	6	15		0.714286	23	14	9		0.428571	22	16	6		0.434783	22	11	11		0.409091	20	11	9
	0.285714	21	14	7		0.608696	22	13	9		0.727273	22	16	6		0.5	22	10	12		0.55	21	10	11
	0.666667	21	11	10		0.590909	24	13	11		0.727273	22	14	8		0.454545	22	11	11		0.47619	22	7	15
	0.52381	22	16	6		0.541667	21	15	6		0.636364	23	11	12		0.5	22	12	10		0.318182	21	12	9
	0.727273	23	5	18		0.714286	23	12	11		0.478261	22	15	7		0.545455	24	11	13		0.571429	22	11	11
	0.217391	22	10	12		0.521739	21	11	10		0.681818	19	13	6		0.458333	22	11	11		0.5	20	9	11
	0.454545	23	11	12		0.52381	21	10	11		0.684211	21	9	12		0.5	22	7	15		0.45	23	8	15
	0.478261	21	12	9		0.47619	22	10	12		0.428571	21	13	8		0.318182	21	10	11		0.347826	23	7	16
	0.571429	21	9	12		0.454545	22	13	9		0.619048	22	10	12		0.47619	23	13	10		0.304348	23	10	13
	0.428571	23	9	14		0.590909	21	11	10		0.454545	22	16	6		0.565217	22	11	11		0.434783	22	13	9
	0.391304	22	15	7		0.52381	23	12	11		0.727273	20	10	10		0.5	23	13	10		0.590909	23	11	12
	0.681818	22	9	13		0.521739	23	14	9		0.5	22	10	12		0.565217	22	11	11		0.478261	22	8	14
	0.409091	22	11	11		0.608696	22	15	7		0.454545	22	11	11		0.5	23	13	10		0.363636	22	13	9
	0.5	21	9	12		0.681818	22	12	10		0.5	23	12	11		0.565217	22	11	11		0.590909	22	7	15
	0.428571	22	5	17		0.545455	20	9	11		0.521739	22	13	9		0.5	22	9	13		0.318182	21	12	9
	0.227273	23	10	13		0.45	21	10	11		0.590909	23	9	14		0.409091	23	6	17		0.571429	22	9	13
	0.434783	23	7	16		0.47619	22	16	6		0.391304	23	13	10		0.26087	22	11	11		0.409091	23	15	8
	0.304348	22	8	14		0.727273	23	13	10		0.565217	21	10	11		0.5	22	6	16		0.652174	23	7	16
	0.363636	21	10	11		0.565217	21	12	9		0.47619	26	15	11		0.272727	21	13	8		0.304348	19	7	12
	0.47619	21	7	14		0.571429	21	10	11		0.576923	22	11	11		0.619048	22	10	12		0.368421	22	15	7
	0.333333	22	10	12		0.47619	22	5	17		0.5	22	10	12		0.454545	22	14	8		0.681818	22	10	12
	0.454545	22	18	4		0.227273	24	8	16		0.454545	22	11	11		0.636364	22	5	17		0.454545	22	4	18
	0.818182	22	8	14		0.333333	22	18	4		0.5	20	11	9		0.227273	20	16	4		0.181818	20	10	10
	0.363636	24	12	12		0.818182	22	11	11		0.55	22	3	19		0.8	22	14	8		0.5	22	7	15
	0.5	22	12	10		0.5	21	8	13		0.136364	21	3	18		0.636364	22	9	13		0.318182	23	13	10
	0.545455	23	13	10		0.380952	21	10	11		0.142857	22	6	16		0.409091	22	11	11		0.565217	22	8	14
	0.565217	22	9	13		0.47619	21	13	8		0.272727	22	11	11		0.5	22	10	12		0.363636	23	13	10
	0.409091	18	9	9		0.619048	24	11	13		0.5	22	13	9		0.454545	22	12	10		0.565217	23	13	10
	0.5	21	16	5		0.458333	23	11	12		0.590909	21	12	9		0.545455	23	13	10		0.565217	22	12	10
	0.761905	18	14	4		0.478261	21	15	6		0.571429	22	11	11		0.565217	22	17	5		0.545455	21	8	13
	0.777778	21	14	7		0.714286	20	10	10		0.5	22	12	10		0.772727	21	5	16		0.380952	21	13	8
	0.666667	23	8	15		0.5	22	10	12		0.545455	20	15	5		0.238095	22	13	9		0.619048	23	8	15
	0.347826	21	9	12		0.454545	23	12	11		0.75	21	7	14		0.590909	20	5	15		0.347826	22	7	15
	0.428571	22	13	9		0.521739	22	11	11		0.333333	20	7	13		0.25	22	12	10		0.318182	22	9	13
	0.590909	25	13	12		0.5	21	10	11		0.35	23	10	13		0.545455	23	18	5		0.409091	22	10	12
	0.52	22	11	11		0.47619	22	11	11		0.434783	22	11	11		0.782609	22	12	10		0.454545	21	8	13
	0.5	23	8	15		0.5	22	16	6		0.5	22	6	16		0.545455	22	15	7		0.380952	22	12	10
	0.347826	20	8	12		0.727273	22	11	11		0.272727	25	13	12		0.681818	21	7	14		0.545455	20	8	12
	0.4	18	10	8		0.5	22	13	9		0.52	21	7	14		0.333333	22	11	11		0.4	19	7	12
	0.555556	20	4	16		0.590909	21	10	11		0.333333	21	9	12		0.5	22	11	11		0.368421	23	7	16
	0.2	22	9	13		0.47619	22	9	13		0.428571	22	11	11		0.5	22	11	11		0.304348	21	7	14
	0.409091	22	13	9		0.409091	22	11	11		0.5	22	14	8		0.5	22	13	9		0.333333	23	9	14
	0.590909	22	5	17		0.5	20	13	7		0.636364	20	16	4		0.590909	22	12	10		0.391304	21	14	7
	0.227273	22	11	11		0.65	22	13	9		0.8	22	13	9		0.545455	23	8	15		0.666667	18	7	11
	0.5	21	8	13		0.590909	22	11	11		0.590909	21	12	9		0.347826	22	9	13		0.388889	23	14	9
	0.380952	20	15	5		0.5	21	11	10		0.571429	21	10	11		0.409091	22	12	10		0.608696	22	7	15
	0.75	17	5	12		0.52381	22	13	9		0.47619	23	11	12		0.545455	22	16	6		0.318182	22	14	8
	0.294118	20	5	15		0.590909	22	10	12		0.478261	22	11	11		0.727273	23	14	9		0.636364	22	10	12
	0.25	19	9	10		0.454545	23	13	10		0.5	24	17	7		0.608696	21	15	6		0.454545	20	5	15
	0.473684	22	10	12		0.565217	22	13	9		0.708333	22	11	11		0.714286	23	19	4		0.25	22	13	9
	0.454545	21	3	18		0.590909	22	10	12		0.5	21	10	11		0.826087	21	13	8		0.590909	22	9	13
	0.142857	22	12	10		0.454545	21	9	12		0.47619	23	8	15		0.619048	21	10	11		0.409091	22	12	10
	0.545455	24	15	9		0.428571	21	14	7		0.347826	22	17	5		0.47619	22	11	11		0.545455	21	8	13
	0.625	22	13	9		0.666667	20	10	10		0.772727	22	7	15		0.5	21	13	8		0.380952	22	10	12
	0.590909	23	15	8		0.5	22	12	10		0.318182	21	11	10		0.619048	22	12	10		0.454545	22	11	11
	0.652174	23	17	6		0.545455	23	9	14		0.52381	22	12	10		0.545455	21	13	8		0.5	21	11	10
	0.73913	22	9	13		0.391304	21	11	10		0.545455	19	9	10		0.619048	22	11	11		0.52381	22	10	12
	0.409091	19	5	14		0.52381	23	12	11		0.473684	23	15	8		0.5	22	14	8		0.454545	22	9	13
	0.263158	21	15	6		0.521739	22	14	8		0.652174	23	12	11		0.636364	23	11	12		0.409091	21	9	12
	0.714286	21	9	12		0.636364	20	10	10		0.521739	22	10	12		0.478261	20	10	10		0.428571	21	9	12
	0.428571	20	8	12		0.5	20	8	12		0.454545	19	9	10		0.5	21	6	15		0.428571	21	10	11
	0.4	25	12	13		0.4	21	9	12		0.473684	22	14	8		0.285714	22	11	11		0.47619	21	12	9
	0.48	18	6	12		0.428571	22	14	8		0.636364	21	14	7		0.5	22	14	8		0.571429	21	7	14
	0.333333	23	14	9		0.636364	20	8	12		0.666667	22	12	10		0.636364	23	9	14		0.333333	22	10	12
	0.608696	22	15	7		0.4	21	14	7		0.545455	21	10	11		0.391304	22	13	9		0.454545	23	14	9
	0.681818	18	5	13		0.666667	21	13	8		0.47619	21	11	10		0.590909	23	11	12		0.608696	22	16	6
	0.277778	22	13	9		0.619048	20	13	7		0.52381	22	6	16		0.478261	22	9	13		0.727273	22	5	17
	0.590909	23	15	8		0.65	21	13	8		0.272727	22	10	12		0.409091	24	13	11		0.227273	21	16	5
	0.652174	23	12	11		0.619048	22	9	13		0.454545	20	9	11		0.541667	22	8	14		0.761905	21	11	10
	0.521739	21	5	16		0.409091	22	7	15		0.45	22	11	11		0.363636	22	13	9		0.52381	21	10	11
	0.238095	23	13	10		0.318182	22	11	11		0.5	22	11	11		0.590909	22	12	10		0.47619	22	11	11
	0.565217	23	11	12		0.5	22	11	11		0.5	22	15	7		0.545455	21	12	9		0.5	20	10	10
	0.478261	16	4	12		0.5	21	11	10		0.681818	22	14	8		0.571429	21	3	18		0.5	21	6	15
	0.25	22	12	10		0.52381	20	11	9		0.636364	18	14	4		0.142857	23	12	11		0.285714	22	4	18
	0.545455	23	12	11		0.55	21	10	11		0.777778	19	11	8		0.521739	19	7	12		0.181818	21	8	13
	0.521739	20	16	4		0.47619	22	9	13		0.578947	19	4	15		0.368421	22	11	11		0.380952	23	12	11
	0.8	25	12	13		0.409091	21	8	13		0.210526	22	12	10		0.5	22	17	5		0.521739	22	7	15
	0.48	20	14	6		0.380952	21	11	10		0.545455	22	11	11		0.772727	23	16	7		0.318182	21	10	11
	0.7	22	5	17		0.52381	21	15	6		0.5	22	11	11		0.695652	21	6	15		0.47619	22	12	10
	0.227273	22	13	9		0.714286	23	12	11		0.5	21	13	8		0.285714	23	8	15		0.545455	22	14	8
	0.590909	22	13	9		0.521739	22	11	11		0.619048	22	16	6		0.347826	22	9	13		0.636364	22	12	10
	0.590909	21	8	13		0.5	23	10	13		0.727273	23	11	12		0.409091	22	13	9		0.545455	24	16	8
	0.380952	22	12	10		0.434783	20	13	7		0.478261	20	15	5		0.590909	22	13	9		0.666667	20	12	8
	0.545455	22	14	8		0.65	22	11	11		0.75	21	10	11		0.590909	23	10	13		0.6	22	11	11
	0.636364	18	10	8		0.5	20	9	11		0.47619	22	10	12		0.434783	22	8	14		0.5	21	13	8
	0.555556	22	12	10		0.45	22	16	6		0.454545	22	10	12		0.363636	22	14	8		0.619048	18	7	11
	0.545455	20	13	7		0.727273	24	11	13		0.454545	22	8	14		0.636364	22	15	7		0.388889	21	11	10
	0.65	22	14	8		0.458333	21	11	10		0.363636	20	12	8		0.681818	19	13	6		0.52381	22	13	9
	0.636364	20	8	12		0.52381	18	7	11		0.6	20	13	7		0.684211	17	12	5		0.590909	23	11	12
	0.4	22	5	17		0.388889	23	5	18		0.65	21	9	12		0.705882	22	10	12		0.478261	22	6	16
	0.227273	21	8	13		0.217391	21	7	14		0.428571	20	10	10		0.454545	23	12	11		0.272727	22	11	11
	0.380952	21	13	8		0.333333	22	12	10		0.5	22	12	10		0.521739	21	6	15		0.5	21	12	9
	0.619048	22	7	15		0.545455	22	7	15		0.545455	22	11	11		0.285714	21	8	13		0.571429	22	11	11
	0.318182	22	11	11		0.318182	23	9	14		0.5	23	13	10		0.380952	20	11	9		0.5	22	12	10
	0.5	21	14	7		0.391304	21	8	13		0.565217	22	11	11		0.55	22	14	8		0.545455	23	7	16
	0.666667	22	12	10		0.380952	21	7	14		0.5	19	9	10		0.636364	22	6	16		0.304348	22	13	9
	0.545455	22	16	6		0.333333	24	14	10		0.473684	23	8	15		0.272727	21	10	11		0.590909	23	8	15
	0.727273	21	9	12		0.583333	21	10	11		0.347826	23	11	12		0.47619	23	13	10		0.347826	22	8	14
	0.428571	22	16	6		0.47619	22	10	12		0.478261	23	10	13		0.565217	22	15	7		0.363636	22	11	11
	0.727273	21	10	11		0.454545	22	12	10		0.434783	20	10	10		0.681818	22	13	9		0.5	23	15	8
	0.47619	17	7	10		0.545455	23	12	11		0.5	22	11	11		0.590909	22	8	14		0.652174	22	12	10
	0.411765	21	5	16		0.521739	22	6	16		0.5	22	10	12		0.363636	22	7	15		0.545455	22	13	9
	0.238095	21	11	10		0.272727	21	10	11		0.454545	23	7	16		0.318182	22	16	6		0.590909	21	5	16
	0.52381	22	12	10		0.47619	22	12	10		0.304348	23	10	13		0.727273	22	9	13		0.238095	23	7	16
	0.545455	22	11	11		0.545455	22	10	12		0.434783	23	7	16		0.409091	22	13	9		0.304348	22	10	12
	0.5	22	10	12		0.454545	21	10	11		0.304348	22	8	14		0.590909	21	10	11		0.454545	21	9	12
	0.454545	19	12	7		0.47619	21	9	12		0.363636	21	10	11		0.47619	22	10	12		0.428571	24	9	15
	0.631579	17	9	8		0.428571	21	9	12		0.47619	22	12	10		0.454545	21	9	12		0.375	21	7	14
	0.529412	22	10	12		0.428571	20	11	9		0.545455	23	16	7		0.428571	23	6	17		0.333333	22	13	9
	0.454545	22	14	8		0.55	23	11	12		0.695652	23	10	13		0.26087	22	10	12		0.590909	22	8	14
	0.636364	23	19	4		0.478261	22	10	12		0.434783	18	7	11		0.454545	19	17	2		0.363636	21	14	7
	0.826087	22	8	14		0.454545	21	13	8		0.388889	22	11	11		0.894737	24	18	6		0.666667	22	14	8
	0.363636	22	16	6		0.619048	20	13	7		0.5	22	8	14		0.75	19	3	16		0.636364	21	11	10
	0.727273	22	11	11		0.65	23	5	18		0.363636	21	7	14		0.157895	22	10	12		0.52381	19	9	10
	0.5	22	10	12		0.217391	22	17	5		0.333333	21	13	8		0.454545	22	13	9		0.473684	21	9	12
	0.454545	22	10	12		0.772727	23	15	8		0.619048	19	13	6		0.590909	23	13	10		0.428571	22	11	11
	0.454545	23	7	16		0.652174	22	12	10		0.684211	22	11	11		0.565217	24	14	10		0.5	20	9	11
	0.304348	23	15	8		0.545455	22	14	8		0.5	23	9	14		0.583333	22	15	7		0.45	17	7	10
	0.652174	22	9	13		0.636364	20	7	13		0.391304	22	13	9		0.681818	21	9	12		0.411765	22	12	10
	0.409091	20	9	11		0.35	20	11	9		0.590909	22	14	8		0.428571	22	15	7		0.545455	22	9	13
	0.45	22	13	9		0.55	22	8	14		0.636364	26	17	9		0.681818	22	11	11		0.409091	20	13	7
	0.590909	24	11	13		0.363636	22	9	13		0.653846	22	13	9		0.5	22	13	9		0.65	22	9	13
	0.458333	23	9	14		0.409091	21	12	9		0.590909	22	3	19		0.590909	24	17	7		0.409091	23	17	6
	0.391304	24	13	11		0.571429	19	7	12		0.136364	22	12	10		0.708333	22	11	11		0.73913	21	12	9
	0.541667	18	11	7		0.368421	22	11	11		0.545455	21	7	14		0.5	22	13	9		0.571429	23	13	10
	0.611111	23	17	6		0.5	20	13	7		0.333333	21	10	11		0.590909	21	12	9		0.565217	21	11	10
	0.73913	22	9	13		0.65	22	16	6		0.47619	23	13	10		0.571429	22	14	8		0.52381	22	8	14
	0.409091	22	12	10		0.727273	22	12	10		0.565217	24	13	11		0.636364	21	13	8		0.363636	22	13	9
	0.545455	18	12	6		0.545455	20	8	12		0.541667	22	10	12		0.619048	22	6	16		0.590909	21	10	11
	0.666667	23	10	13		0.4	22	10	12		0.454545	22	8	14		0.272727	22	3	19		0.47619	21	9	12
	0.434783	22	7	15		0.454545	21	9	12		0.363636	25	11	14		0.136364	24	16	8		0.428571	21	9	12
	0.318182	22	12	10		0.428571	19	15	4		0.44	20	9	11		0.666667	20	4	16		0.428571	22	10	12
	0.545455	21	10	11		0.789474	23	13	10		0.45	22	16	6		0.2	22	6	16		0.454545	22	17	5
	0.47619	22	7	15		0.565217	22	8	14		0.727273	22	10	12		0.272727	23	12	11		0.772727	23	12	11
	0.318182	23	12	11		0.363636	21	8	13		0.454545	24	11	13		0.521739	22	12	10		0.521739	23	12	11
	0.521739	21	17	4		0.380952	22	11	11		0.458333	22	10	12		0.545455	22	10	12		0.521739	18	4	14
	0.809524	22	4	18		0.5	19	12	7		0.454545	22	9	13		0.454545	22	4	18		0.222222	22	9	13
	0.181818	23	10	13		0.631579	20	10	10		0.409091	21	12	9		0.181818	21	8	13		0.409091	22	13	9
	0.434783	24	13	11		0.5	21	9	12		0.571429	22	7	15		0.380952	21	7	14		0.590909	22	12	10
	0.541667	21	12	9		0.428571	23	14	9		0.318182	22	12	10		0.333333	23	15	8		0.545455	23	11	12
	0.571429	21	10	11		0.608696	21	9	12		0.545455	23	14	9		0.652174	22	6	16		0.478261	22	10	12
	0.47619	22	14	8		0.428571	21	13	8		0.608696	22	10	12		0.272727	21	11	10		0.454545	17	5	12
	0.636364	22	16	6		0.619048	20	9	11		0.454545	21	4	17		0.52381	23	9	14		0.294118	22	17	5
	0.727273	21	12	9		0.45	22	9	13		0.190476	21	11	10		0.391304	23	11	12		0.772727	23	10	13
	0.571429	22	9	13		0.409091	22	10	12		0.52381	22	13	9		0.478261	21	7	14		0.434783	22	12	10
	0.409091	21	13	8		0.454545	21	7	14		0.590909	22	9	13		0.333333	16	10	6		0.545455	21	5	16
	0.619048	22	10	12		0.333333	24	11	13		0.409091	23	8	15		0.625	21	4	17		0.238095	21	11	10
	0.454545	20	15	5		0.458333	22	13	9		0.347826	19	14	5		0.190476	22	11	11		0.52381	22	10	12
	0.75	22	11	11		0.590909	22	12	10		0.736842	22	11	11		0.5	24	18	6		0.454545	22	13	9
	0.5	22	6	16		0.545455	20	13	7		0.5	22	7	15		0.75	23	10	13		0.590909	23	12	11
	0.272727	22	12	10		0.65	21	11	10		0.318182	23	13	10		0.434783	22	5	17		0.521739	22	8	14
	0.545455	22	9	13		0.52381	21	12	9		0.565217	17	6	11		0.227273	21	11	10		0.363636	22	11	11
	0.409091	22	9	13		0.571429	22	11	11		0.352941	23	9	14		0.52381	23	13	10		0.5	22	14	8
	0.409091	21	13	8		0.5	23	12	11		0.391304	19	13	6		0.565217	21	8	13		0.636364	22	12	10
	0.619048	21	8	13		0.521739	20	5	15		0.684211	23	8	15		0.380952	23	17	6		0.545455	22	13	9
	0.380952	23	19	4		0.25	22	9	13		0.347826	22	7	15		0.73913	24	16	8		0.590909	22	11	11
	0.826087	21	9	12		0.409091	21	16	5		0.318182	22	9	13		0.666667	22	10	12		0.5	22	7	15
	0.428571	20	17	3		0.761905	23	14	9		0.409091	22	12	10		0.454545	25	11	14		0.318182	21	12	9
	0.85	21	15	6		0.608696	22	16	6		0.545455	22	13	9		0.44	23	12	11		0.571429	21	10	11
	0.714286	21	10	11		0.727273	22	13	9		0.590909	20	13	7		0.521739	21	11	10		0.47619	22	16	6
	0.47619	21	7	14		0.590909	21	13	8		0.65	23	13	10		0.52381	21	7	14		0.727273	22	8	14
	0.333333	21	15	6		0.619048	23	10	13		0.565217	22	9	13		0.333333	21	16	5		0.363636	22	8	14
	0.714286	22	13	9		0.434783	22	9	13		0.409091	22	10	12		0.761905	23	12	11		0.363636	22	7	15
	0.590909	23	12	11		0.409091	21	13	8		0.454545	19	12	7		0.521739	21	7	14		0.318182	23	8	15
	0.521739	20	10	10		0.619048	19	12	7		0.631579	22	12	10		0.333333	21	16	5		0.347826	22	10	12
	0.5	25	15	10		0.631579	24	13	11		0.545455	19	13	6		0.761905	21	3	18		0.454545	21	11	10
	0.6	23	12	11		0.541667	21	14	7		0.684211	22	11	11		0.142857	17	2	15		0.52381	20	14	6
	0.521739	21	5	16		0.666667	22	11	11		0.5	22	11	11		0.117647	21	15	6		0.7	23	7	16
	0.238095	23	11	12		0.5	22	11	11		0.5	22	10	12		0.714286	21	13	8		0.304348	22	6	16
	0.478261	20	12	8		0.5	22	7	15		0.454545	21	8	13		0.619048	23	12	11		0.272727	22	9	13
	0.6	17	11	6		0.318182	21	13	8		0.380952	21	13	8		0.521739	22	9	13		0.409091	21	12	9
	0.647059	22	7	15		0.619048	22	11	11		0.619048	20	16	4		0.409091	23	6	17		0.571429	22	7	15
	0.318182	23	15	8		0.5	22	13	9		0.8	22	17	5		0.26087	22	10	12		0.318182	22	12	10
	0.652174	22	12	10		0.590909	22	9	13		0.772727	21	10	11		0.454545	20	10	10		0.545455	23	9	14
	0.545455	21	10	11		0.409091	22	9	13		0.47619	20	9	11		0.5	21	7	14		0.391304	23	12	11
	0.47619	22	11	11		0.409091	22	13	9		0.45	21	12	9		0.333333	20	4	16		0.521739	22	8	14
	0.5	19	4	15		0.590909					0.571429	22	11	11		0.2	22	10	12		0.363636	22	11	11
	0.210526	22	8	14							0.5	22	4	18		0.454545	21	11	10		0.5	22	11	11
	0.363636	21	8	13							0.181818	22	12	10		0.52381	21	4	17		0.5	24	10	14
	0.380952	22	8	14							0.545455	20	13	7		0.190476	22	9	13		0.416667	21	11	10
	0.363636	23	6	17							0.65	21	12	9		0.409091	22	9	13		0.52381	22	8	14
	0.26087	18	12	6							0.571429	22	12	10		0.409091	23	12	11		0.363636	22	12	10
	0.666667	22	13	9							0.545455	19	14	5		0.521739	22	10	12		0.545455	19	15	4
	0.590909	19	6	13							0.736842	22	7	15		0.454545	22	14	8		0.789474	19	12	7
	0.315789	22	7	15							0.318182	22	12	10		0.636364	22	12	10		0.631579	22	11	11
	0.318182	22	9	13							0.545455	22	10	12		0.545455	23	13	10		0.5	20	6	14
	0.409091	22	8	14							0.454545	22	12	10		0.565217	22	17	5		0.3	21	10	11
	0.363636	22	9	13							0.545455	23	11	12		0.772727	22	16	6		0.47619	22	8	14
	0.409091	21	10	11							0.478261	25	15	10		0.727273	22	7	15		0.363636	22	17	5
	0.47619	22	4	18							0.6	22	14	8		0.318182	22	6	16		0.772727	21	8	13
	0.181818	21	9	12							0.636364	21	13	8		0.272727	21	5	16		0.380952	23	11	12
	0.428571	23	10	13							0.619048	23	14	9		0.238095	22	12	10		0.478261	21	12	9
	0.434783	21	5	16							0.608696	22	16	6		0.545455	18	12	6		0.571429	18	13	5
	0.238095	21	7	14							0.727273	21	15	6		0.666667	23	2	21		0.722222	21	9	12
	0.333333	21	12	9							0.714286	22	11	11		0.0869565	22	11	11		0.428571	23	5	18
	0.571429	22	6	16							0.5	22	11	11		0.5	23	9	14		0.217391	24	9	15
	0.272727	23	12	11							0.5	22	6	16		0.391304	22	7	15		0.375	23	12	11
	0.521739	21	4	17							0.272727	23	12	11		0.318182	25	8	17		0.521739	21	9	12
	0.190476	22	13	9							0.521739	24	9	15		0.32	22	11	11		0.428571	21	12	9
	0.590909	22	10	12							0.375	20	11	9		0.5	22	10	12		0.571429	22	13	9
	0.454545	20	6	14							0.55	22	10	12		0.454545	22	14	8		0.590909	21	9	12
	0.3	21	11	10							0.454545	23	9	14		0.636364	21	9	12		0.428571	22	9	13
	0.52381	18	8	10							0.391304	22	7	15		0.428571	20	16	4		0.409091	22	8	14
	0.444444	22	6	16							0.318182	22	8	14		0.8	22	15	7		0.363636	22	17	5
	0.272727	23	15	8							0.363636	23	10	13		0.681818	21	8	13		0.772727	22	14	8
	0.652174	23	10	13							0.434783	22	10	12		0.380952	21	13	8		0.636364	21	10	11
	0.434783	21	7	14							0.454545	22	10	12		0.619048	22	10	12		0.47619	22	10	12
	0.333333	22	10	12							0.454545	21	13	8		0.454545	21	7	14		0.454545	22	11	11
	0.454545	22	13	9							0.619048	22	9	13		0.333333	22	13	9		0.5	21	10	11
	0.590909	18	12	6							0.409091	22	11	11		0.590909	22	14	8		0.47619	23	9	14
	0.666667	22	9	13							0.5	22	11	11		0.636364	22	6	16		0.391304	22	12	10
	0.409091	23	11	12							0.5	22	12	10		0.272727	23	11	12		0.545455	22	9	13
	0.478261	22	14	8							0.545455	21	9	12		0.478261	21	7	14		0.409091	20	7	13
	0.636364	20	16	4							0.428571	23	14	9		0.333333	22	12	10		0.35	17	5	12
	0.8	17	10	7							0.608696	21	9	12		0.545455	22	12	10		0.294118	22	13	9
	0.588235	24	19	5							0.428571	22	10	12		0.545455	22	7	15		0.590909	20	15	5
	0.791667	21	13	8							0.454545	23	9	14		0.318182	21	7	14		0.75	21	5	16
	0.619048	22	13	9							0.391304	22	11	11		0.333333	22	11	11		0.238095	21	14	7
	0.590909	21	11	10							0.5	22	7	15		0.5	22	9	13		0.666667	22	12	10
	0.52381	22	7	15							0.318182	22	15	7		0.409091	20	4	16		0.545455	21	10	11
	0.318182	21	8	13							0.681818	22	16	6		0.2	22	13	9		0.47619	21	9	12
	0.380952	21	9	12							0.727273	21	16	5		0.590909	22	11	11		0.428571	21	8	13
	0.428571	22	11	11							0.761905	23	10	13		0.5	20	5	15		0.380952	22	12	10
	0.5	21	14	7							0.434783	22	11	11		0.25	20	13	7		0.545455	24	6	18
	0.666667	21	10	11							0.5	22	12	10		0.65	22	11	11		0.25	22	10	12
	0.47619	24	18	6							0.545455	19	10	9		0.5	21	6	15		0.454545	23	11	12
	0.75	22	15	7							0.526316	23	9	14		0.285714	22	11	11		0.478261	21	9	12
	0.681818	22	3	19							0.391304	22	13	9		0.5	23	15	8		0.428571	22	12	10
	0.136364	22	10	12							0.590909	22	13	9		0.652174	23	11	12		0.545455	21	12	9
	0.454545	21	7	14							0.590909	19	12	7		0.478261	24	11	13		0.571429	22	10	12
	0.333333	24	15	9							0.631579	22	10	12		0.458333	22	10	12		0.454545	19	12	7
	0.625	23	15	8							0.454545	21	10	11		0.454545	21	13	8		0.631579	21	10	11
	0.652174	23	6	17							0.47619	24	15	9		0.619048	22	11	11		0.47619	23	13	10
	0.26087	20	15	5							0.625	21	11	10		0.5	24	13	11		0.565217	21	8	13
	0.75	23	13	10							0.52381	22	14	8		0.541667	22	13	9		0.380952	22	15	7
	0.565217	21	9	12							0.636364	21	10	11		0.590909	22	17	5		0.681818	21	11	10
	0.428571	22	7	15							0.47619	22	12	10		0.772727	22	11	11		0.52381	22	9	13
	0.318182	22	7	15							0.545455	21	10	11		0.5	22	13	9		0.409091	22	15	7
	0.318182	22	13	9							0.47619	21	11	10		0.590909	22	8	14		0.681818	22	6	16
	0.590909	24	6	18							0.52381	22	10	12		0.363636	22	10	12		0.272727	20	12	8
	0.25	16	12	4							0.454545	21	7	14		0.454545	22	11	11		0.6	22	11	11
	0.75	22	15	7							0.333333	22	11	11		0.5	22	9	13		0.5	23	17	6
	0.681818	21	13	8							0.5	23	8	15		0.409091	22	11	11		0.73913	22	13	9
	0.619048	22	3	19							0.347826	22	14	8		0.5	23	14	9		0.590909	22	9	13
	0.136364	21	4	17							0.636364	21	8	13		0.608696	23	13	10		0.409091	22	13	9
	0.190476	22	9	13							0.380952	22	11	11		0.565217	21	10	11		0.590909	21	11	10
	0.409091	22	12	10							0.5	22	11	11		0.47619	22	8	14		0.52381	22	12	10
	0.545455	22	15	7							0.5	21	15	6		0.363636	22	10	12		0.545455	23	11	12
	0.681818	22	6	16							0.714286	22	11	11		0.454545	19	9	10		0.478261	24	9	15
	0.272727	22	14	8							0.5	21	7	14		0.473684	24	13	11		0.375	22	14	8
	0.636364	22	13	9							0.333333	22	5	17		0.541667	22	10	12		0.636364	22	12	10
	0.590909	21	8	13							0.227273	20	14	6		0.454545	23	13	10		0.545455	22	10	12
	0.380952	22	10	12							0.7	23	13	10		0.565217	22	10	12		0.454545	21	9	12
	0.454545	22	10	12							0.565217	21	13	8		0.454545	21	17	4		0.428571	22	7	15
	0.454545	23	12	11							0.619048	20	8	12		0.809524	24	18	6		0.318182	23	15	8
	0.521739	23	15	8							0.4	23	10	13		0.75	22	10	12		0.652174	22	11	11
	0.652174	21	10	11							0.434783	22	10	12		0.454545	22	16	6		0.5	22	10	12
	0.47619	21	13	8							0.454545	22	11	11		0.727273	21	13	8		0.454545	22	13	9
	0.619048	22	5	17							0.5	24	13	11		0.619048	21	12	9		0.590909	22	12	10
	0.227273	20	10	10							0.541667	22	11	11		0.571429	21	9	12		0.545455	22	11	11
	0.5	22	6	16							0.5	22	5	17		0.428571	22	10	12		0.5	21	8	13
	0.272727	22	8	14							0.227273	18	3	15		0.454545	23	14	9		0.380952	22	9	13
	0.363636	23	17	6							0.166667	23	8	15		0.608696	22	11	11		0.409091	22	19	3
	0.73913	23	9	14							0.347826	24	10	14		0.5	22	11	11		0.863636	21	9	12
	0.391304	21	13	8							0.416667	21	9	12		0.5	23	11	12		0.428571	20	12	8
	0.619048	23	10	13							0.428571	24	12	12		0.478261	23	6	17		0.6	22	11	11
	0.434783	21	14	7							0.5	22	10	12		0.26087	22	12	10		0.5	22	7	15
	0.666667	21	12	9							0.454545	20	3	17		0.545455	23	8	15		0.318182	21	10	11
	0.571429	22	7	15							0.15	21	11	10		0.347826	21	10	11		0.47619	23	14	9
	0.318182	21	11	10							0.52381	19	9	10		0.47619	22	7	15		0.608696	22	12	10
	0.52381	19	9	10							0.473684	23	14	9		0.318182	21	9	12		0.545455	22	11	11
	0.473684	21	12	9							0.608696	20	10	10		0.428571	21	14	7		0.5	21	6	15
	0.571429	23	13	10							0.5	22	10	12		0.666667	24	13	11		0.285714	22	11	11
	0.565217	22	10	12							0.454545	23	12	11		0.541667	22	9	13		0.5	22	20	2
	0.454545	22	7	15							0.521739	22	12	10		0.409091	23	10	13		0.909091	21	7	14
	0.318182	22	15	7							0.545455	22	17	5		0.434783	21	4	17		0.333333	22	12	10
	0.681818	23	15	8							0.772727	22	13	9		0.190476	21	5	16		0.545455	22	8	14
	0.652174	22	5	17							0.590909	19	8	11		0.238095	25	11	14		0.363636	22	10	12
	0.227273	22	12	10							0.421053	21	2	19		0.44	21	14	7		0.454545	22	11	11
	0.545455	22	10	12							0.0952381	23	12	11		0.666667	21	17	4		0.5	22	11	11
	0.454545	21	11	10							0.521739	23	12	11		0.809524	21	14	7		0.5	22	11	11
	0.52381	22	9	13							0.521739	22	11	11		0.666667	21	10	11		0.5	21	11	10
	0.409091	24	11	13							0.5	21	11	10		0.47619	20	11	9		0.52381	22	12	10
	0.458333	23	8	15							0.52381	22	11	11		0.55	21	10	11		0.545455	21	11	10
	0.347826	22	10	12							0.5	18	5	13		0.47619	21	4	17		0.52381	20	10	10
	0.454545	24	13	11							0.277778	23	16	7		0.190476	23	14	9		0.5	20	7	13
	0.541667	22	11	11							0.695652	23	13	10		0.608696	23	16	7		0.35	21	12	9
	0.5	20	13	7							0.565217	22	12	10		0.695652	21	11	10		0.571429	22	12	10
	0.65	22	16	6							0.545455	21	12	9		0.52381	22	5	17		0.545455	21	10	11
	0.727273	20	16	4							0.571429	22	12	10		0.227273	24	9	15		0.47619	22	13	9
	0.8	22	14	8							0.545455	22	10	12		0.375	22	12	10		0.590909	22	10	12
	0.636364	23	14	9							0.454545	22	13	9		0.545455	22	11	11		0.454545	21	9	12
	0.608696	18	10	8							0.590909	21	9	12		0.5	23	14	9		0.428571	23	14	9
	0.555556	22	8	14							0.428571	22	10	12		0.608696	22	10	12		0.608696	22	8	14
	0.363636	22	11	11							0.454545	21	18	3		0.454545	23	7	16		0.363636	23	4	19
	0.5	23	8	15							0.857143	22	11	11		0.304348	23	11	12		0.173913	23	6	17
	0.347826	19	10	9							0.5	21	7	14		0.478261	21	12	9		0.26087	22	11	11
	0.526316	22	11	11							0.333333	22	10	12		0.571429	20	9	11		0.5	21	11	10
	0.5	21	11	10							0.454545	21	10	11		0.45	22	10	12		0.52381	21	12	9
	0.52381	21	10	11							0.47619	21	12	9		0.454545	19	9	10		0.571429	22	4	18
	0.47619	21	11	10							0.571429	21	7	14		0.473684	21	11	10		0.181818	23	15	8
	0.52381	23	15	8							0.333333	20	10	10		0.52381	20	11	9		0.652174	23	14	9
	0.652174	21	6	15							0.5	22	13	9		0.55	21	5	16		0.608696	22	8	14
	0.285714	22	8	14							0.590909	21	11	10		0.238095	24	14	10		0.363636	24	17	7
	0.363636	20	8	12							0.52381	22	9	13		0.583333	24	12	12		0.708333	24	9	15
	0.4	20	10	10							0.409091	22	13	9		0.5	22	9	13		0.375	22	12	10
	0.5	22	11	11							0.590909	21	15	6		0.409091	21	13	8		0.545455	22	5	17
	0.5	17	15	2							0.714286	22	13	9		0.619048	22	11	11		0.227273	22	11	11
	0.882353	21	12	9							0.590909	22	8	14		0.5	22	12	10		0.5	21	11	10
	0.571429	18	13	5							0.363636	22	9	13		0.545455	23	17	6		0.52381	19	11	8
	0.722222	19	9	10							0.409091	21	12	9		0.73913	22	12	10		0.578947	23	16	7
	0.473684	18	6	12							0.571429	22	12	10		0.545455	22	12	10		0.695652	21	5	16
	0.333333	22	8	14							0.545455	20	8	12		0.545455	21	9	12		0.238095	23	13	10
	0.363636	22	8	14							0.4	27	12	15		0.428571	21	17	4		0.565217	22	10	12
	0.363636	22	7	15							0.444444	22	15	7		0.809524	23	14	9		0.454545	21	8	13
	0.318182	21	9	12							0.681818	20	8	12		0.608696	22	9	13		0.380952	22	12	10
	0.428571	22	12	10							0.4	20	6	14		0.409091	21	6	15		0.545455	21	9	12
	0.545455	22	7	15							0.3	22	7	15		0.285714	21	10	11		0.428571	23	13	10
	0.318182	24	13	11							0.318182	19	6	13		0.47619	21	10	11		0.565217	22	6	16
	0.541667	24	16	8							0.315789	22	10	12		0.47619	21	10	11		0.272727	21	12	9
	0.666667	22	12	10							0.454545	22	8	14		0.47619	23	14	9		0.571429	21	9	12
	0.545455	20	11	9							0.363636	18	10	8		0.608696	22	12	10		0.428571	22	11	11
	0.55	22	14	8							0.555556	22	10	12		0.545455	19	11	8		0.5	22	11	11
	0.636364	17	14	3							0.454545	18	11	7		0.578947	23	13	10		0.5	18	10	8
	0.823529	23	17	6							0.611111	22	11	11		0.565217	23	8	15		0.555556	22	8	14
	0.73913	22	6	16							0.5	21	9	12		0.347826	22	11	11		0.363636	22	10	12
	0.272727	22	10	12							0.428571	22	12	10		0.5	25	9	16		0.454545	22	16	6
	0.454545	23	13	10							0.545455	22	9	13		0.36	20	10	10		0.727273	22	9	13
	0.565217	21	10	11							0.409091	21	10	11		0.5	18	11	7		0.409091	23	13	10
	0.47619	17	9	8							0.47619	21	14	7		0.611111	23	11	12		0.565217	22	6	16
	0.529412	18	14	4							0.666667	19	9	10		0.478261	22	12	10		0.272727	22	3	19
	0.777778	18	14	4							0.473684	19	10	9		0.545455	22	14	8		0.136364	21	10	11
	0.777778	22	9	13							0.526316	19	15	4		0.636364	22	5	17		0.47619	22	12	10
	0.409091	22	13	9							0.789474	21	9	12		0.227273	22	8	14		0.545455	22	13	9
	0.590909	24	18	6							0.428571	21	9	12		0.363636	22	12	10		0.590909	21	7	14
	0.75	22	9	13							0.428571	23	13	10		0.545455	22	13	9		0.333333	22	8	14
	0.409091	23	8	15							0.565217	22	9	13		0.590909	23	10	13		0.363636	24	8	16
	0.347826	22	9	13							0.409091	21	12	9		0.434783	22	5	17		0.333333	19	6	13
	0.409091	21	7	14							0.571429	24	11	13		0.227273	25	18	7		0.315789	20	11	9
	0.333333	18	15	3							0.458333	21	9	12		0.72	21	10	11		0.55	20	10	10
	0.833333	22	12	10							0.428571	22	14	8		0.47619	22	14	8		0.5	23	11	12
	0.545455	21	11	10							0.636364	23	12	11		0.636364	23	8	15		0.478261	22	13	9
	0.52381	22	15	7							0.521739	22	9	13		0.347826	22	11	11		0.590909	22	12	10
	0.681818	18	7	11							0.409091	20	11	9		0.5	20	10	10		0.545455	22	11	11
	0.388889	22	9	13							0.55	22	13	9		0.5	26	16	10		0.5	22	9	13
	0.409091	21	13	8							0.590909	17	1	16		0.615385	22	6	16		0.409091	21	9	12
	0.619048	21	5	16							0.0588235	23	8	15		0.272727	22	12	10		0.428571	25	13	12
	0.238095	20	11	9							0.347826	22	9	13		0.545455	22	14	8		0.52	23	8	15
	0.55	21	8	13							0.409091	23	13	10		0.636364	20	13	7		0.347826	22	11	11
	0.380952	22	12	10							0.565217	22	12	10		0.65	21	4	17		0.5	23	11	12
	0.545455	17	3	14							0.545455	23	14	9		0.190476	20	9	11		0.478261	22	11	11
	0.176471	23	15	8							0.608696	22	13	9		0.45	21	14	7		0.5	18	4	14
	0.652174	23	8	15							0.590909	21	8	13		0.666667	22	4	18		0.222222	23	11	12
	0.347826	23	13	10							0.380952	22	14	8		0.181818	21	3	18		0.478261	22	7	15
	0.565217	22	9	13							0.636364	22	18	4		0.142857	22	14	8		0.318182	20	9	11
	0.409091	22	16	6							0.818182	22	11	11		0.636364	22	12	10		0.45	20	10	10
	0.727273	22	13	9							0.5	23	11	12		0.545455	24	10	14		0.5	20	9	11
	0.590909	23	9	14							0.478261	20	11	9		0.416667	22	12	10		0.45	22	12	10
	0.391304	20	12	8							0.55	21	8	13		0.545455	21	9	12		0.545455	22	5	17
	0.6	23	13	10							0.380952	21	8	13		0.428571	22	15	7		0.227273	22	7	15
	0.565217	21	8	13							0.380952	23	10	13		0.681818	21	9	12		0.318182	23	9	14
	0.380952	21	12	9							0.434783	21	8	13		0.428571	22	12	10		0.391304	20	8	12
	0.571429	23	10	13							0.380952	22	13	9		0.545455	22	6	16		0.4	22	9	13
	0.434783	22	11	11							0.590909	22	11	11		0.272727	22	13	9		0.409091	23	12	11
	0.5	21	12	9							0.5	23	14	9		0.590909	21	15	6		0.521739	23	12	11
	0.571429	22	18	4							0.608696	22	8	14		0.714286	22	14	8		0.521739	20	14	6
	0.818182	22	7	15							0.363636	22	9	13		0.636364	21	8	13		0.7	22	9	13
	0.318182	22	9	13							0.409091	22	13	9		0.380952	22	7	15		0.409091	21	9	12
	0.409091	22	14	8							0.590909	22	6	16		0.318182	22	10	12		0.428571	23	8	15
	0.636364	22	6	16							0.272727	23	12	11		0.454545	22	11	11		0.347826	22	12	10
	0.272727	22	10	12							0.521739	22	15	7		0.5	20	14	6		0.545455	23	11	12
	0.454545	19	8	11							0.681818	22	16	6		0.7	22	13	9		0.478261	22	12	10
	0.421053	23	5	18							0.727273	24	11	13		0.590909	21	5	16		0.545455	22	6	16
	0.217391	24	15	9							0.458333	19	14	5		0.238095	24	14	10		0.272727	24	12	12
	0.625	21	11	10							0.736842	23	13	10		0.583333	22	10	12		0.5	22	7	15
	0.52381	22	11	11							0.565217	24	14	10		0.454545	23	12	11		0.318182	22	12	10
	0.5	21	13	8							0.583333	19	12	7		0.521739	21	11	10		0.545455	22	11	11
	0.619048	21	9	12							0.631579	24	18	6		0.52381	18	5	13		0.5	21	10	11
	0.428571	22	6	16							0.75	23	10	13		0.277778	22	6	16		0.47619	22	11	11
	0.272727	22	17	5							0.434783	22	14	8		0.272727	22	11	11		0.5	21	9	12
	0.772727	22	9	13							0.636364	22	12	10		0.5	22	11	11		0.428571	22	9	13
	0.409091	23	11	12							0.545455	21	9	12		0.5	22	12	10		0.409091	23	10	13
	0.478261	22	12	10							0.428571	21	14	7		0.545455	23	13	10		0.434783	24	9	15
	0.545455	23	10	13							0.666667	23	10	13		0.565217	22	10	12		0.375	23	10	13
	0.434783	19	6	13							0.434783	21	10	11		0.454545	22	9	13		0.434783	21	7	14
	0.315789	22	4	18							0.47619	22	11	11		0.409091	22	9	13		0.333333	22	10	12
	0.181818	23	3	20							0.5	22	9	13		0.409091	22	9	13		0.454545	23	10	13
	0.130435	21	7	14							0.409091	23	11	12		0.409091	23	18	5		0.434783	21	14	7
	0.333333	22	10	12							0.478261	21	7	14		0.782609	22	10	12		0.666667	22	6	16
	0.454545	22	7	15							0.333333	21	12	9		0.454545	22	7	15		0.272727	22	11	11
	0.318182	18	12	6							0.571429	23	13	10		0.318182	21	2	19		0.5	17	6	11
	0.666667	23	12	11							0.565217	22	11	11		0.0952381	20	13	7		0.352941	21	8	13
	0.521739	21	10	11							0.5	21	11	10		0.65	21	12	9		0.380952	21	10	11
	0.47619	22	10	12							0.52381	20	9	11		0.571429	21	10	11		0.47619	23	12	11
	0.454545	22	11	11							0.45	22	11	11		0.47619	22	17	5		0.521739	18	6	12
	0.5	22	5	17							0.5	21	14	7		0.772727	20	15	5		0.333333	18	9	9
	0.227273	22	17	5							0.666667	22	9	13		0.75	23	13	10		0.5	23	11	12
	0.772727	20	16	4							0.409091	21	11	10		0.565217	20	4	16		0.478261	20	5	15
	0.8	23	9	14							0.52381	21	11	10		0.2	22	15	7		0.25	20	10	10
	0.391304	22	14	8							0.52381	21	12	9		0.681818	22	10	12		0.5	22	12	10
	0.636364	23	7	16							0.571429	23	13	10		0.454545	22	10	12		0.545455	21	7	14
	0.304348	25	14	11							0.565217	22	12	10		0.454545	20	6	14		0.333333	22	4	18
	0.56	18	8	10							0.545455	24	14	10		0.3	22	11	11		0.181818	22	14	8
	0.444444	22	7	15							0.583333	20	10	10		0.5	22	16	6		0.636364	22	9	13
	0.318182	22	9	13							0.5	21	14	7		0.727273	22	11	11		0.409091	22	9	13
	0.409091	23	16	7							0.666667	22	13	9		0.5	22	9	13		0.409091	21	11	10
	0.695652	21	10	11							0.590909					0.409091	22	13	9		0.52381	20	10	10
	0.47619	26	15	11												0.590909	22	10	12		0.5	22	11	11
	0.576923	25	20	5												0.454545	22	16	6		0.5	23	10	13
	0.8	22	7	15												0.727273	22	10	12		0.434783	19	10	9
	0.318182	22	11	11												0.454545	22	9	13		0.526316	23	10	13
	0.5	19	12	7												0.409091	23	16	7		0.434783	22	11	11
	0.631579	22	11	11												0.695652	24	14	10		0.5	21	13	8
	0.5	22	12	10												0.583333	24	7	17		0.619048	22	11	11
	0.545455	22	14	8												0.291667	22	11	11		0.5	22	7	15
	0.636364	19	12	7												0.5	22	14	8		0.318182	22	9	13
	0.631579	26	10	16												0.636364	22	9	13		0.409091	21	17	4
	0.384615	21	13	8												0.409091	22	19	3		0.809524	22	9	13
	0.619048	22	10	12												0.863636	22	11	11		0.409091	23	7	16
	0.454545	22	17	5												0.5	24	11	13		0.304348	22	9	13
	0.772727	22	15	7												0.458333	23	10	13		0.409091	21	9	12
	0.681818	22	12	10												0.434783	21	8	13		0.428571	23	12	11
	0.545455	22	5	17												0.380952	22	12	10		0.521739	22	14	8
	0.227273	22	6	16												0.545455	21	14	7		0.636364	23	11	12
	0.272727	23	16	7												0.666667	22	4	18		0.478261	21	6	15
	0.695652	26	17	9												0.181818	23	14	9		0.285714	20	7	13
	0.653846	18	16	2												0.608696	20	10	10		0.35	18	10	8
	0.888889	22	11	11												0.5	22	14	8		0.555556	23	13	10
	0.5	19	15	4												0.636364	21	10	11		0.565217	23	10	13
	0.789474	21	12	9												0.47619	21	11	10		0.434783	22	9	13
	0.571429	20	7	13												0.52381	21	17	4		0.409091	22	12	10
	0.35	22	13	9												0.809524	21	9	12		0.545455	22	6	16
	0.590909	23	7	16												0.428571	22	6	16		0.272727	21	12	9
	0.304348	22	12	10												0.272727	22	8	14		0.571429	23	10	13
	0.545455	24	12	12												0.363636	22	8	14		0.434783	22	14	8
	0.5	22	12	10												0.363636	23	13	10		0.636364	23	6	17
	0.545455	22	11	11												0.565217	23	15	8		0.26087	21	10	11
	0.5	22	7	15												0.652174	21	5	16		0.47619	22	10	12
	0.318182	22	9	13												0.238095	24	18	6		0.454545	22	10	12
	0.409091	21	11	10												0.75	21	14	7		0.454545	21	8	13
	0.52381	23	11	12												0.666667	22	6	16		0.380952	21	11	10
	0.478261	22	10	12												0.272727	23	10	13		0.52381	22	15	7
	0.454545	21	12	9												0.434783	21	11	10		0.681818	22	11	11
	0.571429	17	9	8												0.52381	21	13	8		0.5	21	12	9
	0.529412	22	14	8												0.619048	23	11	12		0.571429	23	8	15
	0.636364	22	9	13												0.478261	23	11	12		0.347826	21	12	9
	0.409091	22	11	11												0.478261	21	10	11		0.571429	21	8	13
	0.5	23	13	10												0.47619	23	11	12		0.380952	18	7	11
	0.565217	20	7	13												0.478261	22	11	11		0.388889	21	8	13
	0.35	24	18	6												0.5	22	16	6		0.380952	19	6	13
	0.75	22	12	10												0.727273	23	8	15		0.315789	22	14	8
	0.545455	23	19	4												0.347826	23	15	8		0.636364	23	11	12
	0.826087	23	13	10												0.652174	21	17	4		0.478261	18	12	6
	0.565217	27	18	9												0.809524	22	9	13		0.666667	23	15	8
	0.666667	20	9	11												0.409091	22	17	5		0.652174	23	8	15
	0.45	21	13	8												0.772727	23	7	16		0.347826	21	9	12
	0.619048	22	17	5												0.304348	22	13	9		0.428571	19	13	6
	0.772727	22	6	16												0.590909	22	13	9		0.684211	23	14	9
	0.272727	23	10	13												0.590909	23	7	16		0.608696	21	16	5
	0.434783	21	15	6												0.304348	25	9	16		0.761905	19	8	11
	0.714286	18	13	5												0.36	21	10	11		0.421053	22	7	15
	0.722222	17	12	5												0.47619	24	18	6		0.318182	25	11	14
	0.705882	22	12	10												0.75	17	7	10		0.44	22	10	12
	0.545455	21	14	7												0.411765	23	10	13		0.454545	22	12	10
	0.666667	22	13	9												0.434783	21	7	14		0.545455	24	12	12
	0.590909	22	12	10												0.333333	21	14	7		0.5	23	10	13
	0.545455	22	10	12												0.666667	22	7	15		0.434783	22	14	8
	0.454545	21	12	9												0.318182	22	9	13		0.636364	22	10	12
	0.571429	23	12	11												0.409091	21	13	8		0.454545	21	13	8
	0.521739	23	3	20												0.619048	21	9	12		0.619048	21	9	12
	0.130435	22	10	12												0.428571	23	6	17		0.428571	21	8	13
	0.454545	21	10	11												0.26087	23	17	6		0.380952	23	10	13
	0.47619	24	18	6												0.73913	22	10	12		0.434783	22	15	7
	0.75	24	14	10												0.454545	25	7	18		0.681818	22	9	13
	0.583333	22	13	9												0.28	23	13	10		0.409091	22	11	11
	0.590909	23	15	8												0.565217	23	20	3		0.5	24	11	13
	0.652174	22	8	14												0.869565	17	10	7		0.458333	21	8	13
	0.363636	23	15	8												0.588235	21	7	14		0.380952	22	9	13
	0.652174	22	9	13												0.333333	21	12	9		0.409091	22	11	11
	0.409091	20	15	5												0.571429	23	10	13		0.5	22	8	14
	0.75	22	16	6												0.434783	21	6	15		0.363636	22	10	12
	0.727273	21	14	7												0.285714	21	10	11		0.454545	22	8	14
	0.666667	22	9	13												0.47619	22	10	12		0.363636	18	13	5
	0.409091	22	7	15												0.454545	22	11	11		0.722222	20	10	10
	0.318182	22	10	12												0.5	20	16	4		0.5	20	12	8
	0.454545	23	16	7												0.8	21	12	9		0.6	22	5	17
	0.695652	22	12	10												0.571429	21	5	16		0.227273	22	13	9
	0.545455	23	9	14												0.238095	26	20	6		0.590909	22	14	8
	0.391304	22	13	9												0.769231	22	5	17		0.636364	23	11	12
	0.590909	23	16	7												0.227273	21	8	13		0.478261	22	13	9
	0.695652	21	10	11												0.380952	22	14	8		0.590909	21	7	14
	0.47619	22	12	10												0.636364	21	17	4		0.333333	24	14	10
	0.545455	22	11	11												0.809524	22	13	9		0.583333	23	12	11
	0.5	21	14	7												0.590909	23	11	12		0.521739	21	7	14
	0.666667	21	14	7												0.478261	20	15	5		0.333333	22	11	11
	0.666667	22	6	16												0.75	21	16	5		0.5	22	11	11
	0.272727	22	10	12												0.761905	21	10	11		0.5	21	17	4
	0.454545	18	7	11												0.47619	21	11	10		0.809524	21	13	8
	0.388889	22	10	12												0.52381	22	12	10		0.619048	23	11	12
	0.454545	17	9	8												0.545455	21	7	14		0.478261	21	11	10
	0.529412	22	9	13												0.333333	23	11	12		0.52381	23	12	11
	0.409091	21	10	11												0.478261	22	9	13		0.521739	21	8	13
	0.47619	22	16	6												0.409091	22	13	9		0.380952	22	9	13
	0.727273	22	9	13												0.590909	19	5	14		0.409091	21	10	11
	0.409091	22	8	14												0.263158	22	7	15		0.47619	22	8	14
	0.363636	22	10	12												0.318182	24	19	5		0.363636	23	14	9
	0.454545	22	14	8												0.791667	24	11	13		0.608696	22	11	11
	0.636364	22	8	14												0.458333	22	16	6		0.5	21	12	9
	0.363636	22	11	11												0.727273	24	11	13		0.571429	21	13	8
	0.5	22	10	12												0.458333	25	15	10		0.619048	22	12	10
	0.454545	22	12	10												0.6	21	13	8		0.545455	23	10	13
	0.545455	22	9	13												0.619048	22	12	10		0.434783	23	14	9
	0.409091	22	9	13												0.545455	23	8	15		0.608696	23	8	15
	0.409091	21	10	11												0.347826	24	13	11		0.347826	25	12	13
	0.47619	24	15	9												0.541667	22	14	8		0.48	20	7	13
	0.625	22	10	12												0.636364	22	12	10		0.35	21	7	14
	0.454545	22	9	13												0.545455	22	10	12		0.333333	22	8	14
	0.409091	22	12	10												0.454545	23	10	13		0.363636	23	12	11
	0.545455	21	6	15												0.434783	21	8	13		0.521739	23	9	14
	0.285714	22	5	17												0.380952	21	8	13		0.391304	22	12	10
	0.227273	22	15	7												0.380952	22	6	16		0.545455	22	5	17
	0.681818	22	12	10												0.272727	22	13	9		0.227273	24	10	14
	0.545455	22	9	13												0.590909	22	5	17		0.416667	22	5	17
	0.409091	22	15	7												0.227273	21	8	13		0.227273	22	10	12
	0.681818	21	12	9												0.380952	23	11	12		0.454545	23	8	15
	0.571429	21	8	13												0.478261	22	4	18		0.347826	23	8	15
	0.380952	21	13	8												0.181818	22	6	16		0.347826	22	12	10
	0.619048	21	12	9												0.272727	21	10	11		0.545455	24	13	11
	0.571429	22	16	6												0.47619	23	14	9		0.541667	22	8	14
	0.727273	23	9	14												0.608696	22	11	11		0.363636	19	1	18
	0.391304	18	10	8												0.5	24	10	14		0.0526316	21	13	8
	0.555556	22	10	12												0.416667	22	10	12		0.619048	17	13	4
	0.454545	21	12	9												0.454545	23	7	16		0.764706	22	13	9
	0.571429	21	11	10												0.304348	23	6	17		0.590909	22	8	14
	0.52381	17	11	6												0.26087	22	7	15		0.363636	21	11	10
	0.647059	21	4	17												0.318182	22	8	14		0.52381	19	7	12
	0.190476	21	12	9												0.363636	23	15	8		0.368421	22	8	14
	0.571429	23	13	10												0.652174	22	15	7		0.363636	22	10	12
	0.565217	23	14	9												0.681818	20	11	9		0.454545	21	10	11
	0.608696	22	17	5												0.55	23	6	17		0.47619	21	9	12
	0.772727	23	9	14												0.26087	23	11	12		0.428571	21	11	10
	0.391304	22	7	15												0.478261	22	12	10		0.52381	22	5	17
	0.318182	22	5	17												0.545455	21	10	11		0.227273	22	9	13
	0.227273	22	11	11												0.47619	22	3	19		0.409091	21	12	9
	0.5	19	12	7												0.136364	22	6	16		0.571429	22	9	13
	0.631579	22	13	9												0.272727	21	8	13		0.409091	21	5	16
	0.590909	22	5	17												0.380952	19	11	8		0.238095	22	16	6
	0.227273	21	12	9												0.578947	23	8	15		0.727273	22	7	15
	0.571429	19	5	14												0.347826	24	14	10		0.318182	21	10	11
	0.263158	22	12	10												0.583333	22	10	12		0.47619	21	14	7
	0.545455	21	8	13												0.454545	22	9	13		0.666667	23	11	12
	0.380952	22	11	11												0.409091	23	12	11		0.478261	22	12	10
	0.5	22	11	11												0.521739	22	17	5		0.545455	19	9	10
	0.5	23	16	7												0.772727	22	10	12		0.473684	22	6	16
	0.695652	21	13	8												0.454545	20	4	16		0.272727	22	12	10
	0.619048	22	11	11												0.2	22	12	10		0.545455	22	10	12
	0.5	23	10	13												0.545455	22	13	9		0.454545	24	16	8
	0.434783	22	10	12												0.590909	22	14	8		0.666667	22	9	13
	0.454545	22	14	8												0.636364	23	14	9		0.409091	23	12	11
	0.636364	22	12	10												0.608696	21	9	12		0.521739	20	13	7
	0.545455	22	13	9												0.428571	23	10	13		0.65	24	12	12
	0.590909	25	16	9												0.434783	21	7	14		0.5	22	11	11
	0.64	22	13	9												0.333333	22	17	5		0.5	21	12	9
	0.590909	20	9	11												0.772727	22	10	12		0.571429	23	14	9
	0.45	22	16	6												0.454545	22	9	13		0.608696	21	10	11
	0.727273	22	9	13												0.409091	22	11	11		0.47619	22	8	14
	0.409091	22	14	8												0.5	20	12	8		0.363636	21	11	10
	0.636364	16	7	9												0.6	21	10	11		0.52381	22	11	11
	0.4375	18	7	11												0.47619	22	8	14		0.5	23	12	11
	0.388889	22	13	9												0.363636	20	14	6		0.521739	22	14	8
	0.590909	21	10	11												0.7	24	13	11		0.636364	22	5	17
	0.47619	23	17	6												0.541667	22	8	14		0.227273	21	13	8
	0.73913	22	11	11												0.363636	21	5	16		0.619048	22	5	17
	0.5	21	6	15												0.238095	23	6	17		0.227273	20	8	12
	0.285714	22	8	14												0.26087	20	13	7		0.4	22	11	11
	0.363636	21	14	7												0.65	22	9	13		0.5	23	11	12
	0.666667	21	12	9												0.409091	21	14	7		0.478261	20	14	6
	0.571429	23	21	2												0.666667	21	7	14		0.7	22	9	13
	0.913043	20	15	5												0.333333	18	9	9		0.409091	22	9	13
	0.75	22	10	12												0.5	23	6	17		0.409091	21	11	10
	0.454545	23	14	9												0.26087	21	8	13		0.52381	23	12	11
	0.608696	22	12	10												0.380952	18	13	5		0.521739	22	13	9
	0.545455	24	13	11												0.722222	24	13	11		0.590909	22	9	13
	0.541667	22	9	13												0.541667	24	6	18		0.409091	23	15	8
	0.409091	24	13	11												0.25	23	14	9		0.652174
	0.541667	18	5	13												0.608696	22	10	12
	0.277778	17	13	4												0.454545	22	2	20
	0.764706	20	10	10												0.0909091	21	18	3
	0.5	21	9	12												0.857143	22	4	18
	0.428571	22	16	6												0.181818	21	13	8
	0.727273	22	9	13												0.619048	22	3	19
	0.409091	23	15	8												0.136364	22	9	13
	0.652174	21	7	14												0.409091	21	14	7
	0.333333	23	9	14												0.666667	21	8	13
	0.391304	23	12	11												0.380952	22	10	12
	0.521739	21	7	14												0.454545	22	12	10
	0.333333	22	13	9												0.545455	21	9	12
	0.590909	24	13	11												0.428571	20	11	9
	0.541667	22	12	10												0.55	22	11	11
	0.545455	21	13	8												0.5	22	11	11
	0.619048	22	13	9												0.5	22	15	7
	0.590909	22	15	7												0.681818	22	9	13
	0.681818	22	15	7												0.409091	22	12	10
	0.681818	21	10	11												0.545455	24	13	11
	0.47619	20	3	17												0.541667	23	9	14
	0.15	22	8	14												0.391304	22	12	10
	0.363636	23	15	8												0.545455	23	15	8
	0.652174	20	11	9												0.652174	24	9	15
	0.55	22	14	8												0.375	21	14	7
	0.636364	22	12	10												0.666667	22	14	8
	0.545455	22	9	13												0.636364	23	15	8
	0.409091	22	15	7												0.652174	22	10	12
	0.681818	22	14	8												0.454545	20	7	13
	0.636364	21	9	12												0.35	20	11	9
	0.428571	22	8	14												0.55	18	6	12
	0.363636	22	9	13												0.333333	22	14	8
	0.409091	23	13	10												0.636364	22	7	15
	0.565217	20	10	10												0.318182	22	8	14
	0.5	18	14	4												0.363636	22	8	14
	0.777778	21	12	9												0.363636	21	4	17
	0.571429	23	13	10												0.190476	23	11	12
	0.565217	17	4	13												0.478261	21	13	8
	0.235294	22	13	9												0.619048	22	4	18
	0.590909	23	15	8												0.181818	22	9	13
	0.652174	18	9	9												0.409091	21	5	16
	0.5	22	9	13												0.238095	24	5	19
	0.409091	22	10	12												0.208333	21	10	11
	0.454545	19	14	5												0.47619	21	12	9
	0.736842	22	12	10												0.571429	20	10	10
	0.545455	23	13	10												0.5	19	10	9
	0.565217	22	9	13												0.526316	20	11	9
	0.409091	22	14	8												0.55	24	14	10
	0.636364	22	12	10												0.583333	22	16	6
	0.545455	21	10	11												0.727273	22	5	17
	0.47619	22	6	16												0.227273	20	11	9
	0.272727	22	12	10												0.55	21	10	11
	0.545455	22	5	17												0.47619	21	10	11
	0.227273	21	2	19												0.47619	22	9	13
	0.0952381	22	13	9												0.409091	22	15	7
	0.590909	23	9	14												0.681818	22	11	11
	0.391304	22	13	9												0.5	19	9	10
	0.590909	21	6	15												0.473684	21	6	15
	0.285714	21	11	10												0.285714	20	6	14
	0.52381	23	19	4												0.3	22	10	12
	0.826087	23	18	5												0.454545	21	5	16
	0.782609	22	13	9												0.238095	22	13	9
	0.590909	22	11	11												0.590909	22	10	12
	0.5	23	13	10												0.454545	21	5	16
	0.565217	19	12	7												0.238095	22	8	14
	0.631579	22	8	14												0.363636	21	9	12
	0.363636	22	6	16												0.428571	22	11	11
	0.272727	24	8	16												0.5	23	8	15
	0.333333	22	10	12												0.347826	21	11	10
	0.454545	19	16	3												0.52381	24	12	12
	0.842105	23	11	12												0.5	22	16	6
	0.478261	22	10	12												0.727273	22	9	13
	0.454545	22	12	10												0.409091	22	12	10
	0.545455	22	10	12												0.545455	22	6	16
	0.454545	21	11	10												0.272727	21	6	15
	0.52381	23	13	10												0.285714	23	12	11
	0.565217	22	13	9												0.521739	22	10	12
	0.590909	23	11	12												0.454545	22	13	9
	0.478261	23	11	12												0.590909	23	18	5
	0.478261	22	8	14												0.782609	22	11	11
	0.363636	22	15	7												0.5	20	10	10
	0.681818	22	14	8												0.5	23	16	7
	0.636364	22	13	9												0.695652	21	11	10
	0.590909	21	10	11												0.52381	22	17	5
	0.47619	18	11	7												0.772727	21	12	9
	0.611111	22	9	13												0.571429	21	12	9
	0.409091	22	7	15												0.571429	22	6	16
	0.318182	21	13	8												0.272727	21	11	10
	0.619048	22	9	13												0.52381	24	14	10
	0.409091	19	10	9												0.583333	22	15	7
	0.526316	20	6	14												0.681818	22	9	13
	0.3	22	13	9												0.409091	21	15	6
	0.590909	22	15	7												0.714286	21	7	14
	0.681818	20	13	7												0.333333	24	8	16
	0.65	19	9	10												0.333333	22	14	8
	0.473684	23	14	9												0.636364	22	13	9
	0.608696	23	15	8												0.590909	22	14	8
	0.652174	22	18	4												0.636364	20	6	14
	0.818182	23	17	6												0.3	22	16	6
	0.73913	20	14	6												0.727273	20	14	6
	0.7	19	13	6												0.7	21	6	15
	0.684211	22	13	9												0.285714	22	12	10
	0.590909	23	8	15												0.545455	20	10	10
	0.347826	22	11	11												0.5	23	5	18
	0.5	21	14	7												0.217391	18	5	13
	0.666667	22	9	13												0.277778	20	12	8
	0.409091	20	5	15												0.6	21	11	10
	0.25	23	12	11												0.52381	21	6	15
	0.521739	24	16	8												0.285714	21	10	11
	0.666667	23	11	12												0.47619	22	14	8
	0.478261	22	16	6												0.636364	22	4	18
	0.727273	22	6	16												0.181818	22	10	12
	0.272727	21	5	16												0.454545	22	12	10
	0.238095	22	8	14												0.545455	22	15	7
	0.363636	22	15	7												0.681818	21	18	3
	0.681818	23	10	13												0.857143	22	7	15
	0.434783	20	12	8												0.318182	22	15	7
	0.6	21	9	12												0.681818	21	8	13
	0.428571	21	9	12												0.380952	25	17	8
	0.428571	24	10	14												0.68	23	13	10
	0.416667	23	15	8												0.565217	22	13	9
	0.652174	22	12	10												0.590909	23	12	11
	0.545455	22	12	10												0.521739	19	11	8
	0.545455	21	11	10												0.578947	23	12	11
	0.52381	17	14	3												0.521739	22	10	12
	0.823529	24	19	5												0.454545	23	13	10
	0.791667	22	13	9												0.565217	23	9	14
	0.590909	22	12	10												0.391304	24	15	9
	0.545455	22	6	16												0.625	22	16	6
	0.272727	21	7	14												0.727273	21	13	8
	0.333333	22	5	17												0.619048	23	12	11
	0.227273	21	7	14												0.521739	22	13	9
	0.333333	21	13	8												0.590909	19	7	12
	0.619048	20	6	14												0.368421	22	8	14
	0.3	21	14	7												0.363636	22	11	11
	0.666667	19	12	7												0.5	17	7	10
	0.631579	23	13	10												0.411765	23	13	10
	0.565217	22	9	13												0.565217	20	6	14
	0.409091	21	11	10												0.3	20	8	12
	0.52381	20	13	7												0.4	20	9	11
	0.65	22	8	14												0.45	22	9	13
	0.363636	21	1	20												0.409091	23	12	11
	0.047619	21	4	17												0.521739	22	11	11
	0.190476	22	9	13												0.5	21	17	4
	0.409091	23	11	12												0.809524	22	7	15
	0.478261	19	10	9												0.318182	21	14	7
	0.526316	22	14	8												0.666667	24	15	9
	0.636364	22	13	9												0.625	22	4	18
	0.590909	17	9	8												0.181818	22	17	5
	0.529412	17	1	16												0.772727	24	18	6
	0.0588235	22	15	7												0.75	21	5	16
	0.681818	21	8	13												0.238095	22	12	10
	0.380952	22	10	12												0.545455	20	9	11
	0.454545	23	11	12												0.45	19	11	8
	0.478261	21	15	6												0.578947	23	12	11
	0.714286	21	15	6												0.521739	22	11	11
	0.714286	22	7	15												0.5	20	11	9
	0.318182	23	14	9												0.55	22	14	8
	0.608696	21	6	15												0.636364	21	4	17
	0.285714	22	12	10												0.190476	24	7	17
	0.545455	21	7	14												0.291667	21	16	5
	0.333333	22	11	11												0.761905	22	11	11
	0.5	21	6	15												0.5	21	10	11
	0.285714	23	11	12												0.47619	23	14	9
	0.478261	22	12	10												0.608696	20	7	13
	0.545455	20	9	11												0.35	22	11	11
	0.45	21	12	9												0.5	23	8	15
	0.571429	19	8	11												0.347826	22	14	8
	0.421053	21	7	14												0.636364	21	11	10
	0.333333	23	12	11												0.52381	23	10	13
	0.521739	24	11	13												0.434783	22	10	12
	0.458333	18	5	13												0.454545	23	8	15
	0.277778	21	11	10												0.347826	23	10	13
	0.52381	22	11	11												0.434783	21	14	7
	0.5	25	19	6												0.666667	21	9	12
	0.76	22	15	7												0.428571	22	8	14
	0.681818	22	9	13												0.363636	21	9	12
	0.409091	22	9	13												0.428571	23	9	14
	0.409091	21	8	13												0.391304	21	7	14
	0.380952	22	13	9												0.333333	20	7	13
	0.590909	22	6	16												0.35	23	15	8
	0.272727	22	10	12												0.652174	23	10	13
	0.454545	22	13	9												0.434783	22	13	9
	0.590909	23	14	9												0.590909	24	16	8
	0.608696	20	11	9												0.666667	25	20	5
	0.55	23	10	13												0.8	21	8	13
	0.434783	22	7	15												0.380952	23	18	5
	0.318182	23	18	5												0.782609	22	11	11
	0.782609	22	7	15												0.5	21	14	7
	0.318182	24	15	9												0.666667	24	13	11
	0.625	21	10	11												0.541667	22	7	15
	0.47619	22	11	11												0.318182	18	3	15
	0.5	22	6	16												0.166667	20	16	4
	0.272727	23	15	8												0.8	21	15	6
	0.652174	23	14	9												0.714286	22	12	10
	0.608696	20	12	8												0.545455	22	11	11
	0.6	22	14	8												0.5	21	14	7
	0.636364	21	14	7												0.666667	21	10	11
	0.666667	22	12	10												0.47619	21	6	15
	0.545455	17	13	4												0.285714	22	10	12
	0.764706	17	10	7												0.454545	19	11	8
	0.588235	21	8	13												0.578947	23	8	15
	0.380952	21	15	6												0.347826	22	7	15
	0.714286	24	10	14												0.318182	21	10	11
	0.416667	19	15	4												0.47619	24	12	12
	0.789474	23	10	13												0.5	23	9	14
	0.434783	22	13	9												0.391304	25	13	12
	0.590909	21	16	5												0.52	22	7	15
	0.761905	22	11	11												0.318182	22	12	10
	0.5	22	16	6												0.545455	22	6	16
	0.727273	21	10	11												0.272727	22	16	6
	0.47619	22	11	11												0.727273	22	10	12
	0.5	21	4	17												0.454545	23	9	14
	0.190476	18	9	9												0.391304	19	8	11
	0.5	21	5	16												0.421053	23	13	10
	0.238095	22	6	16												0.565217	25	20	5
	0.272727	17	9	8												0.8	22	6	16
	0.529412	22	12	10												0.272727	22	6	16
	0.545455	20	11	9												0.272727	23	13	10
	0.55	21	9	12												0.565217	26	13	13
	0.428571	22	12	10												0.5	22	11	11
	0.545455	22	6	16												0.5	21	15	6
	0.272727	23	6	17												0.714286	19	11	8
	0.26087	22	14	8												0.578947	22	7	15
	0.636364	22	5	17												0.318182	22	7	15
	0.227273	21	15	6												0.318182	22	13	9
	0.714286	21	13	8												0.590909	22	8	14
	0.619048	21	7	14												0.363636	23	9	14
	0.333333	23	10	13												0.391304	22	13	9
	0.434783	22	17	5												0.590909	23	17	6
	0.772727	25	16	9												0.73913	23	5	18
	0.64	22	11	11												0.217391	22	10	12
	0.5	21	10	11												0.454545	22	6	16
	0.47619	23	17	6												0.272727	22	6	16
	0.73913	20	10	10												0.272727	22	12	10
	0.5	21	9	12												0.545455	22	11	11
	0.428571	21	3	18												0.5	22	14	8
	0.142857	22	10	12												0.636364	24	12	12
	0.454545	23	7	16												0.5	21	14	7
	0.304348	23	8	15												0.666667	25	10	15
	0.347826	22	13	9												0.4	23	7	16
	0.590909	22	15	7												0.304348	22	15	7
	0.681818	22	11	11												0.681818	23	10	13
	0.5	22	9	13												0.434783	22	10	12
	0.409091	23	5	18												0.454545	21	11	10
	0.217391	22	18	4												0.52381	19	8	11
	0.818182	22	16	6												0.421053	22	17	5
	0.727273	23	9	14												0.772727	23	10	13
	0.391304	23	12	11												0.434783	21	9	12
	0.521739	22	10	12												0.428571	25	16	9
	0.454545	21	11	10												0.64	21	12	9
	0.52381	22	11	11												0.571429	21	15	6
	0.5	23	13	10												0.714286	21	8	13
	0.565217	21	12	9												0.380952	21	12	9
	0.571429	20	13	7												0.571429	23	15	8
	0.65	17	13	4												0.652174	23	11	12
	0.764706	23	10	13												0.478261	22	16	6
	0.434783	22	13	9												0.727273	21	14	7
	0.590909	22	11	11												0.666667	20	6	14
	0.5	22	13	9												0.3	21	13	8
	0.590909	19	10	9												0.619048	20	7	13
	0.526316	22	10	12												0.35	22	9	13
	0.454545	22	8	14												0.409091	24	16	8
	0.363636	22	8	14												0.666667	19	11	8
	0.363636	23	12	11												0.578947	22	7	15
	0.521739	20	9	11												0.318182	21	17	4
	0.45	22	14	8												0.809524	24	10	14
	0.636364	21	9	12												0.416667	21	4	17
	0.428571	22	12	10												0.190476	21	17	4
	0.545455	19	14	5												0.809524	23	5	18
	0.736842	22	13	9												0.217391	22	14	8
	0.590909	21	6	15												0.636364	23	13	10
	0.285714	22	10	12												0.565217	23	16	7
	0.454545	21	13	8												0.695652	22	10	12
	0.619048	22	9	13												0.454545	21	5	16
	0.409091	21	11	10												0.238095	22	11	11
	0.52381	22	6	16												0.5	22	16	6
	0.272727	20	11	9												0.727273	20	15	5
	0.55	22	11	11												0.75	23	14	9
	0.5	22	11	11												0.608696	22	14	8
	0.5	22	14	8												0.636364	21	8	13
	0.636364	25	11	14												0.380952	22	11	11
	0.44	22	12	10												0.5	25	19	6
	0.545455	22	15	7												0.76	22	16	6
	0.681818	21	9	12												0.727273	22	14	8
	0.428571	22	10	12												0.636364	22	10	12
	0.454545	23	8	15												0.454545	23	13	10
	0.347826	21	12	9												0.565217	22	15	7
	0.571429	21	10	11												0.681818	22	13	9
	0.47619	23	13	10												0.590909	23	11	12
	0.565217	18	15	3												0.478261	21	10	11
	0.833333	22	8	14												0.47619	22	16	6
	0.363636	25	13	12												0.727273	21	9	12
	0.52	23	11	12												0.428571	22	9	13
	0.478261	21	5	16												0.409091	19	14	5
	0.238095	22	13	9												0.736842	21	5	16
	0.590909	22	7	15												0.238095	21	13	8
	0.318182	20	5	15												0.619048	21	6	15
	0.25	22	8	14												0.285714	22	11	11
	0.363636	20	9	11												0.5	23	8	15
	0.45	19	6	13												0.347826	22	12	10
	0.315789	22	9	13												0.545455	19	13	6
	0.409091	21	17	4												0.684211	22	6	16
	0.809524	17	9	8												0.272727	20	8	12
	0.529412	23	14	9												0.4	24	14	10
	0.608696	19	12	7												0.583333	21	18	3
	0.631579	21	8	13												0.857143	22	6	16
	0.380952	22	17	5												0.272727	19	13	6
	0.772727	22	9	13												0.684211	21	9	12
	0.409091	22	14	8												0.428571	21	13	8
	0.636364	22	7	15												0.619048	24	9	15
	0.318182	21	7	14												0.375	22	12	10
	0.333333	22	7	15												0.545455	22	12	10
	0.318182	22	17	5												0.545455	22	7	15
	0.772727	22	12	10												0.318182	22	10	12
	0.545455	22	14	8												0.454545	22	11	11
	0.636364	22	15	7												0.5	24	8	16
	0.681818	21	10	11												0.333333	22	3	19
	0.47619	21	10	11												0.136364	22	8	14
	0.47619	22	14	8												0.363636	22	7	15
	0.636364	22	11	11												0.318182	23	8	15
	0.5	21	12	9												0.347826	22	11	11
	0.571429	22	14	8												0.5	26	12	14
	0.636364	22	20	2												0.461538	24	10	14
	0.909091	22	17	5												0.416667	22	15	7
	0.772727	21	14	7												0.681818	22	21	1
	0.666667	17	11	6												0.954545	23	18	5
	0.647059	22	9	13												0.782609	22	14	8
	0.409091	20	14	6												0.636364	22	13	9
	0.7	22	10	12												0.590909	23	16	7
	0.454545	22	11	11												0.695652	22	14	8
	0.5	22	12	10												0.636364	19	10	9
	0.545455	22	14	8												0.526316	22	15	7
	0.636364	22	15	7												0.681818	22	10	12
	0.681818	22	2	20												0.454545	24	16	8
	0.0909091	23	13	10												0.666667	22	9	13
	0.565217	22	10	12												0.409091	21	10	11
	0.454545	21	11	10												0.47619	26	18	8
	0.52381	22	13	9												0.692308	24	7	17
	0.590909	22	13	9												0.291667	21	19	2
	0.590909	22	9	13												0.904762	22	8	14
	0.409091	22	11	11												0.363636	21	9	12
	0.5	21	12	9												0.428571	20	11	9
	0.571429	21	3	18												0.55	21	6	15
	0.142857	19	7	12												0.285714	22	3	19
	0.368421	21	10	11												0.136364	22	13	9
	0.47619	22	9	13												0.590909	22	9	13
	0.409091	22	14	8												0.409091	22	7	15
	0.636364	20	14	6												0.318182	21	14	7
	0.7	22	6	16												0.666667	25	18	7
	0.272727	21	7	14												0.72	22	14	8
	0.333333	22	14	8												0.636364	22	13	9
	0.636364	22	14	8												0.590909	21	9	12
	0.636364	22	13	9												0.428571	20	9	11
	0.590909	21	9	12												0.45	22	10	12
	0.428571	22	12	10												0.454545	22	9	13
	0.545455	21	12	9												0.409091	21	9	12
	0.571429	25	15	10												0.428571	22	13	9
	0.6	22	10	12												0.590909	21	6	15
	0.454545	23	7	16												0.285714	21	10	11
	0.304348	22	10	12												0.47619	22	12	10
	0.454545	22	9	13												0.545455	21	11	10
	0.409091	20	5	15												0.52381	23	13	10
	0.25	20	11	9												0.565217	21	7	14
	0.55	22	7	15												0.333333	22	13	9
	0.318182	23	8	15												0.590909	23	10	13
	0.347826	19	15	4												0.434783	24	5	19
	0.789474	22	14	8												0.208333	21	9	12
	0.636364	18	14	4												0.428571	25	16	9
	0.777778	22	12	10												0.64	18	3	15
	0.545455	22	11	11												0.166667	22	11	11
	0.5	22	12	10												0.5	21	9	12
	0.545455	22	18	4												0.428571	22	9	13
	0.818182	20	5	15												0.409091	21	12	9
	0.25	22	13	9												0.571429	21	10	11
	0.590909	22	11	11												0.47619	23	13	10
	0.5	22	9	13												0.565217	23	12	11
	0.409091	20	16	4												0.521739	22	11	11
	0.8	22	13	9												0.5	22	12	10
	0.590909	22	13	9												0.545455	23	11	12
	0.590909	23	13	10												0.478261	23	19	4
	0.565217	22	11	11												0.826087	22	11	11
	0.5	22	15	7												0.5	19	7	12
	0.681818	20	5	15												0.368421	20	3	17
	0.25	22	11	11												0.15	22	9	13
	0.5	22	12	10												0.409091	20	12	8
	0.545455	23	12	11												0.6	23	14	9
	0.521739	22	9	13												0.608696	20	7	13
	0.409091	23	10	13												0.35	22	13	9
	0.434783	22	15	7												0.590909	22	7	15
	0.681818	21	9	12												0.318182	20	7	13
	0.428571	22	11	11												0.35	22	16	6
	0.5	21	3	18												0.727273	23	11	12
	0.142857	22	8	14												0.478261	22	12	10
	0.363636	21	9	12												0.545455	20	11	9
	0.428571	22	10	12												0.55	22	8	14
	0.454545	17	8	9												0.363636	20	14	6
	0.470588	18	9	9												0.7	22	12	10
	0.5	22	11	11												0.545455	22	17	5
	0.5	23	14	9												0.772727	23	16	7
	0.608696	21	9	12												0.695652	21	10	11
	0.428571	18	13	5												0.47619	22	11	11
	0.722222	22	17	5												0.5	20	13	7
	0.772727	22	11	11												0.65	21	10	11
	0.5	23	10	13												0.47619	23	19	4
	0.434783	22	10	12												0.826087	19	10	9
	0.454545	22	18	4												0.526316	23	14	9
	0.818182	22	10	12												0.608696	21	6	15
	0.454545	23	16	7												0.285714	22	12	10
	0.695652	22	17	5												0.545455	22	8	14
	0.772727	19	9	10												0.363636	22	9	13
	0.473684	19	7	12												0.409091	20	12	8
	0.368421	21	14	7												0.6	25	9	16
	0.666667	23	15	8												0.36	24	16	8
	0.652174	22	12	10												0.666667	25	9	16
	0.545455	22	10	12												0.36	21	14	7
	0.454545	24	13	11												0.666667	22	5	17
	0.541667	22	16	6												0.227273	22	6	16
	0.727273	21	5	16												0.272727	22	14	8
	0.238095	22	11	11												0.636364	22	14	8
	0.5	21	13	8												0.636364	22	11	11
	0.619048	21	4	17												0.5	20	16	4
	0.190476	23	16	7												0.8	22	18	4
	0.695652	22	12	10												0.818182	22	11	11
	0.545455	22	13	9												0.5	22	10	12
	0.590909	22	9	13												0.454545	21	15	6
	0.409091	18	4	14												0.714286	22	15	7
	0.222222	22	16	6												0.681818	24	20	4
	0.727273	21	13	8												0.833333	22	13	9
	0.619048	21	13	8												0.590909	22	8	14
	0.619048	22	13	9												0.363636	22	8	14
	0.590909	21	11	10												0.363636	22	9	13
	0.52381	23	9	14												0.409091	21	17	4
	0.391304	22	13	9												0.809524	22	13	9
	0.590909	23	15	8												0.590909	20	11	9
	0.652174	22	13	9												0.55	21	13	8
	0.590909	19	8	11												0.619048	22	4	18
	0.421053	23	12	11												0.181818	23	6	17
	0.521739	23	13	10												0.26087	22	17	5
	0.565217	22	11	11												0.772727	22	9	13
	0.5	22	9	13												0.409091	22	7	15
	0.409091	21	11	10												0.318182	22	13	9
	0.52381	21	9	12												0.590909	24	8	16
	0.428571	23	14	9												0.333333	21	7	14
	0.608696	22	16	6												0.333333	22	9	13
	0.727273	23	7	16												0.409091	22	9	13
	0.304348	22	7	15												0.409091	20	7	13
	0.318182	23	12	11												0.35	23	10	13
	0.521739	22	11	11												0.434783	23	16	7
	0.5	21	9	12												0.695652	21	12	9
	0.428571	22	9	13												0.571429	22	16	6
	0.409091	22	13	9												0.727273	21	11	10
	0.590909	21	16	5												0.52381	23	12	11
	0.761905	20	9	11												0.521739	23	11	12
	0.45	23	12	11												0.478261	23	10	13
	0.521739	21	12	9												0.434783	21	4	17
	0.571429	23	10	13												0.190476	23	10	13
	0.434783	22	12	10												0.434783	21	6	15
	0.545455	18	10	8												0.285714	22	14	8
	0.555556	21	11	10												0.636364	22	14	8
	0.52381	22	11	11												0.636364	22	11	11
	0.5	21	5	16												0.5	21	3	18
	0.238095	20	10	10												0.142857	22	11	11
	0.5	23	13	10												0.5	21	13	8
	0.565217	22	5	17												0.619048	22	11	11
	0.227273	22	9	13												0.5	22	7	15
	0.409091	21	11	10												0.318182	22	12	10
	0.52381	21	9	12												0.545455	22	13	9
	0.428571	20	12	8												0.590909	22	8	14
	0.6	22	11	11												0.363636	23	13	10
	0.5	17	11	6												0.565217	22	5	17
	0.647059	17	14	3												0.227273	23	12	11
	0.823529	22	12	10												0.521739	21	12	9
	0.545455	20	16	4												0.571429	22	8	14
	0.8	22	13	9												0.363636	22	10	12
	0.590909	23	10	13												0.454545	22	4	18
	0.434783	22	10	12												0.181818	21	7	14
	0.454545	22	4	18												0.333333	22	15	7
	0.181818	22	3	19												0.681818	22	11	11
	0.136364	24	9	15												0.5	21	5	16
	0.375	19	8	11												0.238095	21	14	7
	0.421053	22	8	14												0.666667	22	12	10
	0.363636	22	19	3												0.545455	24	14	10
	0.863636	21	10	11												0.583333	20	16	4
	0.47619	21	4	17												0.8	22	13	9
	0.190476	22	11	11												0.590909	22	10	12
	0.5	22	8	14												0.454545	23	9	14
	0.363636	22	15	7												0.391304	21	10	11
	0.681818	20	10	10												0.47619	22	11	11
	0.5	22	10	12												0.5	22	11	11
	0.454545	22	12	10												0.5	23	13	10
	0.545455	22	17	5												0.565217	24	13	11
	0.772727	21	9	12												0.541667	23	13	10
	0.428571	22	13	9												0.565217	25	13	12
	0.590909	23	9	14												0.52	22	14	8
	0.391304	22	12	10												0.636364	20	12	8
	0.545455	18	13	5												0.6	21	6	15
	0.722222	21	10	11												0.285714	23	14	9
	0.47619	22	15	7												0.608696	22	8	14
	0.681818	21	9	12												0.363636	23	7	16
	0.428571	18	14	4												0.304348	19	6	13
	0.777778	19	17	2												0.315789	23	8	15
	0.894737	21	4	17												0.347826	21	6	15
	0.190476	23	6	17												0.285714	20	8	12
	0.26087	22	11	11												0.4	22	8	14
	0.5	22	5	17												0.363636	22	12	10
	0.227273	22	12	10												0.545455	23	14	9
	0.545455	22	13	9												0.608696	22	8	14
	0.590909	16	7	9												0.363636	21	6	15
	0.4375	21	12	9												0.285714	21	9	12
	0.571429	22	10	12												0.428571	21	12	9
	0.454545	21	10	11												0.571429	22	11	11
	0.47619	23	8	15												0.5	22	10	12
	0.347826	22	12	10												0.454545	21	14	7
	0.545455	22	14	8												0.666667	20	6	14
	0.636364	22	8	14												0.3	21	10	11
	0.363636	22	12	10												0.47619	22	10	12
	0.545455	23	13	10												0.454545	20	6	14
	0.565217	21	12	9												0.3	22	9	13
	0.571429	24	13	11												0.409091	21	11	10
	0.541667	19	10	9												0.52381	21	6	15
	0.526316	20	14	6												0.285714	21	6	15
	0.7	21	7	14												0.285714	22	7	15
	0.333333	19	10	9												0.318182	22	9	13
	0.526316	22	12	10												0.409091	21	12	9
	0.545455	20	20	0												0.571429	24	13	11
	1	20	10	10												0.541667	22	5	17
	0.5	22	13	9												0.227273	22	13	9
	0.590909	22	10	12												0.590909	24	11	13
	0.454545	22	13	9												0.458333	20	8	12
	0.590909	22	12	10												0.4	22	7	15
	0.545455	20	7	13												0.318182	22	16	6
	0.35	22	15	7												0.727273	22	5	17
	0.681818	20	5	15												0.227273	22	12	10
	0.25	22	8	14												0.545455	20	11	9
	0.363636	22	13	9												0.55	24	8	16
	0.590909	20	9	11												0.333333	23	11	12
	0.45	23	10	13												0.478261	22	9	13
	0.434783	22	12	10												0.409091	21	2	19
	0.545455	23	13	10												0.0952381	22	12	10
	0.565217	21	12	9												0.545455	21	11	10
	0.571429	22	7	15												0.52381	21	11	10
	0.318182	23	12	11												0.52381	21	11	10
	0.521739	22	10	12												0.52381	26	15	11
	0.454545	21	11	10												0.576923	22	11	11
	0.52381	23	16	7												0.5	21	14	7
	0.695652	22	12	10												0.666667	21	13	8
	0.545455	22	12	10												0.619048	21	7	14
	0.545455	18	10	8												0.333333	23	3	20
	0.555556	21	5	16												0.130435	23	17	6
	0.238095	22	11	11												0.73913	22	10	12
	0.5	24	11	13												0.454545	22	11	11
	0.458333	22	12	10												0.5	21	7	14
	0.545455	21	14	7												0.333333	22	13	9
	0.666667	23	19	4												0.590909	22	10	12
	0.826087	21	11	10												0.454545	22	7	15
	0.52381	23	14	9												0.318182	22	12	10
	0.608696	23	12	11												0.545455	22	10	12
	0.521739	23	6	17												0.454545	22	10	12
	0.26087	22	10	12												0.454545	21	12	9
	0.454545	19	9	10												0.571429	21	12	9
	0.473684	22	10	12												0.571429	21	15	6
	0.454545	23	14	9												0.714286	23	14	9
	0.608696	20	11	9												0.608696	22	9	13
	0.55	22	6	16												0.409091	22	15	7
	0.272727	22	17	5												0.681818	23	15	8
	0.772727	21	11	10												0.652174	22	6	16
	0.52381	22	15	7												0.272727	21	5	16
	0.681818	21	10	11												0.238095	22	14	8
	0.47619	23	10	13												0.636364	22	12	10
	0.434783	22	11	11												0.545455	23	9	14
	0.5	22	16	6												0.391304	22	16	6
	0.727273	23	10	13												0.727273	22	12	10
	0.434783	22	6	16												0.545455	22	12	10
	0.272727	21	10	11												0.545455	22	10	12
	0.47619	22	11	11												0.454545	19	12	7
	0.5	23	15	8												0.631579	22	12	10
	0.652174	22	11	11												0.545455	22	12	10
	0.5	20	11	9												0.545455	20	7	13
	0.55	22	14	8												0.35	23	15	8
	0.636364	23	11	12												0.652174	24	12	12
	0.478261	23	9	14												0.5	22	7	15
	0.391304	22	13	9												0.318182	22	10	12
	0.590909	22	11	11												0.454545	22	11	11
	0.5	22	5	17												0.5	22	9	13
	0.227273	20	10	10												0.409091	21	12	9
	0.5	17	6	11												0.571429	23	13	10
	0.352941	20	16	4												0.565217	22	6	16
	0.8	21	4	17												0.272727	23	16	7
	0.190476	18	12	6												0.695652	21	13	8
	0.666667	22	8	14												0.619048	22	8	14
	0.363636	21	12	9												0.363636	22	5	17
	0.571429	22	13	9												0.227273	22	11	11
	0.590909	22	11	11												0.5	19	12	7
	0.5	22	9	13												0.631579	19	8	11
	0.409091	22	10	12												0.421053	22	11	11
	0.454545	24	7	17												0.5	22	14	8
	0.291667	22	9	13												0.636364	22	7	15
	0.409091	23	17	6												0.318182	22	9	13
	0.73913	21	5	16												0.409091	23	9	14
	0.238095	18	4	14												0.391304	22	16	6
	0.222222	24	17	7												0.727273	22	10	12
	0.708333	21	15	6												0.454545	23	4	19
	0.714286	22	13	9												0.173913	22	14	8
	0.590909	17	8	9												0.636364	24	8	16
	0.470588	22	13	9												0.333333	22	18	4
	0.590909	17	11	6												0.818182	23	13	10
	0.647059	17	13	4												0.565217	22	17	5
	0.764706	22	13	9												0.772727	22	9	13
	0.590909	21	12	9												0.409091	23	13	10
	0.571429	21	9	12												0.565217	22	11	11
	0.428571	20	5	15												0.5	22	12	10
	0.25	22	12	10												0.545455	23	10	13
	0.545455	22	5	17												0.434783	22	16	6
	0.227273	23	10	13												0.727273	21	7	14
	0.434783	23	11	12												0.333333	22	12	10
	0.478261	22	14	8												0.545455	19	10	9
	0.636364	22	5	17												0.526316	21	5	16
	0.227273	23	6	17												0.238095	22	9	13
	0.26087	22	10	12												0.409091	23	7	16
	0.454545	22	12	10												0.304348	22	10	12
	0.545455	20	4	16												0.454545	23	13	10
	0.2	22	8	14												0.565217	21	10	11
	0.363636	22	14	8												0.47619	22	17	5
	0.636364	20	13	7												0.772727	22	11	11
	0.65	18	5	13												0.5	22	7	15
	0.277778	23	13	10												0.318182	21	4	17
	0.565217	22	13	9												0.190476	21	7	14
	0.590909	21	9	12												0.333333	20	7	13
	0.428571	21	10	11												0.35	22	9	13
	0.47619	22	6	16												0.409091	23	17	6
	0.272727	20	13	7												0.73913	22	11	11
	0.65	25	18	7												0.5	23	11	12
	0.72	23	17	6												0.478261	24	16	8
	0.73913	21	9	12												0.666667	23	10	13
	0.428571	23	18	5												0.434783	24	10	14
	0.782609	22	6	16												0.416667	21	14	7
	0.272727	22	11	11												0.666667	23	14	9
	0.5	20	15	5												0.608696	22	10	12
	0.75	23	16	7												0.454545	23	17	6
	0.695652	22	10	12												0.73913	22	10	12
	0.454545	22	14	8												0.454545	22	9	13
	0.636364	18	7	11												0.409091	22	8	14
	0.388889	22	12	10												0.363636	20	5	15
	0.545455	22	13	9												0.25	20	8	12
	0.590909	22	11	11												0.4	21	16	5
	0.5	22	7	15												0.761905	22	11	11
	0.318182	19	6	13												0.5	23	8	15
	0.315789	22	12	10												0.347826	21	13	8
	0.545455	21	14	7												0.619048	21	9	12
	0.666667	21	10	11												0.428571	22	11	11
	0.47619	23	11	12												0.5	22	6	16
	0.478261	21	10	11												0.272727	23	14	9
	0.47619	22	16	6												0.608696	22	6	16
	0.727273	22	13	9												0.272727	21	11	10
	0.590909	21	15	6												0.52381	21	6	15
	0.714286	23	11	12												0.285714	22	17	5
	0.478261	22	8	14												0.772727	21	2	19
	0.363636	22	19	3												0.0952381	22	8	14
	0.863636	19	9	10												0.363636	23	13	10
	0.473684	22	11	11												0.565217	22	13	9
	0.5	22	3	19												0.590909	22	16	6
	0.136364	21	13	8												0.727273	21	7	14
	0.619048	18	10	8												0.333333	23	13	10
	0.555556	21	13	8												0.565217	22	11	11
	0.619048	22	9	13												0.5	23	7	16
	0.409091	21	13	8												0.304348	21	11	10
	0.619048	22	4	18												0.52381	21	17	4
	0.181818	22	4	18												0.809524	21	10	11
	0.181818	21	9	12												0.47619	27	14	13
	0.428571	22	10	12												0.518519	22	10	12
	0.454545	24	13	11												0.454545	21	5	16
	0.541667	22	13	9												0.238095	22	15	7
	0.590909	21	11	10												0.681818	22	11	11
	0.52381	24	13	11												0.5	23	13	10
	0.541667	22	12	10												0.565217	23	14	9
	0.545455	22	12	10												0.608696	23	10	13
	0.545455	21	5	16												0.434783	21	9	12
	0.238095	23	8	15												0.428571	21	8	13
	0.347826	22	13	9												0.380952	21	11	10
	0.590909	21	7	14												0.52381	24	16	8
	0.333333	20	17	3												0.666667	19	4	15
	0.85	22	15	7												0.210526	21	9	12
	0.681818	22	11	11												0.428571	21	9	12
	0.5	22	16	6												0.428571	22	11	11
	0.727273	22	19	3												0.5	22	9	13
	0.863636	21	7	14												0.409091	22	13	9
	0.333333	22	16	6												0.590909	22	17	5
	0.727273	20	7	13												0.772727	22	9	13
	0.35	22	6	16												0.409091	20	6	14
	0.272727	23	11	12												0.3	21	16	5
	0.478261	23	19	4												0.761905	23	16	7
	0.826087	22	9	13												0.695652	21	11	10
	0.409091	22	13	9												0.52381	22	11	11
	0.590909	21	8	13												0.5	21	11	10
	0.380952	21	8	13												0.52381	26	18	8
	0.380952	22	15	7												0.692308	22	10	12
	0.681818	23	11	12												0.454545	21	11	10
	0.478261	22	10	12												0.52381	23	10	13
	0.454545	21	12	9												0.434783	21	18	3
	0.571429	23	13	10												0.857143	23	18	5
	0.565217	22	10	12												0.782609	21	14	7
	0.454545	22	5	17												0.666667	23	18	5
	0.227273	19	8	11												0.782609	21	8	13
	0.421053	19	14	5												0.380952	22	10	12
	0.736842	22	10	12												0.454545	22	14	8
	0.454545	18	13	5												0.636364	25	15	10
	0.722222	22	13	9												0.6	22	9	13
	0.590909	22	14	8												0.409091	23	15	8
	0.636364	22	8	14												0.652174	21	6	15
	0.363636	22	12	10												0.285714	22	17	5
	0.545455	23	7	16												0.772727	22	12	10
	0.304348	22	14	8												0.545455	22	12	10
	0.636364	23	8	15												0.545455	21	7	14
	0.347826	22	11	11												0.333333	22	11	11
	0.5	22	12	10												0.5	22	7	15
	0.545455	22	5	17												0.318182	21	10	11
	0.227273	23	10	13												0.47619	22	11	11
	0.434783	22	11	11												0.5	22	11	11
	0.5	18	8	10												0.5	22	10	12
	0.444444	24	15	9												0.454545	22	11	11
	0.625	23	14	9												0.5	22	12	10
	0.608696	22	16	6												0.545455	25	10	15
	0.727273	23	13	10												0.4	21	6	15
	0.565217	23	13	10												0.285714	20	7	13
	0.565217	20	11	9												0.35	22	3	19
	0.55	17	11	6												0.136364	23	11	12
	0.647059	23	15	8												0.478261	22	15	7
	0.652174	23	8	15												0.681818	23	13	10
	0.347826	22	11	11												0.565217	22	9	13
	0.5	17	8	9												0.409091	26	13	13
	0.470588	21	15	6												0.5	22	11	11
	0.714286	19	14	5												0.5	22	8	14
	0.736842	22	16	6												0.363636	21	10	11
	0.727273	21	13	8												0.47619	22	7	15
	0.619048	21	6	15												0.318182	22	11	11
	0.285714	20	11	9												0.5	21	8	13
	0.55	23	13	10												0.380952	23	15	8
	0.565217	22	13	9												0.652174	22	10	12
	0.590909	25	20	5												0.454545	22	20	2
	0.8	19	12	7												0.909091	22	9	13
	0.631579	23	11	12												0.409091	22	8	14
	0.478261	22	15	7												0.363636	22	14	8
	0.681818	22	11	11												0.636364	21	11	10
	0.5	21	8	13												0.52381	21	7	14
	0.380952	22	9	13												0.333333	20	10	10
	0.409091	22	11	11												0.5	21	14	7
	0.5	23	9	14												0.666667	22	6	16
	0.391304	21	6	15												0.272727	22	15	7
	0.285714	18	15	3												0.681818	22	13	9
	0.833333	16	9	7												0.590909	22	8	14
	0.5625	22	13	9												0.363636	22	10	12
	0.590909	20	11	9												0.454545	24	19	5
	0.55	22	11	11												0.791667	22	12	10
	0.5	23	14	9												0.545455	23	8	15
	0.608696	21	11	10												0.347826	21	5	16
	0.52381	22	14	8												0.238095	20	10	10
	0.636364	23	16	7												0.5	22	13	9
	0.695652	24	15	9												0.590909	22	8	14
	0.625	23	11	12												0.363636	21	8	13
	0.478261	24	9	15												0.380952	23	10	13
	0.375	21	6	15												0.434783	21	9	12
	0.285714	22	13	9												0.428571	22	11	11
	0.590909	22	6	16												0.5	23	16	7
	0.272727	22	13	9												0.695652	22	12	10
	0.590909	22	9	13												0.545455	22	3	19
	0.409091	22	14	8												0.136364	23	14	9
	0.636364	22	8	14												0.608696	22	8	14
	0.363636	18	14	4												0.363636	22	7	15
	0.777778	21	4	17												0.318182	22	6	16
	0.190476	21	8	13												0.272727	23	8	15
	0.380952	22	11	11												0.347826	22	13	9
	0.5	22	13	9												0.590909	23	15	8
	0.590909	22	9	13												0.652174	22	12	10
	0.409091	23	14	9												0.545455	23	10	13
	0.608696	22	13	9												0.434783	22	5	17
	0.590909	17	11	6												0.227273	23	12	11
	0.647059	22	11	11												0.521739	21	11	10
	0.5	22	16	6												0.52381	24	13	11
	0.727273	22	10	12												0.541667	22	13	9
	0.454545	22	12	10												0.590909	21	9	12
	0.545455	21	13	8												0.428571	22	8	14
	0.619048	22	15	7												0.363636	21	8	13
	0.681818	22	9	13												0.380952	23	15	8
	0.409091	25	17	8												0.652174	22	8	14
	0.68	22	15	7												0.363636	23	8	15
	0.681818	20	11	9												0.347826	22	10	12
	0.55	22	10	12												0.454545	20	8	12
	0.454545	23	11	12												0.4	23	7	16
	0.478261	21	4	17												0.304348	23	11	12
	0.190476	22	11	11												0.478261	24	10	14
	0.5	23	8	15												0.416667	22	11	11
	0.347826	21	13	8												0.5	22	11	11
	0.619048	22	11	11												0.5	22	12	10
	0.5	23	13	10												0.545455	22	8	14
	0.565217	24	9	15												0.363636	22	13	9
	0.375	22	11	11												0.590909	21	15	6
	0.5	22	11	11												0.714286	25	16	9
	0.5	22	11	11												0.64	26	13	13
	0.5	22	8	14												0.5	22	9	13
	0.363636	21	14	7												0.409091	21	9	12
	0.666667	24	5	19												0.428571	22	11	11
	0.208333	22	10	12												0.5	22	11	11
	0.454545	22	15	7												0.5	23	16	7
	0.681818	22	11	11												0.695652	21	9	12
	0.5	21	13	8												0.428571	22	11	11
	0.619048	23	11	12												0.5	21	11	10
	0.478261	22	15	7												0.52381	22	14	8
	0.681818	22	10	12												0.636364	22	11	11
	0.454545	22	10	12												0.5	22	9	13
	0.454545	21	14	7												0.409091	21	14	7
	0.666667	21	16	5												0.666667	20	7	13
	0.761905	21	12	9												0.35	22	10	12
	0.571429	23	16	7												0.454545	22	15	7
	0.695652	20	10	10												0.681818	22	12	10
	0.5	24	14	10												0.545455	21	9	12
	0.583333	21	7	14												0.428571	21	8	13
	0.333333	22	3	19												0.380952	22	10	12
	0.136364	21	10	11												0.454545	23	16	7
	0.47619	22	16	6												0.695652	22	12	10
	0.727273	21	9	12												0.545455	22	14	8
	0.428571	21	9	12												0.636364	22	11	11
	0.428571	21	8	13												0.5	25	20	5
	0.380952	21	10	11												0.8	22	16	6
	0.47619	21	14	7												0.727273	23	13	10
	0.666667	22	6	16												0.565217	18	14	4
	0.272727	21	18	3												0.777778	22	12	10
	0.857143	21	13	8												0.545455	22	8	14
	0.619048	24	12	12												0.363636	22	9	13
	0.5	22	11	11												0.409091	21	10	11
	0.5	23	14	9												0.47619	22	7	15
	0.608696	21	7	14												0.318182	21	16	5
	0.333333	22	7	15												0.761905	22	13	9
	0.318182	21	6	15												0.590909	22	16	6
	0.285714	20	13	7												0.727273	22	17	5
	0.65	23	11	12												0.772727	21	8	13
	0.478261	19	13	6												0.380952	22	13	9
	0.684211	23	14	9												0.590909	24	17	7
	0.608696	22	8	14												0.708333	21	7	14
	0.363636	20	6	14												0.333333	21	11	10
	0.3	21	9	12												0.52381	20	2	18
	0.428571	21	11	10												0.1	22	16	6
	0.52381	22	13	9												0.727273	22	16	6
	0.590909	23	17	6												0.727273	23	9	14
	0.73913	22	15	7												0.391304	22	4	18
	0.681818	25	18	7												0.181818	22	5	17
	0.72	22	13	9												0.227273	22	13	9
	0.590909	21	9	12												0.590909	21	10	11
	0.428571	22	9	13												0.47619	21	11	10
	0.409091	22	10	12												0.52381	21	11	10
	0.454545	21	7	14												0.52381	22	14	8
	0.333333	21	10	11												0.636364	21	3	18
	0.47619	22	11	11												0.142857	22	10	12
	0.5	23	11	12												0.454545	24	14	10
	0.478261	21	10	11												0.583333	25	12	13
	0.47619	23	8	15												0.48	22	11	11
	0.347826	25	15	10												0.5	21	12	9
	0.6	18	7	11												0.571429	21	12	9
	0.388889	24	12	12												0.571429	23	14	9
	0.5	21	9	12												0.608696	21	12	9
	0.428571	21	10	11												0.571429	19	7	12
	0.47619	23	6	17												0.368421	21	19	2
	0.26087	21	7	14												0.904762	22	12	10
	0.333333	23	17	6												0.545455	21	10	11
	0.73913	23	13	10												0.47619	27	16	11
	0.565217	22	7	15												0.592593	23	11	12
	0.318182	23	15	8												0.478261	25	15	10
	0.652174	21	12	9												0.6	23	3	20
	0.571429	22	11	11												0.130435	23	5	18
	0.5	21	9	12												0.217391	22	14	8
	0.428571	21	6	15												0.636364	23	14	9
	0.285714	22	8	14												0.608696	21	7	14
	0.363636	22	13	9												0.333333	22	9	13
	0.590909	21	9	12												0.409091	20	12	8
	0.428571	23	19	4												0.6	21	14	7
	0.826087	22	9	13												0.666667	22	9	13
	0.409091	21	11	10												0.409091	22	15	7
	0.52381	22	9	13												0.681818	22	7	15
	0.409091	22	11	11												0.318182	22	12	10
	0.5	24	14	10												0.545455	21	15	6
	0.583333	22	8	14												0.714286	22	11	11
	0.363636	16	6	10												0.5	21	8	13
	0.375	21	13	8												0.380952	23	14	9
	0.619048	22	12	10												0.608696	21	6	15
	0.545455	21	11	10												0.285714	22	9	13
	0.52381	22	8	14												0.409091	23	9	14
	0.363636	22	15	7												0.391304	21	12	9
	0.681818	22	18	4												0.571429	22	8	14
	0.818182	22	7	15												0.363636	21	12	9
	0.318182	22	13	9												0.571429	22	9	13
	0.590909	22	11	11												0.409091	22	15	7
	0.5	22	11	11												0.681818	23	13	10
	0.5	22	11	11												0.565217	24	17	7
	0.5	20	9	11												0.708333	26	22	4
	0.45	18	7	11												0.846154	22	7	15
	0.388889	21	9	12												0.318182	22	13	9
	0.428571	22	6	16												0.590909	21	13	8
	0.272727	20	11	9												0.619048	22	12	10
	0.55	22	14	8												0.545455	22	7	15
	0.636364	22	11	11												0.318182	19	11	8
	0.5	22	14	8												0.578947	21	15	6
	0.636364	19	16	3												0.714286	23	11	12
	0.842105	22	7	15												0.478261	22	9	13
	0.318182	22	9	13												0.409091	24	13	11
	0.409091	22	11	11												0.541667	23	5	18
	0.5	22	10	12												0.217391	22	8	14
	0.454545	23	12	11												0.363636	20	10	10
	0.521739	22	15	7												0.5	21	7	14
	0.681818	22	16	6												0.333333	21	17	4
	0.727273	21	10	11												0.809524	22	7	15
	0.47619	21	14	7												0.318182	22	9	13
	0.666667	22	11	11												0.409091	24	11	13
	0.5	20	6	14												0.458333	21	10	11
	0.3	22	11	11												0.47619	22	11	11
	0.5	22	9	13												0.5	21	9	12
	0.409091	23	10	13												0.428571	21	4	17
	0.434783	22	7	15												0.190476	22	7	15
	0.318182	20	11	9												0.318182	24	10	14
	0.55	21	13	8												0.416667	22	9	13
	0.619048	22	16	6												0.409091	22	12	10
	0.727273	25	14	11												0.545455	23	13	10
	0.56	22	10	12												0.565217	26	11	15
	0.454545	22	9	13												0.423077	22	9	13
	0.409091	24	9	15												0.409091	22	13	9
	0.375	25	12	13												0.590909	20	13	7
	0.48	22	10	12												0.65	21	9	12
	0.454545	22	10	12												0.428571	22	14	8
	0.454545	22	11	11												0.636364	23	13	10
	0.5	23	15	8												0.565217	21	12	9
	0.652174	23	10	13												0.571429	22	16	6
	0.434783	17	9	8												0.727273	21	7	14
	0.529412	21	12	9												0.333333	23	14	9
	0.571429	23	15	8												0.608696	22	16	6
	0.652174	18	7	11												0.727273	21	6	15
	0.388889	23	11	12												0.285714	23	16	7
	0.478261	22	6	16												0.695652	23	14	9
	0.272727	23	12	11												0.608696	21	5	16
	0.521739	22	6	16												0.238095	22	10	12
	0.272727	22	13	9												0.454545	24	15	9
	0.590909	22	12	10												0.625	21	10	11
	0.545455	22	12	10												0.47619	22	12	10
	0.545455	20	11	9												0.545455	22	13	9
	0.55	20	13	7												0.590909	22	14	8
	0.65	22	4	18												0.636364	22	6	16
	0.181818	23	10	13												0.272727	22	9	13
	0.434783	22	11	11												0.409091	23	12	11
	0.5	21	8	13												0.521739	22	10	12
	0.380952	21	13	8												0.454545	21	8	13
	0.619048	22	15	7												0.380952	22	10	12
	0.681818	21	12	9												0.454545	22	19	3
	0.571429	22	13	9												0.863636	21	17	4
	0.590909	22	10	12												0.809524	21	8	13
	0.454545	20	12	8												0.380952	22	4	18
	0.6	22	13	9												0.181818	22	16	6
	0.590909	25	11	14												0.727273	22	9	13
	0.44	23	7	16												0.409091	25	15	10
	0.304348	24	17	7												0.6	22	11	11
	0.708333	21	6	15												0.5	23	8	15
	0.285714	22	14	8												0.347826	22	12	10
	0.636364	22	15	7												0.545455	22	10	12
	0.681818	22	14	8												0.454545	23	8	15
	0.636364	22	10	12												0.347826	22	10	12
	0.454545	20	9	11												0.454545	21	12	9
	0.45	21	8	13												0.571429	21	8	13
	0.380952	22	4	18												0.380952	21	6	15
	0.181818	22	12	10												0.285714	21	5	16
	0.545455	22	13	9												0.238095	24	6	18
	0.590909	22	13	9												0.25	22	13	9
	0.590909	22	10	12												0.590909	22	9	13
	0.454545	22	13	9												0.409091	22	10	12
	0.590909	23	13	10												0.454545	23	15	8
	0.565217	18	7	11												0.652174	20	13	7
	0.388889	21	9	12												0.65	21	6	15
	0.428571	22	10	12												0.285714	21	7	14
	0.454545	19	9	10												0.333333	21	10	11
	0.473684	22	13	9												0.47619	25	10	15
	0.590909	22	4	18												0.4	22	14	8
	0.181818	22	13	9												0.636364	22	12	10
	0.590909	22	6	16												0.545455	24	11	13
	0.272727	22	13	9												0.458333	22	5	17
	0.590909	22	14	8												0.227273	23	11	12
	0.636364	19	9	10												0.478261	24	12	12
	0.473684	20	11	9												0.5	22	8	14
	0.55	22	11	11												0.363636	22	10	12
	0.5	22	10	12												0.454545	20	12	8
	0.454545	22	14	8												0.6	22	13	9
	0.636364	22	9	13												0.590909	23	12	11
	0.409091	21	8	13												0.521739	22	13	9
	0.380952	21	11	10												0.590909	18	12	6
	0.52381	19	12	7												0.666667	22	6	16
	0.631579	22	11	11												0.272727	22	12	10
	0.5	22	14	8												0.545455	22	8	14
	0.636364	22	11	11												0.363636	22	13	9
	0.5	23	6	17												0.590909	22	14	8
	0.26087	22	11	11												0.636364	22	15	7
	0.5	22	9	13												0.681818	23	12	11
	0.409091	20	11	9												0.521739	19	8	11
	0.55	20	10	10												0.421053	24	10	14
	0.5	21	12	9												0.416667	22	12	10
	0.571429	22	14	8												0.545455	22	12	10
	0.636364	20	15	5												0.545455	21	6	15
	0.75	23	15	8												0.285714	23	14	9
	0.652174	22	14	8												0.608696	22	12	10
	0.636364	19	15	4												0.545455	20	10	10
	0.789474	22	18	4												0.5	21	9	12
	0.818182	22	17	5												0.428571	21	11	10
	0.772727	22	12	10												0.52381	21	12	9
	0.545455	23	18	5												0.571429	22	9	13
	0.782609	22	14	8												0.409091	22	17	5
	0.636364	19	10	9												0.772727	22	7	15
	0.526316	22	13	9												0.318182	24	13	11
	0.590909	22	11	11												0.541667	22	6	16
	0.5	23	8	15												0.272727	23	12	11
	0.347826	22	7	15												0.521739	21	14	7
	0.318182	22	10	12												0.666667	21	16	5
	0.454545	21	10	11												0.761905	21	11	10
	0.47619	21	11	10												0.52381	23	15	8
	0.52381	25	7	18												0.652174	23	9	14
	0.28	22	11	11												0.391304	23	7	16
	0.5	22	15	7												0.304348	22	13	9
	0.681818	20	9	11												0.590909	22	12	10
	0.45	19	11	8												0.545455	23	15	8
	0.578947	22	7	15												0.652174	22	14	8
	0.318182	17	13	4												0.636364	19	12	7
	0.764706	20	10	10												0.631579	22	13	9
	0.5	21	14	7												0.590909	22	10	12
	0.666667	19	4	15												0.454545	22	11	11
	0.210526	24	15	9												0.5	21	10	11
	0.625	20	14	6												0.47619	21	14	7
	0.7	21	12	9												0.666667	25	11	14
	0.571429	21	8	13												0.44	22	13	9
	0.380952	20	14	6												0.590909	21	10	11
	0.7	21	12	9												0.47619	22	14	8
	0.571429	23	10	13												0.636364	22	15	7
	0.434783	22	16	6												0.681818	22	11	11
	0.727273	21	11	10												0.5	22	8	14
	0.52381	22	6	16												0.363636	25	18	7
	0.272727	21	4	17												0.72	22	7	15
	0.190476	25	16	9												0.318182	22	15	7
	0.64	22	9	13												0.681818	23	14	9
	0.409091	23	12	11												0.608696	23	11	12
	0.521739	18	13	5												0.478261	22	13	9
	0.722222	22	12	10												0.590909	27	13	14
	0.545455	20	11	9												0.481481	22	9	13
	0.55	20	5	15												0.409091	25	16	9
	0.25	20	10	10												0.64	23	12	11
	0.5	18	12	6												0.521739	19	11	8
	0.666667	22	13	9												0.578947	21	12	9
	0.590909	22	17	5												0.571429	22	15	7
	0.772727	22	10	12												0.681818	22	13	9
	0.454545	21	12	9												0.590909	23	11	12
	0.571429	23	18	5												0.478261	21	6	15
	0.782609	23	6	17												0.285714	23	15	8
	0.26087	22	15	7												0.652174	22	7	15
	0.681818	22	7	15												0.318182	23	13	10
	0.318182	24	18	6												0.565217	22	14	8
	0.75	23	16	7												0.636364	23	13	10
	0.695652	20	15	5												0.565217	22	9	13
	0.75	22	13	9												0.409091	22	11	11
	0.590909	22	9	13												0.5	23	10	13
	0.409091	22	11	11												0.434783	22	14	8
	0.5	22	11	11												0.636364	21	9	12
	0.5	22	10	12												0.428571	22	14	8
	0.454545	22	13	9												0.636364	22	9	13
	0.590909	21	11	10												0.409091	21	9	12
	0.52381	23	13	10												0.428571	22	13	9
	0.565217	24	15	9												0.590909	21	6	15
	0.625	21	11	10												0.285714	21	5	16
	0.52381	22	11	11												0.238095	22	14	8
	0.5	22	21	1												0.636364	20	5	15
	0.954545	22	13	9												0.25	21	5	16
	0.590909	21	7	14												0.238095	23	12	11
	0.333333	22	13	9												0.521739	21	9	12
	0.590909	23	14	9												0.428571	23	12	11
	0.608696	22	17	5												0.521739	21	8	13
	0.772727	22	9	13												0.380952	22	6	16
	0.409091	22	14	8												0.272727	23	14	9
	0.636364	22	14	8												0.608696	22	11	11
	0.636364	22	12	10												0.5	22	13	9
	0.545455	21	12	9												0.590909	20	11	9
	0.571429	22	10	12												0.55	23	13	10
	0.454545	23	8	15												0.565217	23	6	17
	0.347826	22	6	16												0.26087	21	14	7
	0.272727	19	13	6												0.666667	19	6	13
	0.684211	23	15	8												0.315789	23	16	7
	0.652174	22	13	9												0.695652	20	8	12
	0.590909	22	11	11												0.4	22	18	4
	0.5	23	16	7												0.818182	21	14	7
	0.695652	22	7	15												0.666667	23	13	10
	0.318182	22	10	12												0.565217	23	11	12
	0.454545	22	12	10												0.478261	21	10	11
	0.545455	22	8	14												0.47619	22	4	18
	0.363636	22	16	6												0.181818	20	7	13
	0.727273	21	10	11												0.35	21	7	14
	0.47619	22	10	12												0.333333	22	18	4
	0.454545	23	10	13												0.818182	22	12	10
	0.434783	21	7	14												0.545455	23	16	7
	0.333333	22	13	9												0.695652	22	9	13
	0.590909	22	13	9												0.409091	23	14	9
	0.590909	22	9	13												0.608696	22	13	9
	0.409091	19	9	10												0.590909	21	10	11
	0.473684	21	5	16												0.47619	23	11	12
	0.238095	22	8	14												0.478261	22	11	11
	0.363636	23	9	14												0.5	22	6	16
	0.391304	23	9	14												0.272727	22	10	12
	0.391304	20	5	15												0.454545	20	2	18
	0.25	21	9	12												0.1	22	11	11
	0.428571	24	16	8												0.5	22	10	12
	0.666667	22	13	9												0.454545	21	9	12
	0.590909	17	12	5												0.428571	22	12	10
	0.705882	21	12	9												0.545455	22	8	14
	0.571429	20	14	6												0.363636	23	11	12
	0.7	21	3	18												0.478261	21	8	13
	0.142857	22	12	10												0.380952	22	14	8
	0.545455	22	13	9												0.636364	22	9	13
	0.590909	22	16	6												0.409091	22	11	11
	0.727273	22	11	11												0.5	21	11	10
	0.5	23	10	13												0.52381	23	18	5
	0.434783	22	14	8												0.782609	23	9	14
	0.636364	23	4	19												0.391304	22	9	13
	0.173913	20	16	4												0.409091	22	9	13
	0.8	18	6	12												0.409091	20	9	11
	0.333333	21	10	11												0.45	22	8	14
	0.47619	22	10	12												0.363636	21	9	12
	0.454545	22	12	10												0.428571	21	13	8
	0.545455	22	13	9												0.619048	21	13	8
	0.590909	21	7	14												0.619048	22	11	11
	0.333333	22	6	16												0.5	22	13	9
	0.272727	19	8	11												0.590909	23	13	10
	0.421053	22	8	14												0.565217	22	16	6
	0.363636	22	13	9												0.727273	21	5	16
	0.590909	23	17	6												0.238095	23	18	5
	0.73913	19	10	9												0.782609	22	9	13
	0.526316	22	10	12												0.409091	21	14	7
	0.454545	23	16	7												0.666667	22	13	9
	0.695652	21	11	10												0.590909	23	20	3
	0.52381	23	11	12												0.869565	20	14	6
	0.478261	22	11	11												0.7	22	9	13
	0.5	22	17	5												0.409091	19	2	17
	0.772727	22	12	10												0.105263	22	11	11
	0.545455	21	14	7												0.5	22	7	15
	0.666667	22	9	13												0.318182	22	7	15
	0.409091	21	10	11												0.318182	22	12	10
	0.47619	22	3	19												0.545455	21	11	10
	0.136364	22	8	14												0.52381	22	13	9
	0.363636	22	9	13												0.590909	24	12	12
	0.409091	23	11	12												0.5	22	8	14
	0.478261	21	9	12												0.363636	26	15	11
	0.428571	22	12	10												0.576923	22	17	5
	0.545455	22	5	17												0.772727	21	6	15
	0.227273	22	6	16												0.285714
	0.272727	21	12	9
	0.571429	21	12	9
	0.571429	21	13	8
	0.619048	21	12	9
	0.571429	22	5	17
	0.227273	22	12	10
	0.545455	21	12	9
	0.571429	19	14	5
	0.736842	21	13	8
	0.619048	21	10	11
	0.47619	22	11	11
	0.5	22	11	11
	0.5	22	15	7
	0.681818	22	9	13
	0.409091	21	7	14
	0.333333	23	11	12
	0.478261	23	17	6
	0.73913	21	7	14
	0.333333	21	8	13
	0.380952	21	5	16
	0.238095	24	6	18
	0.25	22	11	11
	0.5	21	11	10
	0.52381	21	9	12
	0.428571	22	14	8
	0.636364	19	11	8
	0.578947	21	4	17
	0.190476	22	15	7
	0.681818	23	9	14
	0.391304	21	10	11
	0.47619	20	10	10
	0.5	20	9	11
	0.45	22	11	11
	0.5	22	17	5
	0.772727	22	17	5
	0.772727	21	4	17
	0.190476	22	12	10
	0.545455	21	2	19
	0.0952381	22	7	15
	0.318182	21	9	12
	0.428571	23	17	6
	0.73913	21	8	13
	0.380952	22	11	11
	0.5	21	15	6
	0.714286	22	17	5
	0.772727	22	12	10
	0.545455	22	7	15
	0.318182	20	8	12
	0.4	20	6	14
	0.3	26	18	8
	0.692308	17	4	13
	0.235294	23	8	15
	0.347826	20	3	17
	0.15	22	13	9
	0.590909	19	12	7
	0.631579	23	14	9
	0.608696	22	15	7
	0.681818	20	10	10
	0.5	23	13	10
	0.565217	22	11	11
	0.5	22	11	11
	0.5	17	14	3
	0.823529	22	11	11
	0.5	24	14	10
	0.583333	23	12	11
	0.521739	22	13	9
	0.590909	23	13	10
	0.565217	21	10	11
	0.47619	24	7	17
	0.291667	22	15	7
	0.681818	23	16	7
	0.695652	21	12	9
	0.571429	25	8	17
	0.32	22	15	7
	0.681818	22	12	10
	0.545455	21	11	10
	0.52381	20	12	8
	0.6	22	10	12
	0.454545	22	14	8
	0.636364	21	12	9
	0.571429	17	9	8
	0.529412	23	10	13
	0.434783	23	8	15
	0.347826	17	9	8
[truncated: 589 more rows]
