# Supplementary material for: Analysis of Purines and Pyrimidines distribution over miRNAs of Human, Gorilla, Chimpanzee, Mouse and Rat
Source: Sci Rep. 2018 Jul 2;8:9974. doi: 10.1038/s41598-018-28289-x (PMC6028587; doi:10.1038/s41598-018-28289-x)
Supplement: Supplementary file 12 — Dataset 12 [file 41598_2018_28289_MOESM12_ESM.xls]

## Sheet: Sheet1
Human			Gorilla			Chimpanzee			Mouse			Rat				Cardinality and Cluster Center
Seq. Nos.	SE	Clusters	Seq. Nos.	SE	Clusters	Seq. Nos.	SE	Clusters	Seq. Nos.	SE	Clusters	Seq. Nos.	SE	Clusters
h1291	0	1	g12	0.266765	1	p527	0.322757	1	m1091	0.266765	1	r711	0.297472	1		Human
h1835	0.266765	3	g67	0.574636	5	p460	0.453716	2	m375	0.426229	3	r455	0.439497	3		Cardinality	1	0	4	1	9	29	65	179	323	1977
h907	0.276195		g105	0.666578	6	p205	0.574636	4	m768	0.439497		r36	0.574636	4		Cluster Center	0.05	0.15	0.25	0.35	0.45	0.55	0.65	0.75	0.85	0.95
h2248	0.297472		g127	0.666578		p304	0.574636		m1505	0.439497		r444	0.574636
h2347	0.297472		g22	0.684038		p206	0.591673		m572	0.453716		r512	0.574636			Gorilla
h915	0.322757	4	g134	0.684038		p476	0.591673		m1105	0.453716		r4	0.591673	5		Cardinality	1	0	0	0	1	6	9	12	28	300
h759	0.426229	5	g204	0.684038		p449	0.60984	5	m1304	0.453716		r110	0.650022	6		Cluster Center	0.303427	0.37675	0.450074	0.523397	0.596721	0.670044	0.743368	0.816691	0.890015	0.963338
h1089	0.439497		g147	0.702467		p118	0.629249		m1423	0.453716		r476	0.666578
h1100	0.439497		g51	0.721928	7	p443	0.650022		m1627	0.453716		r71	0.684038			Chimpanzee
h57	0.453716		g40	0.738285		p9	0.684038	6	m1606	0.468996		r153	0.684038			Cardinality	1	1	0	4	3	7	17	30	78	446
h819	0.453716		g313	0.742488		p359	0.684038		m1871	0.468996		r203	0.684038			Cluster Center	0.356619	0.424343	0.492068	0.559792	0.627516	0.695241	0.762965	0.830689	0.898414	0.966138
h1954	0.453716		g271	0.755375		p536	0.684038		m292	0.485461		r255	0.684038
h2552	0.453716		g295	0.755375		p324	0.702467		m1904	0.485461		r481	0.684038			Mouse
h25	0.485461		g26	0.773227		p52	0.721928		m348	0.522559	4	r583	0.684038			Cardinality	1	0	12	6	24	51	82	152	291	1296
h1267	0.485461		g115	0.773227		p224	0.721928		m150	0.558629		r598	0.702467			Cluster Center	0.303427	0.37675	0.450074	0.523397	0.596721	0.670044	0.743368	0.816691	0.890015	0.963338
h608	0.503258	6	g202	0.773227		p353	0.721928		m657	0.558629		r678	0.702467
h489	0.522559		g296	0.773227		p64	0.742488	7	m1314	0.558629		r6	0.738285	7		Rat
h102	0.529361		g338	0.791858	8	p165	0.742488		m1633	0.558629		r86	0.742488			Cardinality	1	0	1	3	1	10	24	44	84	597
h2444	0.543564		g175	0.811278		p257	0.742488		m1901	0.558629		r364	0.742488			Cluster Center	0.332599	0.402851	0.473104	0.543357	0.61361	0.683863	0.754115	0.824368	0.894621	0.964874
h568	0.558629		g336	0.811278		p514	0.742488		m171	0.574636	5	r376	0.755375
h651	0.558629		g61	0.845351		p112	0.755375		m311	0.574636		r317	0.764205
h2513	0.558629		g64	0.845351		p255	0.764205		m599	0.574636		r533	0.764205
h409	0.574636		g111	0.845351		p13	0.773227		m725	0.574636		r26	0.773227
h425	0.574636		g198	0.845351		p41	0.773227		m772	0.574636		r32	0.773227
h1244	0.574636		g218	0.845351		p74	0.773227		m1083	0.574636		r142	0.773227
h1248	0.574636		g267	0.845351		p98	0.773227		m1110	0.574636		r160	0.773227
h1424	0.574636		g283	0.845351		p234	0.773227		m1491	0.574636		r248	0.773227
h1427	0.574636		g308	0.845351		p354	0.773227		m1531	0.574636		r314	0.773227
h1451	0.574636		g340	0.845351		p432	0.773227		m1715	0.574636		r324	0.773227
h1583	0.574636		g85	0.863121	9	p442	0.773227		m110	0.591673		r370	0.773227
h1909	0.574636		g131	0.863121		p457	0.773227		m254	0.591673		r385	0.773227
h2110	0.574636		g163	0.863121		p58	0.791858		m347	0.591673		r488	0.773227
h2364	0.574636		g181	0.863121		p403	0.791858		m535	0.591673		r540	0.773227
h2439	0.574636		g185	0.863121		p176	0.811278	8	m769	0.591673		r667	0.773227
h100	0.591673		g211	0.863121		p213	0.811278		m880	0.591673		r702	0.773227
h232	0.591673		g260	0.863121		p264	0.811278		m1071	0.591673		r704	0.773227
h1002	0.591673		g55	0.881291		p559	0.811278		m1227	0.591673		r723	0.773227
h1109	0.591673		g33	0.902393		p39	0.828056		m1465	0.591673		r752	0.773227
h1158	0.591673		g102	0.902393		p133	0.828056		m1617	0.591673		r754	0.773227
h1592	0.591673		g108	0.902393		p160	0.831474		m16	0.60984		r713	0.787127
h1878	0.591673		g114	0.902393		p329	0.831474		m1149	0.60984		r134	0.791858	8
h2076	0.591673		g194	0.902393		p364	0.831474		m1659	0.619382		r249	0.791858
h2386	0.591673		g251	0.902393		p555	0.831474		m294	0.629249		r284	0.791858
h2566	0.591673		g274	0.902393		p10	0.845351		m957	0.650022	6	r327	0.791858
h142	0.60984	7	g351	0.902393		p182	0.845351		m1135	0.650022		r398	0.791858
h339	0.60984		g27	0.918296		p183	0.845351		m1193	0.650022		r493	0.791858
h786	0.60984		g77	0.918296		p191	0.845351		m231	0.666578		r640	0.791858
h1447	0.60984		g128	0.918296		p207	0.845351		m1146	0.666578		r727	0.791858
h1969	0.60984		g149	0.918296		p218	0.845351		m1170	0.666578		r49	0.811278
h2193	0.60984		g177	0.918296		p248	0.845351		m1368	0.666578		r63	0.811278
h2399	0.60984		g203	0.918296		p262	0.845351		m107	0.684038		r230	0.811278
h2565	0.60984		g234	0.918296		p314	0.845351		m118	0.684038		r397	0.811278
h2588	0.60984		g246	0.918296		p374	0.845351		m318	0.684038		r405	0.811278
h835	0.629249		g272	0.918296		p378	0.845351		m534	0.684038		r579	0.811278
h1667	0.629249		g277	0.918296		p402	0.845351		m606	0.684038		r304	0.828056
h2403	0.629249		g327	0.918296		p550	0.845351		m707	0.684038		r423	0.828056
h2489	0.629249		g348	0.918296		p553	0.845351		m770	0.684038		r477	0.828056
h48	0.650022		g4	0.932112	10	p466	0.852405		m804	0.684038		r617	0.828056
h521	0.650022		g8	0.932112		p2	0.863121		m876	0.684038		r47	0.831474
h1056	0.650022		g43	0.932112		p100	0.863121		m913	0.684038		r14	0.845351
h1515	0.650022		g58	0.932112		p375	0.863121		m1188	0.684038		r99	0.845351
h2116	0.650022		g120	0.932112		p429	0.863121		m1202	0.684038		r121	0.845351
h2314	0.650022		g153	0.932112		p488	0.863121		m1241	0.684038		r131	0.845351
h2346	0.650022		g297	0.932112		p115	0.870864	9	m1371	0.684038		r137	0.845351
h19	0.666578		g7	0.934068		p230	0.870864		m1610	0.684038		r144	0.845351
h292	0.666578		g30	0.934068		p86	0.873981		m1718	0.684038		r162	0.845351
h337	0.666578		g68	0.934068		p104	0.873981		m1852	0.684038		r177	0.845351
h633	0.666578		g71	0.934068		p433	0.881291		m1857	0.684038		r247	0.845351
h825	0.666578		g224	0.934068		p498	0.881291		m1860	0.684038		r271	0.845351
h1320	0.666578		g248	0.934068		p77	0.886541		m85	0.702467		r341	0.845351
h1457	0.666578		g264	0.934068		p130	0.886541		m328	0.702467		r350	0.845351
h1640	0.666578		g294	0.934068		p152	0.886541		m360	0.702467		r420	0.845351
h1885	0.666578		g300	0.934068		p284	0.886541		m435	0.702467		r500	0.845351
h2213	0.666578		g307	0.934068		p286	0.886541		m457	0.702467		r508	0.845351
h2332	0.666578		g331	0.934068		p290	0.886541		m461	0.702467		r511	0.845351
h2473	0.666578		g32	0.94566		p467	0.886541		m466	0.702467		r554	0.845351
h505	0.672295		g39	0.94566		p40	0.899744		m495	0.702467		r570	0.845351
h532	0.672295		g65	0.94566		p150	0.899744		m531	0.702467		r613	0.845351
h890	0.672295		g78	0.94566		p178	0.899744		m612	0.702467		r728	0.845351
h1237	0.672295		g116	0.94566		p187	0.899744		m634	0.702467		r735	0.845351
h1978	0.672295		g117	0.94566		p297	0.899744		m673	0.702467		r12	0.852405
h37	0.684038		g173	0.94566		p335	0.899744		m801	0.702467		r80	0.852405
h136	0.684038		g240	0.94566		p347	0.899744		m909	0.702467		r374	0.852405
h156	0.684038		g244	0.94566		p500	0.899744		m924	0.702467		r664	0.852405
h203	0.684038		g299	0.94566		p16	0.902393		m1031	0.702467		r27	0.863121	9
h318	0.684038		g302	0.94566		p47	0.902393		m1033	0.702467		r95	0.863121
h371	0.684038		g315	0.94566		p50	0.902393		m1034	0.702467		r254	0.863121
h547	0.684038		g305	0.949452		p68	0.902393		m1198	0.702467		r453	0.863121
h567	0.684038		g318	0.949452		p70	0.902393		m1221	0.702467		r606	0.863121
h863	0.684038		g346	0.949452		p76	0.902393		m1392	0.702467		r485	0.870864
h1011	0.684038		g31	0.954434		p80	0.902393		m1433	0.702467		r323	0.873981
h1138	0.684038		g1	0.958712		p92	0.902393		m1674	0.702467		r395	0.873981
h1172	0.684038		g21	0.958712		p127	0.902393		m1681	0.702467		r112	0.881291
h1243	0.684038		g60	0.958712		p144	0.902393		m1716	0.702467		r348	0.881291
h1433	0.684038		g69	0.958712		p170	0.902393		m158	0.721928	7	r367	0.881291
h1434	0.684038		g96	0.958712		p173	0.902393		m204	0.721928		r547	0.881291
h1653	0.684038		g97	0.958712		p186	0.902393		m313	0.721928		r758	0.881291
h1709	0.684038		g112	0.958712		p235	0.902393		m357	0.721928		r87	0.886541
h1730	0.684038		g170	0.958712		p253	0.902393		m384	0.721928		r113	0.886541
h1742	0.684038		g171	0.958712		p320	0.902393		m401	0.721928		r150	0.886541
h1770	0.684038		g206	0.958712		p331	0.902393		m579	0.721928		r189	0.886541
h2042	0.684038		g208	0.958712		p337	0.902393		m666	0.721928		r199	0.886541
h2064	0.684038		g247	0.958712		p365	0.902393		m736	0.721928		r221	0.886541
h2091	0.684038		g249	0.958712		p384	0.902393		m950	0.721928		r276	0.886541
h2115	0.684038		g258	0.958712		p400	0.902393		m958	0.721928		r285	0.886541
h2211	0.684038		g276	0.958712		p401	0.902393		m981	0.721928		r349	0.886541
h2263	0.684038		g293	0.958712		p496	0.902393		m1187	0.721928		r492	0.886541
h2284	0.684038		g316	0.958712		p499	0.902393		m1249	0.721928		r600	0.886541
h2394	0.684038		g323	0.958712		p552	0.902393		m1588	0.721928		r44	0.899744
h181	0.702467	8	g342	0.958712		p7	0.918296		m27	0.738285		r140	0.899744
h317	0.702467		g345	0.958712		p28	0.918296		m687	0.738285		r519	0.899744
h379	0.702467		g352	0.958712		p65	0.918296		m807	0.738285		r631	0.899744
h426	0.702467		g270	0.964079		p116	0.918296		m1132	0.738285		r638	0.899744
h717	0.702467		g10	0.965636		p139	0.918296		m1518	0.738285		r13	0.902393
h908	0.702467		g48	0.965636		p162	0.918296		m109	0.742488		r18	0.902393
h978	0.702467		g52	0.965636		p214	0.918296		m1447	0.742488		r22	0.902393
h1068	0.702467		g66	0.965636		p220	0.918296		m98	0.755375		r127	0.902393
h1187	0.702467		g109	0.965636		p244	0.918296		m216	0.755375		r145	0.902393
h1250	0.702467		g182	0.965636		p295	0.918296		m569	0.755375		r169	0.902393
h1268	0.702467		g193	0.965636		p306	0.918296		m844	0.755375		r184	0.902393
h1354	0.702467		g237	0.965636		p422	0.918296		m869	0.755375		r195	0.902393
h1535	0.702467		g275	0.965636		p431	0.918296		m952	0.755375		r201	0.902393
h1555	0.702467		g321	0.965636		p478	0.918296		m996	0.755375		r205	0.902393
h1803	0.702467		g339	0.965636		p482	0.918296		m1035	0.755375		r214	0.902393
h1943	0.702467		g80	0.970951		p511	0.918296		m1092	0.755375		r227	0.902393
h1952	0.702467		g84	0.970951		p564	0.918296		m1466	0.755375		r258	0.902393
h2011	0.702467		g145	0.970951		p570	0.918296		m1468	0.755375		r338	0.902393
h2044	0.702467		g154	0.970951		p577	0.918296		m1634	0.755375		r344	0.902393
h2150	0.702467		g172	0.970951		p586	0.918296		m1670	0.755375		r353	0.902393
h2464	0.702467		g174	0.970951		p302	0.930586		m1883	0.755375		r416	0.902393
h2475	0.702467		g242	0.970951		p17	0.932112		m1897	0.755375		r419	0.902393
h2515	0.702467		g245	0.970951		p60	0.932112		m1591	0.764205		r435	0.902393
h2519	0.702467		g310	0.970951		p172	0.932112		m9	0.773227		r448	0.902393
h42	0.721928		g5	0.976021		p233	0.932112		m17	0.773227		r535	0.902393
h221	0.721928		g6	0.976021		p239	0.932112		m23	0.773227		r541	0.902393
h257	0.721928		g9	0.976021		p278	0.932112		m53	0.773227		r556	0.902393
h395	0.721928		g14	0.976021		p328	0.932112		m73	0.773227		r596	0.902393
h471	0.721928		g29	0.976021		p336	0.932112		m135	0.773227		r623	0.902393
h579	0.721928		g72	0.976021		p424	0.932112		m203	0.773227		r642	0.902393
h590	0.721928		g86	0.976021		p444	0.932112		m211	0.773227		r654	0.902393
h1143	0.721928		g101	0.976021		p528	0.932112		m258	0.773227		r729	0.902393
h1239	0.721928		g106	0.976021		p166	0.934068	10	m332	0.773227		r16	0.918296
h1353	0.721928		g110	0.976021		p215	0.934068		m368	0.773227		r73	0.918296
h1387	0.721928		g124	0.976021		p270	0.934068		m417	0.773227		r79	0.918296
h1505	0.721928		g133	0.976021		p341	0.934068		m470	0.773227		r82	0.918296
h1886	0.721928		g140	0.976021		p361	0.934068		m514	0.773227		r117	0.918296
h2491	0.721928		g141	0.976021		p333	0.936667		m519	0.773227		r168	0.918296
h397	0.738285		g159	0.976021		p8	0.94566		m576	0.773227		r171	0.918296
h891	0.738285		g161	0.976021		p26	0.94566		m636	0.773227		r222	0.918296
h1567	0.738285		g162	0.976021		p43	0.94566		m670	0.773227		r224	0.918296
h2179	0.738285		g183	0.976021		p66	0.94566		m704	0.773227		r244	0.918296
h2345	0.738285		g190	0.976021		p95	0.94566		m734	0.773227		r263	0.918296
h358	0.742488		g220	0.976021		p102	0.94566		m744	0.773227		r289	0.918296
h610	0.742488		g222	0.976021		p107	0.94566		m815	0.773227		r292	0.918296
h970	0.742488		g225	0.976021		p124	0.94566		m849	0.773227		r399	0.918296
h1132	0.742488		g228	0.976021		p126	0.94566		m914	0.773227		r456	0.918296
h1769	0.742488		g231	0.976021		p184	0.94566		m1012	0.773227		r516	0.918296
h1792	0.742488		g250	0.976021		p223	0.94566		m1164	0.773227		r518	0.918296
h28	0.755375		g257	0.976021		p243	0.94566		m1182	0.773227		r566	0.918296
h47	0.755375		g303	0.976021		p254	0.94566		m1204	0.773227		r569	0.918296
h186	0.755375		g325	0.976021		p268	0.94566		m1236	0.773227		r576	0.918296
h554	0.755375		g329	0.976021		p287	0.94566		m1292	0.773227		r582	0.918296
h826	0.755375		g337	0.976021		p294	0.94566		m1298	0.773227		r634	0.918296
h953	0.755375		g341	0.976021		p301	0.94566		m1357	0.773227		r672	0.918296
h1010	0.755375		g344	0.976021		p311	0.94566		m1373	0.773227		r675	0.918296
h1401	0.755375		g354	0.976021		p371	0.94566		m1389	0.773227		r697	0.918296
h1773	0.755375		g355	0.976021		p385	0.94566		m1422	0.773227		r731	0.918296
h1817	0.755375		g356	0.976021		p416	0.94566		m1453	0.773227		r738	0.918296
h2221	0.755375		g357	0.976021		p425	0.94566		m1476	0.773227		r51	0.932112	10
h2271	0.755375		g138	0.979869		p490	0.94566		m1541	0.773227		r128	0.932112
h2391	0.755375		g278	0.979869		p502	0.94566		m1600	0.773227		r165	0.932112
h2499	0.755375		g2	0.985228		p522	0.94566		m1611	0.773227		r178	0.932112
h2532	0.755375		g16	0.985228		p535	0.94566		m1745	0.773227		r188	0.932112
h211	0.764205		g23	0.985228		p547	0.94566		m1774	0.773227		r198	0.932112
h512	0.764205		g34	0.985228		p561	0.94566		m1914	0.773227		r213	0.932112
h513	0.764205		g36	0.985228		p54	0.949452		m669	0.77935		r278	0.932112
h800	0.764205		g41	0.985228		p345	0.949452		m21	0.791858	8	r281	0.932112
h1134	0.764205		g50	0.985228		p411	0.949452		m83	0.791858		r345	0.932112
h1192	0.764205		g56	0.985228		p558	0.949452		m212	0.791858		r436	0.932112
h1266	0.764205		g82	0.985228		p59	0.954434		m343	0.791858		r482	0.932112
h1366	0.764205		g92	0.985228		p380	0.954434		m346	0.791858		r529	0.932112
h1534	0.764205		g103	0.985228		p414	0.954434		m372	0.791858		r550	0.932112
h2323	0.764205		g107	0.985228		p29	0.958712		m458	0.791858		r626	0.932112
h76	0.773227		g119	0.985228		p62	0.958712		m484	0.791858		r635	0.932112
h135	0.773227		g125	0.985228		p87	0.958712		m554	0.791858		r636	0.932112
h139	0.773227		g132	0.985228		p89	0.958712		m619	0.791858		r694	0.932112
h177	0.773227		g139	0.985228		p121	0.958712		m668	0.791858		r706	0.932112
h196	0.773227		g156	0.985228		p125	0.958712		m677	0.791858		r707	0.932112
h224	0.773227		g158	0.985228		p189	0.958712		m754	0.791858		r765	0.932112
h260	0.773227		g166	0.985228		p261	0.958712		m806	0.791858		r152	0.934068
h271	0.773227		g168	0.985228		p296	0.958712		m826	0.791858		r302	0.934068
h440	0.773227		g176	0.985228		p351	0.958712		m829	0.791858		r394	0.934068
h459	0.773227		g180	0.985228		p352	0.958712		m916	0.791858		r467	0.934068
h561	0.773227		g200	0.985228		p372	0.958712		m926	0.791858		r607	0.934068
h577	0.773227		g233	0.985228		p389	0.958712		m1040	0.791858		r696	0.934068
h578	0.773227		g243	0.985228		p426	0.958712		m1061	0.791858		r741	0.934068
h601	0.773227		g288	0.985228		p435	0.958712		m1245	0.791858		r176	0.936667
h604	0.773227		g289	0.985228		p534	0.958712		m1333	0.791858		r572	0.936667
h638	0.773227		g304	0.985228		p540	0.958712		m1383	0.791858		r5	0.94566
h701	0.773227		g312	0.985228		p541	0.958712		m1411	0.791858		r10	0.94566
h721	0.773227		g320	0.985228		p543	0.958712		m1437	0.791858		r50	0.94566
h724	0.773227		g322	0.985228		p5	0.964079		m1456	0.791858		r58	0.94566
h728	0.773227		g333	0.985228		p292	0.964079		m1521	0.791858		r62	0.94566
h818	0.773227		g15	0.987693		p505	0.964079		m1597	0.791858		r66	0.94566
h896	0.773227		g24	0.987693		p20	0.965636		m1702	0.791858		r78	0.94566
h990	0.773227		g45	0.987693		p30	0.965636		m1731	0.791858		r92	0.94566
h995	0.773227		g75	0.987693		p37	0.965636		m1780	0.791858		r93	0.94566
h1073	0.773227		g76	0.987693		p135	0.965636		m1833	0.791858		r107	0.94566
h1079	0.773227		g83	0.987693		p147	0.965636		m1836	0.791858		r136	0.94566
h1090	0.773227		g88	0.987693		p197	0.965636		m1896	0.791858		r139	0.94566
h1168	0.773227		g167	0.987693		p299	0.965636		m1048	0.79504		r149	0.94566
h1175	0.773227		g199	0.987693		p322	0.965636		m149	0.811278		r154	0.94566
h1230	0.773227		g230	0.987693		p334	0.965636		m176	0.811278		r166	0.94566
h1257	0.773227		g263	0.987693		p373	0.965636		m214	0.811278		r193	0.94566
h1271	0.773227		g314	0.987693		p383	0.965636		m293	0.811278		r207	0.94566
h1331	0.773227		g343	0.987693		p395	0.965636		m330	0.811278		r228	0.94566
h1350	0.773227		g74	0.992774		p398	0.965636		m404	0.811278		r261	0.94566
h1379	0.773227		g142	0.992774		p408	0.965636		m436	0.811278		r279	0.94566
h1383	0.773227		g196	0.992774		p452	0.965636		m577	0.811278		r291	0.94566
h1468	0.773227		g255	0.992774		p532	0.965636		m620	0.811278		r293	0.94566
h1482	0.773227		g266	0.992774		p546	0.965636		m643	0.811278		r308	0.94566
h1771	0.773227		g290	0.992774		p269	0.970951		m676	0.811278		r332	0.94566
h1814	0.773227		g301	0.992774		p370	0.970951		m765	0.811278		r334	0.94566
h1840	0.773227		g324	0.992774		p436	0.970951		m915	0.811278		r342	0.94566
h1904	0.773227		g3	0.99403		p494	0.970951		m1043	0.811278		r343	0.94566
h1915	0.773227		g17	0.99403		p497	0.970951		m1409	0.811278		r357	0.94566
h1921	0.773227		g20	0.99403		p4	0.976021		m1732	0.811278		r362	0.94566
h1950	0.773227		g49	0.99403		p15	0.976021		m1835	0.811278		r369	0.94566
h1951	0.773227		g54	0.99403		p19	0.976021		m8	0.828056		r384	0.94566
h1961	0.773227		g70	0.99403		p31	0.976021		m166	0.828056		r386	0.94566
h2016	0.773227		g91	0.99403		p33	0.976021		m197	0.828056		r431	0.94566
h2040	0.773227		g93	0.99403		p38	0.976021		m290	0.828056		r458	0.94566
h2172	0.773227		g94	0.99403		p45	0.976021		m336	0.828056		r475	0.94566
h2188	0.773227		g121	0.99403		p49	0.976021		m353	0.828056		r484	0.94566
h2214	0.773227		g123	0.99403		p71	0.976021		m447	0.828056		r506	0.94566
h2241	0.773227		g150	0.99403		p79	0.976021		m491	0.828056		r517	0.94566
h2313	0.773227		g151	0.99403		p83	0.976021		m652	0.828056		r584	0.94566
h2340	0.773227		g152	0.99403		p84	0.976021		m653	0.828056		r604	0.94566
h2374	0.773227		g155	0.99403		p88	0.976021		m715	0.828056		r616	0.94566
h2448	0.773227		g160	0.99403		p93	0.976021		m721	0.828056		r632	0.94566
h2465	0.773227		g165	0.99403		p101	0.976021		m755	0.828056		r648	0.94566
h2573	0.773227		g169	0.99403		p117	0.976021		m761	0.828056		r661	0.94566
h768	0.787127		g189	0.99403		p132	0.976021		m995	0.828056		r663	0.94566
h803	0.787127		g195	0.99403		p136	0.976021		m1203	0.828056		r669	0.94566
h965	0.787127		g213	0.99403		p143	0.976021		m1315	0.828056		r686	0.94566
h1021	0.787127		g229	0.99403		p146	0.976021		m1396	0.828056		r698	0.94566
h1373	0.787127		g232	0.99403		p153	0.976021		m1405	0.828056		r710	0.94566
h1789	0.787127		g236	0.99403		p154	0.976021		m1847	0.828056		r715	0.94566
h1967	0.787127		g273	0.99403		p164	0.976021		m685	0.831474		r718	0.94566
h2035	0.787127		g280	0.99403		p167	0.976021		m1060	0.831474		r747	0.94566
h6	0.791858		g281	0.99403		p174	0.976021		m39	0.845351		r751	0.94566
h86	0.791858		g285	0.99403		p179	0.976021		m68	0.845351		r41	0.949452
h90	0.791858		g286	0.99403		p196	0.976021		m95	0.845351		r115	0.949452
h116	0.791858		g292	0.99403		p209	0.976021		m125	0.845351		r175	0.949452
h175	0.791858		g298	0.99403		p225	0.976021		m146	0.845351		r200	0.949452
h210	0.791858		g309	0.99403		p300	0.976021		m165	0.845351		r220	0.949452
h251	0.791858		g311	0.99403		p303	0.976021		m174	0.845351		r365	0.949452
h283	0.791858		g326	0.99403		p318	0.976021		m199	0.845351		r412	0.949452
h349	0.791858		g330	0.99403		p326	0.976021		m228	0.845351		r717	0.949452
h374	0.791858		g98	0.994985		p327	0.976021		m277	0.845351		r288	0.954434
h528	0.791858		g184	0.994985		p338	0.976021		m284	0.845351		r377	0.954434
h878	0.791858		g209	0.994985		p340	0.976021		m310	0.845351		r430	0.954434
h973	0.791858		g268	0.994985		p343	0.976021		m314	0.845351		r486	0.954434
h980	0.791858		g328	0.994985		p390	0.976021		m322	0.845351		r564	0.954434
h1060	0.791858		g347	0.994985		p409	0.976021		m369	0.845351		r23	0.958712
h1184	0.791858		g18	0.998001		p410	0.976021		m371	0.845351		r29	0.958712
h1218	0.791858		g35	0.998364		p458	0.976021		m392	0.845351		r45	0.958712
h1227	0.791858		g37	0.998364		p473	0.976021		m438	0.845351		r89	0.958712
h1315	0.791858		g46	0.998364		p484	0.976021		m527	0.845351		r94	0.958712
h1365	0.791858		g47	0.998364		p486	0.976021		m544	0.845351		r143	0.958712
h1443	0.791858		g53	0.998364		p487	0.976021		m560	0.845351		r211	0.958712
h1577	0.791858		g57	0.998364		p489	0.976021		m585	0.845351		r212	0.958712
h1867	0.791858		g63	0.998364		p491	0.976021		m590	0.845351		r217	0.958712
h1936	0.791858		g73	0.998364		p509	0.976021		m614	0.845351		r234	0.958712
h2002	0.791858		g79	0.998364		p518	0.976021		m622	0.845351		r256	0.958712
h2190	0.791858		g95	0.998364		p524	0.976021		m631	0.845351		r266	0.958712
h2197	0.791858		g100	0.998364		p526	0.976021		m689	0.845351		r371	0.958712
h2208	0.791858		g104	0.998364		p529	0.976021		m702	0.845351		r403	0.958712
h2238	0.791858		g118	0.998364		p533	0.976021		m708	0.845351		r415	0.958712
h2266	0.791858		g129	0.998364		p544	0.976021		m726	0.845351		r442	0.958712
h2430	0.791858		g135	0.998364		p548	0.976021		m814	0.845351		r496	0.958712
h2436	0.791858		g143	0.998364		p549	0.976021		m836	0.845351		r573	0.958712
h2456	0.791858		g148	0.998364		p568	0.976021		m839	0.845351		r594	0.958712
h2476	0.791858		g164	0.998364		p578	0.976021		m852	0.845351		r621	0.958712
h2554	0.791858		g187	0.998364		p587	0.976021		m864	0.845351		r628	0.958712
h2561	0.791858		g188	0.998364		p445	0.979869		m894	0.845351		r630	0.958712
h2567	0.791858		g191	0.998364		p557	0.979869		m975	0.845351		r650	0.958712
h940	0.79504		g197	0.998364		p584	0.979869		m976	0.845351		r652	0.958712
h89	0.811278	9	g201	0.998364		p256	0.981941		m982	0.845351		r658	0.958712
h98	0.811278		g207	0.998364		p459	0.981941		m983	0.845351		r679	0.958712
h138	0.811278		g216	0.998364		p200	0.982859		m998	0.845351		r683	0.958712
h149	0.811278		g221	0.998364		p23	0.985228		m999	0.845351		r690	0.958712
h172	0.811278		g227	0.998364		p32	0.985228		m1022	0.845351		r712	0.958712
h227	0.811278		g238	0.998364		p53	0.985228		m1042	0.845351		r753	0.958712
h229	0.811278		g254	0.998364		p90	0.985228		m1049	0.845351		r53	0.964079
h254	0.811278		g256	0.998364		p94	0.985228		m1057	0.845351		r225	0.964079
h329	0.811278		g259	0.998364		p103	0.985228		m1068	0.845351		r267	0.964079
h407	0.811278		g269	0.998364		p129	0.985228		m1072	0.845351		r629	0.964079
h415	0.811278		g279	0.998364		p134	0.985228		m1157	0.845351		r3	0.965636
h421	0.811278		g284	0.998364		p148	0.985228		m1183	0.845351		r33	0.965636
h422	0.811278		g287	0.998364		p157	0.985228		m1216	0.845351		r55	0.965636
h516	0.811278		g332	0.998364		p163	0.985228		m1297	0.845351		r138	0.965636
h631	0.811278		g38	0.998636		p180	0.985228		m1332	0.845351		r223	0.965636
h654	0.811278		g42	0.998636		p181	0.985228		m1337	0.845351		r226	0.965636
h661	0.811278		g144	0.998636		p188	0.985228		m1353	0.845351		r246	0.965636
h760	0.811278		g186	0.998636		p210	0.985228		m1366	0.845351		r355	0.965636
h872	0.811278		g192	0.998636		p221	0.985228		m1379	0.845351		r391	0.965636
h1063	0.811278		g210	0.998636		p226	0.985228		m1417	0.845351		r450	0.965636
h1128	0.811278		g214	0.998636		p271	0.985228		m1419	0.845351		r474	0.965636
h1139	0.811278		g239	0.998636		p319	0.985228		m1427	0.845351		r483	0.965636
h1149	0.811278		g261	0.998636		p357	0.985228		m1513	0.845351		r542	0.965636
h1299	0.811278		g282	0.998636		p362	0.985228		m1535	0.845351		r639	0.965636
h1377	0.811278		g291	0.998636		p394	0.985228		m1589	0.845351		r687	0.965636
h1404	0.811278		g335	0.998636		p396	0.985228		m1599	0.845351		r693	0.965636
h1766	0.811278		g11	1		p446	0.985228		m1607	0.845351		r700	0.965636
h1810	0.811278		g13	1		p470	0.985228		m1608	0.845351		r745	0.965636
h1821	0.811278		g19	1		p474	0.985228		m1695	0.845351		r148	0.970951
h1823	0.811278		g25	1		p481	0.985228		m1698	0.845351		r219	0.970951
h1871	0.811278		g28	1		p492	0.985228		m1709	0.845351		r264	0.970951
h1937	0.811278		g44	1		p507	0.985228		m1719	0.845351		r421	0.970951
h2021	0.811278		g59	1		p515	0.985228		m1755	0.845351		r446	0.970951
h2121	0.811278		g62	1		p516	0.985228		m1777	0.845351		r543	0.970951
h2129	0.811278		g81	1		p519	0.985228		m1841	0.845351		r666	0.970951
h2231	0.811278		g87	1		p521	0.985228		m1869	0.845351		r755	0.970951
h2232	0.811278		g89	1		p563	0.985228		m1895	0.845351		r1	0.976021
h2397	0.811278		g90	1		p571	0.985228		m559	0.852405		r2	0.976021
h2544	0.811278		g99	1		p581	0.985228		m763	0.852405		r7	0.976021
h2560	0.811278		g113	1		p1	0.987693		m870	0.852405		r11	0.976021
h2580	0.811278		g122	1		p14	0.987693		m11	0.855451	9	r21	0.976021
h237	0.828056		g126	1		p24	0.987693		m520	0.855451		r25	0.976021
h307	0.828056		g130	1		p34	0.987693		m655	0.855451		r61	0.976021
h362	0.828056		g136	1		p35	0.987693		m1115	0.855451		r65	0.976021
h414	0.828056		g137	1		p46	0.987693		m1802	0.855451		r83	0.976021
h444	0.828056		g146	1		p96	0.987693		m7	0.863121		r101	0.976021
h506	0.828056		g157	1		p108	0.987693		m26	0.863121		r116	0.976021
h753	0.828056		g178	1		p128	0.987693		m30	0.863121		r125	0.976021
h864	0.828056		g179	1		p138	0.987693		m47	0.863121		r132	0.976021
h988	0.828056		g205	1		p171	0.987693		m67	0.863121		r146	0.976021
h999	0.828056		g212	1		p198	0.987693		m119	0.863121		r163	0.976021
h1269	0.828056		g215	1		p216	0.987693		m129	0.863121		r181	0.976021
h1324	0.828056		g217	1		p275	0.987693		m136	0.863121		r191	0.976021
h1364	0.828056		g219	1		p280	0.987693		m230	0.863121		r194	0.976021
h1384	0.828056		g223	1		p285	0.987693		m242	0.863121		r197	0.976021
h1399	0.828056		g226	1		p291	0.987693		m260	0.863121		r215	0.976021
h1609	0.828056		g235	1		p308	0.987693		m273	0.863121		r231	0.976021
h1627	0.828056		g241	1		p332	0.987693		m349	0.863121		r232	0.976021
h1629	0.828056		g252	1		p342	0.987693		m407	0.863121		r239	0.976021
h1759	0.828056		g253	1		p386	0.987693		m498	0.863121		r269	0.976021
h1818	0.828056		g262	1		p404	0.987693		m546	0.863121		r277	0.976021
h1897	0.828056		g265	1		p434	0.987693		m662	0.863121		r283	0.976021
h1933	0.828056		g306	1		p437	0.987693		m823	0.863121		r290	0.976021
h1957	0.828056		g317	1		p468	0.987693		m840	0.863121		r301	0.976021
h2084	0.828056		g319	1		p517	0.987693		m857	0.863121		r303	0.976021
h2163	0.828056		g334	1		p530	0.987693		m866	0.863121		r309	0.976021
h2233	0.828056		g349	1		p542	0.987693		m873	0.863121		r318	0.976021
h2240	0.828056		g350	1		p556	0.987693		m959	0.863121		r319	0.976021
h2378	0.828056		g353	1		p560	0.987693		m964	0.863121		r330	0.976021
h158	0.831474					p565	0.987693		m987	0.863121		r336	0.976021
h239	0.831474					p572	0.987693		m1017	0.863121		r351	0.976021
h730	0.831474					p582	0.987693		m1063	0.863121		r381	0.976021
h809	0.831474					p312	0.989588		m1109	0.863121		r383	0.976021
h1035	0.831474					p495	0.991076		m1124	0.863121		r393	0.976021
h1470	0.831474					p503	0.991076		m1173	0.863121		r396	0.976021
h1498	0.831474					p11	0.992774		m1191	0.863121		r418	0.976021
h1924	0.831474					p109	0.992774		m1223	0.863121		r424	0.976021
h2041	0.831474					p120	0.992774		m1262	0.863121		r425	0.976021
h2355	0.831474					p131	0.992774		m1268	0.863121		r426	0.976021
h1	0.845351					p159	0.992774		m1274	0.863121		r439	0.976021
h30	0.845351					p204	0.992774		m1286	0.863121		r443	0.976021
h32	0.845351					p250	0.992774		m1287	0.863121		r471	0.976021
h40	0.845351					p313	0.992774		m1327	0.863121		r509	0.976021
h99	0.845351					p356	0.992774		m1421	0.863121		r515	0.976021
h104	0.845351					p381	0.992774		m1475	0.863121		r523	0.976021
h133	0.845351					p525	0.992774		m1489	0.863121		r526	0.976021
h151	0.845351					p539	0.992774		m1562	0.863121		r544	0.976021
h185	0.845351					p575	0.992774		m1645	0.863121		r548	0.976021
h278	0.845351					p21	0.99403		m1649	0.863121		r562	0.976021
h280	0.845351					p36	0.99403		m1666	0.863121		r585	0.976021
h294	0.845351					p57	0.99403		m1699	0.863121		r586	0.976021
h324	0.845351					p61	0.99403		m1730	0.863121		r597	0.976021
h331	0.845351					p63	0.99403		m1738	0.863121		r599	0.976021
h377	0.845351					p67	0.99403		m1766	0.863121		r601	0.976021
h385	0.845351					p69	0.99403		m1817	0.863121		r611	0.976021
h430	0.845351					p75	0.99403		m1832	0.863121		r655	0.976021
h442	0.845351					p82	0.99403		m1915	0.863121		r659	0.976021
h470	0.845351					p97	0.99403		m304	0.870864		r668	0.976021
h507	0.845351					p113	0.99403		m595	0.870864		r671	0.976021
h537	0.845351					p114	0.99403		m925	0.870864		r684	0.976021
h551	0.845351					p145	0.99403		m1104	0.870864		r714	0.976021
h560	0.845351					p149	0.99403		m1603	0.870864		r724	0.976021
h605	0.845351					p155	0.99403		m1658	0.870864		r726	0.976021
h639	0.845351					p156	0.99403		m270	0.873981		r739	0.976021
h662	0.845351					p175	0.99403		m78	0.881291		r759	0.976021
h677	0.845351					p190	0.99403		m130	0.881291		r760	0.976021
h684	0.845351					p193	0.99403		m552	0.881291		r763	0.976021
h710	0.845351					p202	0.99403		m583	0.881291		r764	0.976021
h746	0.845351					p212	0.99403		m751	0.881291		r8	0.977418
h771	0.845351					p237	0.99403		m824	0.881291		r299	0.977418
h816	0.845351					p241	0.99403		m863	0.881291		r28	0.979869
h832	0.845351					p245	0.99403		m865	0.881291		r85	0.979869
h876	0.845351					p249	0.99403		m903	0.881291		r108	0.979869
h877	0.845351					p258	0.99403		m1024	0.881291		r360	0.979869
h894	0.845351					p266	0.99403		m1162	0.881291		r673	0.979869
h946	0.845351					p267	0.99403		m1280	0.881291		r703	0.979869
h958	0.845351					p273	0.99403		m1283	0.881291		r491	0.981941
h975	0.845351					p283	0.99403		m1455	0.881291		r641	0.981941
h981	0.845351					p289	0.99403		m1902	0.881291		r34	0.985228
h987	0.845351					p305	0.99403		m32	0.886541		r52	0.985228
h1012	0.845351					p310	0.99403		m141	0.886541		r67	0.985228
h1042	0.845351					p315	0.99403		m162	0.886541		r70	0.985228
h1115	0.845351					p317	0.99403		m259	0.886541		r77	0.985228
h1183	0.845351					p321	0.99403		m468	0.886541		r147	0.985228
h1193	0.845351					p323	0.99403		m476	0.886541		r157	0.985228
h1210	0.845351					p339	0.99403		m593	0.886541		r164	0.985228
h1330	0.845351					p344	0.99403		m637	0.886541		r167	0.985228
h1337	0.845351					p346	0.99403		m640	0.886541		r185	0.985228
h1339	0.845351					p350	0.99403		m714	0.886541		r196	0.985228
h1396	0.845351					p360	0.99403		m847	0.886541		r240	0.985228
h1402	0.845351					p363	0.99403		m1006	0.886541		r241	0.985228
h1419	0.845351					p366	0.99403		m1038	0.886541		r243	0.985228
h1450	0.845351					p367	0.99403		m1095	0.886541		r273	0.985228
h1453	0.845351					p368	0.99403		m1165	0.886541		r287	0.985228
h1455	0.845351					p382	0.99403		m1214	0.886541		r296	0.985228
h1488	0.845351					p387	0.99403		m1265	0.886541		r305	0.985228
h1499	0.845351					p388	0.99403		m1354	0.886541		r311	0.985228
h1529	0.845351					p393	0.99403		m1385	0.886541		r312	0.985228
h1544	0.845351					p397	0.99403		m1431	0.886541		r339	0.985228
h1585	0.845351					p406	0.99403		m1457	0.886541		r352	0.985228
h1591	0.845351					p412	0.99403		m1529	0.886541		r373	0.985228
h1662	0.845351					p418	0.99403		m1554	0.886541		r375	0.985228
h1674	0.845351					p421	0.99403		m1569	0.886541		r379	0.985228
h1685	0.845351					p438	0.99403		m1584	0.886541		r380	0.985228
h1701	0.845351					p448	0.99403		m1700	0.886541		r382	0.985228
h1703	0.845351					p454	0.99403		m1784	0.886541		r402	0.985228
h1744	0.845351					p456	0.99403		m1850	0.886541		r408	0.985228
h1800	0.845351					p469	0.99403		m1862	0.886541		r410	0.985228
h1802	0.845351					p471	0.99403		m1103	0.890492		r434	0.985228
h1848	0.845351					p472	0.99403		m1461	0.890492		r445	0.985228
h1858	0.845351					p475	0.99403		m43	0.899744		r468	0.985228
h1881	0.845351					p479	0.99403		m145	0.899744		r473	0.985228
h1893	0.845351					p493	0.99403		m269	0.899744		r480	0.985228
h1916	0.845351					p501	0.99403		m1067	0.899744		r498	0.985228
h2008	0.845351					p504	0.99403		m1073	0.899744		r501	0.985228
h2013	0.845351					p508	0.99403		m1266	0.899744		r502	0.985228
h2025	0.845351					p531	0.99403		m1849	0.899744		r527	0.985228
h2051	0.845351					p562	0.99403		m1	0.902393		r549	0.985228
h2067	0.845351					p583	0.99403		m5	0.902393		r561	0.985228
h2074	0.845351					p48	0.994985		m22	0.902393		r602	0.985228
h2117	0.845351					p309	0.994985		m75	0.902393		r614	0.985228
h2128	0.845351					p316	0.994985		m82	0.902393		r625	0.985228
h2153	0.845351					p440	0.994985		m88	0.902393		r627	0.985228
h2205	0.845351					p520	0.994985		m103	0.902393		r637	0.985228
h2216	0.845351					p554	0.994985		m105	0.902393		r651	0.985228
h2322	0.845351					p25	0.997503		m106	0.902393		r689	0.985228
h2330	0.845351					p42	0.998001		m152	0.902393		r721	0.985228
h2335	0.845351					p238	0.998001		m179	0.902393		r725	0.985228
h2415	0.845351					p242	0.998001		m180	0.902393		r744	0.985228
h2419	0.845351					p277	0.998001		m188	0.902393		r15	0.987693
h2432	0.845351					p407	0.998001		m218	0.902393		r54	0.987693
h2484	0.845351					p451	0.998001		m268	0.902393		r81	0.987693
h2494	0.845351					p512	0.998001		m280	0.902393		r130	0.987693
h2516	0.845351					p513	0.998001		m283	0.902393		r135	0.987693
h130	0.852405					p6	0.998364		m299	0.902393		r161	0.987693
h137	0.852405					p18	0.998364		m301	0.902393		r170	0.987693
h247	0.852405					p44	0.998364		m370	0.902393		r190	0.987693
h491	0.852405					p78	0.998364		m378	0.902393		r206	0.987693
h642	0.852405					p85	0.998364		m385	0.902393		r208	0.987693
h767	0.852405					p99	0.998364		m397	0.902393		r209	0.987693
h937	0.852405					p111	0.998364		m451	0.902393		r306	0.987693
h1167	0.852405					p137	0.998364		m541	0.902393		r325	0.987693
h1262	0.852405					p142	0.998364		m549	0.902393		r414	0.987693
h1391	0.852405					p161	0.998364		m571	0.902393		r494	0.987693
h1472	0.852405					p168	0.998364		m580	0.902393		r499	0.987693
h1807	0.852405					p199	0.998364		m648	0.902393		r510	0.987693
h2389	0.852405					p227	0.998364		m686	0.902393		r563	0.987693
h178	0.855451					p232	0.998364		m716	0.902393		r565	0.987693
h1398	0.855451					p236	0.998364		m719	0.902393		r568	0.987693
h1611	0.855451					p246	0.998364		m782	0.902393		r590	0.987693
h1783	0.855451					p247	0.998364		m798	0.902393		r592	0.987693
h67	0.863121					p265	0.998364		m820	0.902393		r609	0.987693
h73	0.863121					p288	0.998364		m855	0.902393		r610	0.987693
h82	0.863121					p307	0.998364		m879	0.902393		r615	0.987693
h182	0.863121					p325	0.998364		m881	0.902393		r647	0.987693
h240	0.863121					p355	0.998364		m882	0.902393		r653	0.987693
h340	0.863121					p413	0.998364		m910	0.902393		r692	0.987693
h343	0.863121					p415	0.998364		m956	0.902393		r643	0.989588
h484	0.863121					p417	0.998364		m968	0.902393		r122	0.991076
h641	0.863121					p419	0.998364		m973	0.902393		r505	0.991076
h700	0.863121					p420	0.998364		m989	0.902393		r608	0.991076
h755	0.863121					p450	0.998364		m990	0.902393		r64	0.992774
h823	0.863121					p464	0.998364		m1007	0.902393		r84	0.992774
h920	0.863121					p480	0.998364		m1030	0.902393		r182	0.992774
h921	0.863121					p485	0.998364		m1053	0.902393		r187	0.992774
h924	0.863121					p510	0.998364		m1079	0.902393		r298	0.992774
h928	0.863121					p566	0.998364		m1085	0.902393		r520	0.992774
h968	0.863121					p574	0.998364		m1090	0.902393		r536	0.992774
h991	0.863121					p579	0.998364		m1098	0.902393		r538	0.992774
h1037	0.863121					p580	0.998364		m1113	0.902393		r17	0.99403
h1368	0.863121					p22	0.998636		m1155	0.902393		r19	0.99403
h1421	0.863121					p55	0.998636		m1192	0.902393		r24	0.99403
h1497	0.863121					p105	0.998636		m1206	0.902393		r30	0.99403
h1501	0.863121					p119	0.998636		m1231	0.902393		r31	0.99403
h1514	0.863121					p122	0.998636		m1243	0.902393		r39	0.99403
h1527	0.863121					p141	0.998636		m1288	0.902393		r40	0.99403
h1599	0.863121					p185	0.998636		m1296	0.902393		r43	0.99403
h1636	0.863121					p195	0.998636		m1321	0.902393		r48	0.99403
h1723	0.863121					p228	0.998636		m1330	0.902393		r56	0.99403
h1960	0.863121					p240	0.998636		m1347	0.902393		r59	0.99403
h2082	0.863121					p263	0.998636		m1363	0.902393		r60	0.99403
h2096	0.863121					p279	0.998636		m1391	0.902393		r68	0.99403
h2134	0.863121					p369	0.998636		m1438	0.902393		r69	0.99403
h2141	0.863121					p379	0.998636		m1481	0.902393		r72	0.99403
h2149	0.863121					p455	0.998636		m1493	0.902393		r74	0.99403
h2251	0.863121					p461	0.998636		m1500	0.902393		r76	0.99403
h2256	0.863121					p462	0.998636		m1514	0.902393		r90	0.99403
h2354	0.863121					p523	0.998636		m1534	0.902393		r91	0.99403
h2356	0.863121					p538	0.998636		m1579	0.902393		r96	0.99403
h2438	0.863121					p551	0.998636		m1596	0.902393		r97	0.99403
h2502	0.863121					p569	0.998636		m1642	0.902393		r105	0.99403
h2511	0.863121					p219	0.998846		m1643	0.902393		r109	0.99403
h2551	0.863121					p3	1		m1656	0.902393		r114	0.99403
h9	0.870864					p12	1		m1660	0.902393		r120	0.99403
h118	0.870864					p27	1		m1664	0.902393		r173	0.99403
h1362	0.870864					p51	1		m1675	0.902393		r179	0.99403
h1367	0.870864					p56	1		m1682	0.902393		r202	0.99403
h1722	0.870864					p72	1		m1760	0.902393		r210	0.99403
h1985	0.870864					p73	1		m1775	0.902393		r216	0.99403
h2026	0.870864					p81	1		m1799	0.902393		r218	0.99403
h2054	0.870864					p91	1		m1803	0.902393		r229	0.99403
h2175	0.870864					p106	1		m1804	0.902393		r233	0.99403
h88	0.873981					p110	1		m1814	0.902393		r235	0.99403
h228	0.873981					p123	1		m1819	0.902393		r238	0.99403
h643	0.873981					p140	1		m1906	0.902393		r245	0.99403
h1875	0.873981					p151	1		m1907	0.902393		r260	0.99403
h2169	0.873981					p158	1		m52	0.904381		r262	0.99403
h2176	0.873981					p169	1		m379	0.904381		r275	0.99403
h2336	0.873981					p177	1		m884	0.904381		r282	0.99403
h2413	0.873981					p192	1		m46	0.918296		r286	0.99403
h2451	0.873981					p194	1		m133	0.918296		r300	0.99403
h2585	0.873981					p201	1		m159	0.918296		r313	0.99403
h39	0.881291					p203	1		m219	0.918296		r320	0.99403
h54	0.881291					p208	1		m312	0.918296		r322	0.99403
h134	0.881291					p211	1		m320	0.918296		r326	0.99403
h166	0.881291					p217	1		m326	0.918296		r329	0.99403
h259	0.881291					p222	1		m337	0.918296		r335	0.99403
h382	0.881291					p229	1		m342	0.918296		r346	0.99403
h856	0.881291					p231	1		m345	0.918296		r354	0.99403
h865	0.881291					p251	1		m356	0.918296		r363	0.99403
h899	0.881291					p252	1		m374	0.918296		r388	0.99403
h1094	0.881291					p259	1		m389	0.918296		r392	0.99403
h1114	0.881291					p260	1		m394	0.918296		r400	0.99403
h1287	0.881291					p272	1		m398	0.918296		r404	0.99403
h1605	0.881291					p274	1		m453	0.918296		r406	0.99403
h1678	0.881291					p276	1		m460	0.918296		r409	0.99403
h1794	0.881291					p281	1		m462	0.918296		r411	0.99403
h1797	0.881291					p282	1		m533	0.918296		r428	0.99403
h1877	0.881291					p293	1		m605	0.918296		r432	0.99403
h1965	0.881291					p298	1		m621	0.918296		r433	0.99403
h2382	0.881291					p330	1		m646	0.918296		r438	0.99403
h2410	0.881291					p348	1		m647	0.918296		r440	0.99403
h2506	0.881291					p349	1		m659	0.918296		r451	0.99403
h198	0.886541					p358	1		m681	0.918296		r457	0.99403
h298	0.886541					p376	1		m743	0.918296		r459	0.99403
h582	0.886541					p377	1		m758	0.918296		r464	0.99403
h587	0.886541					p391	1		m759	0.918296		r469	0.99403
h606	0.886541					p392	1		m774	0.918296		r472	0.99403
h614	0.886541					p399	1		m790	0.918296		r487	0.99403
h667	0.886541					p405	1		m796	0.918296		r495	0.99403
h671	0.886541					p423	1		m858	0.918296		r497	0.99403
h735	0.886541					p427	1		m859	0.918296		r507	0.99403
h1004	0.886541					p428	1		m911	0.918296		r514	0.99403
h1125	0.886541					p430	1		m939	0.918296		r524	0.99403
h1174	0.886541					p439	1		m944	0.918296		r539	0.99403
h1188	0.886541					p441	1		m949	0.918296		r551	0.99403
h1211	0.886541					p447	1		m954	0.918296		r553	0.99403
h1311	0.886541					p453	1		m962	0.918296		r557	0.99403
h1405	0.886541					p463	1		m1004	0.918296		r567	0.99403
h1477	0.886541					p465	1		m1023	0.918296		r581	0.99403
h1523	0.886541					p477	1		m1028	0.918296		r612	0.99403
h1579	0.886541					p483	1		m1082	0.918296		r619	0.99403
h1721	0.886541					p506	1		m1100	0.918296		r620	0.99403
h1822	0.886541					p537	1		m1114	0.918296		r644	0.99403
h1853	0.886541					p545	1		m1129	0.918296		r645	0.99403
h1900	0.886541					p567	1		m1179	0.918296		r649	0.99403
h1987	0.886541					p573	1		m1181	0.918296		r662	0.99403
h2039	0.886541					p576	1		m1208	0.918296		r691	0.99403
h2073	0.886541					p585	1		m1209	0.918296		r701	0.99403
h2093	0.886541								m1242	0.918296		r705	0.99403
h2143	0.886541								m1246	0.918296		r708	0.99403
h2182	0.886541								m1279	0.918296		r719	0.99403
h2258	0.886541								m1301	0.918296		r733	0.99403
h2334	0.886541								m1311	0.918296		r736	0.99403
h2358	0.886541								m1313	0.918296		r737	0.99403
h2493	0.886541								m1318	0.918296		r103	0.994985
h1966	0.890492								m1370	0.918296		r119	0.994985
h2540	0.890492								m1380	0.918296		r129	0.994985
h91	0.899744								m1393	0.918296		r657	0.994985
h96	0.899744								m1399	0.918296		r709	0.994985
h365	0.899744								m1402	0.918296		r180	0.997503
h566	0.899744								m1428	0.918296		r159	0.998001
h866	0.899744								m1446	0.918296		r174	0.998001
h1066	0.899744								m1467	0.918296		r295	0.998001
h1413	0.899744								m1479	0.918296		r591	0.998001
h1602	0.899744								m1510	0.918296		r734	0.998001
h1849	0.899744								m1512	0.918296		r20	0.998364
h2032	0.899744								m1576	0.918296		r35	0.998364
h2273	0.899744								m1604	0.918296		r42	0.998364
h2275	0.899744								m1637	0.918296		r88	0.998364
h2393	0.899744								m1640	0.918296		r98	0.998364
h2426	0.899744								m1673	0.918296		r111	0.998364
h2463	0.899744								m1696	0.918296		r183	0.998364
h5	0.902393	10							m1739	0.918296		r237	0.998364
h15	0.902393								m1754	0.918296		r242	0.998364
h49	0.902393								m1779	0.918296		r250	0.998364
h72	0.902393								m1794	0.918296		r251	0.998364
h145	0.902393								m1848	0.918296		r259	0.998364
h192	0.902393								m1853	0.918296		r268	0.998364
h246	0.902393								m1859	0.918296		r294	0.998364
h274	0.902393								m1899	0.918296		r307	0.998364
h312	0.902393								m4	0.932112	10	r310	0.998364
h315	0.902393								m63	0.932112		r328	0.998364
h353	0.902393								m80	0.932112		r340	0.998364
h366	0.902393								m94	0.932112		r347	0.998364
h401	0.902393								m114	0.932112		r361	0.998364
h408	0.902393								m225	0.932112		r368	0.998364
h418	0.902393								m261	0.932112		r387	0.998364
h419	0.902393								m321	0.932112		r390	0.998364
h423	0.902393								m409	0.932112		r401	0.998364
h429	0.902393								m449	0.932112		r413	0.998364
h450	0.902393								m506	0.932112		r417	0.998364
h456	0.902393								m523	0.932112		r427	0.998364
h457	0.902393								m618	0.932112		r449	0.998364
h496	0.902393								m632	0.932112		r463	0.998364
h499	0.902393								m633	0.932112		r465	0.998364
h524	0.902393								m694	0.932112		r470	0.998364
h548	0.902393								m718	0.932112		r479	0.998364
h571	0.902393								m729	0.932112		r490	0.998364
h585	0.902393								m788	0.932112		r513	0.998364
h591	0.902393								m792	0.932112		r559	0.998364
h602	0.902393								m833	0.932112		r574	0.998364
h619	0.902393								m932	0.932112		r587	0.998364
h665	0.902393								m937	0.932112		r618	0.998364
h702	0.902393								m946	0.932112		r622	0.998364
h705	0.902393								m967	0.932112		r681	0.998364
h723	0.902393								m1020	0.932112		r685	0.998364
h783	0.902393								m1065	0.932112		r716	0.998364
h784	0.902393								m1086	0.932112		r720	0.998364
h793	0.902393								m1267	0.932112		r722	0.998364
h846	0.902393								m1331	0.932112		r730	0.998364
h852	0.902393								m1345	0.932112		r746	0.998364
h858	0.902393								m1413	0.932112		r748	0.998364
h880	0.902393								m1474	0.932112		r761	0.998364
h916	0.902393								m1503	0.932112		r38	0.998636
h922	0.902393								m1520	0.932112		r46	0.998636
h941	0.902393								m1536	0.932112		r100	0.998636
h952	0.902393								m1538	0.932112		r118	0.998636
h954	0.902393								m1549	0.932112		r124	0.998636
h1007	0.902393								m1551	0.932112		r155	0.998636
h1049	0.902393								m1723	0.932112		r158	0.998636
h1062	0.902393								m1726	0.932112		r172	0.998636
h1076	0.902393								m1736	0.932112		r192	0.998636
h1078	0.902393								m1782	0.932112		r257	0.998636
h1082	0.902393								m1787	0.932112		r270	0.998636
h1099	0.902393								m1818	0.932112		r315	0.998636
h1130	0.902393								m405	0.934068		r316	0.998636
h1148	0.902393								m530	0.934068		r321	0.998636
h1155	0.902393								m573	0.934068		r331	0.998636
h1212	0.902393								m756	0.934068		r356	0.998636
h1253	0.902393								m794	0.934068		r372	0.998636
h1264	0.902393								m930	0.934068		r378	0.998636
h1298	0.902393								m945	0.934068		r407	0.998636
h1307	0.902393								m1026	0.934068		r429	0.998636
h1333	0.902393								m1153	0.934068		r522	0.998636
h1412	0.902393								m1156	0.934068		r531	0.998636
h1448	0.902393								m1168	0.934068		r534	0.998636
h1462	0.902393								m1212	0.934068		r545	0.998636
h1508	0.902393								m1344	0.934068		r546	0.998636
h1548	0.902393								m1394	0.934068		r552	0.998636
h1551	0.902393								m1490	0.934068		r575	0.998636
h1569	0.902393								m1577	0.934068		r578	0.998636
h1573	0.902393								m1690	0.934068		r603	0.998636
h1598	0.902393								m1737	0.934068		r605	0.998636
h1610	0.902393								m1858	0.934068		r633	0.998636
h1631	0.902393								m508	0.942683		r670	0.998636
h1652	0.902393								m641	0.942683		r674	0.998636
h1654	0.902393								m1015	0.942683		r680	0.998636
h1668	0.902393								m1134	0.942683		r682	0.998636
h1673	0.902393								m1178	0.942683		r699	0.998636
h1682	0.902393								m1180	0.942683		r732	0.998636
h1714	0.902393								m1563	0.942683		r740	0.998636
h1725	0.902393								m1810	0.942683		r750	0.998636
h1779	0.902393								m44	0.94566		r757	0.998636
h1785	0.902393								m48	0.94566		r762	0.998636
h1788	0.902393								m58	0.94566		r123	0.998846
h1819	0.902393								m84	0.94566		r528	0.998846
h1820	0.902393								m91	0.94566		r695	0.998846
h1854	0.902393								m108	0.94566		r9	1
h1929	0.902393								m112	0.94566		r37	1
h1944	0.902393								m124	0.94566		r57	1
h1955	0.902393								m154	0.94566		r75	1
h1963	0.902393								m161	0.94566		r102	1
h1973	0.902393								m163	0.94566		r104	1
h1986	0.902393								m167	0.94566		r106	1
h1990	0.902393								m202	0.94566		r126	1
h2045	0.902393								m205	0.94566		r133	1
h2046	0.902393								m239	0.94566		r141	1
h2061	0.902393								m244	0.94566		r151	1
h2086	0.902393								m250	0.94566		r156	1
h2139	0.902393								m266	0.94566		r186	1
h2147	0.902393								m267	0.94566		r204	1
h2159	0.902393								m276	0.94566		r236	1
h2164	0.902393								m282	0.94566		r252	1
h2166	0.902393								m308	0.94566		r253	1
h2173	0.902393								m365	0.94566		r265	1
h2194	0.902393								m382	0.94566		r272	1
h2224	0.902393								m391	0.94566		r274	1
h2229	0.902393								m420	0.94566		r280	1
h2267	0.902393								m428	0.94566		r297	1
h2272	0.902393								m513	0.94566		r333	1
h2282	0.902393								m515	0.94566		r337	1
h2292	0.902393								m522	0.94566		r358	1
h2295	0.902393								m529	0.94566		r359	1
h2297	0.902393								m536	0.94566		r366	1
h2405	0.902393								m547	0.94566		r389	1
h2406	0.902393								m597	0.94566		r422	1
h2408	0.902393								m609	0.94566		r437	1
h2409	0.902393								m615	0.94566		r441	1
h2450	0.902393								m616	0.94566		r447	1
h2453	0.902393								m672	0.94566		r452	1
h2466	0.902393								m696	0.94566		r454	1
h2478	0.902393								m717	0.94566		r460	1
h2557	0.902393								m739	0.94566		r461	1
h2558	0.902393								m750	0.94566		r462	1
h1550	0.904381								m753	0.94566		r466	1
h1989	0.904381								m791	0.94566		r478	1
h2019	0.904381								m797	0.94566		r489	1
h2102	0.904381								m799	0.94566		r503	1
h2264	0.904381								m800	0.94566		r504	1
h10	0.918296								m830	0.94566		r521	1
h12	0.918296								m860	0.94566		r525	1
h18	0.918296								m862	0.94566		r530	1
h46	0.918296								m875	0.94566		r532	1
h68	0.918296								m899	0.94566		r537	1
h74	0.918296								m923	0.94566		r555	1
h75	0.918296								m933	0.94566		r558	1
h84	0.918296								m941	0.94566		r560	1
h126	0.918296								m992	0.94566		r571	1
h146	0.918296								m1002	0.94566		r577	1
h165	0.918296								m1036	0.94566		r580	1
h183	0.918296								m1045	0.94566		r588	1
h201	0.918296								m1050	0.94566		r589	1
h212	0.918296								m1084	0.94566		r593	1
h244	0.918296								m1093	0.94566		r595	1
h276	0.918296								m1096	0.94566		r624	1
h310	0.918296								m1106	0.94566		r646	1
h342	0.918296								m1116	0.94566		r656	1
h363	0.918296								m1161	0.94566		r660	1
h375	0.918296								m1175	0.94566		r665	1
h388	0.918296								m1184	0.94566		r676	1
h391	0.918296								m1185	0.94566		r677	1
h405	0.918296								m1195	0.94566		r688	1
h411	0.918296								m1196	0.94566		r742	1
h448	0.918296								m1224	0.94566		r743	1
h493	0.918296								m1225	0.94566		r749	1
h501	0.918296								m1234	0.94566		r756	1
h520	0.918296								m1239	0.94566
h569	0.918296								m1260	0.94566
h572	0.918296								m1264	0.94566
h635	0.918296								m1270	0.94566
h645	0.918296								m1273	0.94566
h663	0.918296								m1334	0.94566
h675	0.918296								m1356	0.94566
h676	0.918296								m1362	0.94566
h757	0.918296								m1369	0.94566
h774	0.918296								m1408	0.94566
h777	0.918296								m1424	0.94566
h833	0.918296								m1471	0.94566
h870	0.918296								m1498	0.94566
h874	0.918296								m1507	0.94566
h895	0.918296								m1508	0.94566
h897	0.918296								m1516	0.94566
h900	0.918296								m1524	0.94566
h926	0.918296								m1533	0.94566
h934	0.918296								m1547	0.94566
h963	0.918296								m1550	0.94566
h993	0.918296								m1560	0.94566
h1077	0.918296								m1573	0.94566
h1091	0.918296								m1586	0.94566
h1116	0.918296								m1593	0.94566
h1178	0.918296								m1616	0.94566
h1288	0.918296								m1635	0.94566
h1319	0.918296								m1653	0.94566
h1355	0.918296								m1671	0.94566
h1415	0.918296								m1692	0.94566
h1446	0.918296								m1708	0.94566
h1452	0.918296								m1742	0.94566
h1566	0.918296								m1748	0.94566
h1576	0.918296								m1757	0.94566
h1582	0.918296								m1759	0.94566
h1590	0.918296								m1788	0.94566
h1597	0.918296								m1798	0.94566
h1616	0.918296								m1801	0.94566
h1628	0.918296								m1821	0.94566
h1676	0.918296								m1826	0.94566
h1791	0.918296								m1828	0.94566
h1812	0.918296								m1834	0.94566
h1837	0.918296								m1876	0.94566
h1862	0.918296								m1879	0.94566
h1873	0.918296								m1888	0.94566
h1887	0.918296								m1912	0.94566
h1892	0.918296								m256	0.949452
h1906	0.918296								m898	0.949452
h1931	0.918296								m1148	0.949452
h1934	0.918296								m1341	0.949452
h2081	0.918296								m1359	0.949452
h2097	0.918296								m1626	0.949452
h2119	0.918296								m1789	0.949452
h2199	0.918296								m327	0.954434
h2255	0.918296								m471	0.954434
h2286	0.918296								m789	0.954434
h2287	0.918296								m893	0.954434
h2309	0.918296								m912	0.954434
h2319	0.918296								m1076	0.954434
h2337	0.918296								m1704	0.954434
h2360	0.918296								m36	0.958712
h2362	0.918296								m87	0.958712
h2414	0.918296								m100	0.958712
h2427	0.918296								m172	0.958712
h2442	0.918296								m178	0.958712
h2457	0.918296								m200	0.958712
h2468	0.918296								m232	0.958712
h2498	0.918296								m235	0.958712
h2509	0.918296								m237	0.958712
h2529	0.918296								m274	0.958712
h2555	0.918296								m309	0.958712
h607	0.930586								m319	0.958712
h21	0.932112								m335	0.958712
h29	0.932112								m350	0.958712
h69	0.932112								m386	0.958712
h105	0.932112								m387	0.958712
h129	0.932112								m413	0.958712
h168	0.932112								m439	0.958712
h213	0.932112								m488	0.958712
h218	0.932112								m548	0.958712
h236	0.932112								m603	0.958712
h249	0.932112								m625	0.958712
h299	0.932112								m650	0.958712
h354	0.932112								m671	0.958712
h386	0.932112								m692	0.958712
h413	0.932112								m700	0.958712
h437	0.932112								m701	0.958712
h458	0.932112								m705	0.958712
h465	0.932112								m727	0.958712
h477	0.932112								m762	0.958712
h483	0.932112								m771	0.958712
h518	0.932112								m775	0.958712
h533	0.932112								m803	0.958712
h534	0.932112								m883	0.958712
h657	0.932112								m895	0.958712
h659	0.932112								m951	0.958712
h773	0.932112								m1018	0.958712
h788	0.932112								m1025	0.958712
h805	0.932112								m1046	0.958712
h862	0.932112								m1062	0.958712
h868	0.932112								m1075	0.958712
h886	0.932112								m1201	0.958712
h959	0.932112								m1229	0.958712
h1005	0.932112								m1312	0.958712
h1052	0.932112								m1355	0.958712
h1131	0.932112								m1414	0.958712
h1179	0.932112								m1444	0.958712
h1200	0.932112								m1469	0.958712
h1278	0.932112								m1502	0.958712
h1342	0.932112								m1525	0.958712
h1444	0.932112								m1548	0.958712
h1479	0.932112								m1582	0.958712
h1493	0.932112								m1601	0.958712
h1494	0.932112								m1647	0.958712
h1557	0.932112								m1662	0.958712
h1621	0.932112								m1713	0.958712
h1632	0.932112								m1717	0.958712
h1694	0.932112								m1729	0.958712
h1698	0.932112								m1840	0.958712
h1767	0.932112								m1878	0.958712
h1778	0.932112								m1890	0.958712
h1847	0.932112								m1891	0.958712
h1850	0.932112								m526	0.961237
h1968	0.932112								m510	0.964079
h1999	0.932112								m71	0.965636
h2001	0.932112								m142	0.965636
h2111	0.932112								m173	0.965636
h2326	0.932112								m229	0.965636
h2327	0.932112								m245	0.965636
h2359	0.932112								m324	0.965636
h2363	0.932112								m377	0.965636
h2400	0.932112								m425	0.965636
h2431	0.932112								m443	0.965636
h2479	0.932112								m467	0.965636
h2518	0.932112								m474	0.965636
h2528	0.932112								m496	0.965636
h2535	0.932112								m502	0.965636
h2541	0.932112								m607	0.965636
h2543	0.932112								m710	0.965636
h43	0.934068								m740	0.965636
h94	0.934068								m766	0.965636
h268	0.934068								m786	0.965636
h469	0.934068								m892	0.965636
h612	0.934068								m929	0.965636
h630	0.934068								m943	0.965636
h859	0.934068								m971	0.965636
h905	0.934068								m978	0.965636
h1020	0.934068								m993	0.965636
h1297	0.934068								m1044	0.965636
h1390	0.934068								m1152	0.965636
h1397	0.934068								m1172	0.965636
h1454	0.934068								m1252	0.965636
h1600	0.934068								m1263	0.965636
h1708	0.934068								m1272	0.965636
h2247	0.934068								m1328	0.965636
h2270	0.934068								m1336	0.965636
h2461	0.934068								m1365	0.965636
h2525	0.934068								m1403	0.965636
h140	0.936667								m1418	0.965636
h352	0.936667								m1441	0.965636
h716	0.936667								m1532	0.965636
h1092	0.936667								m1609	0.965636
h1236	0.936667								m1624	0.965636
h1352	0.936667								m1636	0.965636
h1372	0.936667								m1648	0.965636
h1492	0.936667								m1651	0.965636
h1542	0.936667								m1697	0.965636
h2288	0.936667								m1701	0.965636
h743	0.942683								m1767	0.965636
h996	0.942683								m1783	0.965636
h1804	0.942683								m1805	0.965636
h45	0.94566								m1842	0.965636
h55	0.94566								m1864	0.965636
h71	0.94566								m1884	0.965636
h79	0.94566								m121	0.970951
h107	0.94566								m140	0.970951
h127	0.94566								m144	0.970951
h144	0.94566								m691	0.970951
h153	0.94566								m748	0.970951
h176	0.94566								m871	0.970951
h199	0.94566								m904	0.970951
h204	0.94566								m1005	0.970951
h265	0.94566								m1069	0.970951
h269	0.94566								m1151	0.970951
h291	0.94566								m1177	0.970951
h293	0.94566								m1261	0.970951
h323	0.94566								m1269	0.970951
h359	0.94566								m1295	0.970951
h361	0.94566								m1410	0.970951
h368	0.94566								m1472	0.970951
h394	0.94566								m1488	0.970951
h431	0.94566								m1553	0.970951
h443	0.94566								m1632	0.970951
h472	0.94566								m1639	0.970951
h475	0.94566								m1721	0.970951
h485	0.94566								m1741	0.970951
h494	0.94566								m1750	0.970951
h495	0.94566								m1851	0.970951
h504	0.94566								m1630	0.975119
h550	0.94566								m3	0.976021
h581	0.94566								m6	0.976021
h596	0.94566								m10	0.976021
h626	0.94566								m24	0.976021
h658	0.94566								m35	0.976021
h686	0.94566								m55	0.976021
h688	0.94566								m65	0.976021
h689	0.94566								m76	0.976021
h740	0.94566								m81	0.976021
h748	0.94566								m93	0.976021
h756	0.94566								m111	0.976021
h787	0.94566								m120	0.976021
h790	0.94566								m128	0.976021
h794	0.94566								m134	0.976021
h796	0.94566								m155	0.976021
h813	0.94566								m170	0.976021
h831	0.94566								m196	0.976021
h845	0.94566								m206	0.976021
h847	0.94566								m213	0.976021
h879	0.94566								m223	0.976021
h906	0.94566								m226	0.976021
h912	0.94566								m246	0.976021
h962	0.94566								m248	0.976021
h989	0.94566								m251	0.976021
h1028	0.94566								m262	0.976021
h1029	0.94566								m263	0.976021
h1032	0.94566								m264	0.976021
h1046	0.94566								m281	0.976021
h1057	0.94566								m285	0.976021
h1064	0.94566								m286	0.976021
h1075	0.94566								m296	0.976021
h1081	0.94566								m303	0.976021
h1085	0.94566								m306	0.976021
h1088	0.94566								m352	0.976021
h1098	0.94566								m361	0.976021
h1113	0.94566								m362	0.976021
h1117	0.94566								m390	0.976021
h1118	0.94566								m400	0.976021
h1133	0.94566								m402	0.976021
h1159	0.94566								m416	0.976021
h1247	0.94566								m419	0.976021
h1252	0.94566								m423	0.976021
h1280	0.94566								m455	0.976021
h1281	0.94566								m487	0.976021
h1300	0.94566								m497	0.976021
h1345	0.94566								m517	0.976021
h1356	0.94566								m545	0.976021
h1382	0.94566								m553	0.976021
h1388	0.94566								m566	0.976021
h1389	0.94566								m567	0.976021
h1407	0.94566								m568	0.976021
h1423	0.94566								m587	0.976021
h1474	0.94566								m588	0.976021
h1475	0.94566								m592	0.976021
h1478	0.94566								m598	0.976021
h1522	0.94566								m635	0.976021
h1532	0.94566								m638	0.976021
h1533	0.94566								m639	0.976021
h1565	0.94566								m649	0.976021
h1604	0.94566								m674	0.976021
h1637	0.94566								m683	0.976021
h1646	0.94566								m684	0.976021
h1651	0.94566								m703	0.976021
h1664	0.94566								m732	0.976021
h1666	0.94566								m738	0.976021
h1724	0.94566								m746	0.976021
h1726	0.94566								m757	0.976021
h1746	0.94566								m773	0.976021
h1751	0.94566								m783	0.976021
h1757	0.94566								m805	0.976021
h1765	0.94566								m819	0.976021
h1768	0.94566								m827	0.976021
h1774	0.94566								m837	0.976021
h1842	0.94566								m843	0.976021
h1843	0.94566								m856	0.976021
h1857	0.94566								m861	0.976021
h1868	0.94566								m886	0.976021
h1884	0.94566								m897	0.976021
h1895	0.94566								m906	0.976021
h1910	0.94566								m948	0.976021
h1941	0.94566								m991	0.976021
h1995	0.94566								m994	0.976021
h2007	0.94566								m1027	0.976021
h2009	0.94566								m1054	0.976021
h2015	0.94566								m1059	0.976021
h2022	0.94566								m1094	0.976021
h2056	0.94566								m1101	0.976021
h2059	0.94566								m1111	0.976021
h2063	0.94566								m1112	0.976021
h2072	0.94566								m1117	0.976021
h2092	0.94566								m1121	0.976021
h2098	0.94566								m1123	0.976021
h2107	0.94566								m1130	0.976021
h2118	0.94566								m1138	0.976021
h2120	0.94566								m1150	0.976021
h2131	0.94566								m1154	0.976021
h2146	0.94566								m1176	0.976021
h2170	0.94566								m1194	0.976021
h2181	0.94566								m1197	0.976021
h2249	0.94566								m1199	0.976021
h2262	0.94566								m1205	0.976021
h2280	0.94566								m1207	0.976021
h2281	0.94566								m1210	0.976021
h2291	0.94566								m1211	0.976021
h2300	0.94566								m1233	0.976021
h2303	0.94566								m1250	0.976021
h2350	0.94566								m1284	0.976021
h2371	0.94566								m1289	0.976021
h2376	0.94566								m1293	0.976021
h2407	0.94566								m1303	0.976021
h2435	0.94566								m1319	0.976021
h2447	0.94566								m1329	0.976021
h2449	0.94566								m1350	0.976021
h2458	0.94566								m1364	0.976021
h2471	0.94566								m1374	0.976021
h2495	0.94566								m1384	0.976021
h2522	0.94566								m1395	0.976021
h2584	0.94566								m1407	0.976021
h35	0.949452								m1426	0.976021
h288	0.949452								m1451	0.976021
h593	0.949452								m1452	0.976021
h597	0.949452								m1454	0.976021
h726	0.949452								m1473	0.976021
h830	0.949452								m1495	0.976021
h901	0.949452								m1506	0.976021
h1071	0.949452								m1515	0.976021
h1110	0.949452								m1523	0.976021
h1177	0.949452								m1537	0.976021
h1506	0.949452								m1545	0.976021
h1755	0.949452								m1561	0.976021
h1971	0.949452								m1565	0.976021
h2024	0.949452								m1575	0.976021
h2027	0.949452								m1594	0.976021
h2462	0.949452								m1598	0.976021
h2500	0.949452								m1602	0.976021
h101	0.954434								m1612	0.976021
h123	0.954434								m1638	0.976021
h234	0.954434								m1641	0.976021
h412	0.954434								m1650	0.976021
h555	0.954434								m1655	0.976021
h696	0.954434								m1661	0.976021
h955	0.954434								m1668	0.976021
h1245	0.954434								m1676	0.976021
h1486	0.954434								m1684	0.976021
h1524	0.954434								m1688	0.976021
h1526	0.954434								m1689	0.976021
h1561	0.954434								m1707	0.976021
h1647	0.954434								m1710	0.976021
h1689	0.954434								m1720	0.976021
h1793	0.954434								m1733	0.976021
h1832	0.954434								m1734	0.976021
h2023	0.954434								m1751	0.976021
h2068	0.954434								m1753	0.976021
h2384	0.954434								m1758	0.976021
h13	0.958712								m1773	0.976021
h85	0.958712								m1785	0.976021
h119	0.958712								m1790	0.976021
h120	0.958712								m1796	0.976021
h143	0.958712								m1807	0.976021
h226	0.958712								m1809	0.976021
h263	0.958712								m1815	0.976021
h272	0.958712								m1823	0.976021
h273	0.958712								m1829	0.976021
h327	0.958712								m1831	0.976021
h335	0.958712								m1844	0.976021
h336	0.958712								m1863	0.976021
h360	0.958712								m1865	0.976021
h398	0.958712								m1880	0.976021
h402	0.958712								m1885	0.976021
h424	0.958712								m1886	0.976021
h433	0.958712								m1893	0.976021
h439	0.958712								m1898	0.976021
h446	0.958712								m1900	0.976021
h527	0.958712								m1903	0.976021
h530	0.958712								m1910	0.976021
h542	0.958712								m45	0.977418
h558	0.958712								m644	0.977418
h599	0.958712								m658	0.977418
h637	0.958712								m901	0.977418
h707	0.958712								m18	0.979869
h708	0.958712								m40	0.979869
h732	0.958712								m298	0.979869
h736	0.958712								m485	0.979869
h781	0.958712								m538	0.979869
h853	0.958712								m555	0.979869
h898	0.958712								m594	0.979869
h917	0.958712								m712	0.979869
h944	0.958712								m730	0.979869
h967	0.958712								m813	0.979869
h992	0.958712								m854	0.979869
h1039	0.958712								m1032	0.979869
h1072	0.958712								m1070	0.979869
h1186	0.958712								m1089	0.979869
h1194	0.958712								m1248	0.979869
h1195	0.958712								m1401	0.979869
h1428	0.958712								m1556	0.979869
h1430	0.958712								m1619	0.979869
h1432	0.958712								m1683	0.979869
h1460	0.958712								m1763	0.979869
h1461	0.958712								m504	0.981941
h1500	0.958712								m728	0.981941
h1510	0.958712								m888	0.981941
h1536	0.958712								m919	0.981941
h1547	0.958712								m966	0.981941
h1558	0.958712								m979	0.981941
h1571	0.958712								m988	0.981941
h1588	0.958712								m1011	0.981941
h1593	0.958712								m1029	0.981941
h1648	0.958712								m1360	0.981941
h1684	0.958712								m1665	0.981941
h1712	0.958712								m1762	0.981941
h1713	0.958712								m1812	0.981941
h1729	0.958712								m28	0.982859
h1753	0.958712								m1309	0.982859
h1796	0.958712								m1687	0.982859
h1919	0.958712								m1913	0.982859
h1925	0.958712								m50	0.985228
h1935	0.958712								m51	0.985228
h1958	0.958712								m99	0.985228
h2031	0.958712								m127	0.985228
h2089	0.958712								m177	0.985228
h2113	0.958712								m253	0.985228
h2244	0.958712								m289	0.985228
h2252	0.958712								m300	0.985228
h2257	0.958712								m307	0.985228
h2269	0.958712								m383	0.985228
h2276	0.958712								m440	0.985228
h2329	0.958712								m441	0.985228
h2333	0.958712								m452	0.985228
h2411	0.958712								m478	0.985228
h2412	0.958712								m494	0.985228
h2418	0.958712								m540	0.985228
h2517	0.958712								m542	0.985228
h2574	0.958712								m574	0.985228
h598	0.961237								m613	0.985228
h2065	0.961237								m651	0.985228
h2381	0.961237								m660	0.985228
h306	0.964079								m667	0.985228
h525	0.964079								m741	0.985228
h679	0.964079								m778	0.985228
h750	0.964079								m809	0.985228
h850	0.964079								m831	0.985228
h1408	0.964079								m850	0.985228
h1623	0.964079								m851	0.985228
h1660	0.964079								m940	0.985228
h1699	0.964079								m942	0.985228
h1737	0.964079								m1014	0.985228
h2003	0.964079								m1016	0.985228
h2055	0.964079								m1019	0.985228
h2160	0.964079								m1058	0.985228
h2187	0.964079								m1074	0.985228
h17	0.965636								m1107	0.985228
h53	0.965636								m1118	0.985228
h111	0.965636								m1122	0.985228
h162	0.965636								m1133	0.985228
h174	0.965636								m1137	0.985228
h191	0.965636								m1139	0.985228
h245	0.965636								m1215	0.985228
h304	0.965636								m1238	0.985228
h445	0.965636								m1275	0.985228
h473	0.965636								m1276	0.985228
h539	0.965636								m1290	0.985228
h580	0.965636								m1325	0.985228
h669	0.965636								m1326	0.985228
h711	0.965636								m1351	0.985228
h720	0.965636								m1415	0.985228
h722	0.965636								m1443	0.985228
h762	0.965636								m1448	0.985228
h775	0.965636								m1449	0.985228
h821	0.965636								m1527	0.985228
h861	0.965636								m1546	0.985228
h923	0.965636								m1566	0.985228
h949	0.965636								m1570	0.985228
h960	0.965636								m1581	0.985228
h1013	0.965636								m1622	0.985228
h1070	0.965636								m1623	0.985228
h1165	0.965636								m1625	0.985228
h1198	0.965636								m1652	0.985228
h1209	0.965636								m1654	0.985228
h1260	0.965636								m1680	0.985228
h1322	0.965636								m1691	0.985228
h1328	0.965636								m1694	0.985228
h1347	0.965636								m1728	0.985228
h1487	0.965636								m1770	0.985228
h1513	0.965636								m1772	0.985228
h1520	0.965636								m1813	0.985228
h1540	0.965636								m1827	0.985228
h1596	0.965636								m1830	0.985228
h1603	0.965636								m1838	0.985228
h1839	0.965636								m1874	0.985228
h1869	0.965636								m1889	0.985228
h1870	0.965636								m13	0.987693
h1945	0.965636								m70	0.987693
h1972	0.965636								m74	0.987693
h2017	0.965636								m79	0.987693
h2058	0.965636								m137	0.987693
h2123	0.965636								m153	0.987693
h2243	0.965636								m156	0.987693
h2265	0.965636								m168	0.987693
h2385	0.965636								m181	0.987693
h2423	0.965636								m190	0.987693
h2424	0.965636								m192	0.987693
h2428	0.965636								m194	0.987693
h2505	0.965636								m210	0.987693
h2534	0.965636								m265	0.987693
h2545	0.965636								m279	0.987693
h2586	0.965636								m297	0.987693
h2587	0.965636								m331	0.987693
h26	0.970951								m334	0.987693
h152	0.970951								m367	0.987693
h219	0.970951								m426	0.987693
h242	0.970951								m433	0.987693
h270	0.970951								m456	0.987693
h347	0.970951								m505	0.987693
h351	0.970951								m518	0.987693
h486	0.970951								m564	0.987693
h540	0.970951								m578	0.987693
h882	0.970951								m602	0.987693
h961	0.970951								m617	0.987693
h1123	0.970951								m623	0.987693
h1234	0.970951								m645	0.987693
h1622	0.970951								m656	0.987693
h1718	0.970951								m661	0.987693
h1964	0.970951								m699	0.987693
h1993	0.970951								m742	0.987693
h2130	0.970951								m885	0.987693
h2206	0.970951								m891	0.987693
h2279	0.970951								m902	0.987693
h2402	0.970951								m935	0.987693
h2469	0.970951								m938	0.987693
h2512	0.970951								m947	0.987693
h4	0.976021								m980	0.987693
h20	0.976021								m984	0.987693
h27	0.976021								m1008	0.987693
h36	0.976021								m1013	0.987693
h44	0.976021								m1037	0.987693
h58	0.976021								m1052	0.987693
h125	0.976021								m1128	0.987693
h148	0.976021								m1131	0.987693
h159	0.976021								m1141	0.987693
h164	0.976021								m1213	0.987693
h167	0.976021								m1220	0.987693
h173	0.976021								m1222	0.987693
h179	0.976021								m1235	0.987693
h193	0.976021								m1256	0.987693
h208	0.976021								m1258	0.987693
h215	0.976021								m1352	0.987693
h222	0.976021								m1372	0.987693
h223	0.976021								m1375	0.987693
h235	0.976021								m1378	0.987693
h238	0.976021								m1387	0.987693
h248	0.976021								m1400	0.987693
h261	0.976021								m1425	0.987693
h262	0.976021								m1429	0.987693
h300	0.976021								m1440	0.987693
h302	0.976021								m1442	0.987693
h308	0.976021								m1464	0.987693
h326	0.976021								m1494	0.987693
h333	0.976021								m1526	0.987693
h334	0.976021								m1540	0.987693
h344	0.976021								m1590	0.987693
h364	0.976021								m1657	0.987693
h367	0.976021								m1686	0.987693
h369	0.976021								m1693	0.987693
h380	0.976021								m1820	0.987693
h390	0.976021								m1822	0.987693
h392	0.976021								m1825	0.987693
h399	0.976021								m1846	0.987693
h420	0.976021								m1854	0.987693
h427	0.976021								m1894	0.987693
h432	0.976021								m339	0.989588
h463	0.976021								m459	0.989588
h514	0.976021								m1795	0.989588
h515	0.976021								m115	0.991076
h517	0.976021								m19	0.992774
h519	0.976021								m33	0.992774
h526	0.976021								m275	0.992774
h536	0.976021								m464	0.992774
h538	0.976021								m479	0.992774
h549	0.976021								m483	0.992774
h562	0.976021								m532	0.992774
h586	0.976021								m720	0.992774
h613	0.976021								m779	0.992774
h620	0.976021								m795	0.992774
h627	0.976021								m812	0.992774
h646	0.976021								m816	0.992774
h656	0.976021								m905	0.992774
h660	0.976021								m918	0.992774
h664	0.976021								m922	0.992774
h670	0.976021								m1108	0.992774
h682	0.976021								m1119	0.992774
h685	0.976021								m1160	0.992774
h693	0.976021								m1200	0.992774
h694	0.976021								m1300	0.992774
h698	0.976021								m1845	0.992774
h704	0.976021								m1887	0.992774
h727	0.976021								m25	0.99403
h742	0.976021								m37	0.99403
h744	0.976021								m42	0.99403
h747	0.976021								m49	0.99403
h751	0.976021								m56	0.99403
h765	0.976021								m60	0.99403
h772	0.976021								m61	0.99403
h778	0.976021								m62	0.99403
h782	0.976021								m77	0.99403
h792	0.976021								m90	0.99403
h797	0.976021								m92	0.99403
h804	0.976021								m101	0.99403
h807	0.976021								m123	0.99403
h812	0.976021								m143	0.99403
h820	0.976021								m148	0.99403
h822	0.976021								m175	0.99403
h827	0.976021								m183	0.99403
h842	0.976021								m185	0.99403
h848	0.976021								m201	0.99403
h851	0.976021								m208	0.99403
h854	0.976021								m209	0.99403
h857	0.976021								m215	0.99403
h867	0.976021								m217	0.99403
h871	0.976021								m224	0.99403
h892	0.976021								m227	0.99403
h903	0.976021								m236	0.99403
h909	0.976021								m252	0.99403
h913	0.976021								m271	0.99403
h942	0.976021								m288	0.99403
h943	0.976021								m291	0.99403
h945	0.976021								m295	0.99403
h948	0.976021								m316	0.99403
h972	0.976021								m317	0.99403
h1006	0.976021								m338	0.99403
h1009	0.976021								m354	0.99403
h1023	0.976021								m358	0.99403
h1025	0.976021								m364	0.99403
h1036	0.976021								m366	0.99403
h1040	0.976021								m373	0.99403
h1061	0.976021								m381	0.99403
h1067	0.976021								m388	0.99403
h1074	0.976021								m395	0.99403
h1093	0.976021								m396	0.99403
h1104	0.976021								m412	0.99403
h1105	0.976021								m421	0.99403
h1106	0.976021								m429	0.99403
h1112	0.976021								m432	0.99403
h1119	0.976021								m434	0.99403
h1127	0.976021								m437	0.99403
h1140	0.976021								m442	0.99403
h1142	0.976021								m448	0.99403
h1144	0.976021								m472	0.99403
h1145	0.976021								m475	0.99403
h1153	0.976021								m480	0.99403
h1190	0.976021								m490	0.99403
h1191	0.976021								m492	0.99403
h1196	0.976021								m493	0.99403
h1199	0.976021								m503	0.99403
h1201	0.976021								m512	0.99403
h1206	0.976021								m516	0.99403
h1216	0.976021								m528	0.99403
h1217	0.976021								m537	0.99403
h1231	0.976021								m539	0.99403
h1240	0.976021								m543	0.99403
h1259	0.976021								m550	0.99403
h1273	0.976021								m556	0.99403
h1293	0.976021								m563	0.99403
h1295	0.976021								m565	0.99403
h1301	0.976021								m570	0.99403
h1348	0.976021								m581	0.99403
h1358	0.976021								m582	0.99403
h1360	0.976021								m589	0.99403
h1363	0.976021								m591	0.99403
h1369	0.976021								m604	0.99403
h1371	0.976021								m654	0.99403
h1374	0.976021								m664	0.99403
h1393	0.976021								m680	0.99403
h1410	0.976021								m693	0.99403
h1420	0.976021								m697	0.99403
h1431	0.976021								m698	0.99403
h1438	0.976021								m713	0.99403
h1445	0.976021								m723	0.99403
h1458	0.976021								m731	0.99403
h1459	0.976021								m735	0.99403
h1473	0.976021								m737	0.99403
h1504	0.976021								m745	0.99403
h1511	0.976021								m767	0.99403
h1517	0.976021								m776	0.99403
h1528	0.976021								m777	0.99403
h1530	0.976021								m784	0.99403
h1531	0.976021								m787	0.99403
h1538	0.976021								m793	0.99403
h1539	0.976021								m825	0.99403
h1541	0.976021								m828	0.99403
h1549	0.976021								m838	0.99403
h1608	0.976021								m842	0.99403
h1612	0.976021								m867	0.99403
h1614	0.976021								m877	0.99403
h1638	0.976021								m878	0.99403
h1641	0.976021								m890	0.99403
h1643	0.976021								m917	0.99403
h1655	0.976021								m936	0.99403
h1669	0.976021								m960	0.99403
h1680	0.976021								m965	0.99403
h1688	0.976021								m974	0.99403
h1704	0.976021								m977	0.99403
h1716	0.976021								m997	0.99403
h1719	0.976021								m1000	0.99403
h1732	0.976021								m1009	0.99403
h1733	0.976021								m1039	0.99403
h1735	0.976021								m1051	0.99403
h1741	0.976021								m1066	0.99403
h1743	0.976021								m1077	0.99403
h1745	0.976021								m1078	0.99403
h1752	0.976021								m1080	0.99403
h1761	0.976021								m1099	0.99403
h1776	0.976021								m1120	0.99403
h1805	0.976021								m1126	0.99403
h1813	0.976021								m1144	0.99403
h1824	0.976021								m1159	0.99403
h1825	0.976021								m1163	0.99403
h1829	0.976021								m1174	0.99403
h1836	0.976021								m1190	0.99403
h1838	0.976021								m1232	0.99403
h1841	0.976021								m1240	0.99403
h1851	0.976021								m1247	0.99403
h1863	0.976021								m1251	0.99403
h1864	0.976021								m1271	0.99403
h1865	0.976021								m1278	0.99403
h1874	0.976021								m1282	0.99403
h1880	0.976021								m1299	0.99403
h1891	0.976021								m1305	0.99403
h1896	0.976021								m1316	0.99403
h1907	0.976021								m1320	0.99403
h1911	0.976021								m1322	0.99403
h1930	0.976021								m1323	0.99403
h1970	0.976021								m1324	0.99403
h1982	0.976021								m1335	0.99403
h2005	0.976021								m1338	0.99403
h2069	0.976021								m1339	0.99403
h2077	0.976021								m1340	0.99403
h2087	0.976021								m1342	0.99403
h2101	0.976021								m1343	0.99403
h2124	0.976021								m1348	0.99403
h2127	0.976021								m1367	0.99403
h2136	0.976021								m1377	0.99403
h2144	0.976021								m1381	0.99403
h2145	0.976021								m1386	0.99403
h2154	0.976021								m1404	0.99403
h2157	0.976021								m1406	0.99403
h2161	0.976021								m1436	0.99403
h2165	0.976021								m1462	0.99403
h2171	0.976021								m1470	0.99403
h2186	0.976021								m1477	0.99403
h2198	0.976021								m1478	0.99403
h2201	0.976021								m1485	0.99403
h2202	0.976021								m1487	0.99403
h2219	0.976021								m1504	0.99403
h2242	0.976021								m1517	0.99403
h2254	0.976021								m1519	0.99403
h2277	0.976021								m1530	0.99403
h2296	0.976021								m1539	0.99403
h2305	0.976021								m1552	0.99403
h2307	0.976021								m1559	0.99403
h2317	0.976021								m1578	0.99403
h2325	0.976021								m1580	0.99403
h2331	0.976021								m1583	0.99403
h2342	0.976021								m1585	0.99403
h2344	0.976021								m1592	0.99403
h2361	0.976021								m1618	0.99403
h2401	0.976021								m1628	0.99403
h2404	0.976021								m1644	0.99403
h2416	0.976021								m1663	0.99403
h2434	0.976021								m1685	0.99403
h2441	0.976021								m1703	0.99403
h2481	0.976021								m1706	0.99403
h2482	0.976021								m1712	0.99403
h2486	0.976021								m1714	0.99403
h2492	0.976021								m1724	0.99403
h2496	0.976021								m1725	0.99403
h2501	0.976021								m1727	0.99403
h2504	0.976021								m1735	0.99403
h2533	0.976021								m1743	0.99403
h2537	0.976021								m1749	0.99403
h2542	0.976021								m1756	0.99403
h2547	0.976021								m1764	0.99403
h2563	0.976021								m1765	0.99403
h2575	0.976021								m1768	0.99403
h2582	0.976021								m1786	0.99403
h131	0.977418								m1791	0.99403
h282	0.977418								m1861	0.99403
h396	0.977418								m1870	0.99403
h966	0.977418								m1873	0.99403
h2053	0.977418								m1875	0.99403
h2210	0.977418								m1908	0.99403
h2343	0.977418								m12	0.994985
h77	0.979869								m69	0.994985
h655	0.979869								m86	0.994985
h885	0.979869								m104	0.994985
h969	0.979869								m186	0.994985
h1581	0.979869								m249	0.994985
h1645	0.979869								m411	0.994985
h1980	0.979869								m415	0.994985
h2047	0.979869								m431	0.994985
h2070	0.979869								m454	0.994985
h2152	0.979869								m601	0.994985
h2571	0.979869								m688	0.994985
h62	0.981941								m690	0.994985
h117	0.981941								m695	0.994985
h553	0.981941								m752	0.994985
h933	0.981941								m764	0.994985
h1202	0.981941								m785	0.994985
h1246	0.981941								m955	0.994985
h1469	0.981941								m1257	0.994985
h1787	0.981941								m1291	0.994985
h1894	0.981941								m1294	0.994985
h1942	0.981941								m1544	0.994985
h2012	0.981941								m1669	0.994985
h2088	0.981941								m1677	0.994985
h2156	0.981941								m1744	0.994985
h589	0.982859								m1776	0.994985
h2425	0.982859								m1088	0.995727
h52	0.985228								m430	0.998001
h78	0.985228								m481	0.998001
h80	0.985228								m811	0.998001
h108	0.985228								m822	0.998001
h189	0.985228								m1097	0.998001
h190	0.985228								m1171	0.998001
h195	0.985228								m1382	0.998001
h214	0.985228								m31	0.998364
h241	0.985228								m66	0.998364
h279	0.985228								m72	0.998364
h321	0.985228								m126	0.998364
h325	0.985228								m139	0.998364
h338	0.985228								m147	0.998364
h372	0.985228								m157	0.998364
h376	0.985228								m164	0.998364
h403	0.985228								m189	0.998364
h417	0.985228								m233	0.998364
h449	0.985228								m278	0.998364
h453	0.985228								m287	0.998364
h490	0.985228								m323	0.998364
h497	0.985228								m333	0.998364
h543	0.985228								m341	0.998364
h546	0.985228								m359	0.998364
h559	0.985228								m427	0.998364
h611	0.985228								m450	0.998364
h624	0.985228								m463	0.998364
h649	0.985228								m465	0.998364
h706	0.985228								m469	0.998364
h709	0.985228								m482	0.998364
h714	0.985228								m499	0.998364
h718	0.985228								m500	0.998364
h729	0.985228								m501	0.998364
h758	0.985228								m521	0.998364
h770	0.985228								m558	0.998364
h795	0.985228								m575	0.998364
h801	0.985228								m610	0.998364
h883	0.985228								m611	0.998364
h884	0.985228								m624	0.998364
h932	0.985228								m628	0.998364
h985	0.985228								m642	0.998364
h1001	0.985228								m663	0.998364
h1019	0.985228								m678	0.998364
h1033	0.985228								m679	0.998364
h1050	0.985228								m709	0.998364
h1053	0.985228								m724	0.998364
h1087	0.985228								m749	0.998364
h1108	0.985228								m808	0.998364
h1120	0.985228								m817	0.998364
h1122	0.985228								m818	0.998364
h1156	0.985228								m834	0.998364
h1160	0.985228								m848	0.998364
h1166	0.985228								m853	0.998364
h1208	0.985228								m872	0.998364
h1215	0.985228								m874	0.998364
h1221	0.985228								m928	0.998364
h1233	0.985228								m934	0.998364
h1258	0.985228								m963	0.998364
h1265	0.985228								m969	0.998364
h1275	0.985228								m1010	0.998364
h1284	0.985228								m1056	0.998364
h1306	0.985228								m1102	0.998364
h1357	0.985228								m1125	0.998364
h1375	0.985228								m1127	0.998364
h1376	0.985228								m1140	0.998364
h1394	0.985228								m1166	0.998364
h1400	0.985228								m1169	0.998364
h1435	0.985228								m1217	0.998364
h1465	0.985228								m1253	0.998364
h1578	0.985228								m1281	0.998364
h1586	0.985228								m1285	0.998364
h1587	0.985228								m1306	0.998364
h1606	0.985228								m1307	0.998364
h1613	0.985228								m1308	0.998364
h1625	0.985228								m1388	0.998364
h1633	0.985228								m1420	0.998364
h1635	0.985228								m1432	0.998364
h1639	0.985228								m1434	0.998364
h1661	0.985228								m1445	0.998364
h1697	0.985228								m1458	0.998364
h1715	0.985228								m1460	0.998364
h1738	0.985228								m1463	0.998364
h1764	0.985228								m1482	0.998364
h1795	0.985228								m1499	0.998364
h1798	0.985228								m1509	0.998364
h1816	0.985228								m1543	0.998364
h1845	0.985228								m1572	0.998364
h1872	0.985228								m1595	0.998364
h1876	0.985228								m1605	0.998364
h1913	0.985228								m1613	0.998364
h1917	0.985228								m1614	0.998364
h1918	0.985228								m1615	0.998364
h1920	0.985228								m1629	0.998364
h1923	0.985228								m1678	0.998364
h1940	0.985228								m1705	0.998364
h1956	0.985228								m1740	0.998364
h1988	0.985228								m1771	0.998364
h1996	0.985228								m1781	0.998364
h2004	0.985228								m1793	0.998364
h2043	0.985228								m1797	0.998364
h2049	0.985228								m1856	0.998364
h2071	0.985228								m1866	0.998364
h2104	0.985228								m1882	0.998364
h2137	0.985228								m1909	0.998364
h2138	0.985228								m15	0.998636
h2191	0.985228								m29	0.998636
h2200	0.985228								m54	0.998636
h2223	0.985228								m59	0.998636
h2283	0.985228								m89	0.998636
h2285	0.985228								m97	0.998636
h2308	0.985228								m113	0.998636
h2324	0.985228								m122	0.998636
h2328	0.985228								m131	0.998636
h2351	0.985228								m132	0.998636
h2367	0.985228								m138	0.998636
h2372	0.985228								m151	0.998636
h2392	0.985228								m169	0.998636
h2396	0.985228								m240	0.998636
h2523	0.985228								m247	0.998636
h2538	0.985228								m255	0.998636
h2556	0.985228								m272	0.998636
h2581	0.985228								m315	0.998636
h7	0.987693								m325	0.998636
h95	0.987693								m340	0.998636
h103	0.987693								m344	0.998636
h141	0.987693								m351	0.998636
h169	0.987693								m363	0.998636
h197	0.987693								m393	0.998636
h207	0.987693								m410	0.998636
h252	0.987693								m446	0.998636
h311	0.987693								m477	0.998636
h319	0.987693								m511	0.998636
h373	0.987693								m557	0.998636
h387	0.987693								m626	0.998636
h416	0.987693								m627	0.998636
h447	0.987693								m629	0.998636
h454	0.987693								m675	0.998636
h509	0.987693								m682	0.998636
h535	0.987693								m706	0.998636
h541	0.987693								m722	0.998636
h544	0.987693								m733	0.998636
h565	0.987693								m802	0.998636
h629	0.987693								m841	0.998636
h634	0.987693								m887	0.998636
h640	0.987693								m889	0.998636
h719	0.987693								m896	0.998636
h738	0.987693								m907	0.998636
h798	0.987693								m920	0.998636
h802	0.987693								m1021	0.998636
h811	0.987693								m1055	0.998636
h829	0.987693								m1142	0.998636
h841	0.987693								m1145	0.998636
h881	0.987693								m1158	0.998636
h902	0.987693								m1218	0.998636
h951	0.987693								m1219	0.998636
h971	0.987693								m1237	0.998636
h994	0.987693								m1302	0.998636
h1018	0.987693								m1398	0.998636
h1022	0.987693								m1492	0.998636
h1055	0.987693								m1542	0.998636
h1101	0.987693								m1555	0.998636
h1146	0.987693								m1631	0.998636
h1154	0.987693								m1667	0.998636
h1170	0.987693								m1711	0.998636
h1204	0.987693								m1746	0.998636
h1222	0.987693								m1752	0.998636
h1229	0.987693								m1761	0.998636
h1241	0.987693								m1778	0.998636
h1283	0.987693								m1806	0.998636
h1303	0.987693								m1811	0.998636
h1305	0.987693								m1816	0.998636
h1335	0.987693								m1837	0.998636
h1338	0.987693								m1839	0.998636
h1380	0.987693								m1855	0.998636
h1392	0.987693								m1867	0.998636
h1466	0.987693								m1877	0.998636
h1483	0.987693								m972	0.998846
h1489	0.987693								m1259	0.998846
h1490	0.987693								m1620	0.998846
h1503	0.987693								m1435	0.99901
h1560	0.987693								m1808	0.99901
h1630	0.987693								m2	1
h1681	0.987693								m14	1
h1695	0.987693								m20	1
h1710	0.987693								m34	1
h1736	0.987693								m38	1
h1799	0.987693								m41	1
h1831	0.987693								m57	1
h1861	0.987693								m64	1
h1883	0.987693								m96	1
h1975	0.987693								m102	1
h1983	0.987693								m116	1
h1998	0.987693								m117	1
h2133	0.987693								m160	1
h2237	0.987693								m182	1
h2239	0.987693								m184	1
h2274	0.987693								m187	1
h2318	0.987693								m191	1
h2338	0.987693								m193	1
h2353	0.987693								m195	1
h2421	0.987693								m198	1
h2445	0.987693								m207	1
h2497	0.987693								m220	1
h2507	0.987693								m221	1
h2508	0.987693								m222	1
h2521	0.987693								m234	1
h2531	0.987693								m238	1
h2536	0.987693								m241	1
h2550	0.987693								m243	1
h749	0.988699								m257	1
h1274	0.988699								m302	1
h1516	0.988699								m305	1
h41	0.989588								m329	1
h583	0.989588								m355	1
h1047	0.989588								m376	1
h1686	0.989588								m380	1
h1720	0.989588								m399	1
h2106	0.989588								m403	1
h2315	0.989588								m406	1
h87	0.991076								m408	1
h220	0.991076								m414	1
h266	0.991076								m418	1
h384	0.991076								m422	1
h474	0.991076								m424	1
h584	0.991076								m444	1
h712	0.991076								m445	1
h1224	0.991076								m473	1
h1314	0.991076								m486	1
h1429	0.991076								m489	1
h1485	0.991076								m507	1
h2006	0.991076								m509	1
h2028	0.991076								m524	1
h2184	0.991076								m525	1
h2294	0.991076								m551	1
h2387	0.991076								m561	1
h11	0.992774								m562	1
h301	0.992774								m584	1
h503	0.992774								m586	1
h529	0.992774								m596	1
h636	0.992774								m600	1
h745	0.992774								m608	1
h789	0.992774								m630	1
h931	0.992774								m665	1
h950	0.992774								m711	1
h984	0.992774								m747	1
h1031	0.992774								m760	1
h1043	0.992774								m780	1
h1065	0.992774								m781	1
h1129	0.992774								m810	1
h1219	0.992774								m821	1
h1302	0.992774								m832	1
h1329	0.992774								m835	1
h1344	0.992774								m845	1
h1491	0.992774								m846	1
h1502	0.992774								m868	1
h1518	0.992774								m900	1
h1552	0.992774								m908	1
h1659	0.992774								m921	1
h1663	0.992774								m927	1
h1683	0.992774								m931	1
h1707	0.992774								m953	1
h1728	0.992774								m961	1
h1748	0.992774								m970	1
h1762	0.992774								m985	1
h1786	0.992774								m986	1
h1809	0.992774								m1001	1
h1948	0.992774								m1003	1
h2260	0.992774								m1041	1
h2383	0.992774								m1047	1
h2417	0.992774								m1064	1
h2	0.99403								m1081	1
h22	0.99403								m1087	1
h38	0.99403								m1136	1
h51	0.99403								m1143	1
h59	0.99403								m1147	1
h63	0.99403								m1167	1
h64	0.99403								m1186	1
h83	0.99403								m1189	1
h97	0.99403								m1226	1
h106	0.99403								m1228	1
h128	0.99403								m1230	1
h132	0.99403								m1244	1
h150	0.99403								m1254	1
h154	0.99403								m1255	1
h160	0.99403								m1277	1
h163	0.99403								m1310	1
h170	0.99403								m1317	1
h171	0.99403								m1346	1
h180	0.99403								m1349	1
h187	0.99403								m1358	1
h202	0.99403								m1361	1
h206	0.99403								m1376	1
h231	0.99403								m1390	1
h233	0.99403								m1397	1
h255	0.99403								m1412	1
h264	0.99403								m1416	1
h267	0.99403								m1430	1
h277	0.99403								m1439	1
h285	0.99403								m1450	1
h287	0.99403								m1459	1
h290	0.99403								m1480	1
h296	0.99403								m1483	1
h297	0.99403								m1484	1
h309	0.99403								m1486	1
h313	0.99403								m1496	1
h328	0.99403								m1497	1
h332	0.99403								m1501	1
h355	0.99403								m1511	1
h381	0.99403								m1522	1
h389	0.99403								m1528	1
h410	0.99403								m1557	1
h428	0.99403								m1558	1
h434	0.99403								m1564	1
h435	0.99403								m1567	1
h455	0.99403								m1568	1
h460	0.99403								m1571	1
h461	0.99403								m1574	1
h466	0.99403								m1587	1
h498	0.99403								m1621	1
h502	0.99403								m1646	1
h508	0.99403								m1672	1
h522	0.99403								m1679	1
h531	0.99403								m1722	1
h552	0.99403								m1747	1
h564	0.99403								m1769	1
h570	0.99403								m1792	1
h575	0.99403								m1800	1
h595	0.99403								m1824	1
h600	0.99403								m1843	1
h603	0.99403								m1868	1
h615	0.99403								m1872	1
h617	0.99403								m1881	1
h623	0.99403								m1892	1
h632	0.99403								m1905	1
h644	0.99403								m1911	1
h647	0.99403
h648	0.99403
h652	0.99403
h666	0.99403
h668	0.99403
h673	0.99403
h678	0.99403
h680	0.99403
h687	0.99403
h691	0.99403
h692	0.99403
h697	0.99403
h699	0.99403
h703	0.99403
h713	0.99403
h731	0.99403
h739	0.99403
h741	0.99403
h761	0.99403
h763	0.99403
h780	0.99403
h791	0.99403
h808	0.99403
h810	0.99403
h814	0.99403
h817	0.99403
h834	0.99403
h837	0.99403
h838	0.99403
h839	0.99403
h887	0.99403
h888	0.99403
h893	0.99403
h918	0.99403
h925	0.99403
h930	0.99403
h947	0.99403
h964	0.99403
h983	0.99403
h986	0.99403
h1003	0.99403
h1015	0.99403
h1027	0.99403
h1034	0.99403
h1038	0.99403
h1048	0.99403
h1051	0.99403
h1080	0.99403
h1095	0.99403
h1097	0.99403
h1102	0.99403
h1121	0.99403
h1124	0.99403
h1126	0.99403
h1135	0.99403
h1137	0.99403
h1151	0.99403
h1161	0.99403
h1171	0.99403
h1173	0.99403
h1180	0.99403
h1181	0.99403
h1189	0.99403
h1223	0.99403
h1238	0.99403
h1242	0.99403
h1255	0.99403
h1256	0.99403
h1261	0.99403
h1272	0.99403
h1276	0.99403
h1279	0.99403
h1282	0.99403
h1290	0.99403
h1294	0.99403
h1296	0.99403
h1304	0.99403
h1309	0.99403
h1312	0.99403
h1313	0.99403
h1318	0.99403
h1325	0.99403
h1327	0.99403
[truncated: 590 more rows]

## Sheet: Sheet2
0.845351	0.958712	0.987693	0.902393	0.976021		h1291	0		m1091	0.266765		r711	0.297472
0.99403	0.985228	0.863121	1	0.976021		h1835	0.266765		m375	0.426229		r455	0.439497
1	0.99403	1	0.976021	0.965636		h907	0.276195		m768	0.439497		r36	0.574636
0.976021	0.932112	0.976021	0.932112	0.591673		h2248	0.297472		m1505	0.439497		r444	0.574636
0.902393	0.976021	0.964079	0.902393	0.94566		h2347	0.297472		m572	0.453716		r512	0.574636
0.791858	0.976021	0.998364	0.976021	0.738285		h915	0.322757		m1105	0.453716		r4	0.591673
0.987693	0.934068	0.918296	0.863121	0.976021		h759	0.426229		m1304	0.453716		r110	0.650022
1	0.932112	0.94566	0.828056	0.977418		h1089	0.439497		m1423	0.453716		r476	0.666578
0.870864	0.976021	0.684038	0.773227	1		h1100	0.439497		m1627	0.453716		r71	0.684038
0.918296	0.965636	0.845351	0.976021	0.94566		h57	0.453716		m1606	0.468996		r153	0.684038
0.992774	1	0.992774	0.855451	0.976021		h819	0.453716		m1871	0.468996		r203	0.684038
0.918296	0.266765	1	0.994985	0.852405		h1954	0.453716		m292	0.485461		r255	0.684038
0.958712	1	0.773227	0.987693	0.902393		h2552	0.453716		m1904	0.485461		r481	0.684038
0.998364	0.976021	0.987693	1	0.845351		h25	0.485461		m348	0.522559		r583	0.684038
0.902393	0.987693	0.976021	0.998636	0.987693		h1267	0.485461		m150	0.558629		r598	0.702467
1	0.985228	0.902393	0.60984	0.918296		h608	0.503258		m657	0.558629		r678	0.702467
0.965636	0.99403	0.932112	0.773227	0.99403		h489	0.522559		m1314	0.558629		r6	0.738285
0.918296	0.998001	0.998364	0.979869	0.902393		h102	0.529361		m1633	0.558629		r86	0.742488
0.666578	1	0.976021	0.992774	0.99403		h2444	0.543564		m1901	0.558629		r364	0.742488
0.976021	0.99403	0.965636	1	0.998364		h568	0.558629		m171	0.574636		r376	0.755375
0.932112	0.958712	0.99403	0.791858	0.976021		h651	0.558629		m311	0.574636		r317	0.764205
0.99403	0.684038	0.998636	0.902393	0.902393		h2513	0.558629		m599	0.574636		r533	0.764205
0.998636	0.985228	0.985228	0.773227	0.958712		h409	0.574636		m725	0.574636		r26	0.773227
0.994985	0.987693	0.987693	0.976021	0.99403		h425	0.574636		m772	0.574636		r32	0.773227
0.485461	1	0.997503	0.99403	0.976021		h1244	0.574636		m1083	0.574636		r142	0.773227
0.970951	0.773227	0.94566	0.863121	0.773227		h1248	0.574636		m1110	0.574636		r160	0.773227
0.976021	0.918296	1	0.738285	0.863121		h1424	0.574636		m1491	0.574636		r248	0.773227
0.755375	1	0.918296	0.982859	0.979869		h1427	0.574636		m1531	0.574636		r314	0.773227
0.932112	0.976021	0.958712	0.998636	0.958712		h1451	0.574636		m1715	0.574636		r324	0.773227
0.845351	0.934068	0.965636	0.863121	0.99403		h1583	0.574636		m110	0.591673		r370	0.773227
0.998364	0.954434	0.976021	0.998364	0.99403		h1909	0.574636		m254	0.591673		r385	0.773227
0.845351	0.94566	0.985228	0.886541	0.773227		h2110	0.574636		m347	0.591673		r488	0.773227
0.998364	0.902393	0.976021	0.992774	0.965636		h2364	0.574636		m535	0.591673		r540	0.773227
0.998364	0.985228	0.987693	1	0.985228		h2439	0.574636		m769	0.591673		r667	0.773227
0.949452	0.998364	0.987693	0.976021	0.998364		h100	0.591673		m880	0.591673		r702	0.773227
0.976021	0.985228	0.99403	0.958712	0.574636		h232	0.591673		m1071	0.591673		r704	0.773227
0.684038	0.998364	0.965636	0.99403	1		h1002	0.591673		m1227	0.591673		r723	0.773227
0.99403	0.998636	0.976021	1	0.998636		h1109	0.591673		m1465	0.591673		r752	0.773227
0.881291	0.94566	0.828056	0.845351	0.99403		h1158	0.591673		m1617	0.591673		r754	0.773227
0.845351	0.738285	0.899744	0.979869	0.99403		h1592	0.591673		m16	0.60984		r713	0.787127
0.989588	0.985228	0.773227	1	0.949452		h1878	0.591673		m1149	0.60984		r134	0.791858
0.721928	0.998636	0.998001	0.99403	0.998364		h2076	0.591673		m1659	0.619382		r249	0.791858
0.934068	0.932112	0.94566	0.899744	0.99403		h2386	0.591673		m294	0.629249		r284	0.791858
0.976021	1	0.998364	0.94566	0.899744		h2566	0.591673		m957	0.650022		r327	0.791858
0.94566	0.987693	0.976021	0.977418	0.958712		h142	0.60984		m1135	0.650022		r398	0.791858
0.918296	0.998364	0.987693	0.918296	0.998636		h339	0.60984		m1193	0.650022		r493	0.791858
0.755375	0.998364	0.902393	0.863121	0.831474		h786	0.60984		m231	0.666578		r640	0.791858
0.650022	0.965636	0.994985	0.94566	0.99403		h1447	0.60984		m1146	0.666578		r727	0.791858
0.902393	0.99403	0.976021	0.99403	0.811278		h1969	0.60984		m1170	0.666578		r49	0.811278
1	0.985228	0.902393	0.985228	0.94566		h2193	0.60984		m1368	0.666578		r63	0.811278
0.99403	0.721928	1	0.985228	0.932112		h2399	0.60984		m107	0.684038		r230	0.811278
0.985228	0.965636	0.721928	0.904381	0.985228		h2565	0.60984		m118	0.684038		r397	0.811278
0.965636	0.998364	0.985228	0.773227	0.964079		h2588	0.60984		m318	0.684038		r405	0.811278
0.881291	0.99403	0.949452	0.998636	0.987693		h835	0.629249		m534	0.684038		r579	0.811278
0.94566	0.881291	0.998636	0.976021	0.965636		h1667	0.629249		m606	0.684038		r304	0.828056
1	0.985228	1	0.99403	0.99403		h2403	0.629249		m707	0.684038		r423	0.828056
0.453716	0.998364	0.99403	1	1		h2489	0.629249		m770	0.684038		r477	0.828056
0.976021	0.932112	0.791858	0.94566	0.94566		h48	0.650022		m804	0.684038		r617	0.828056
0.99403	1	0.954434	0.998636	0.99403		h521	0.650022		m876	0.684038		r47	0.831474
0.998636	0.958712	0.932112	0.99403	0.99403		h1056	0.650022		m913	0.684038		r14	0.845351
0.998364	0.845351	0.99403	0.99403	0.976021		h1515	0.650022		m1188	0.684038		r99	0.845351
0.981941	1	0.958712	0.99403	0.94566		h2116	0.650022		m1202	0.684038		r121	0.845351
0.99403	0.998364	0.99403	0.932112	0.811278		h2314	0.650022		m1241	0.684038		r131	0.845351
0.99403	0.845351	0.742488	1	0.992774		h2346	0.650022		m1371	0.684038		r137	0.845351
0.994985	0.94566	0.918296	0.976021	0.976021		h19	0.666578		m1610	0.684038		r144	0.845351
0.998636	0.965636	0.94566	0.998364	0.94566		h292	0.666578		m1718	0.684038		r162	0.845351
0.863121	0.574636	0.99403	0.863121	0.985228		h337	0.666578		m1852	0.684038		r177	0.845351
0.918296	0.934068	0.902393	0.845351	0.99403		h633	0.666578		m1857	0.684038		r247	0.845351
0.932112	0.958712	0.99403	0.994985	0.99403		h825	0.666578		m1860	0.684038		r271	0.845351
0.998364	0.99403	0.902393	0.987693	0.985228		h1320	0.666578		m85	0.702467		r341	0.845351
0.94566	0.934068	0.976021	0.965636	0.684038		h1457	0.666578		m328	0.702467		r350	0.845351
0.902393	0.976021	1	0.998364	0.99403		h1640	0.666578		m360	0.702467		r420	0.845351
0.863121	0.998364	1	0.773227	0.918296		h1885	0.666578		m435	0.702467		r500	0.845351
0.918296	0.992774	0.773227	0.987693	0.99403		h2213	0.666578		m457	0.702467		r508	0.845351
0.918296	0.987693	0.99403	0.902393	1		h2332	0.666578		m461	0.702467		r511	0.845351
0.773227	0.987693	0.902393	0.976021	0.99403		h2473	0.666578		m466	0.702467		r554	0.845351
0.979869	0.918296	0.886541	0.99403	0.985228		h505	0.672295		m495	0.702467		r570	0.845351
0.985228	0.94566	0.998364	0.881291	0.94566		h532	0.672295		m531	0.702467		r613	0.845351
0.94566	0.998364	0.976021	0.987693	0.918296		h890	0.672295		m612	0.702467		r728	0.845351
0.985228	0.970951	0.902393	0.932112	0.852405		h1237	0.672295		m634	0.702467		r735	0.845351
1	1	1	0.976021	0.987693		h1978	0.672295		m673	0.702467		r12	0.852405
0.863121	0.985228	0.99403	0.902393	0.918296		h37	0.684038		m801	0.702467		r80	0.852405
0.99403	0.987693	0.976021	0.791858	0.976021		h136	0.684038		m909	0.702467		r374	0.852405
0.918296	0.970951	0.976021	0.94566	0.992774		h156	0.684038		m924	0.702467		r664	0.852405
0.958712	0.863121	0.998364	0.702467	0.979869		h203	0.684038		m1031	0.702467		r27	0.863121
0.791858	0.976021	0.873981	0.994985	0.742488		h318	0.684038		m1033	0.702467		r95	0.863121
0.991076	1	0.958712	0.958712	0.886541		h371	0.684038		m1034	0.702467		r254	0.863121
0.873981	0.987693	0.976021	0.902393	0.998364		h547	0.684038		m1198	0.702467		r453	0.863121
0.811278	1	0.958712	0.998636	0.958712		h567	0.684038		m1221	0.702467		r606	0.863121
0.791858	1	0.985228	0.99403	0.99403		h863	0.684038		m1392	0.702467		r485	0.870864
0.899744	0.99403	1	0.94566	0.99403		h1011	0.684038		m1433	0.702467		r323	0.873981
1	0.985228	0.902393	0.99403	0.94566		h1138	0.684038		m1674	0.702467		r395	0.873981
1	0.99403	0.976021	0.976021	0.94566		h1172	0.684038		m1681	0.702467		r112	0.881291
0.934068	0.99403	0.985228	0.932112	0.958712		h1243	0.684038		m1716	0.702467		r348	0.881291
0.987693	0.998364	0.94566	0.845351	0.863121		h1433	0.684038		m158	0.721928		r367	0.881291
0.899744	0.958712	0.987693	1	0.99403		h1434	0.684038		m204	0.721928		r547	0.881291
0.99403	0.958712	0.99403	0.998636	0.99403		h1653	0.684038		m313	0.721928		r758	0.881291
0.811278	0.994985	0.773227	0.755375	0.998364		h1709	0.684038		m357	0.721928		r87	0.886541
0.845351	1	0.998364	0.985228	0.845351		h1730	0.684038		m384	0.721928		r113	0.886541
0.591673	0.998364	0.863121	0.958712	0.998636		h1742	0.684038		m401	0.721928		r150	0.886541
0.954434	0.976021	0.976021	0.99403	0.976021		h1770	0.684038		m579	0.721928		r189	0.886541
0.529361	0.902393	0.94566	1	1		h2042	0.684038		m666	0.721928		r199	0.886541
0.987693	0.985228	0.985228	0.902393	0.994985		h2064	0.684038		m736	0.721928		r221	0.886541
0.845351	0.998364	0.873981	0.994985	1		h2091	0.684038		m950	0.721928		r276	0.886541
0.932112	0.666578	0.998636	0.902393	0.99403		h2115	0.684038		m958	0.721928		r285	0.886541
0.99403	0.976021	1	0.902393	1		h2211	0.684038		m981	0.721928		r349	0.886541
0.94566	0.985228	0.94566	0.684038	0.94566		h2263	0.684038		m1187	0.721928		r492	0.886541
0.985228	0.902393	0.987693	0.94566	0.979869		h2284	0.684038		m1249	0.721928		r600	0.886541
1	0.965636	0.992774	0.742488	0.99403		h2394	0.684038		m1588	0.721928		r44	0.899744
0.994985	0.976021	1	0.591673	0.650022		h181	0.702467		m27	0.738285		r140	0.899744
0.965636	0.845351	0.998364	0.976021	0.998364		h317	0.702467		m687	0.738285		r519	0.899744
1	0.958712	0.755375	0.94566	0.881291		h379	0.702467		m807	0.738285		r631	0.899744
0.998364	1	0.99403	0.998636	0.886541		h426	0.702467		m1132	0.738285		r638	0.899744
0.998364	0.902393	0.99403	0.932112	0.99403		h717	0.702467		m1518	0.738285		r13	0.902393
0.998636	0.773227	0.870864	0.991076	0.949452		h908	0.702467		m109	0.742488		r18	0.902393
0.791858	0.94566	0.918296	1	0.976021		h978	0.702467		m1447	0.742488		r22	0.902393
0.981941	0.94566	0.976021	1	0.918296		h1068	0.702467		m98	0.755375		r127	0.902393
0.870864	0.998364	0.629249	0.684038	0.998636		h1187	0.702467		m216	0.755375		r145	0.902393
0.958712	0.985228	0.998636	0.863121	0.994985		h1250	0.702467		m569	0.755375		r169	0.902393
0.958712	0.932112	0.992774	0.976021	0.99403		h1268	0.702467		m844	0.755375		r184	0.902393
1	0.99403	0.958712	0.970951	0.845351		h1354	0.702467		m869	0.755375		r195	0.902393
1	1	0.998636	0.998636	0.991076		h1535	0.702467		m952	0.755375		r201	0.902393
0.954434	0.99403	1	0.99403	0.998846		h1555	0.702467		m996	0.755375		r205	0.902393
1	0.976021	0.94566	0.94566	0.998636		h1803	0.702467		m1035	0.755375		r214	0.902393
0.976021	0.985228	0.958712	0.845351	0.976021		h1943	0.702467		m1092	0.755375		r227	0.902393
0.918296	1	0.94566	0.998364	1		h1952	0.702467		m1466	0.755375		r258	0.902393
0.94566	0.666578	0.902393	0.985228	0.902393		h2011	0.702467		m1468	0.755375		r338	0.902393
0.99403	0.918296	0.987693	0.976021	0.932112		h2044	0.702467		m1634	0.755375		r344	0.902393
0.932112	0.998364	0.985228	0.863121	0.994985		h2150	0.702467		m1670	0.755375		r353	0.902393
0.852405	1	0.886541	0.881291	0.987693		h2464	0.702467		m1883	0.755375		r416	0.902393
0.977418	0.863121	0.992774	0.998636	0.845351		h2475	0.702467		m1897	0.755375		r419	0.902393
0.99403	0.985228	0.976021	0.998636	0.976021		h2515	0.702467		m1591	0.764205		r435	0.902393
0.845351	0.976021	0.828056	0.918296	1		h2519	0.702467		m9	0.773227		r448	0.902393
0.881291	0.684038	0.985228	0.976021	0.791858		h42	0.721928		m17	0.773227		r535	0.902393
0.773227	0.998364	0.965636	0.773227	0.987693		h221	0.721928		m23	0.773227		r541	0.902393
0.684038	1	0.976021	0.863121	0.94566		h257	0.721928		m53	0.773227		r556	0.902393
0.852405	1	0.998364	0.987693	0.845351		h395	0.721928		m73	0.773227		r596	0.902393
0.811278	0.979869	0.987693	0.998636	0.965636		h471	0.721928		m135	0.773227		r623	0.902393
0.773227	0.985228	0.918296	0.998364	0.94566		h579	0.721928		m203	0.773227		r642	0.902393
0.936667	0.976021	1	0.970951	0.899744		h590	0.721928		m211	0.773227		r654	0.902393
0.987693	0.976021	0.998636	0.886541	1		h1143	0.721928		m258	0.773227		r729	0.902393
0.60984	0.992774	0.998364	0.965636	0.773227		h1239	0.721928		m332	0.773227		r16	0.918296
0.958712	0.998364	0.976021	0.99403	0.958712		h1353	0.721928		m368	0.773227		r73	0.918296
0.94566	0.998636	0.902393	0.970951	0.845351		h1387	0.721928		m417	0.773227		r79	0.918296
0.902393	0.970951	0.99403	0.899744	0.902393		h1505	0.721928		m470	0.773227		r82	0.918296
0.918296	1	0.976021	0.845351	0.976021		h1886	0.721928		m514	0.773227		r117	0.918296
0.998001	0.702467	0.965636	0.998364	0.985228		h2491	0.721928		m519	0.773227		r168	0.918296
0.976021	0.998364	0.985228	0.99403	0.970951		h397	0.738285		m576	0.773227		r171	0.918296
0.811278	0.918296	0.99403	0.811278	0.94566		h891	0.738285		m636	0.773227		r222	0.918296
0.99403	0.99403	0.899744	0.558629	0.886541		h1567	0.738285		m670	0.773227		r224	0.918296
0.845351	0.99403	1	0.998636	1		h2179	0.738285		m704	0.773227		r244	0.918296
0.970951	0.99403	0.886541	0.902393	0.934068		h2345	0.738285		m734	0.773227		r263	0.918296
0.94566	0.932112	0.976021	0.987693	0.684038		h358	0.742488		m744	0.773227		r289	0.918296
0.99403	0.970951	0.976021	0.94566	0.94566		h610	0.742488		m815	0.773227		r292	0.918296
1	0.99403	0.99403	0.976021	0.998636		h970	0.742488		m849	0.773227		r399	0.918296
0.684038	0.985228	0.99403	0.987693	1		h1132	0.742488		m914	0.773227		r456	0.918296
0.994985	1	0.985228	0.998364	0.985228		h1769	0.742488		m1012	0.773227		r516	0.918296
0.831474	0.985228	1	0.721928	0.998636		h1792	0.742488		m1164	0.773227		r518	0.918296
0.976021	0.976021	0.992774	0.918296	0.998001		h28	0.755375		m1182	0.773227		r566	0.918296
0.99403	0.99403	0.831474	1	0.773227		h47	0.755375		m1204	0.773227		r569	0.918296
0.998636	0.976021	0.998364	0.94566	0.987693		h186	0.755375		m1236	0.773227		r576	0.918296
0.965636	0.976021	0.918296	0.886541	0.845351		h554	0.755375		m1292	0.773227		r582	0.918296
0.99403	0.863121	0.985228	0.94566	0.976021		h826	0.755375		m1298	0.773227		r634	0.918296
0.976021	0.998364	0.976021	0.998364	0.985228		h953	0.755375		m1357	0.773227		r672	0.918296
0.918296	0.99403	0.742488	0.845351	0.932112		h1010	0.755375		m1373	0.773227		r675	0.918296
0.881291	0.985228	0.934068	0.828056	0.94566		h1401	0.755375		m1389	0.773227		r697	0.918296
0.976021	0.987693	0.976021	0.94566	0.985228		h1773	0.755375		m1422	0.773227		r731	0.918296
0.932112	0.985228	0.998364	0.987693	0.918296		h1817	0.755375		m1453	0.773227		r738	0.918296
0.987693	0.99403	1	0.998636	0.902393		h2221	0.755375		m1476	0.773227		r51	0.932112
0.99403	0.958712	0.902393	0.976021	0.987693		h2271	0.755375		m1541	0.773227		r128	0.932112
0.99403	0.958712	0.987693	0.574636	0.918296		h2391	0.755375		m1600	0.773227		r165	0.932112
0.811278	0.970951	0.932112	0.958712	0.998636		h2499	0.755375		m1611	0.773227		r178	0.932112
0.976021	0.94566	0.902393	0.965636	0.99403		h2532	0.755375		m1745	0.773227		r188	0.932112
0.965636	0.970951	0.976021	0.845351	0.998001		h211	0.764205		m1774	0.773227		r198	0.932112
0.791858	0.811278	0.99403	0.99403	0.949452		h512	0.764205		m1914	0.773227		r213	0.932112
0.94566	0.985228	0.811278	0.811278	0.936667		h513	0.764205		m669	0.77935		r278	0.932112
0.773227	0.918296	1	0.985228	0.845351		h800	0.764205		m21	0.791858		r281	0.932112
0.855451	1	0.899744	0.958712	0.932112		h1134	0.764205		m83	0.791858		r345	0.932112
0.976021	1	0.976021	0.902393	0.99403		h1192	0.764205		m212	0.791858		r436	0.932112
0.99403	0.985228	0.985228	0.902393	0.997503		h1266	0.764205		m343	0.791858		r482	0.932112
0.702467	0.863121	0.985228	0.987693	0.976021		h1366	0.764205		m346	0.791858		r529	0.932112
0.863121	0.965636	0.845351	1	0.992774		h1534	0.764205		m372	0.791858		r550	0.932112
0.918296	0.976021	0.845351	0.99403	0.998364		h2323	0.764205		m458	0.791858		r626	0.932112
0.998364	0.994985	0.94566	1	0.902393		h76	0.773227		m484	0.791858		r635	0.932112
0.845351	0.863121	0.998636	0.99403	0.985228		h135	0.773227		m554	0.791858		r636	0.932112
0.755375	0.998636	0.902393	0.994985	1		h139	0.773227		m619	0.791858		r694	0.932112
0.99403	0.998364	0.899744	1	0.992774		h177	0.773227		m668	0.791858		r706	0.932112
0.998636	0.998364	0.985228	0.902393	0.932112		h196	0.773227		m677	0.791858		r707	0.932112
0.985228	0.99403	0.958712	0.998364	0.886541		h224	0.773227		m754	0.791858		r765	0.932112
0.985228	0.976021	0.99403	0.987693	0.987693		h260	0.773227		m806	0.791858		r152	0.934068
0.965636	0.998364	0.845351	1	0.976021		h271	0.773227		m826	0.791858		r302	0.934068
0.902393	0.998636	1	0.987693	0.998636		h440	0.773227		m829	0.791858		r394	0.934068
0.976021	0.965636	0.99403	1	0.94566		h459	0.773227		m916	0.791858		r467	0.934068
1	0.902393	1	0.987693	0.976021		h561	0.773227		m926	0.791858		r607	0.934068
0.985228	0.99403	0.998636	1	0.902393		h577	0.773227		m1040	0.791858		r696	0.934068
0.773227	0.992774	0.976021	0.976021	0.985228		h578	0.773227		m1061	0.791858		r741	0.934068
0.987693	0.998364	0.965636	0.828056	0.976021		h601	0.773227		m1245	0.791858		r176	0.936667
0.886541	0.845351	0.987693	1	0.932112		h604	0.773227		m1333	0.791858		r572	0.936667
0.94566	0.987693	0.998364	0.845351	0.886541		h638	0.773227		m1383	0.791858		r5	0.94566
0.998364	0.985228	0.982859	0.958712	0.949452		h701	0.773227		m1411	0.791858		r10	0.94566
0.918296	0.998364	1	0.99403	0.902393		h721	0.773227		m1437	0.791858		r50	0.94566
0.99403	0.773227	0.99403	0.94566	0.99403		h724	0.773227		m1456	0.791858		r58	0.94566
0.684038	0.918296	1	0.773227	0.684038		h728	0.773227		m1521	0.791858		r62	0.94566
0.94566	0.684038	0.992774	0.721928	1		h818	0.773227		m1597	0.791858		r66	0.94566
1	1	0.574636	0.94566	0.902393		h896	0.773227		m1702	0.791858		r78	0.94566
0.99403	0.958712	0.591673	0.976021	0.987693		h990	0.773227		m1731	0.791858		r92	0.94566
0.987693	0.998364	0.845351	1	0.94566		h995	0.773227		m1780	0.791858		r93	0.94566
0.976021	0.958712	1	0.99403	0.987693		h1073	0.773227		m1833	0.791858		r107	0.94566
1	0.994985	0.976021	0.99403	0.987693		h1079	0.773227		m1836	0.791858		r136	0.94566
0.791858	0.998636	0.985228	0.987693	0.99403		h1090	0.773227		m1896	0.791858		r139	0.94566
0.764205	0.863121	1	0.773227	0.958712		h1168	0.773227		m1048	0.79504		r149	0.94566
0.918296	1	0.99403	0.791858	0.958712		h1175	0.773227		m149	0.811278		r154	0.94566
0.932112	0.99403	0.811278	0.976021	0.932112		h1230	0.773227		m176	0.811278		r166	0.94566
0.985228	0.998636	0.918296	0.811278	0.902393		h1257	0.773227		m214	0.811278		r193	0.94566
0.976021	1	0.934068	0.99403	0.976021		h1271	0.773227		m293	0.811278		r207	0.94566
0.998846	0.998364	0.987693	0.755375	0.99403		h1331	0.773227		m330	0.811278		r228	0.94566
1	1	1	0.99403	0.958712		h1350	0.773227		m404	0.811278		r261	0.94566
0.932112	0.845351	0.845351	0.902393	0.99403		h1379	0.773227		m436	0.811278		r279	0.94566
0.970951	1	0.998846	0.918296	0.970951		h1383	0.773227		m577	0.811278		r291	0.94566
0.991076	0.976021	0.918296	1	0.949452		h1468	0.773227		m620	0.811278		r293	0.94566
0.721928	0.998364	0.985228	1	0.886541		h1482	0.773227		m643	0.811278		r308	0.94566
0.976021	0.976021	1	1	0.918296		h1771	0.773227		m676	0.811278		r332	0.94566
0.976021	1	0.94566	0.976021	0.965636		h1814	0.773227		m765	0.811278		r334	0.94566
0.773227	0.934068	0.721928	0.99403	0.918296		h1840	0.773227		m915	0.811278		r342	0.94566
1	0.976021	0.976021	0.932112	0.964079		h1904	0.773227		m1043	0.811278		r343	0.94566
0.958712	1	0.985228	0.976021	0.965636		h1915	0.773227		m1409	0.811278		r357	0.94566
0.811278	0.998364	0.998364	0.99403	0.902393		h1921	0.773227		m1732	0.811278		r362	0.94566
0.873981	0.976021	0.998636	0.845351	0.94566		h1950	0.773227		m1835	0.811278		r369	0.94566
0.811278	0.99403	1	0.965636	0.99403		h1951	0.773227		m8	0.828056		r384	0.94566
0.998001	0.987693	0.870864	0.863121	0.811278		h1961	0.773227		m166	0.828056		r386	0.94566
0.99403	0.976021	1	0.666578	0.976021		h2016	0.773227		m197	0.828056		r431	0.94566
0.591673	0.99403	0.998364	0.958712	0.976021		h2040	0.773227		m290	0.828056		r458	0.94566
0.99403	0.985228	0.932112	0.998364	0.99403		h2172	0.773227		m336	0.828056		r475	0.94566
0.954434	0.918296	0.773227	1	0.958712		h2188	0.773227		m353	0.828056		r484	0.94566
0.976021	1	0.902393	0.958712	0.99403		h2214	0.773227		m447	0.828056		r506	0.94566
0.932112	0.99403	0.998364	0.99403	1		h2241	0.773227		m491	0.828056		r517	0.94566
0.828056	0.965636	0.99403	0.958712	0.998364		h2313	0.773227		m652	0.828056		r584	0.94566
0.976021	0.998364	0.998001	1	0.99403		h2340	0.773227		m653	0.828056		r604	0.94566
0.831474	0.998636	0.932112	0.94566	0.976021		h2374	0.773227		m715	0.828056		r616	0.94566
0.863121	0.94566	0.998636	0.998636	0.985228		h2448	0.773227		m721	0.828056		r632	0.94566
0.985228	1	0.99403	1	0.985228		h2465	0.773227		m755	0.828056		r648	0.94566
0.970951	0.970951	0.998001	0.863121	0.998364		h2573	0.773227		m761	0.828056		r661	0.94566
0.998846	0.985228	0.94566	1	0.985228		h768	0.787127		m995	0.828056		r663	0.94566
0.918296	0.94566	0.918296	0.94566	0.918296		h803	0.787127		m1203	0.828056		r669	0.94566
0.965636	0.970951	0.99403	0.965636	0.99403		h965	0.787127		m1315	0.828056		r686	0.94566
0.902393	0.918296	0.998364	0.976021	0.965636		h1021	0.787127		m1396	0.828056		r698	0.94566
0.852405	0.958712	0.998364	0.998636	0.845351		h1373	0.787127		m1405	0.828056		r710	0.94566
0.976021	0.934068	0.845351	0.976021	0.773227		h1789	0.787127		m1847	0.828056		r715	0.94566
0.932112	0.958712	0.99403	0.994985	0.791858		h1967	0.787127		m685	0.831474		r718	0.94566
0.998636	0.976021	0.992774	0.94566	0.998364		h2035	0.787127		m1060	0.831474		r747	0.94566
0.791858	0.902393	1	0.976021	0.998364		h6	0.791858		m39	0.845351		r751	0.94566
0.987693	1	1	0.99403	1		h86	0.791858		m68	0.845351		r41	0.949452
0.998636	1	0.902393	0.985228	1		h90	0.791858		m95	0.845351		r115	0.949452
0.811278	0.998364	0.94566	0.591673	0.863121		h116	0.791858		m125	0.845351		r175	0.949452
0.99403	0.992774	0.764205	0.998636	0.684038		h175	0.791858		m146	0.845351		r200	0.949452
0.998636	0.998364	0.981941	0.949452	0.958712		h210	0.791858		m165	0.845351		r220	0.949452
0.721928	0.976021	0.742488	1	0.998636		h251	0.791858		m174	0.845351		r365	0.949452
0.998846	0.958712	0.99403	0.773227	0.902393		h283	0.791858		m199	0.845351		r412	0.949452
0.881291	0.998364	1	0.886541	0.998364		h349	0.791858		m228	0.845351		r717	0.949452
0.773227	0.863121	1	0.863121	0.99403		h374	0.791858		m277	0.845351		r288	0.954434
0.976021	0.998636	0.958712	0.932112	0.94566		h528	0.791858		m284	0.845351		r377	0.954434
0.976021	1	0.845351	0.976021	0.99403		h878	0.791858		m310	0.845351		r430	0.954434
0.958712	0.987693	0.998636	0.976021	0.918296		h973	0.791858		m314	0.845351		r486	0.954434
0.99403	0.934068	0.811278	0.976021	0.970951		h980	0.791858		m322	0.845351		r564	0.954434
0.94566	1	0.998364	0.987693	1		h1060	0.791858		m369	0.845351		r23	0.958712
0.991076	0.992774	0.99403	0.94566	0.958712		h1184	0.791858		m371	0.845351		r29	0.958712
0.99403	0.845351	0.99403	0.94566	0.964079		h1218	0.791858		m392	0.845351		r45	0.958712
0.934068	0.994985	0.94566	0.902393	0.998364		h1227	0.791858		m438	0.845351		r89	0.958712
0.94566	0.998364	0.970951	0.899744	0.976021		h1315	0.791858		m527	0.845351		r94	0.958712
0.970951	0.964079	0.934068	0.873981	0.998636		h1365	0.791858		m544	0.845351		r143	0.958712
0.773227	0.755375	0.985228	0.99403	0.845351		h1443	0.791858		m560	0.845351		r211	0.958712
0.958712	0.918296	1	0.998636	1		h1577	0.791858		m585	0.845351		r212	0.958712
0.958712	0.99403	0.99403	0.863121	0.985228		h1867	0.791858		m590	0.845351		r217	0.958712
0.902393	0.902393	1	0.958712	1		h1936	0.791858		m614	0.845351		r234	0.958712
1	0.965636	0.987693	0.992774	0.99403		h2002	0.791858		m622	0.845351		r256	0.958712
0.918296	0.958712	1	0.94566	0.886541		h2190	0.791858		m631	0.845351		r266	0.958712
0.99403	0.918296	0.998001	0.845351	0.976021		h2197	0.791858		m689	0.845351		r371	0.958712
0.845351	0.979869	0.932112	0.998364	0.932112		h2208	0.791858		m702	0.845351		r403	0.958712
0.985228	0.998364	0.998636	0.987693	0.94566		h2238	0.791858		m708	0.845351		r415	0.958712
0.845351	0.99403	0.987693	0.902393	1		h2266	0.791858		m726	0.845351		r442	0.958712
0.998364	0.99403	1	0.976021	0.932112		h2430	0.791858		m814	0.845351		r496	0.958712
0.977418	0.998636	1	0.94566	0.99403		h2436	0.791858		m836	0.845351		r573	0.958712
0.791858	0.845351	0.99403	0.902393	0.976021		h2456	0.791858		m839	0.845351		r594	0.958712
0.998364	0.998364	0.886541	0.845351	0.791858		h2476	0.791858		m852	0.845351		r621	0.958712
0.99403	0.99403	0.987693	0.976021	0.886541		h2554	0.791858		m864	0.845351		r628	0.958712
1	0.99403	0.886541	0.976021	0.99403		h2561	0.791858		m894	0.845351		r630	0.958712
0.99403	0.998364	0.94566	0.998364	0.985228		h2567	0.791858		m975	0.845351		r650	0.958712
0.949452	0.985228	0.998364	0.99403	0.954434		h940	0.79504		m976	0.845351		r652	0.958712
0.997503	0.985228	0.99403	0.985228	0.918296		h89	0.811278		m982	0.845351		r658	0.958712
0.99403	0.992774	0.886541	0.828056	0.976021		h98	0.811278		m983	0.845351		r679	0.958712
0.94566	0.998636	0.987693	0.99403	0.94566		h138	0.811278		m998	0.845351		r683	0.958712
0.666578	0.99403	0.964079	0.485461	0.918296		h149	0.811278		m999	0.845351		r690	0.958712
0.94566	0.958712	1	0.811278	0.94566		h172	0.811278		m1022	0.845351		r712	0.958712
0.845351	0.934068	0.94566	0.629249	0.998364		h227	0.811278		m1042	0.845351		r753	0.958712
1	0.755375	0.918296	0.99403	0.998001		h229	0.811278		m1049	0.845351		r53	0.964079
0.99403	0.773227	0.958712	0.976021	0.985228		h254	0.811278		m1057	0.845351		r225	0.964079
0.99403	0.932112	0.899744	0.987693	1		h329	0.811278		m1068	0.845351		r267	0.964079
0.886541	0.99403	1	0.979869	0.992774		h407	0.811278		m1072	0.845351		r629	0.964079
0.932112	0.94566	0.965636	0.902393	0.977418		h415	0.811278		m1157	0.845351		r3	0.965636
0.976021	0.934068	0.976021	0.985228	0.99403		h421	0.811278		m1183	0.845351		r33	0.965636
0.992774	0.992774	0.94566	0.902393	0.976021		h422	0.811278		m1216	0.845351		r55	0.965636
0.976021	0.94566	0.930586	1	0.934068		h516	0.811278		m1297	0.845351		r138	0.965636
0.994985	0.976021	0.976021	0.976021	0.976021		h631	0.811278		m1332	0.845351		r223	0.965636
0.965636	0.985228	0.574636	0.870864	0.828056		h654	0.811278		m1337	0.845351		r226	0.965636
0.994985	0.949452	0.99403	1	0.985228		h661	0.811278		m1353	0.845351		r246	0.965636
0.964079	1	0.918296	0.976021	0.987693		h760	0.811278		m1366	0.845351		r355	0.965636
0.828056	0.934068	0.998364	0.985228	0.998364		h872	0.811278		m1379	0.845351		r391	0.965636
0.976021	0.845351	0.987693	0.94566	0.94566		h1063	0.811278		m1417	0.845351		r450	0.965636
0.99403	0.99403	0.994985	0.958712	0.976021		h1128	0.811278		m1419	0.845351		r474	0.965636
0.918296	0.970951	0.99403	0.845351	0.998364		h1139	0.811278		m1427	0.845351		r483	0.965636
0.987693	0.99403	0.94566	0.574636	0.985228		h1149	0.811278		m1513	0.845351		r542	0.965636
0.902393	0.985228	0.989588	0.918296	0.985228		h1299	0.811278		m1535	0.845351		r639	0.965636
0.99403	0.742488	0.992774	0.721928	0.99403		h1377	0.811278		m1589	0.845351		r687	0.965636
0.998364	0.987693	0.845351	0.845351	0.773227		h1404	0.811278		m1599	0.845351		r693	0.965636
0.902393	0.94566	0.99403	0.998636	0.998636		h1766	0.811278		m1607	0.845351		r700	0.965636
0.998636	0.958712	0.994985	0.99403	0.998636		h1810	0.811278		m1608	0.845351		r745	0.965636
0.702467	1	0.99403	0.99403	0.764205		h1821	0.811278		m1695	0.845351		r148	0.970951
0.684038	0.949452	0.976021	0.684038	0.976021		h1823	0.811278		m1698	0.845351		r219	0.970951
0.987693	1	0.985228	0.958712	0.976021		h1871	0.811278		m1709	0.845351		r264	0.970951
0.994985	0.985228	0.902393	0.918296	0.99403		h1937	0.811278		m1719	0.845351		r421	0.970951
0.985228	0.965636	0.99403	0.932112	0.998636		h2021	0.811278		m1755	0.845351		r446	0.970951
0.998364	0.985228	0.965636	0.845351	0.99403		h2121	0.811278		m1777	0.845351		r543	0.970951
0.94566	0.958712	0.99403	0.998364	0.873981		h2129	0.811278		m1841	0.845351		r666	0.970951
0.845351	0.992774	0.702467	0.965636	0.773227		h2231	0.811278		m1869	0.845351		r755	0.970951
0.985228	0.976021	0.998364	0.998636	0.987693		h2232	0.811278		m1895	0.845351		r1	0.976021
0.976021	0.99403	0.976021	0.918296	0.99403		h2397	0.811278		m559	0.852405		r2	0.976021
0.958712	0.918296	0.976021	0.954434	0.791858		h2544	0.811278		m763	0.852405		r7	0.976021
0.99403	0.994985	0.932112	0.702467	0.998364		h2560	0.811278		m870	0.852405		r11	0.976021
0.811278	0.976021	0.831474	1	0.99403		h2580	0.811278		m11	0.855451		r21	0.976021
1	0.99403	1	0.811278	0.976021		h237	0.828056		m520	0.855451		r25	0.976021
0.845351	0.934068	0.902393	0.987693	0.998636		h307	0.828056		m655	0.855451		r61	0.976021
0.99403	0.998364	0.987693	0.773227	0.94566		h362	0.828056		m1115	0.855451		r65	0.976021
0.976021	0.985228	0.936667	0.998364	1		h414	0.828056		m1802	0.855451		r83	0.976021
0.976021	1	0.965636	0.987693	0.94566		h444	0.828056		m7	0.863121		r101	0.976021
0.958712	0.998636	0.899744	0.958712	0.99403		h506	0.828056		m26	0.863121		r116	0.976021
0.958712	0.811278	0.932112	0.828056	0.976021		h753	0.828056		m30	0.863121		r125	0.976021
0.666578	0.976021	0.902393	0.918296	1		h864	0.828056		m47	0.863121		r132	0.976021
0.985228	0.791858	0.976021	0.99403	0.902393		h988	0.828056		m67	0.863121		r146	0.976021
0.60984	0.965636	0.99403	0.989588	0.985228		h999	0.828056		m119	0.863121		r163	0.976021
0.863121	0.845351	0.976021	0.998636	0.998364		h1269	0.828056		m129	0.863121		r181	0.976021
0.998364	0.976021	0.934068	0.998364	0.845351		h1324	0.828056		m136	0.863121		r191	0.976021
0.918296	0.958712	0.987693	0.918296	0.94566		h1364	0.828056		m230	0.863121		r194	0.976021
0.863121	0.987693	0.976021	0.791858	0.94566		h1384	0.828056		m242	0.863121		r197	0.976021
0.976021	0.976021	0.99403	0.998636	0.902393		h1399	0.828056		m260	0.863121		r215	0.976021
0.998636	0.958712	0.949452	0.918296	0.932112		h1609	0.828056		m273	0.863121		r231	0.976021
1	0.949452	0.99403	0.791858	0.99403		h1627	0.828056		m349	0.863121		r232	0.976021
0.970951	0.994985	0.899744	0.591673	0.998364		h1629	0.828056		m407	0.863121		r239	0.976021
0.998636	0.918296	1	0.522559	0.881291		h1759	0.828056		m498	0.863121		r269	0.976021
0.791858	1	1	0.863121	0.886541		h1818	0.828056		m546	0.863121		r277	0.976021
0.998636	1	0.99403	0.958712	0.845351		h1897	0.828056		m662	0.863121		r283	0.976021
0.970951	0.902393	0.958712	0.998636	0.976021		h1933	0.828056		m823	0.863121		r290	0.976021
0.936667	0.958712	0.958712	0.976021	0.985228		h1957	0.828056		m840	0.863121		r301	0.976021
0.902393	1	0.721928	0.828056	0.902393		h2084	0.828056		m857	0.863121		r303	0.976021
0.932112	0.976021	0.773227	0.99403	0.99403		h2163	0.828056		m866	0.863121		r309	0.976021
0.99403	0.976021	0.998364	1	0.965636		h2233	0.828056		m873	0.863121		r318	0.976021
0.998364	0.976021	0.992774	0.918296	0.998636		h2240	0.828056		m959	0.863121		r319	0.976021
1	0.976021	0.985228	0.721928	0.94566		h2378	0.828056		m964	0.863121		r330	0.976021
0.742488		1	0.99403	1		h158	0.831474		m987	0.863121		r336	0.976021
0.94566		0.684038	0.998364	1		h239	0.831474		m1017	0.863121		r351	0.976021
0.958712		0.99403	0.702467	0.979869		h730	0.831474		m1063	0.863121		r381	0.976021
0.94566		0.934068	0.976021	0.998364		h809	0.831474		m1109	0.863121		r383	0.976021
		0.985228	0.976021	0.94566		h1035	0.831474		m1124	0.863121		r393	0.976021
		0.99403	0.998636	0.99403		h1470	0.831474		m1173	0.863121		r396	0.976021
		0.831474	0.99403	0.742488		h1498	0.831474		m1191	0.863121		r418	0.976021
		0.902393	0.94566	0.949452		h1924	0.831474		m1223	0.863121		r424	0.976021
		0.99403	0.99403	1		h2041	0.831474		m1262	0.863121		r425	0.976021
		0.99403	0.987693	0.881291		h2355	0.831474		m1268	0.863121		r426	0.976021
		0.99403	0.773227	0.998364		h1	0.845351		m1274	0.863121		r439	0.976021
		0.998636	0.845351	0.94566		h30	0.845351		m1286	0.863121		r443	0.976021
		0.970951	0.902393	0.773227		h32	0.845351		m1287	0.863121		r471	0.976021
		0.94566	0.845351	0.958712		h40	0.845351		m1327	0.863121		r509	0.976021
		0.958712	0.791858	0.998636		h99	0.845351		m1421	0.863121		r515	0.976021
		0.965636	0.99403	0.985228		h104	0.845351		m1475	0.863121		r523	0.976021
		0.845351	0.918296	0.852405		h133	0.845351		m1489	0.863121		r526	0.976021
		0.863121	0.426229	0.985228		h151	0.845351		m1562	0.863121		r544	0.976021
		1	1	0.755375		h185	0.845351		m1645	0.863121		r548	0.976021
		1	0.965636	0.954434		h278	0.845351		m1649	0.863121		r562	0.976021
		0.845351	0.902393	0.998636		h280	0.845351		m1666	0.863121		r585	0.976021
		0.998636	0.904381	0.985228		h294	0.845351		m1699	0.863121		r586	0.976021
		0.954434	1	0.985228		h324	0.845351		m1730	0.863121		r597	0.976021
		0.992774	0.99403	0.976021		h331	0.845351		m1738	0.863121		r599	0.976021
		0.99403	0.94566	0.985228		h377	0.845351		m1766	0.863121		r601	0.976021
		0.965636	0.985228	0.976021		h385	0.845351		m1817	0.863121		r611	0.976021
		0.902393	0.721928	0.94566		h430	0.845351		m1832	0.863121		r655	0.976021
		0.94566	0.902393	0.773227		h442	0.845351		m1915	0.863121		r659	0.976021
		0.987693	0.958712	0.94566		h470	0.845351		m304	0.870864		r668	0.976021
		0.99403	0.958712	0.998364		h507	0.845351		m595	0.870864		r671	0.976021
		0.99403	0.99403	0.99403		h537	0.845351		m925	0.870864		r684	0.976021
		0.958712	0.918296	1		h551	0.845351		m1104	0.870864		r714	0.976021
		0.976021	0.976021	0.998364		h560	0.845351		m1603	0.870864		r724	0.976021
		1	0.94566	0.965636		h605	0.845351		m1658	0.870864		r726	0.976021
		1	0.845351	0.99403		h639	0.845351		m270	0.873981		r739	0.976021
		0.99403	0.998636	0.976021		h662	0.845351		m78	0.881291		r759	0.976021
		0.985228	0.918296	0.934068		h677	0.845351		m130	0.881291		r760	0.976021
		0.965636	0.99403	0.873981		h684	0.845351		m552	0.881291		r763	0.976021
		0.985228	0.99403	0.976021		h710	0.845351		m583	0.881291		r764	0.976021
		0.99403	0.902393	0.811278		h746	0.845351		m751	0.881291		r8	0.977418
		0.965636	0.918296	0.791858		h771	0.845351		m824	0.881291		r299	0.977418
		1	1	0.918296		h816	0.845351		m863	0.881291		r28	0.979869
		0.902393	0.976021	0.99403		h832	0.845351		m865	0.881291		r85	0.979869
		0.902393	0.721928	0.998364		h876	0.845351		m903	0.881291		r108	0.979869
		0.845351	0.976021	0.985228		h877	0.845351		m1024	0.881291		r360	0.979869
		0.791858	1	0.958712		h894	0.845351		m1162	0.881291		r673	0.979869
		0.987693	0.811278	0.99403		h946	0.845351		m1280	0.881291		r703	0.979869
		1	0.934068	0.811278		h958	0.845351		m1283	0.881291		r491	0.981941
		0.99403	1	0.99403		h975	0.845351		m1455	0.881291		r641	0.981941
		0.998001	0.863121	0.998636		h981	0.845351		m1902	0.881291		r34	0.985228
		0.965636	1	0.985228		h987	0.845351		m32	0.886541		r52	0.985228
		0.976021	0.932112	0.99403		h1012	0.845351		m141	0.886541		r67	0.985228
		0.976021	0.998636	0.985228		h1042	0.845351		m162	0.886541		r70	0.985228
		0.949452	0.994985	0.99403		h1115	0.845351		m259	0.886541		r77	0.985228
		0.99403	0.99403	0.949452		h1183	0.845351		m468	0.886541		r147	0.985228
		0.998364	0.958712	0.998364		h1193	0.845351		m476	0.886541		r157	0.985228
		0.954434	1	0.987693		h1210	0.845351		m593	0.886541		r164	0.985228
		0.998364	0.994985	0.958712		h1330	0.845351		m637	0.886541		r167	0.985228
		0.94566	0.976021	0.902393		h1337	0.845351		m640	0.886541		r185	0.985228
		0.998364	0.773227	0.998364		h1339	0.845351		m714	0.886541		r196	0.985228
		0.99403	1	0.976021		h1396	0.845351		m847	0.886541		r240	0.985228
		0.998364	0.976021	0.902393		h1402	0.845351		m1006	0.886541		r241	0.985228
		0.998364	0.94566	0.845351		h1419	0.845351		m1038	0.886541		r243	0.985228
		0.99403	0.99403	0.970951		h1450	0.845351		m1095	0.886541		r273	0.985228
		0.918296	1	1		h1453	0.845351		m1165	0.886541		r287	0.985228
		1	0.976021	0.828056		h1455	0.845351		m1214	0.886541		r296	0.985228
		0.932112	1	0.976021		h1488	0.845351		m1265	0.886541		r305	0.985228
		0.94566	0.965636	0.976021		h1499	0.845351		m1354	0.886541		r311	0.985228
		0.958712	0.987693	0.976021		h1529	0.845351		m1385	0.886541		r312	0.985228
		1	0.998364	0.998364		h1544	0.845351		m1431	0.886541		r339	0.985228
		1	0.94566	0.99403		h1585	0.845351		m1457	0.886541		r352	0.985228
		0.863121	0.99403	0.998636		h1591	0.845351		m1529	0.886541		r373	0.985228
		1	0.998001	0.954434		h1662	0.845351		m1554	0.886541		r375	0.985228
		0.918296	0.994985	0.94566		h1674	0.845351		m1569	0.886541		r379	0.985228
		0.773227	0.99403	0.99403		h1685	0.845351		m1584	0.886541		r380	0.985228
		0.881291	0.987693	0.99403		h1701	0.845351		m1700	0.886541		r382	0.985228
		0.987693	0.99403	0.985228		h1703	0.845351		m1784	0.886541		r402	0.985228
		0.958712	0.702467	0.902393		h1744	0.845351		m1850	0.886541		r408	0.985228
		0.970951	0.811278	0.932112		h1800	0.845351		m1862	0.886541		r410	0.985228
		0.987693	0.99403	1		h1802	0.845351		m1103	0.890492		r434	0.985228
		0.99403	0.845351	0.99403		h1848	0.845351		m1461	0.890492		r445	0.985228
		1	0.958712	0.976021		h1858	0.845351		m43	0.899744		r468	0.985228
		0.994985	0.985228	0.99403		h1881	0.845351		m145	0.899744		r473	0.985228
		1	0.985228	1		h1893	0.845351		m269	0.899744		r480	0.985228
		0.773227	0.99403	0.958712		h1916	0.845351		m1067	0.899744		r498	0.985228
		0.650022	0.965636	0.976021		h2008	0.845351		m1073	0.899744		r501	0.985228
		0.932112	1	0.574636		h2013	0.845351		m1266	0.899744		r502	0.985228
		0.979869	1	0.985228		h2025	0.845351		m1849	0.899744		r527	0.985228
		0.985228	0.998636	0.970951		h2051	0.845351		m1	0.902393		r549	0.985228
		1	0.828056	1		h2067	0.845351		m5	0.902393		r561	0.985228
		0.99403	0.99403	0.902393		h2074	0.845351		m22	0.902393		r602	0.985228
		0.60984	0.932112	0.998364		h2117	0.845351		m75	0.902393		r614	0.985228
		0.998364	0.998364	0.965636		h2128	0.845351		m82	0.902393		r625	0.985228
		0.998001	0.902393	0.99403		h2153	0.845351		m88	0.902393		r627	0.985228
		0.965636	0.985228	1		h2205	0.845351		m103	0.902393		r637	0.985228
		1	0.918296	0.863121		h2216	0.845351		m105	0.902393		r651	0.985228
		0.99403	0.994985	1		h2322	0.845351		m106	0.902393		r689	0.985228
		0.998636	0.976021	0.439497		h2330	0.845351		m152	0.902393		r721	0.985228
		0.99403	0.987693	0.918296		h2335	0.845351		m179	0.902393		r725	0.985228
		0.773227	0.702467	0.99403		h2415	0.845351		m180	0.902393		r744	0.985228
		0.976021	0.791858	0.94566		h2419	0.845351		m188	0.902393		r15	0.987693
		0.981941	0.989588	0.99403		h2432	0.845351		m218	0.902393		r54	0.987693
		0.453716	0.918296	1		h2484	0.845351		m268	0.902393		r81	0.987693
		0.998636	0.702467	1		h2494	0.845351		m280	0.902393		r130	0.987693
		0.998636	0.918296	1		h2516	0.845351		m283	0.902393		r135	0.987693
		1	0.998364	0.998364		h130	0.852405		m299	0.902393		r161	0.987693
		0.998364	0.992774	0.99403		h137	0.852405		m301	0.902393		r170	0.987693
		1	0.998364	0.998364		h247	0.852405		m370	0.902393		r190	0.987693
		0.852405	0.702467	1		h491	0.852405		m378	0.902393		r206	0.987693
		0.886541	0.965636	0.934068		h642	0.852405		m385	0.902393		r208	0.987693
		0.987693	0.886541	0.985228		h767	0.852405		m397	0.902393		r209	0.987693
		0.99403	0.998364	0.99403		h937	0.852405		m451	0.902393		r306	0.987693
		0.985228	0.773227	0.998364		h1167	0.852405		m541	0.902393		r325	0.987693
		0.99403	0.954434	0.976021		h1262	0.852405		m549	0.902393		r414	0.987693
		0.99403	0.99403	0.99403		h1391	0.852405		m571	0.902393		r494	0.987693
		0.976021	1	0.985228		h1472	0.852405		m580	0.902393		r499	0.987693
		0.985228	0.965636	0.965636		h1807	0.852405		m648	0.902393		r510	0.987693
		0.99403	0.99403	0.94566		h2389	0.852405		m686	0.902393		r563	0.987693
		0.591673	0.886541	0.666578		h178	0.855451		m716	0.902393		r565	0.987693
		1	0.998636	0.828056		h1398	0.855451		m719	0.902393		r568	0.987693
		0.918296	0.985228	1		h1611	0.855451		m782	0.902393		r590	0.987693
		0.99403	0.992774	0.998364		h1783	0.855451		m798	0.902393		r592	0.987693
		0.998364	0.99403	0.985228		h67	0.863121		m820	0.902393		r609	0.987693
		0.985228	0.998001	0.684038		h73	0.863121		m855	0.902393		r610	0.987693
		0.918296	0.998364	0.932112		h82	0.863121		m879	0.902393		r615	0.987693
		1	0.992774	0.965636		h182	0.863121		m881	0.902393		r647	0.987693
		0.976021	0.791858	0.94566		h240	0.863121		m882	0.902393		r653	0.987693
		0.998364	0.979869	0.870864		h340	0.863121		m910	0.902393		r692	0.987693
		0.976021	1	0.954434		h343	0.863121		m956	0.902393		r643	0.989588
		0.976021	0.976021	0.99403		h484	0.863121		m968	0.902393		r122	0.991076
		0.863121	0.958712	0.773227		h641	0.863121		m973	0.902393		r505	0.991076
		0.976021	1	1		h700	0.863121		m989	0.902393		r608	0.991076
		0.94566	0.99403	0.998364		h755	0.863121		m990	0.902393		r64	0.992774
		0.976021	0.828056	0.981941		h823	0.863121		m1007	0.902393		r84	0.992774
		0.985228	0.99403	0.886541		h920	0.863121		m1030	0.902393		r182	0.992774
		0.99403	0.99403	0.791858		h921	0.863121		m1053	0.902393		r187	0.992774
		0.970951	0.985228	0.987693		h924	0.863121		m1079	0.902393		r298	0.992774
		0.991076	0.702467	0.99403		h928	0.863121		m1085	0.902393		r520	0.992774
		0.902393	0.965636	0.958712		h968	0.863121		m1090	0.902393		r536	0.992774
		0.970951	0.976021	0.99403		h991	0.863121		m1098	0.902393		r538	0.992774
		0.881291	0.863121	0.985228		h1037	0.863121		m1113	0.902393		r17	0.99403
		0.902393	0.998364	0.987693		h1368	0.863121		m1155	0.902393		r19	0.99403
		0.899744	0.998364	0.845351		h1421	0.863121		m1192	0.902393		r24	0.99403
		0.99403	0.998364	0.985228		h1497	0.863121		m1206	0.902393		r30	0.99403
		0.94566	0.965636	0.985228		h1501	0.863121		m1231	0.902393		r31	0.99403
		0.991076	0.99403	1		h1514	0.863121		m1243	0.902393		r39	0.99403
		0.99403	0.981941	1		h1527	0.863121		m1288	0.902393		r40	0.99403
		0.964079	0.987693	0.991076		h1599	0.863121		m1296	0.902393		r43	0.99403
		1	0.932112	0.94566		h1636	0.863121		m1321	0.902393		r48	0.99403
		0.985228	1	0.99403		h1723	0.863121		m1330	0.902393		r56	0.99403
		0.99403	0.942683	0.845351		h1960	0.863121		m1347	0.902393		r59	0.99403
		0.976021	1	0.976021		h2082	0.863121		m1363	0.902393		r60	0.99403
		0.998364	0.964079	0.987693		h2096	0.863121		m1391	0.902393		r68	0.99403
		0.918296	0.998636	0.845351		h2134	0.863121		m1438	0.902393		r69	0.99403
		0.998001	0.99403	0.574636		h2141	0.863121		m1481	0.902393		r72	0.99403
		0.998001	0.94566	0.998364		h2149	0.863121		m1493	0.902393		r74	0.99403
		0.742488	0.773227	0.99403		h2251	0.863121		m1500	0.902393		r76	0.99403
		0.985228	0.94566	0.976021		h2256	0.863121		m1514	0.902393		r90	0.99403
		0.985228	0.99403	0.918296		h2354	0.863121		m1534	0.902393		r91	0.99403
		0.987693	0.976021	0.94566		h2356	0.863121		m1579	0.902393		r96	0.99403
		0.976021	0.987693	0.918296		h2438	0.863121		m1596	0.902393		r97	0.99403
		0.985228	0.773227	0.899744		h2502	0.863121		m1642	0.902393		r105	0.99403
		0.994985	0.855451	0.992774		h2511	0.863121		m1643	0.902393		r109	0.99403
		0.985228	0.998364	1		h2551	0.863121		m1656	0.902393		r114	0.99403
		0.94566	0.94566	0.998636		h9	0.870864		m1660	0.902393		r120	0.99403
		0.998636	0.932112	0.976021		h118	0.870864		m1664	0.902393		r173	0.99403
		0.976021	1	0.99403		h1362	0.870864		m1675	0.902393		r179	0.99403
		0.992774	1	1		h1367	0.870864		m1682	0.902393		r202	0.99403
		0.976021	0.961237	0.976021		h1722	0.870864		m1760	0.902393		r210	0.99403
		0.322757	0.845351	0.985228		h1985	0.870864		m1775	0.902393		r216	0.99403
		0.932112	0.99403	0.998846		h2026	0.870864		m1799	0.902393		r218	0.99403
		0.976021	0.94566	0.932112		h2054	0.870864		m1803	0.902393		r229	0.99403
		0.987693	0.934068	1		h2175	0.870864		m1804	0.902393		r233	0.99403
		0.99403	0.702467	0.998636		h88	0.873981		m1814	0.902393		r235	0.99403
		0.965636	0.992774	1		h228	0.873981		m1819	0.902393		r238	0.99403
		0.976021	0.918296	0.764205		h643	0.873981		m1906	0.902393		r245	0.99403
		0.958712	0.684038	0.998636		h1875	0.873981		m1907	0.902393		r260	0.99403
		0.94566	0.591673	0.902393		h2169	0.873981		m52	0.904381		r262	0.99403
		0.684038	0.94566	0.992774		h2176	0.873981		m379	0.904381		r275	0.99403
		1	0.99403	1		h2336	0.873981		m884	0.904381		r282	0.99403
		0.998636	0.979869	0.992774		h2413	0.873981		m46	0.918296		r286	0.99403
		0.992774	0.99403	0.99403		h2451	0.873981		m133	0.918296		r300	0.99403
		0.958712	0.985228	0.773227		h2585	0.873981		m159	0.918296		r313	0.99403
		0.958712	0.902393	0.902393		h39	0.881291		m219	0.918296		r320	0.99403
		0.987693	0.985228	0.965636		h54	0.881291		m312	0.918296		r322	0.99403
		0.958712	0.99403	0.970951		h134	0.881291		m320	0.918296		r326	0.99403
		0.976021	0.845351	0.976021		h166	0.881291		m326	0.918296		r329	0.99403
		1	0.976021	0.998636		h259	0.881291		m337	0.918296		r335	0.99403
		0.965636	0.863121	0.998636		h382	0.881291		m342	0.918296		r346	0.99403
		0.94566	0.94566	0.881291		h856	0.881291		m345	0.918296		r354	0.99403
		0.976021	0.958712	0.976021		h865	0.881291		m356	0.918296		r363	0.99403
		0.976021	0.902393	0.985228		h899	0.881291		m374	0.918296		r388	0.99403
		0.845351	0.99403	0.932112		h1094	0.881291		m389	0.918296		r392	0.99403
		0.998636	1	0.99403		h1114	0.881291		m394	0.918296		r400	0.99403
		0.902393	0.881291	0.998636		h1287	0.881291		m398	0.918296		r404	0.99403
		0.845351	0.976021	0.99403		h1605	0.881291		m453	0.918296		r406	0.99403
		0.994985	0.791858	0.845351		h1678	0.881291		m460	0.918296		r409	0.99403
		0.831474	0.979869	1		h1794	0.881291		m462	0.918296		r411	0.99403
		0.987693	0.99403	0.902393		h1797	0.881291		m533	0.918296		r428	0.99403
		0.979869	0.998636	0.99403		h1877	0.881291		m605	0.918296		r432	0.99403
		0.949452	0.998364	1		h1965	0.881291		m621	0.918296		r433	0.99403
		0.811278	0.852405	0.998364		h2382	0.881291		m646	0.918296		r438	0.99403
		0.987693	0.845351	1		h2410	0.881291		m647	0.918296		r440	0.99403
		0.94566	1	0.985228		h2506	0.881291		m659	0.918296		r451	0.99403
		0.99403	1	0.976021		h198	0.886541		m681	0.918296		r457	0.99403
		0.985228	0.99403	0.987693		h298	0.886541		m743	0.918296		r459	0.99403
		0.918296	0.987693	0.954434		h582	0.886541		m758	0.918296		r464	0.99403
		0.987693	0.99403	0.987693		h587	0.886541		m759	0.918296		r469	0.99403
		0.998364	0.976021	0.918296		h606	0.886541		m774	0.918296		r472	0.99403
		1	0.976021	0.99403		h614	0.886541		m790	0.918296		r487	0.99403
		0.976021	0.976021	0.987693		h667	0.886541		m796	0.918296		r495	0.99403
		0.998636	0.755375	0.918296		h671	0.886541		m858	0.918296		r497	0.99403
		0.918296	0.99403	0.845351		h735	0.886541		m859	0.918296		r507	0.99403
		0.985228	0.902393	1		h1004	0.886541		m911	0.918296		r514	0.99403
		0.987693	0.453716	0.936667		h1125	0.886541		m939	0.918296		r524	0.99403
		1	0.934068	0.958712		h1174	0.886541		m944	0.918296		r539	0.99403
		0.998364	0.985228	0.998364		h1188	0.886541		m949	0.918296		r551	0.99403
		0.992774	0.998364	0.998636		h1211	0.886541		m954	0.918296		r553	0.99403
		1	0.773227	0.918296		h1311	0.886541		m962	0.918296		r557	0.99403
		0.918296	0.811278	1		h1405	0.886541		m1004	0.918296		r567	0.99403
		0.976021	0.987693	0.998636		h1477	0.886541		m1023	0.918296		r581	0.99403
		0.998364	0.721928	0.811278		h1523	0.886541		m1028	0.918296		r612	0.99403
		0.998364	0.902393	1		h1579	0.886541		m1082	0.918296		r619	0.99403
		0.985228	0.99403	0.99403		h1721	0.886541		m1100	0.918296		r620	0.99403
		0.987693	0.99403	0.918296		h1822	0.886541		m1114	0.918296		r644	0.99403
		0.99403	0.881291	0.684038		h1853	0.886541		m1129	0.918296		r645	0.99403
		0.979869	1	0.94566		h1900	0.886541		m1179	0.918296		r649	0.99403
		1	0.845351	0.976021		h1987	0.886541		m1181	0.918296		r662	0.99403
		0.918296	1	0.976021		h2039	0.886541		m1208	0.918296		r691	0.99403
		0.976021	0.976021	0.998364		h2073	0.886541		m1209	0.918296		r701	0.99403
			0.976021	1		h2093	0.886541		m1242	0.918296		r705	0.99403
			0.99403	1		h2143	0.886541		m1246	0.918296		r708	0.99403
			0.845351	0.987693		h2182	0.886541		m1279	0.918296		r719	0.99403
			0.99403	0.998001		h2258	0.886541		m1301	0.918296		r733	0.99403
			0.976021	0.987693		h2334	0.886541		m1311	0.918296		r736	0.99403
			0.886541	1		h2358	0.886541		m1313	0.918296		r737	0.99403
			0.979869	0.958712		h2493	0.886541		m1318	0.918296		r103	0.994985
			0.870864	1		h1966	0.890492		m1370	0.918296		r119	0.994985
			1	0.902393		h2540	0.890492		m1380	0.918296		r129	0.994985
			0.94566	0.976021		h91	0.899744		m1393	0.918296		r657	0.994985
			0.976021	0.702467		h96	0.899744		m1399	0.918296		r709	0.994985
			0.574636	0.976021		h365	0.899744		m1402	0.918296		r180	0.997503
			1	0.886541		h566	0.899744		m1428	0.918296		r159	0.998001
			0.994985	0.976021		h866	0.899744		m1446	0.918296		r174	0.998001
			0.987693	0.985228		h1066	0.899744		m1467	0.918296		r295	0.998001
			0.958712	0.998636		h1413	0.899744		m1479	0.918296		r591	0.998001
			0.99403	0.94566		h1602	0.899744		m1510	0.918296		r734	0.998001
			0.918296	0.998636		h1849	0.899744		m1512	0.918296		r20	0.998364
			0.684038	0.863121		h2032	0.899744		m1576	0.918296		r35	0.998364
			0.965636	0.934068		h2273	0.899744		m1604	0.918296		r42	0.998364
			1	0.991076		h2275	0.899744		m1637	0.918296		r88	0.998364
			0.94566	0.987693		h2393	0.899744		m1640	0.918296		r98	0.998364
			0.998364	0.987693		h2426	0.899744		m1673	0.918296		r111	0.998364
			0.998364	0.976021		h2463	0.899744		m1696	0.918296		r183	0.998364
			0.702467	0.99403		h5	0.902393		m1739	0.918296		r237	0.998364
			0.985228	0.845351		h15	0.902393		m1754	0.918296		r242	0.998364
			0.845351	0.985228		h49	0.902393		m1779	0.918296		r250	0.998364
			0.94566	0.987693		h72	0.902393		m1794	0.918296		r251	0.998364
			0.94566	0.94566		h145	0.902393		m1848	0.918296		r259	0.998364
			0.987693	0.828056		h192	0.902393		m1853	0.918296		r268	0.998364
			0.932112	0.998364		h246	0.902393		m1859	0.918296		r294	0.998364
			0.791858	0.99403		h274	0.902393		m1899	0.918296		r307	0.998364
			0.811278	0.99403		h312	0.902393		m4	0.932112		r310	0.998364
			0.918296	0.958712		h315	0.902393		m63	0.932112		r328	0.998364
			0.845351	0.998364		h353	0.902393		m80	0.932112		r340	0.998364
			0.987693	0.902393		h366	0.902393		m94	0.932112		r347	0.998364
			0.998364	1		h401	0.902393		m114	0.932112		r361	0.998364
			0.958712	0.985228		h408	0.902393		m225	0.932112		r368	0.998364
			0.998636	0.932112		h418	0.902393		m261	0.932112		r387	0.998364
			0.998636	0.985228		h419	0.902393		m321	0.932112		r390	0.998364
			0.998364	0.958712		h423	0.902393		m409	0.932112		r401	0.998364
			0.998636	0.964079		h429	0.902393		m449	0.932112		r413	0.998364
			1	0.958712		h450	0.902393		m506	0.932112		r417	0.998364
			0.845351	0.899744		h456	0.902393		m523	0.932112		r427	0.998364
			0.932112	0.94566		h457	0.902393		m618	0.932112		r449	0.998364
			0.932112	0.998636		h496	0.902393		m632	0.932112		r463	0.998364
			0.702467	0.918296		h499	0.902393		m633	0.932112		r465	0.998364
			0.976021	0.932112		h524	0.902393		m694	0.932112		r470	0.998364
			0.773227	0.932112		h548	0.902393		m718	0.932112		r479	0.998364
			0.886541	0.985228		h571	0.902393		m729	0.932112		r490	0.998364
			0.976021	0.899744		h585	0.902393		m788	0.932112		r513	0.998364
			0.976021	0.965636		h591	0.902393		m792	0.932112		r559	0.998364
			0.886541	0.791858		h602	0.902393		m833	0.932112		r574	0.998364
			0.942683	0.981941		h619	0.902393		m932	0.932112		r587	0.998364
			0.998364	0.902393		h665	0.902393		m937	0.932112		r618	0.998364
			0.811278	0.989588		h702	0.902393		m946	0.932112		r622	0.998364
			0.977418	0.99403		h705	0.902393		m967	0.932112		r681	0.998364
			0.987693	0.99403		h723	0.902393		m1020	0.932112		r685	0.998364
			0.918296	1		h783	0.902393		m1065	0.932112		r716	0.998364
			0.918296	0.987693		h784	0.902393		m1086	0.932112		r720	0.998364
			0.902393	0.94566		h793	0.902393		m1267	0.932112		r722	0.998364
			0.976021	0.99403		h846	0.902393		m1331	0.932112		r730	0.998364
			0.958712	0.958712		h852	0.902393		m1345	0.932112		r746	0.998364
			0.985228	0.985228		h858	0.902393		m1413	0.932112		r748	0.998364
			0.828056	0.958712		h880	0.902393		m1474	0.932112		r761	0.998364
			0.828056	0.987693		h916	0.902393		m1503	0.932112		r38	0.998636
			0.99403	0.902393		h922	0.902393		m1520	0.932112		r46	0.998636
			0.855451	0.976021		h941	0.902393		m1536	0.932112		r100	0.998636
			0.987693	1		h952	0.902393		m1538	0.932112		r118	0.998636
			0.558629	0.994985		h954	0.902393		m1549	0.932112		r124	0.998636
			0.977418	0.958712		h1007	0.902393		m1551	0.932112		r155	0.998636
			0.918296	0.976021		h1049	0.902393		m1723	0.932112		r158	0.998636
			0.985228	1		h1062	0.902393		m1726	0.932112		r172	0.998636
			0.987693	0.94566		h1076	0.902393		m1736	0.932112		r192	0.998636
			0.863121	0.99403		h1078	0.902393		m1782	0.932112		r257	0.998636
			0.998364	0.94566		h1082	0.902393		m1787	0.932112		r270	0.998636
			0.99403	0.852405		h1099	0.902393		m1818	0.932112		r315	0.998636
			1	1		h1130	0.902393		m405	0.934068		r316	0.998636
			0.721928	0.970951		h1148	0.902393		m530	0.934068		r321	0.998636
			0.985228	0.773227		h1155	0.902393		m573	0.934068		r331	0.998636
			0.791858	0.976021		h1212	0.902393		m756	0.934068		r356	0.998636
			0.77935	0.94566		h1253	0.902393		m794	0.934068		r372	0.998636
			0.773227	0.998636		h1264	0.902393		m930	0.934068		r378	0.998636
			0.958712	0.976021		h1298	0.902393		m945	0.934068		r407	0.998636
			0.94566	0.918296		h1307	0.902393		m1026	0.934068		r429	0.998636
			0.702467	0.979869		h1333	0.902393		m1153	0.934068		r522	0.998636
			0.976021	0.998636		h1412	0.902393		m1156	0.934068		r531	0.998636
			0.998636	0.918296		h1448	0.902393		m1168	0.934068		r534	0.998636
			0.811278	1		h1462	0.902393		m1212	0.934068		r545	0.998636
			0.791858	1		h1508	0.902393		m1344	0.934068		r546	0.998636
			0.998364	0.702467		h1548	0.902393		m1394	0.934068		r552	0.998636
			0.998364	0.958712		h1551	0.902393		m1490	0.934068		r575	0.998636
			0.99403	0.998636		h1569	0.902393		m1577	0.934068		r578	0.998636
			0.918296	0.998364		h1573	0.902393		m1690	0.934068		r603	0.998636
			0.998636	0.998636		h1598	0.902393		m1737	0.934068		r605	0.998636
			0.976021	0.958712		h1610	0.902393		m1858	0.934068		r633	0.998636
			0.976021	0.976021		h1631	0.902393		m508	0.942683		r670	0.998636
			0.831474	0.998364		h1652	0.902393		m641	0.942683		r674	0.998636
			0.902393	0.94566		h1654	0.902393		m1015	0.942683		r680	0.998636
			0.738285	0.965636		h1668	0.902393		m1134	0.942683		r682	0.998636
			0.994985	1		h1673	0.902393		m1178	0.942683		r699	0.998636
			0.845351	0.985228		h1682	0.902393		m1180	0.942683		r732	0.998636
			0.994985	0.958712		h1714	0.902393		m1563	0.942683		r740	0.998636
			0.970951	0.99403		h1725	0.902393		m1810	0.942683		r750	0.998636
			0.958712	0.987693		h1779	0.902393		m44	0.94566		r757	0.998636
			0.99403	0.965636		h1785	0.902393		m48	0.94566		r762	0.998636
			0.932112	0.932112		h1788	0.902393		m58	0.94566		r123	0.998846
			0.994985	0.998846		h1819	0.902393		m84	0.94566		r528	0.998846
			0.94566	0.934068		h1820	0.902393		m91	0.94566		r695	0.998846
			0.99403	0.918296		h1854	0.902393		m108	0.94566		r9	1
			0.99403	0.94566		h1929	0.902393		m112	0.94566		r37	1
			0.987693	0.998636		h1944	0.902393		m124	0.94566		r57	1
			0.958712	0.965636		h1955	0.902393		m154	0.94566		r75	1
			0.958712	0.99403		h1963	0.902393		m161	0.94566		r102	1
			0.845351	0.773227		h1973	0.902393		m163	0.94566		r104	1
			0.976021	0.979869		h1986	0.902393		m167	0.94566		r106	1
			0.773227	0.773227		h1990	0.902393		m202	0.94566		r126	1
			0.958712	0.99403		h2045	0.902393		m205	0.94566		r133	1
			0.998636	0.932112		h2046	0.902393		m239	0.94566		r141	1
			0.684038	0.932112		h2061	0.902393		m244	0.94566		r151	1
			0.845351	0.99403		h2086	0.902393		m250	0.94566		r156	1
			0.998364	0.994985		h2139	0.902393		m266	0.94566		r186	1
			0.965636	0.94566		h2147	0.902393		m267	0.94566		r204	1
			1	0.297472		h2159	0.902393		m276	0.94566		r236	1
			0.979869	0.958712		h2164	0.902393		m282	0.94566		r252	1
			0.99403	0.787127		h2166	0.902393		m308	0.94566		r253	1
			0.886541	0.976021		h2173	0.902393		m365	0.94566		r265	1
			0.828056	0.94566		h2194	0.902393		m382	0.94566		r272	1
			0.902393	0.998364		h2224	0.902393		m391	0.94566		r274	1
			0.94566	0.949452		h2229	0.902393		m420	0.94566		r280	1
			0.932112	0.94566		h2267	0.902393		m428	0.94566		r297	1
			0.902393	0.99403		h2272	0.902393		m513	0.94566		r333	1
			0.992774	0.998364		h2282	0.902393		m515	0.94566		r337	1
			0.828056	0.985228		h2292	0.902393		m522	0.94566		r358	1
			0.998636	0.998364		h2295	0.902393		m529	0.94566		r359	1
			0.99403	0.773227		h2297	0.902393		m536	0.94566		r366	1
			0.998364	0.976021		h2405	0.902393		m547	0.94566		r389	1
			0.574636	0.985228		h2406	0.902393		m597	0.94566		r422	1
			0.845351	0.976021		h2408	0.902393		m609	0.94566		r437	1
			0.958712	0.791858		h2409	0.902393		m615	0.94566		r441	1
			0.981941	0.845351		h2450	0.902393		m616	0.94566		r447	1
			0.932112	0.902393		h2453	0.902393		m672	0.94566		r452	1
			0.979869	0.998364		h2466	0.902393		m696	0.94566		r454	1
			0.99403	0.918296		h2478	0.902393		m717	0.94566		r460	1
			0.976021	0.998636		h2557	0.902393		m739	0.94566		r461	1
			0.998636	0.99403		h2558	0.902393		m750	0.94566		r462	1
			0.773227	0.998001		h1550	0.904381		m753	0.94566		r466	1
			0.99403	0.845351		h1989	0.904381		m791	0.94566		r478	1
			0.721928	0.99403		h2019	0.904381		m797	0.94566		r489	1
			0.99403	0.99403		h2102	0.904381		m799	0.94566		r503	1
			0.976021	0.918296		h2264	0.904381		m800	0.94566		r504	1
			0.94566	0.976021		h10	0.918296		m830	0.94566		r521	1
			0.965636	0.998636		h12	0.918296		m860	0.94566		r525	1
			0.985228	0.934068		h18	0.918296		m862	0.94566		r530	1
			0.987693	1		h46	0.918296		m875	0.94566		r532	1
			0.918296	1		h68	0.918296		m899	0.94566		r537	1
			0.773227	0.985228		h74	0.918296		m923	0.94566		r555	1
			0.99403	0.965636		h75	0.918296		m933	0.94566		r558	1
			0.976021	0.998364		h84	0.918296		m941	0.94566		r560	1
			1	0.94566		h126	0.918296		m992	0.94566		r571	1
			0.970951	0.998364		h146	0.918296		m1002	0.94566		r577	1
			0.998364	1		h165	0.918296		m1036	0.94566		r580	1
			0.94566	0.998636		h183	0.918296		m1045	0.94566		r588	1
			0.881291	0.94566		h201	0.918296		m1050	0.94566		r589	1
			0.994985	0.773227		h212	0.918296		m1084	0.94566		r593	1
			0.94566	0.958712		h244	0.918296		m1093	0.94566		r595	1
			0.791858	0.773227		h276	0.918296		m1096	0.94566		r624	1
			0.828056	0.970951		h310	0.918296		m1106	0.94566		r646	1
			0.934068	1		h342	0.918296		m1116	0.94566		r656	1
			0.976021	0.998636		h363	0.918296		m1161	0.94566		r660	1
			0.918296	0.881291		h375	0.918296		m1175	0.94566		r665	1
			0.918296	0.976021		h388	0.918296		m1184	0.94566		r676	1
			1	0.976021		h391	0.918296		m1185	0.94566		r677	1
			0.828056	0.998364		h405	0.918296		m1195	0.94566		r688	1
			0.958712	0.998636		h411	0.918296		m1196	0.94566		r742	1
			0.852405	0.976021		h448	0.918296		m1224	0.94566		r743	1
			0.994985	0.976021		h493	0.918296		m1225	0.94566		r749	1
			0.811278	0.932112		h501	0.918296		m1234	0.94566		r756	1
			0.965636			h520	0.918296		m1239	0.94566
			0.99403			h569	0.918296		m1260	0.94566
			0.439497			h572	0.918296		m1264	0.94566
			0.591673			h635	0.918296		m1270	0.94566
						h645	0.918296		m1273	0.94566
						h663	0.918296		m1334	0.94566
						h675	0.918296		m1356	0.94566
						h676	0.918296		m1362	0.94566
						h757	0.918296		m1369	0.94566
						h774	0.918296		m1408	0.94566
						h777	0.918296		m1424	0.94566
						h833	0.918296		m1471	0.94566
						h870	0.918296		m1498	0.94566
						h874	0.918296		m1507	0.94566
						h895	0.918296		m1508	0.94566
						h897	0.918296		m1516	0.94566
						h900	0.918296		m1524	0.94566
						h926	0.918296		m1533	0.94566
						h934	0.918296		m1547	0.94566
						h963	0.918296		m1550	0.94566
						h993	0.918296		m1560	0.94566
						h1077	0.918296		m1573	0.94566
						h1091	0.918296		m1586	0.94566
						h1116	0.918296		m1593	0.94566
						h1178	0.918296		m1616	0.94566
						h1288	0.918296		m1635	0.94566
						h1319	0.918296		m1653	0.94566
						h1355	0.918296		m1671	0.94566
						h1415	0.918296		m1692	0.94566
						h1446	0.918296		m1708	0.94566
						h1452	0.918296		m1742	0.94566
						h1566	0.918296		m1748	0.94566
						h1576	0.918296		m1757	0.94566
						h1582	0.918296		m1759	0.94566
						h1590	0.918296		m1788	0.94566
						h1597	0.918296		m1798	0.94566
						h1616	0.918296		m1801	0.94566
						h1628	0.918296		m1821	0.94566
						h1676	0.918296		m1826	0.94566
						h1791	0.918296		m1828	0.94566
						h1812	0.918296		m1834	0.94566
						h1837	0.918296		m1876	0.94566
						h1862	0.918296		m1879	0.94566
						h1873	0.918296		m1888	0.94566
						h1887	0.918296		m1912	0.94566
						h1892	0.918296		m256	0.949452
						h1906	0.918296		m898	0.949452
						h1931	0.918296		m1148	0.949452
						h1934	0.918296		m1341	0.949452
						h2081	0.918296		m1359	0.949452
						h2097	0.918296		m1626	0.949452
						h2119	0.918296		m1789	0.949452
						h2199	0.918296		m327	0.954434
						h2255	0.918296		m471	0.954434
						h2286	0.918296		m789	0.954434
						h2287	0.918296		m893	0.954434
						h2309	0.918296		m912	0.954434
						h2319	0.918296		m1076	0.954434
						h2337	0.918296		m1704	0.954434
						h2360	0.918296		m36	0.958712
						h2362	0.918296		m87	0.958712
						h2414	0.918296		m100	0.958712
						h2427	0.918296		m172	0.958712
						h2442	0.918296		m178	0.958712
						h2457	0.918296		m200	0.958712
						h2468	0.918296		m232	0.958712
						h2498	0.918296		m235	0.958712
						h2509	0.918296		m237	0.958712
						h2529	0.918296		m274	0.958712
						h2555	0.918296		m309	0.958712
						h607	0.930586		m319	0.958712
						h21	0.932112		m335	0.958712
						h29	0.932112		m350	0.958712
						h69	0.932112		m386	0.958712
						h105	0.932112		m387	0.958712
						h129	0.932112		m413	0.958712
						h168	0.932112		m439	0.958712
						h213	0.932112		m488	0.958712
						h218	0.932112		m548	0.958712
						h236	0.932112		m603	0.958712
						h249	0.932112		m625	0.958712
						h299	0.932112		m650	0.958712
						h354	0.932112		m671	0.958712
						h386	0.932112		m692	0.958712
						h413	0.932112		m700	0.958712
						h437	0.932112		m701	0.958712
						h458	0.932112		m705	0.958712
						h465	0.932112		m727	0.958712
						h477	0.932112		m762	0.958712
						h483	0.932112		m771	0.958712
						h518	0.932112		m775	0.958712
						h533	0.932112		m803	0.958712
						h534	0.932112		m883	0.958712
						h657	0.932112		m895	0.958712
						h659	0.932112		m951	0.958712
						h773	0.932112		m1018	0.958712
						h788	0.932112		m1025	0.958712
						h805	0.932112		m1046	0.958712
						h862	0.932112		m1062	0.958712
						h868	0.932112		m1075	0.958712
						h886	0.932112		m1201	0.958712
						h959	0.932112		m1229	0.958712
						h1005	0.932112		m1312	0.958712
						h1052	0.932112		m1355	0.958712
						h1131	0.932112		m1414	0.958712
						h1179	0.932112		m1444	0.958712
						h1200	0.932112		m1469	0.958712
						h1278	0.932112		m1502	0.958712
						h1342	0.932112		m1525	0.958712
						h1444	0.932112		m1548	0.958712
						h1479	0.932112		m1582	0.958712
						h1493	0.932112		m1601	0.958712
						h1494	0.932112		m1647	0.958712
						h1557	0.932112		m1662	0.958712
						h1621	0.932112		m1713	0.958712
						h1632	0.932112		m1717	0.958712
						h1694	0.932112		m1729	0.958712
						h1698	0.932112		m1840	0.958712
						h1767	0.932112		m1878	0.958712
						h1778	0.932112		m1890	0.958712
						h1847	0.932112		m1891	0.958712
						h1850	0.932112		m526	0.961237
						h1968	0.932112		m510	0.964079
						h1999	0.932112		m71	0.965636
						h2001	0.932112		m142	0.965636
						h2111	0.932112		m173	0.965636
						h2326	0.932112		m229	0.965636
						h2327	0.932112		m245	0.965636
						h2359	0.932112		m324	0.965636
						h2363	0.932112		m377	0.965636
						h2400	0.932112		m425	0.965636
						h2431	0.932112		m443	0.965636
						h2479	0.932112		m467	0.965636
						h2518	0.932112		m474	0.965636
						h2528	0.932112		m496	0.965636
						h2535	0.932112		m502	0.965636
						h2541	0.932112		m607	0.965636
						h2543	0.932112		m710	0.965636
						h43	0.934068		m740	0.965636
						h94	0.934068		m766	0.965636
						h268	0.934068		m786	0.965636
						h469	0.934068		m892	0.965636
						h612	0.934068		m929	0.965636
						h630	0.934068		m943	0.965636
						h859	0.934068		m971	0.965636
						h905	0.934068		m978	0.965636
						h1020	0.934068		m993	0.965636
						h1297	0.934068		m1044	0.965636
						h1390	0.934068		m1152	0.965636
						h1397	0.934068		m1172	0.965636
						h1454	0.934068		m1252	0.965636
						h1600	0.934068		m1263	0.965636
						h1708	0.934068		m1272	0.965636
						h2247	0.934068		m1328	0.965636
						h2270	0.934068		m1336	0.965636
						h2461	0.934068		m1365	0.965636
						h2525	0.934068		m1403	0.965636
						h140	0.936667		m1418	0.965636
						h352	0.936667		m1441	0.965636
						h716	0.936667		m1532	0.965636
						h1092	0.936667		m1609	0.965636
						h1236	0.936667		m1624	0.965636
						h1352	0.936667		m1636	0.965636
						h1372	0.936667		m1648	0.965636
						h1492	0.936667		m1651	0.965636
						h1542	0.936667		m1697	0.965636
						h2288	0.936667		m1701	0.965636
						h743	0.942683		m1767	0.965636
						h996	0.942683		m1783	0.965636
						h1804	0.942683		m1805	0.965636
						h45	0.94566		m1842	0.965636
						h55	0.94566		m1864	0.965636
						h71	0.94566		m1884	0.965636
						h79	0.94566		m121	0.970951
						h107	0.94566		m140	0.970951
						h127	0.94566		m144	0.970951
						h144	0.94566		m691	0.970951
						h153	0.94566		m748	0.970951
						h176	0.94566		m871	0.970951
						h199	0.94566		m904	0.970951
						h204	0.94566		m1005	0.970951
						h265	0.94566		m1069	0.970951
						h269	0.94566		m1151	0.970951
						h291	0.94566		m1177	0.970951
						h293	0.94566		m1261	0.970951
						h323	0.94566		m1269	0.970951
						h359	0.94566		m1295	0.970951
						h361	0.94566		m1410	0.970951
						h368	0.94566		m1472	0.970951
						h394	0.94566		m1488	0.970951
						h431	0.94566		m1553	0.970951
						h443	0.94566		m1632	0.970951
						h472	0.94566		m1639	0.970951
						h475	0.94566		m1721	0.970951
						h485	0.94566		m1741	0.970951
						h494	0.94566		m1750	0.970951
						h495	0.94566		m1851	0.970951
						h504	0.94566		m1630	0.975119
						h550	0.94566		m3	0.976021
						h581	0.94566		m6	0.976021
						h596	0.94566		m10	0.976021
						h626	0.94566		m24	0.976021
						h658	0.94566		m35	0.976021
						h686	0.94566		m55	0.976021
						h688	0.94566		m65	0.976021
						h689	0.94566		m76	0.976021
						h740	0.94566		m81	0.976021
						h748	0.94566		m93	0.976021
						h756	0.94566		m111	0.976021
						h787	0.94566		m120	0.976021
						h790	0.94566		m128	0.976021
						h794	0.94566		m134	0.976021
						h796	0.94566		m155	0.976021
						h813	0.94566		m170	0.976021
						h831	0.94566		m196	0.976021
						h845	0.94566		m206	0.976021
						h847	0.94566		m213	0.976021
						h879	0.94566		m223	0.976021
						h906	0.94566		m226	0.976021
						h912	0.94566		m246	0.976021
						h962	0.94566		m248	0.976021
						h989	0.94566		m251	0.976021
						h1028	0.94566		m262	0.976021
						h1029	0.94566		m263	0.976021
						h1032	0.94566		m264	0.976021
						h1046	0.94566		m281	0.976021
						h1057	0.94566		m285	0.976021
						h1064	0.94566		m286	0.976021
						h1075	0.94566		m296	0.976021
						h1081	0.94566		m303	0.976021
						h1085	0.94566		m306	0.976021
						h1088	0.94566		m352	0.976021
						h1098	0.94566		m361	0.976021
						h1113	0.94566		m362	0.976021
						h1117	0.94566		m390	0.976021
						h1118	0.94566		m400	0.976021
						h1133	0.94566		m402	0.976021
						h1159	0.94566		m416	0.976021
						h1247	0.94566		m419	0.976021
						h1252	0.94566		m423	0.976021
						h1280	0.94566		m455	0.976021
						h1281	0.94566		m487	0.976021
						h1300	0.94566		m497	0.976021
						h1345	0.94566		m517	0.976021
						h1356	0.94566		m545	0.976021
						h1382	0.94566		m553	0.976021
						h1388	0.94566		m566	0.976021
						h1389	0.94566		m567	0.976021
						h1407	0.94566		m568	0.976021
						h1423	0.94566		m587	0.976021
						h1474	0.94566		m588	0.976021
						h1475	0.94566		m592	0.976021
						h1478	0.94566		m598	0.976021
						h1522	0.94566		m635	0.976021
						h1532	0.94566		m638	0.976021
						h1533	0.94566		m639	0.976021
						h1565	0.94566		m649	0.976021
						h1604	0.94566		m674	0.976021
						h1637	0.94566		m683	0.976021
						h1646	0.94566		m684	0.976021
						h1651	0.94566		m703	0.976021
						h1664	0.94566		m732	0.976021
						h1666	0.94566		m738	0.976021
						h1724	0.94566		m746	0.976021
						h1726	0.94566		m757	0.976021
						h1746	0.94566		m773	0.976021
						h1751	0.94566		m783	0.976021
						h1757	0.94566		m805	0.976021
						h1765	0.94566		m819	0.976021
						h1768	0.94566		m827	0.976021
						h1774	0.94566		m837	0.976021
						h1842	0.94566		m843	0.976021
						h1843	0.94566		m856	0.976021
						h1857	0.94566		m861	0.976021
						h1868	0.94566		m886	0.976021
						h1884	0.94566		m897	0.976021
						h1895	0.94566		m906	0.976021
						h1910	0.94566		m948	0.976021
						h1941	0.94566		m991	0.976021
						h1995	0.94566		m994	0.976021
						h2007	0.94566		m1027	0.976021
						h2009	0.94566		m1054	0.976021
						h2015	0.94566		m1059	0.976021
						h2022	0.94566		m1094	0.976021
						h2056	0.94566		m1101	0.976021
						h2059	0.94566		m1111	0.976021
						h2063	0.94566		m1112	0.976021
						h2072	0.94566		m1117	0.976021
						h2092	0.94566		m1121	0.976021
						h2098	0.94566		m1123	0.976021
						h2107	0.94566		m1130	0.976021
						h2118	0.94566		m1138	0.976021
						h2120	0.94566		m1150	0.976021
						h2131	0.94566		m1154	0.976021
						h2146	0.94566		m1176	0.976021
						h2170	0.94566		m1194	0.976021
						h2181	0.94566		m1197	0.976021
						h2249	0.94566		m1199	0.976021
						h2262	0.94566		m1205	0.976021
						h2280	0.94566		m1207	0.976021
						h2281	0.94566		m1210	0.976021
						h2291	0.94566		m1211	0.976021
						h2300	0.94566		m1233	0.976021
						h2303	0.94566		m1250	0.976021
						h2350	0.94566		m1284	0.976021
						h2371	0.94566		m1289	0.976021
						h2376	0.94566		m1293	0.976021
						h2407	0.94566		m1303	0.976021
						h2435	0.94566		m1319	0.976021
						h2447	0.94566		m1329	0.976021
						h2449	0.94566		m1350	0.976021
						h2458	0.94566		m1364	0.976021
						h2471	0.94566		m1374	0.976021
						h2495	0.94566		m1384	0.976021
						h2522	0.94566		m1395	0.976021
						h2584	0.94566		m1407	0.976021
						h35	0.949452		m1426	0.976021
						h288	0.949452		m1451	0.976021
						h593	0.949452		m1452	0.976021
						h597	0.949452		m1454	0.976021
						h726	0.949452		m1473	0.976021
						h830	0.949452		m1495	0.976021
						h901	0.949452		m1506	0.976021
						h1071	0.949452		m1515	0.976021
						h1110	0.949452		m1523	0.976021
						h1177	0.949452		m1537	0.976021
						h1506	0.949452		m1545	0.976021
						h1755	0.949452		m1561	0.976021
						h1971	0.949452		m1565	0.976021
						h2024	0.949452		m1575	0.976021
						h2027	0.949452		m1594	0.976021
						h2462	0.949452		m1598	0.976021
						h2500	0.949452		m1602	0.976021
						h101	0.954434		m1612	0.976021
						h123	0.954434		m1638	0.976021
						h234	0.954434		m1641	0.976021
						h412	0.954434		m1650	0.976021
						h555	0.954434		m1655	0.976021
						h696	0.954434		m1661	0.976021
						h955	0.954434		m1668	0.976021
						h1245	0.954434		m1676	0.976021
						h1486	0.954434		m1684	0.976021
						h1524	0.954434		m1688	0.976021
						h1526	0.954434		m1689	0.976021
						h1561	0.954434		m1707	0.976021
						h1647	0.954434		m1710	0.976021
						h1689	0.954434		m1720	0.976021
						h1793	0.954434		m1733	0.976021
						h1832	0.954434		m1734	0.976021
						h2023	0.954434		m1751	0.976021
						h2068	0.954434		m1753	0.976021
						h2384	0.954434		m1758	0.976021
						h13	0.958712		m1773	0.976021
						h85	0.958712		m1785	0.976021
						h119	0.958712		m1790	0.976021
						h120	0.958712		m1796	0.976021
						h143	0.958712		m1807	0.976021
						h226	0.958712		m1809	0.976021
						h263	0.958712		m1815	0.976021
						h272	0.958712		m1823	0.976021
						h273	0.958712		m1829	0.976021
						h327	0.958712		m1831	0.976021
						h335	0.958712		m1844	0.976021
						h336	0.958712		m1863	0.976021
						h360	0.958712		m1865	0.976021
						h398	0.958712		m1880	0.976021
						h402	0.958712		m1885	0.976021
						h424	0.958712		m1886	0.976021
						h433	0.958712		m1893	0.976021
						h439	0.958712		m1898	0.976021
						h446	0.958712		m1900	0.976021
						h527	0.958712		m1903	0.976021
						h530	0.958712		m1910	0.976021
						h542	0.958712		m45	0.977418
						h558	0.958712		m644	0.977418
						h599	0.958712		m658	0.977418
						h637	0.958712		m901	0.977418
						h707	0.958712		m18	0.979869
						h708	0.958712		m40	0.979869
						h732	0.958712		m298	0.979869
						h736	0.958712		m485	0.979869
						h781	0.958712		m538	0.979869
						h853	0.958712		m555	0.979869
						h898	0.958712		m594	0.979869
						h917	0.958712		m712	0.979869
						h944	0.958712		m730	0.979869
						h967	0.958712		m813	0.979869
						h992	0.958712		m854	0.979869
						h1039	0.958712		m1032	0.979869
						h1072	0.958712		m1070	0.979869
						h1186	0.958712		m1089	0.979869
						h1194	0.958712		m1248	0.979869
						h1195	0.958712		m1401	0.979869
						h1428	0.958712		m1556	0.979869
						h1430	0.958712		m1619	0.979869
						h1432	0.958712		m1683	0.979869
						h1460	0.958712		m1763	0.979869
						h1461	0.958712		m504	0.981941
						h1500	0.958712		m728	0.981941
						h1510	0.958712		m888	0.981941
						h1536	0.958712		m919	0.981941
						h1547	0.958712		m966	0.981941
						h1558	0.958712		m979	0.981941
						h1571	0.958712		m988	0.981941
						h1588	0.958712		m1011	0.981941
						h1593	0.958712		m1029	0.981941
						h1648	0.958712		m1360	0.981941
						h1684	0.958712		m1665	0.981941
						h1712	0.958712		m1762	0.981941
						h1713	0.958712		m1812	0.981941
						h1729	0.958712		m28	0.982859
						h1753	0.958712		m1309	0.982859
						h1796	0.958712		m1687	0.982859
						h1919	0.958712		m1913	0.982859
						h1925	0.958712		m50	0.985228
						h1935	0.958712		m51	0.985228
						h1958	0.958712		m99	0.985228
						h2031	0.958712		m127	0.985228
						h2089	0.958712		m177	0.985228
						h2113	0.958712		m253	0.985228
						h2244	0.958712		m289	0.985228
						h2252	0.958712		m300	0.985228
						h2257	0.958712		m307	0.985228
						h2269	0.958712		m383	0.985228
						h2276	0.958712		m440	0.985228
						h2329	0.958712		m441	0.985228
						h2333	0.958712		m452	0.985228
						h2411	0.958712		m478	0.985228
						h2412	0.958712		m494	0.985228
						h2418	0.958712		m540	0.985228
						h2517	0.958712		m542	0.985228
						h2574	0.958712		m574	0.985228
						h598	0.961237		m613	0.985228
						h2065	0.961237		m651	0.985228
						h2381	0.961237		m660	0.985228
						h306	0.964079		m667	0.985228
						h525	0.964079		m741	0.985228
						h679	0.964079		m778	0.985228
						h750	0.964079		m809	0.985228
						h850	0.964079		m831	0.985228
						h1408	0.964079		m850	0.985228
						h1623	0.964079		m851	0.985228
						h1660	0.964079		m940	0.985228
						h1699	0.964079		m942	0.985228
						h1737	0.964079		m1014	0.985228
						h2003	0.964079		m1016	0.985228
						h2055	0.964079		m1019	0.985228
						h2160	0.964079		m1058	0.985228
						h2187	0.964079		m1074	0.985228
						h17	0.965636		m1107	0.985228
						h53	0.965636		m1118	0.985228
						h111	0.965636		m1122	0.985228
						h162	0.965636		m1133	0.985228
						h174	0.965636		m1137	0.985228
						h191	0.965636		m1139	0.985228
						h245	0.965636		m1215	0.985228
						h304	0.965636		m1238	0.985228
						h445	0.965636		m1275	0.985228
						h473	0.965636		m1276	0.985228
						h539	0.965636		m1290	0.985228
						h580	0.965636		m1325	0.985228
						h669	0.965636		m1326	0.985228
						h711	0.965636		m1351	0.985228
						h720	0.965636		m1415	0.985228
						h722	0.965636		m1443	0.985228
						h762	0.965636		m1448	0.985228
						h775	0.965636		m1449	0.985228
						h821	0.965636		m1527	0.985228
						h861	0.965636		m1546	0.985228
						h923	0.965636		m1566	0.985228
						h949	0.965636		m1570	0.985228
						h960	0.965636		m1581	0.985228
						h1013	0.965636		m1622	0.985228
						h1070	0.965636		m1623	0.985228
						h1165	0.965636		m1625	0.985228
						h1198	0.965636		m1652	0.985228
						h1209	0.965636		m1654	0.985228
						h1260	0.965636		m1680	0.985228
						h1322	0.965636		m1691	0.985228
						h1328	0.965636		m1694	0.985228
						h1347	0.965636		m1728	0.985228
						h1487	0.965636		m1770	0.985228
						h1513	0.965636		m1772	0.985228
						h1520	0.965636		m1813	0.985228
						h1540	0.965636		m1827	0.985228
						h1596	0.965636		m1830	0.985228
						h1603	0.965636		m1838	0.985228
						h1839	0.965636		m1874	0.985228
						h1869	0.965636		m1889	0.985228
						h1870	0.965636		m13	0.987693
						h1945	0.965636		m70	0.987693
						h1972	0.965636		m74	0.987693
						h2017	0.965636		m79	0.987693
						h2058	0.965636		m137	0.987693
						h2123	0.965636		m153	0.987693
						h2243	0.965636		m156	0.987693
						h2265	0.965636		m168	0.987693
						h2385	0.965636		m181	0.987693
						h2423	0.965636		m190	0.987693
						h2424	0.965636		m192	0.987693
						h2428	0.965636		m194	0.987693
						h2505	0.965636		m210	0.987693
						h2534	0.965636		m265	0.987693
						h2545	0.965636		m279	0.987693
						h2586	0.965636		m297	0.987693
						h2587	0.965636		m331	0.987693
						h26	0.970951		m334	0.987693
						h152	0.970951		m367	0.987693
						h219	0.970951		m426	0.987693
						h242	0.970951		m433	0.987693
						h270	0.970951		m456	0.987693
						h347	0.970951		m505	0.987693
						h351	0.970951		m518	0.987693
						h486	0.970951		m564	0.987693
						h540	0.970951		m578	0.987693
						h882	0.970951		m602	0.987693
						h961	0.970951		m617	0.987693
						h1123	0.970951		m623	0.987693
						h1234	0.970951		m645	0.987693
						h1622	0.970951		m656	0.987693
						h1718	0.970951		m661	0.987693
						h1964	0.970951		m699	0.987693
						h1993	0.970951		m742	0.987693
						h2130	0.970951		m885	0.987693
						h2206	0.970951		m891	0.987693
						h2279	0.970951		m902	0.987693
						h2402	0.970951		m935	0.987693
						h2469	0.970951		m938	0.987693
						h2512	0.970951		m947	0.987693
						h4	0.976021		m980	0.987693
						h20	0.976021		m984	0.987693
						h27	0.976021		m1008	0.987693
						h36	0.976021		m1013	0.987693
						h44	0.976021		m1037	0.987693
						h58	0.976021		m1052	0.987693
						h125	0.976021		m1128	0.987693
						h148	0.976021		m1131	0.987693
						h159	0.976021		m1141	0.987693
						h164	0.976021		m1213	0.987693
						h167	0.976021		m1220	0.987693
						h173	0.976021		m1222	0.987693
						h179	0.976021		m1235	0.987693
						h193	0.976021		m1256	0.987693
						h208	0.976021		m1258	0.987693
						h215	0.976021		m1352	0.987693
						h222	0.976021		m1372	0.987693
						h223	0.976021		m1375	0.987693
						h235	0.976021		m1378	0.987693
						h238	0.976021		m1387	0.987693
						h248	0.976021		m1400	0.987693
						h261	0.976021		m1425	0.987693
						h262	0.976021		m1429	0.987693
						h300	0.976021		m1440	0.987693
						h302	0.976021		m1442	0.987693
						h308	0.976021		m1464	0.987693
						h326	0.976021		m1494	0.987693
						h333	0.976021		m1526	0.987693
						h334	0.976021		m1540	0.987693
						h344	0.976021		m1590	0.987693
						h364	0.976021		m1657	0.987693
						h367	0.976021		m1686	0.987693
						h369	0.976021		m1693	0.987693
						h380	0.976021		m1820	0.987693
						h390	0.976021		m1822	0.987693
						h392	0.976021		m1825	0.987693
						h399	0.976021		m1846	0.987693
						h420	0.976021		m1854	0.987693
						h427	0.976021		m1894	0.987693
						h432	0.976021		m339	0.989588
						h463	0.976021		m459	0.989588
						h514	0.976021		m1795	0.989588
						h515	0.976021		m115	0.991076
						h517	0.976021		m19	0.992774
						h519	0.976021		m33	0.992774
						h526	0.976021		m275	0.992774
						h536	0.976021		m464	0.992774
						h538	0.976021		m479	0.992774
						h549	0.976021		m483	0.992774
						h562	0.976021		m532	0.992774
						h586	0.976021		m720	0.992774
						h613	0.976021		m779	0.992774
						h620	0.976021		m795	0.992774
						h627	0.976021		m812	0.992774
						h646	0.976021		m816	0.992774
						h656	0.976021		m905	0.992774
						h660	0.976021		m918	0.992774
						h664	0.976021		m922	0.992774
						h670	0.976021		m1108	0.992774
						h682	0.976021		m1119	0.992774
						h685	0.976021		m1160	0.992774
						h693	0.976021		m1200	0.992774
						h694	0.976021		m1300	0.992774
						h698	0.976021		m1845	0.992774
						h704	0.976021		m1887	0.992774
						h727	0.976021		m25	0.99403
						h742	0.976021		m37	0.99403
						h744	0.976021		m42	0.99403
						h747	0.976021		m49	0.99403
						h751	0.976021		m56	0.99403
						h765	0.976021		m60	0.99403
						h772	0.976021		m61	0.99403
						h778	0.976021		m62	0.99403
						h782	0.976021		m77	0.99403
						h792	0.976021		m90	0.99403
						h797	0.976021		m92	0.99403
						h804	0.976021		m101	0.99403
						h807	0.976021		m123	0.99403
						h812	0.976021		m143	0.99403
						h820	0.976021		m148	0.99403
						h822	0.976021		m175	0.99403
						h827	0.976021		m183	0.99403
						h842	0.976021		m185	0.99403
						h848	0.976021		m201	0.99403
						h851	0.976021		m208	0.99403
						h854	0.976021		m209	0.99403
						h857	0.976021		m215	0.99403
						h867	0.976021		m217	0.99403
						h871	0.976021		m224	0.99403
						h892	0.976021		m227	0.99403
						h903	0.976021		m236	0.99403
						h909	0.976021		m252	0.99403
						h913	0.976021		m271	0.99403
						h942	0.976021		m288	0.99403
						h943	0.976021		m291	0.99403
						h945	0.976021		m295	0.99403
						h948	0.976021		m316	0.99403
						h972	0.976021		m317	0.99403
						h1006	0.976021		m338	0.99403
						h1009	0.976021		m354	0.99403
						h1023	0.976021		m358	0.99403
						h1025	0.976021		m364	0.99403
						h1036	0.976021		m366	0.99403
						h1040	0.976021		m373	0.99403
						h1061	0.976021		m381	0.99403
						h1067	0.976021		m388	0.99403
						h1074	0.976021		m395	0.99403
						h1093	0.976021		m396	0.99403
						h1104	0.976021		m412	0.99403
						h1105	0.976021		m421	0.99403
						h1106	0.976021		m429	0.99403
						h1112	0.976021		m432	0.99403
						h1119	0.976021		m434	0.99403
						h1127	0.976021		m437	0.99403
						h1140	0.976021		m442	0.99403
						h1142	0.976021		m448	0.99403
						h1144	0.976021		m472	0.99403
						h1145	0.976021		m475	0.99403
						h1153	0.976021		m480	0.99403
						h1190	0.976021		m490	0.99403
						h1191	0.976021		m492	0.99403
						h1196	0.976021		m493	0.99403
						h1199	0.976021		m503	0.99403
						h1201	0.976021		m512	0.99403
						h1206	0.976021		m516	0.99403
						h1216	0.976021		m528	0.99403
						h1217	0.976021		m537	0.99403
						h1231	0.976021		m539	0.99403
						h1240	0.976021		m543	0.99403
						h1259	0.976021		m550	0.99403
						h1273	0.976021		m556	0.99403
						h1293	0.976021		m563	0.99403
						h1295	0.976021		m565	0.99403
						h1301	0.976021		m570	0.99403
						h1348	0.976021		m581	0.99403
						h1358	0.976021		m582	0.99403
						h1360	0.976021		m589	0.99403
						h1363	0.976021		m591	0.99403
						h1369	0.976021		m604	0.99403
						h1371	0.976021		m654	0.99403
						h1374	0.976021		m664	0.99403
						h1393	0.976021		m680	0.99403
						h1410	0.976021		m693	0.99403
						h1420	0.976021		m697	0.99403
						h1431	0.976021		m698	0.99403
						h1438	0.976021		m713	0.99403
						h1445	0.976021		m723	0.99403
						h1458	0.976021		m731	0.99403
						h1459	0.976021		m735	0.99403
						h1473	0.976021		m737	0.99403
						h1504	0.976021		m745	0.99403
						h1511	0.976021		m767	0.99403
						h1517	0.976021		m776	0.99403
						h1528	0.976021		m777	0.99403
						h1530	0.976021		m784	0.99403
						h1531	0.976021		m787	0.99403
						h1538	0.976021		m793	0.99403
						h1539	0.976021		m825	0.99403
						h1541	0.976021		m828	0.99403
						h1549	0.976021		m838	0.99403
						h1608	0.976021		m842	0.99403
						h1612	0.976021		m867	0.99403
						h1614	0.976021		m877	0.99403
						h1638	0.976021		m878	0.99403
						h1641	0.976021		m890	0.99403
						h1643	0.976021		m917	0.99403
						h1655	0.976021		m936	0.99403
						h1669	0.976021		m960	0.99403
						h1680	0.976021		m965	0.99403
						h1688	0.976021		m974	0.99403
						h1704	0.976021		m977	0.99403
						h1716	0.976021		m997	0.99403
						h1719	0.976021		m1000	0.99403
						h1732	0.976021		m1009	0.99403
						h1733	0.976021		m1039	0.99403
						h1735	0.976021		m1051	0.99403
						h1741	0.976021		m1066	0.99403
						h1743	0.976021		m1077	0.99403
						h1745	0.976021		m1078	0.99403
						h1752	0.976021		m1080	0.99403
						h1761	0.976021		m1099	0.99403
						h1776	0.976021		m1120	0.99403
						h1805	0.976021		m1126	0.99403
						h1813	0.976021		m1144	0.99403
						h1824	0.976021		m1159	0.99403
						h1825	0.976021		m1163	0.99403
						h1829	0.976021		m1174	0.99403
						h1836	0.976021		m1190	0.99403
						h1838	0.976021		m1232	0.99403
						h1841	0.976021		m1240	0.99403
						h1851	0.976021		m1247	0.99403
						h1863	0.976021		m1251	0.99403
						h1864	0.976021		m1271	0.99403
						h1865	0.976021		m1278	0.99403
						h1874	0.976021		m1282	0.99403
						h1880	0.976021		m1299	0.99403
						h1891	0.976021		m1305	0.99403
						h1896	0.976021		m1316	0.99403
						h1907	0.976021		m1320	0.99403
						h1911	0.976021		m1322	0.99403
						h1930	0.976021		m1323	0.99403
						h1970	0.976021		m1324	0.99403
						h1982	0.976021		m1335	0.99403
						h2005	0.976021		m1338	0.99403
						h2069	0.976021		m1339	0.99403
						h2077	0.976021		m1340	0.99403
						h2087	0.976021		m1342	0.99403
						h2101	0.976021		m1343	0.99403
						h2124	0.976021		m1348	0.99403
						h2127	0.976021		m1367	0.99403
						h2136	0.976021		m1377	0.99403
						h2144	0.976021		m1381	0.99403
						h2145	0.976021		m1386	0.99403
						h2154	0.976021		m1404	0.99403
						h2157	0.976021		m1406	0.99403
						h2161	0.976021		m1436	0.99403
						h2165	0.976021		m1462	0.99403
						h2171	0.976021		m1470	0.99403
						h2186	0.976021		m1477	0.99403
						h2198	0.976021		m1478	0.99403
						h2201	0.976021		m1485	0.99403
						h2202	0.976021		m1487	0.99403
						h2219	0.976021		m1504	0.99403
						h2242	0.976021		m1517	0.99403
						h2254	0.976021		m1519	0.99403
						h2277	0.976021		m1530	0.99403
						h2296	0.976021		m1539	0.99403
						h2305	0.976021		m1552	0.99403
						h2307	0.976021		m1559	0.99403
						h2317	0.976021		m1578	0.99403
						h2325	0.976021		m1580	0.99403
						h2331	0.976021		m1583	0.99403
						h2342	0.976021		m1585	0.99403
						h2344	0.976021		m1592	0.99403
						h2361	0.976021		m1618	0.99403
						h2401	0.976021		m1628	0.99403
						h2404	0.976021		m1644	0.99403
						h2416	0.976021		m1663	0.99403
						h2434	0.976021		m1685	0.99403
						h2441	0.976021		m1703	0.99403
						h2481	0.976021		m1706	0.99403
						h2482	0.976021		m1712	0.99403
						h2486	0.976021		m1714	0.99403
						h2492	0.976021		m1724	0.99403
						h2496	0.976021		m1725	0.99403
						h2501	0.976021		m1727	0.99403
						h2504	0.976021		m1735	0.99403
						h2533	0.976021		m1743	0.99403
						h2537	0.976021		m1749	0.99403
						h2542	0.976021		m1756	0.99403
						h2547	0.976021		m1764	0.99403
						h2563	0.976021		m1765	0.99403
						h2575	0.976021		m1768	0.99403
						h2582	0.976021		m1786	0.99403
						h131	0.977418		m1791	0.99403
						h282	0.977418		m1861	0.99403
						h396	0.977418		m1870	0.99403
						h966	0.977418		m1873	0.99403
						h2053	0.977418		m1875	0.99403
						h2210	0.977418		m1908	0.99403
						h2343	0.977418		m12	0.994985
						h77	0.979869		m69	0.994985
						h655	0.979869		m86	0.994985
						h885	0.979869		m104	0.994985
						h969	0.979869		m186	0.994985
						h1581	0.979869		m249	0.994985
						h1645	0.979869		m411	0.994985
						h1980	0.979869		m415	0.994985
						h2047	0.979869		m431	0.994985
						h2070	0.979869		m454	0.994985
						h2152	0.979869		m601	0.994985
						h2571	0.979869		m688	0.994985
						h62	0.981941		m690	0.994985
						h117	0.981941		m695	0.994985
						h553	0.981941		m752	0.994985
						h933	0.981941		m764	0.994985
						h1202	0.981941		m785	0.994985
						h1246	0.981941		m955	0.994985
						h1469	0.981941		m1257	0.994985
						h1787	0.981941		m1291	0.994985
						h1894	0.981941		m1294	0.994985
						h1942	0.981941		m1544	0.994985
						h2012	0.981941		m1669	0.994985
						h2088	0.981941		m1677	0.994985
						h2156	0.981941		m1744	0.994985
						h589	0.982859		m1776	0.994985
						h2425	0.982859		m1088	0.995727
						h52	0.985228		m430	0.998001
						h78	0.985228		m481	0.998001
						h80	0.985228		m811	0.998001
						h108	0.985228		m822	0.998001
						h189	0.985228		m1097	0.998001
						h190	0.985228		m1171	0.998001
						h195	0.985228		m1382	0.998001
						h214	0.985228		m31	0.998364
						h241	0.985228		m66	0.998364
						h279	0.985228		m72	0.998364
						h321	0.985228		m126	0.998364
						h325	0.985228		m139	0.998364
						h338	0.985228		m147	0.998364
						h372	0.985228		m157	0.998364
						h376	0.985228		m164	0.998364
						h403	0.985228		m189	0.998364
						h417	0.985228		m233	0.998364
						h449	0.985228		m278	0.998364
						h453	0.985228		m287	0.998364
						h490	0.985228		m323	0.998364
						h497	0.985228		m333	0.998364
						h543	0.985228		m341	0.998364
						h546	0.985228		m359	0.998364
						h559	0.985228		m427	0.998364
						h611	0.985228		m450	0.998364
						h624	0.985228		m463	0.998364
						h649	0.985228		m465	0.998364
						h706	0.985228		m469	0.998364
						h709	0.985228		m482	0.998364
						h714	0.985228		m499	0.998364
						h718	0.985228		m500	0.998364
						h729	0.985228		m501	0.998364
						h758	0.985228		m521	0.998364
						h770	0.985228		m558	0.998364
						h795	0.985228		m575	0.998364
						h801	0.985228		m610	0.998364
						h883	0.985228		m611	0.998364
						h884	0.985228		m624	0.998364
						h932	0.985228		m628	0.998364
						h985	0.985228		m642	0.998364
						h1001	0.985228		m663	0.998364
						h1019	0.985228		m678	0.998364
						h1033	0.985228		m679	0.998364
						h1050	0.985228		m709	0.998364
						h1053	0.985228		m724	0.998364
						h1087	0.985228		m749	0.998364
						h1108	0.985228		m808	0.998364
						h1120	0.985228		m817	0.998364
						h1122	0.985228		m818	0.998364
						h1156	0.985228		m834	0.998364
						h1160	0.985228		m848	0.998364
						h1166	0.985228		m853	0.998364
						h1208	0.985228		m872	0.998364
						h1215	0.985228		m874	0.998364
						h1221	0.985228		m928	0.998364
						h1233	0.985228		m934	0.998364
						h1258	0.985228		m963	0.998364
						h1265	0.985228		m969	0.998364
						h1275	0.985228		m1010	0.998364
						h1284	0.985228		m1056	0.998364
						h1306	0.985228		m1102	0.998364
						h1357	0.985228		m1125	0.998364
						h1375	0.985228		m1127	0.998364
						h1376	0.985228		m1140	0.998364
						h1394	0.985228		m1166	0.998364
						h1400	0.985228		m1169	0.998364
						h1435	0.985228		m1217	0.998364
						h1465	0.985228		m1253	0.998364
						h1578	0.985228		m1281	0.998364
						h1586	0.985228		m1285	0.998364
						h1587	0.985228		m1306	0.998364
						h1606	0.985228		m1307	0.998364
						h1613	0.985228		m1308	0.998364
						h1625	0.985228		m1388	0.998364
						h1633	0.985228		m1420	0.998364
						h1635	0.985228		m1432	0.998364
						h1639	0.985228		m1434	0.998364
						h1661	0.985228		m1445	0.998364
						h1697	0.985228		m1458	0.998364
						h1715	0.985228		m1460	0.998364
						h1738	0.985228		m1463	0.998364
						h1764	0.985228		m1482	0.998364
						h1795	0.985228		m1499	0.998364
						h1798	0.985228		m1509	0.998364
						h1816	0.985228		m1543	0.998364
						h1845	0.985228		m1572	0.998364
						h1872	0.985228		m1595	0.998364
						h1876	0.985228		m1605	0.998364
						h1913	0.985228		m1613	0.998364
						h1917	0.985228		m1614	0.998364
						h1918	0.985228		m1615	0.998364
						h1920	0.985228		m1629	0.998364
						h1923	0.985228		m1678	0.998364
						h1940	0.985228		m1705	0.998364
						h1956	0.985228		m1740	0.998364
						h1988	0.985228		m1771	0.998364
						h1996	0.985228		m1781	0.998364
						h2004	0.985228		m1793	0.998364
						h2043	0.985228		m1797	0.998364
						h2049	0.985228		m1856	0.998364
						h2071	0.985228		m1866	0.998364
						h2104	0.985228		m1882	0.998364
						h2137	0.985228		m1909	0.998364
						h2138	0.985228		m15	0.998636
						h2191	0.985228		m29	0.998636
						h2200	0.985228		m54	0.998636
						h2223	0.985228		m59	0.998636
						h2283	0.985228		m89	0.998636
						h2285	0.985228		m97	0.998636
						h2308	0.985228		m113	0.998636
						h2324	0.985228		m122	0.998636
						h2328	0.985228		m131	0.998636
						h2351	0.985228		m132	0.998636
						h2367	0.985228		m138	0.998636
						h2372	0.985228		m151	0.998636
						h2392	0.985228		m169	0.998636
						h2396	0.985228		m240	0.998636
						h2523	0.985228		m247	0.998636
						h2538	0.985228		m255	0.998636
						h2556	0.985228		m272	0.998636
						h2581	0.985228		m315	0.998636
						h7	0.987693		m325	0.998636
						h95	0.987693		m340	0.998636
						h103	0.987693		m344	0.998636
						h141	0.987693		m351	0.998636
						h169	0.987693		m363	0.998636
						h197	0.987693		m393	0.998636
						h207	0.987693		m410	0.998636
						h252	0.987693		m446	0.998636
						h311	0.987693		m477	0.998636
						h319	0.987693		m511	0.998636
						h373	0.987693		m557	0.998636
						h387	0.987693		m626	0.998636
						h416	0.987693		m627	0.998636
						h447	0.987693		m629	0.998636
						h454	0.987693		m675	0.998636
						h509	0.987693		m682	0.998636
						h535	0.987693		m706	0.998636
						h541	0.987693		m722	0.998636
						h544	0.987693		m733	0.998636
						h565	0.987693		m802	0.998636
						h629	0.987693		m841	0.998636
						h634	0.987693		m887	0.998636
						h640	0.987693		m889	0.998636
						h719	0.987693		m896	0.998636
						h738	0.987693		m907	0.998636
						h798	0.987693		m920	0.998636
						h802	0.987693		m1021	0.998636
						h811	0.987693		m1055	0.998636
						h829	0.987693		m1142	0.998636
						h841	0.987693		m1145	0.998636
						h881	0.987693		m1158	0.998636
						h902	0.987693		m1218	0.998636
						h951	0.987693		m1219	0.998636
						h971	0.987693		m1237	0.998636
						h994	0.987693		m1302	0.998636
						h1018	0.987693		m1398	0.998636
						h1022	0.987693		m1492	0.998636
						h1055	0.987693		m1542	0.998636
						h1101	0.987693		m1555	0.998636
						h1146	0.987693		m1631	0.998636
						h1154	0.987693		m1667	0.998636
						h1170	0.987693		m1711	0.998636
						h1204	0.987693		m1746	0.998636
						h1222	0.987693		m1752	0.998636
						h1229	0.987693		m1761	0.998636
						h1241	0.987693		m1778	0.998636
						h1283	0.987693		m1806	0.998636
						h1303	0.987693		m1811	0.998636
						h1305	0.987693		m1816	0.998636
						h1335	0.987693		m1837	0.998636
						h1338	0.987693		m1839	0.998636
						h1380	0.987693		m1855	0.998636
						h1392	0.987693		m1867	0.998636
						h1466	0.987693		m1877	0.998636
						h1483	0.987693		m972	0.998846
						h1489	0.987693		m1259	0.998846
						h1490	0.987693		m1620	0.998846
						h1503	0.987693		m1435	0.99901
						h1560	0.987693		m1808	0.99901
						h1630	0.987693		m2	1
						h1681	0.987693		m14	1
						h1695	0.987693		m20	1
						h1710	0.987693		m34	1
						h1736	0.987693		m38	1
						h1799	0.987693		m41	1
						h1831	0.987693		m57	1
						h1861	0.987693		m64	1
						h1883	0.987693		m96	1
						h1975	0.987693		m102	1
						h1983	0.987693		m116	1
						h1998	0.987693		m117	1
						h2133	0.987693		m160	1
						h2237	0.987693		m182	1
						h2239	0.987693		m184	1
						h2274	0.987693		m187	1
						h2318	0.987693		m191	1
						h2338	0.987693		m193	1
						h2353	0.987693		m195	1
						h2421	0.987693		m198	1
						h2445	0.987693		m207	1
						h2497	0.987693		m220	1
						h2507	0.987693		m221	1
						h2508	0.987693		m222	1
						h2521	0.987693		m234	1
						h2531	0.987693		m238	1
						h2536	0.987693		m241	1
						h2550	0.987693		m243	1
						h749	0.988699		m257	1
						h1274	0.988699		m302	1
						h1516	0.988699		m305	1
						h41	0.989588		m329	1
						h583	0.989588		m355	1
						h1047	0.989588		m376	1
						h1686	0.989588		m380	1
						h1720	0.989588		m399	1
						h2106	0.989588		m403	1
						h2315	0.989588		m406	1
						h87	0.991076		m408	1
						h220	0.991076		m414	1
						h266	0.991076		m418	1
						h384	0.991076		m422	1
						h474	0.991076		m424	1
						h584	0.991076		m444	1
						h712	0.991076		m445	1
						h1224	0.991076		m473	1
						h1314	0.991076		m486	1
						h1429	0.991076		m489	1
						h1485	0.991076		m507	1
						h2006	0.991076		m509	1
						h2028	0.991076		m524	1
						h2184	0.991076		m525	1
						h2294	0.991076		m551	1
						h2387	0.991076		m561	1
						h11	0.992774		m562	1
						h301	0.992774		m584	1
						h503	0.992774		m586	1
						h529	0.992774		m596	1
						h636	0.992774		m600	1
						h745	0.992774		m608	1
						h789	0.992774		m630	1
						h931	0.992774		m665	1
						h950	0.992774		m711	1
						h984	0.992774		m747	1
						h1031	0.992774		m760	1
						h1043	0.992774		m780	1
						h1065	0.992774		m781	1
						h1129	0.992774		m810	1
						h1219	0.992774		m821	1
						h1302	0.992774		m832	1
						h1329	0.992774		m835	1
						h1344	0.992774		m845	1
						h1491	0.992774		m846	1
						h1502	0.992774		m868	1
						h1518	0.992774		m900	1
						h1552	0.992774		m908	1
						h1659	0.992774		m921	1
						h1663	0.992774		m927	1
						h1683	0.992774		m931	1
						h1707	0.992774		m953	1
						h1728	0.992774		m961	1
						h1748	0.992774		m970	1
						h1762	0.992774		m985	1
						h1786	0.992774		m986	1
						h1809	0.992774		m1001	1
						h1948	0.992774		m1003	1
						h2260	0.992774		m1041	1
						h2383	0.992774		m1047	1
						h2417	0.992774		m1064	1
						h2	0.99403		m1081	1
						h22	0.99403		m1087	1
						h38	0.99403		m1136	1
						h51	0.99403		m1143	1
						h59	0.99403		m1147	1
						h63	0.99403		m1167	1
						h64	0.99403		m1186	1
						h83	0.99403		m1189	1
						h97	0.99403		m1226	1
						h106	0.99403		m1228	1
						h128	0.99403		m1230	1
						h132	0.99403		m1244	1
						h150	0.99403		m1254	1
						h154	0.99403		m1255	1
						h160	0.99403		m1277	1
						h163	0.99403		m1310	1
						h170	0.99403		m1317	1
						h171	0.99403		m1346	1
						h180	0.99403		m1349	1
						h187	0.99403		m1358	1
						h202	0.99403		m1361	1
						h206	0.99403		m1376	1
						h231	0.99403		m1390	1
						h233	0.99403		m1397	1
						h255	0.99403		m1412	1
						h264	0.99403		m1416	1
						h267	0.99403		m1430	1
						h277	0.99403		m1439	1
						h285	0.99403		m1450	1
						h287	0.99403		m1459	1
						h290	0.99403		m1480	1
						h296	0.99403		m1483	1
						h297	0.99403		m1484	1
						h309	0.99403		m1486	1
						h313	0.99403		m1496	1
						h328	0.99403		m1497	1
						h332	0.99403		m1501	1
						h355	0.99403		m1511	1
						h381	0.99403		m1522	1
						h389	0.99403		m1528	1
						h410	0.99403		m1557	1
						h428	0.99403		m1558	1
						h434	0.99403		m1564	1
						h435	0.99403		m1567	1
						h455	0.99403		m1568	1
						h460	0.99403		m1571	1
						h461	0.99403		m1574	1
						h466	0.99403		m1587	1
						h498	0.99403		m1621	1
						h502	0.99403		m1646	1
						h508	0.99403		m1672	1
						h522	0.99403		m1679	1
						h531	0.99403		m1722	1
						h552	0.99403		m1747	1
						h564	0.99403		m1769	1
						h570	0.99403		m1792	1
						h575	0.99403		m1800	1
						h595	0.99403		m1824	1
						h600	0.99403		m1843	1
						h603	0.99403		m1868	1
						h615	0.99403		m1872	1
						h617	0.99403		m1881	1
						h623	0.99403		m1892	1
						h632	0.99403		m1905	1
						h644	0.99403		m1911	1
						h647	0.99403
						h648	0.99403
						h652	0.99403
						h666	0.99403
						h668	0.99403
						h673	0.99403
						h678	0.99403
						h680	0.99403
						h687	0.99403
						h691	0.99403
						h692	0.99403
						h697	0.99403
						h699	0.99403
						h703	0.99403
						h713	0.99403
						h731	0.99403
						h739	0.99403
						h741	0.99403
						h761	0.99403
						h763	0.99403
						h780	0.99403
						h791	0.99403
						h808	0.99403
						h810	0.99403
						h814	0.99403
						h817	0.99403
						h834	0.99403
						h837	0.99403
						h838	0.99403
						h839	0.99403
						h887	0.99403
						h888	0.99403
						h893	0.99403
						h918	0.99403
						h925	0.99403
						h930	0.99403
						h947	0.99403
						h964	0.99403
						h983	0.99403
						h986	0.99403
						h1003	0.99403
						h1015	0.99403
						h1027	0.99403
						h1034	0.99403
						h1038	0.99403
						h1048	0.99403
						h1051	0.99403
						h1080	0.99403
						h1095	0.99403
						h1097	0.99403
						h1102	0.99403
						h1121	0.99403
						h1124	0.99403
						h1126	0.99403
						h1135	0.99403
						h1137	0.99403
						h1151	0.99403
						h1161	0.99403
						h1171	0.99403
						h1173	0.99403
						h1180	0.99403
						h1181	0.99403
						h1189	0.99403
						h1223	0.99403
						h1238	0.99403
						h1242	0.99403
						h1255	0.99403
						h1256	0.99403
						h1261	0.99403
						h1272	0.99403
						h1276	0.99403
						h1279	0.99403
						h1282	0.99403
						h1290	0.99403
						h1294	0.99403
						h1296	0.99403
						h1304	0.99403
						h1309	0.99403
						h1312	0.99403
						h1313	0.99403
						h1318	0.99403
						h1325	0.99403
						h1327	0.99403
						h1361	0.99403
						h1378	0.99403
[truncated: 588 more rows]
